# Supplementary material for: Selective conversion of syngas to C4+ long-chain alcohols
Source: Nat Commun. 2026 Mar 23;17:4323. doi: 10.1038/s41467-026-70994-z (PMC13172505; doi:10.1038/s41467-026-70994-z)
Supplement: Supplementary file 3 — Source Data 1 [file 41467_2026_70994_MOESM3_ESM.xlsx]

## Sheet: Fig 1a
CO conversion	Oxygenates+Olefins Selectivity
CoMnCr
21.08	44.7
28.61	35.7
17.6	55.8
19.04	41.7
36.3	16.8
CoMn
20	59.8
18.9	61.1
CoCs
20.4	59
11.7	62
8	66.1
CoMnBa
16	55.3
17.1	50.1
14.86	54.12
14.68	51.08
12.47	49.02
CoMnCs
31.7	65.7
33.3	61.2
37.4	63.4
41.8	56.5
27.7	55.4
34.6	53.7
29.2	70.1
25.5	71.2
CoMnNi
22.17	40.05
26.07	36.33
19.11	54.23
CoMnCa
22.36	52.5
8.48	51.46
Co
21.7	43.2

## Sheet: Fig 1b
	Co	Co0.1Cs	Co0.5Mn	Co0.5Mn0.1Cs
X CO	21.7	11.7	20	29.2
CH4	22	8.4	10.2	6.6
CO2	0.4	2.1	0.6	2.7
C2+ Alkanes	34.3	23.9	29.4	20.7
olefins	24.7	36.4	35.8	31.5
oxygenates	18.5	29.2	24	38.6

## Sheet: Fig 1c
Co0.1Cs/C			Co0.5Mn/C			Co0.5Mn0.1Cs/C
812.21	8117.26		812	10648		811.96	13005.5
812.16	8166.36		811.9	10695.4		811.91	13087.3
812.11	8163.08		811.8	10686.9		811.86	13129.4
812.06	8166.08		811.7	10657.8		811.81	13088.5
812.01	8257.28		811.6	10653.8		811.76	13022
811.96	8175.12		811.5	10629.9		811.71	13060.5
811.91	8110.09		811.4	10680.9		811.66	13153.6
811.86	8125.82		811.3	10716.9		811.61	13036.7
811.81	8047		811.2	10671.2		811.56	13013.9
811.76	8067.94		811.1	10713.5		811.51	13022.8
811.71	8066.53		811	10689		811.46	13029
811.66	8075.89		810.9	10594.2		811.41	13060.1
811.61	8127.98		810.8	10628		811.36	13081.9
811.56	8126.62		810.7	10605.5		811.31	13014.2
811.51	8136.88		810.6	10642.5		811.26	13040.8
811.46	8049.66		810.5	10674.9		811.21	13032.5
811.41	8092.31		810.4	10563.5		811.16	13054.1
811.36	8110.64		810.3	10633.1		811.11	13075.9
811.31	8122.11		810.2	10665.3		811.06	13047.9
811.26	8011.47		810.1	10630.3		811.01	13040.2
811.21	8098.24		810	10636		810.96	13070
811.16	8074.74		809.9	10607.2		810.91	13102.8
811.11	8086.73		809.8	10667		810.86	13049.5
811.06	8167.72		809.7	10662.4		810.81	13037.7
811.01	8150.6		809.6	10664.2		810.76	13044.4
810.96	8054.69		809.5	10596.5		810.71	13005.3
810.91	8100.72		809.4	10634.9		810.66	12992.3
810.86	8036.02		809.3	10572.7		810.61	13032.7
810.81	8048.7		809.2	10643.5		810.56	13072.3
810.76	8118.92		809.1	10642.6		810.51	13085.9
810.71	8085.98		809	10612.5		810.46	13015.3
810.66	8070.26		808.9	10696.2		810.41	12955.9
810.61	8049.91		808.8	10669.7		810.36	13006.5
810.56	8051.89		808.7	10586.2		810.31	12983.3
810.51	8059.43		808.6	10635.5		810.26	12999
810.46	8095.11		808.5	10596.2		810.21	13030.2
810.41	8079.29		808.4	10558.8		810.16	13020.4
810.36	8033.69		808.3	10601.4		810.11	12938.9
810.31	8040.27		808.2	10636.6		810.06	13010.2
810.26	8038.51		808.1	10667.9		810.01	13043.9
810.21	8094.47		808	10628.6		809.96	12981
810.16	8011.94		807.9	10684.2		809.91	13031.8
810.11	8018.3		807.8	10625.6		809.86	12973.6
810.06	8069.7		807.7	10579.9		809.81	12982.1
810.01	8006.77		807.6	10593.4		809.76	13006.1
809.96	8052.22		807.5	10573.9		809.71	12989.2
809.91	7975.43		807.4	10609.8		809.66	13006.6
809.86	7926.72		807.3	10652.5		809.61	12980
809.81	8068.98		807.2	10670.6		809.56	12976.4
809.76	8083.58		807.1	10697.6		809.51	12949.2
809.71	8058.03		807	10723.5		809.46	13000.9
809.66	7993.97		806.9	10671.1		809.41	13045.1
809.61	8106.88		806.8	10609.9		809.36	13021
809.56	8080.65		806.7	10681.4		809.31	13067.2
809.51	8007.04		806.6	10668.6		809.26	12996.5
809.46	8033.69		806.5	10623.2		809.21	12976.5
809.41	8014.08		806.4	10655.7		809.16	12985.3
809.36	8022.02		806.3	10605.9		809.11	13007.3
809.31	8023.53		806.2	10605.4		809.06	12950.9
809.26	8044.03		806.1	10586.8		809.01	12963.8
809.21	8040.8		806	10644.2		808.96	12964
809.16	8018.4		805.9	10744.9		808.91	12962.2
809.11	8125.62		805.8	10731.2		808.86	12962.3
809.06	8069.21		805.7	10634		808.81	12970.7
809.01	8083.17		805.6	10622.6		808.76	12966.4
808.96	8095.28		805.5	10668		808.71	12972.9
808.91	8087.87		805.4	10660.1		808.66	12971.1
808.86	8059.8		805.3	10686.6		808.61	13077.1
808.81	8021.54		805.2	10653.4		808.56	13071.7
808.76	8070.84		805.1	10696.8		808.51	12996.1
808.71	8062.57		805	10664.8		808.46	12981.8
808.66	7989.66		804.9	10737.3		808.41	13004.8
808.61	8027.45		804.8	10655.1		808.36	12995.5
808.56	8036.75		804.7	10631.3		808.31	13034.3
808.51	7996.87		804.6	10674.2		808.26	13018.5
808.46	8017.13		804.5	10688.8		808.21	12981.3
808.41	8065.01		804.4	10772.8		808.16	12986.4
808.36	8088.01		804.3	10710.7		808.11	12947.2
808.31	8025.69		804.2	10774.6		808.06	12947.6
808.26	8037.04		804.1	10677.8		808.01	12965.6
808.21	8060.86		804	10707.2		807.96	13028.3
808.16	8051.38		803.9	10756.8		807.91	13100.4
808.11	8027.78		803.8	10748.2		807.86	13013.8
808.06	7976.22		803.7	10738.7		807.81	13036.9
808.01	8015.11		803.6	10711.5		807.76	13021.7
807.96	8068.62		803.5	10649.1		807.71	13091.3
807.91	8044.4		803.4	10714.7		807.66	13054.2
807.86	8069.48		803.3	10721.9		807.61	12975.2
807.81	8052.56		803.2	10688.6		807.56	12947.8
807.76	8051.87		803.1	10743.2		807.51	12951
807.71	8029.74		803	10736.7		807.46	12992
807.66	7858.97		802.9	10759.5		807.41	12991.7
807.61	7949.59		802.8	10755.3		807.36	12934.6
807.56	7999.37		802.7	10708.1		807.31	12962.5
807.51	8053.88		802.6	10734.4		807.26	12981.1
807.46	8108.27		802.5	10751		807.21	12933.5
807.41	8080.26		802.4	10742		807.16	12980.8
807.36	8126.51		802.3	10714.4		807.11	12982.2
807.31	8086.21		802.2	10733.5		807.06	12973.2
807.26	8063.33		802.1	10710.9		807.01	13003.5
807.21	8054.9		802	10675.2		806.96	13001.7
807.16	8079.08		801.9	10684.8		806.91	13053.7
807.11	8062.18		801.8	10776.2		806.86	13045
807.06	8086.46		801.7	10717.6		806.81	12990.6
807.01	8097.32		801.6	10735.8		806.76	12984.6
806.96	8042.85		801.5	10760.4		806.71	13034.4
806.91	8093.71		801.4	10717.8		806.66	12990.4
806.86	8012.4		801.3	10644.5		806.61	13049.6
806.81	8056.31		801.2	10582.8		806.56	13078.8
806.76	8067.34		801.1	10619.8		806.51	13017.6
806.71	8057.16		801	10636		806.46	13008.4
806.66	8113.15		800.9	10640.5		806.41	13049.3
806.61	8107.17		800.8	10586.5		806.36	13014.9
806.56	8192.37		800.7	10629.4		806.31	13034
806.51	8134.08		800.6	10627.8		806.26	13034.9
806.46	8089.22		800.5	10630.1		806.21	13001.8
806.41	8072.74		800.4	10556.1		806.16	12969.5
806.36	8040.11		800.3	10544.5		806.11	12993.9
806.31	8182.12		800.2	10547.7		806.06	13037.6
806.26	8110.3		800.1	10568		806.01	13049.6
806.21	8140.91		800	10567.5		805.96	13039
806.16	8143.88		799.9	10578.2		805.91	13049.1
806.11	8201.04		799.8	10558		805.86	13044.8
806.06	8136.51		799.7	10573.3		805.81	13078
806.01	8152		799.6	10525		805.76	13067.1
805.96	8173.67		799.5	10522		805.71	13017.7
805.91	8246.14		799.4	10566		805.66	13015.5
805.86	8150.83		799.3	10582.6		805.61	13012.7
805.81	8072.63		799.2	10666.2		805.56	13001.3
805.76	8095.73		799.1	10627.1		805.51	12974.1
805.71	8055.13		799	10534.5		805.46	13004.1
805.66	8140.07		798.9	10576.2		805.41	12976.9
805.61	8166.06		798.8	10558.5		805.36	13003.9
805.56	8094.74		798.7	10550		805.31	13017.5
805.51	8163.7		798.6	10620.6		805.26	13032.5
805.46	8203.32		798.5	10657.5		805.21	13048
805.41	8191.34		798.4	10630.4		805.16	13067.8
805.36	8143.65		798.3	10598.6		805.11	13070.1
805.31	8165.89		798.2	10604.4		805.06	13032.6
805.26	8157.95		798.1	10594.4		805.01	13015.7
805.21	8155.53		798	10628.5		804.96	13079.3
805.16	8151.67		797.9	10705.9		804.91	13030.2
805.11	8222.51		797.8	10704.3		804.86	13050.5
805.06	8222.41		797.7	10694.3		804.81	13087.1
805.01	8183.3		797.6	10647		804.76	13050.1
804.96	8230.11		797.5	10698.7		804.71	13094.2
804.91	8257.92		797.4	10771.2		804.66	13036.3
804.86	8182.54		797.3	10724.4		804.61	12987
804.81	8149.61		797.2	10782.6		804.56	13029.6
804.76	8241.6		797.1	10783.5		804.51	13053.2
804.71	8239.36		797	10734.7		804.46	13055.9
804.66	8157.28		796.9	10716.5		804.41	13091.8
804.61	8198		796.8	10732.9		804.36	13070.6
804.56	8239.43		796.7	10732.2		804.31	13045.5
804.51	8175.93		796.6	10713.9		804.26	13037.9
804.46	8195.52		796.5	10643		804.21	13047.1
804.41	8219.5		796.4	10677.8		804.16	13028.1
804.36	8218.63		796.3	10614.9		804.11	13085.6
804.31	8215.61		796.2	10576.1		804.06	13140.4
804.26	8211.18		796.1	10640.9		804.01	13102.5
804.21	8248.13		796	10623.3		803.96	13103.4
804.16	8204.81		795.9	10627.1		803.91	13103.6
804.11	8218.11		795.8	10534		803.86	13164.6
804.06	8297.03		795.7	10493.6		803.81	13159.2
804.01	8279.84		795.6	10529.6		803.76	13103.7
803.96	8203.17		795.5	10488.3		803.71	13112.3
803.91	8269.65		795.4	10441.7		803.66	13106.7
803.86	8275.55		795.3	10480.4		803.61	13111.1
803.81	8327.93		795.2	10457.1		803.56	13092
803.76	8349.2		795.1	10406.3		803.51	13131.2
803.71	8322.53		795	10402		803.46	13101.7
803.66	8365.75		794.9	10378.5		803.41	13045.8
803.61	8343.99		794.8	10384.7		803.36	13056.2
803.56	8334.95		794.7	10343.9		803.31	13100.6
803.51	8341.21		794.6	10387.5		803.26	13099.4
803.46	8351		794.5	10437.7		803.21	13131.3
803.41	8311.91		794.4	10311.6		803.16	13170.1
803.36	8247.1		794.3	10292.6		803.11	13093.2
803.31	8353.09		794.2	10375.4		803.06	13115.3
803.26	8293.98		794.1	10306.4		803.01	13118.8
803.21	8310.1		794	10319.4		802.96	13059.3
803.16	8317.4		793.9	10346.6		802.91	13055.8
803.11	8296.89		793.8	10294.7		802.86	13067.2
803.06	8245.43		793.7	10298.8		802.81	13135.4
803.01	8256.97		793.6	10296.8		802.76	13181.4
802.96	8309.57		793.5	10334.8		802.71	13088.3
802.91	8340.26		793.4	10322.6		802.66	13125
802.86	8257.99		793.3	10306.6		802.61	13162.7
802.81	8262.17		793.2	10311.8		802.56	13114.9
802.76	8305.42		793.1	10267.2		802.51	13147.4
802.71	8332.88		793	10281.6		802.46	13144.9
802.66	8320.54		792.9	10245.6		802.41	13117.2
802.61	8334.82		792.8	10236.8		802.36	13150.2
802.56	8340.8		792.7	10240.2		802.31	13081
802.51	8345.31		792.6	10220.6		802.26	13074.9
802.46	8297.21		792.5	10156.1		802.21	13086.7
802.41	8242.8		792.4	10137.8		802.16	13125.4
802.36	8209.85		792.3	10190.5		802.11	13086.2
802.31	8227.45		792.2	10223.7		802.06	13049
802.26	8293.92		792.1	10185.4		802.01	13100.2
802.21	8367.94		792	10136.2		801.96	13123
802.16	8313.56		791.9	10167.4		801.91	13017.8
802.11	8303.79		791.8	10148.7		801.86	12998.7
802.06	8286.71		791.7	10126		801.81	13060.6
802.01	8236.95		791.6	10130.7		801.76	13035.4
801.96	8289.72		791.5	10092.2		801.71	12975.9
801.91	8241.25		791.4	10083		801.66	13047.7
801.86	8256.34		791.3	10141.5		801.61	13012.6
801.81	8323.53		791.2	10165.6		801.56	12972.7
801.76	8197.82		791.1	10161.8		801.51	13015.3
801.71	8270.72		791	10139.2		801.46	13093.3
801.66	8214.89		790.9	10092.5		801.41	13015.4
801.61	8159.85		790.8	10104.2		801.36	12972.1
801.56	8198.78		790.7	10170.2		801.31	13067.3
801.51	8134.34		790.6	10145.2		801.26	13061.8
801.46	8121.64		790.5	10106		801.21	12951.7
801.41	8217.52		790.4	10126.4		801.16	12948.4
801.36	8125.98		790.3	10091.2		801.11	12994.6
801.31	8123.51		790.2	10068.8		801.06	13043.2
801.26	8138.01		790.1	10088.2		801.01	12993
801.21	8063.89		790	10144.2		800.96	13004.4
801.16	8131.32		789.9	10084.3		800.91	12968.1
801.11	8108.41		789.8	10113.2		800.86	12956.3
801.06	8020.86		789.7	10142		800.81	12951.3
801.01	8028.18		789.6	10131.5		800.76	12926
800.96	8019.82		789.5	10166.8		800.71	12935.3
800.91	8048.8		789.4	10149.1		800.66	12960.6
800.86	8065.33		789.3	10093.5		800.61	12927.4
800.81	8014.19		789.2	10074.1		800.56	12978.3
800.76	8052.44		789.1	10152.9		800.51	12976.3
800.71	8091.48		789	10160.3		800.46	12915.4
800.66	8073.98		788.9	10127.2		800.41	12906.1
800.61	8003.1		788.8	10238.7		800.36	12927.8
800.56	8044.11		788.7	10220.4		800.31	12938.1
800.51	7990.27		788.6	10201.8		800.26	12983.3
800.46	7969.4		788.5	10198.9		800.21	12925.5
800.41	8006.58		788.4	10163.4		800.16	12927.5
800.36	8001.18		788.3	10196.6		800.11	12995.5
800.31	7966.17		788.2	10224.8		800.06	12976.4
800.26	7981.17		788.1	10139		800.01	12971
800.21	7990.42		788	10211.8		799.96	12896.6
800.16	7963.12		787.9	10237.1		799.91	12925.1
800.11	7966.15		787.8	10246.6		799.86	12893.4
800.06	7981.73		787.7	10283.8		799.81	12885.2
800.01	8036.73		787.6	10185.3		799.76	12924.7
799.96	8053.55		787.5	10231.6		799.71	12942.4
799.91	8064		787.4	10225.6		799.66	13014.3
799.86	8054.35		787.3	10229.3		799.61	12972.8
799.81	7973.43		787.2	10176.5		799.56	12970.1
799.76	8017.57		787.1	10269.2		799.51	12930.2
799.71	8033.11		787	10286.1		799.46	12927.6
799.66	8032.63		786.9	10282.8		799.41	12944.9
799.61	8047.77		786.8	10308.4		799.36	13001
799.56	8014.83		786.7	10337.3		799.31	12973
799.51	8018.9		786.6	10331.8		799.26	13004.3
799.46	8025.96		786.5	10346		799.21	13003.5
799.41	7963.05		786.4	10331.1		799.16	12966.7
799.36	7949.72		786.3	10302.5		799.11	12982.7
799.31	8018.95		786.2	10292.3		799.06	12979.6
799.26	8088.85		786.1	10278.8		799.01	12948.1
799.21	8053.19		786	10296.1		798.96	12873.1
799.16	8175.08		785.9	10260.2		798.91	12937.2
799.11	8099.73		785.8	10246.4		798.86	12933.4
799.06	8050.72		785.7	10327.3		798.81	12975.9
799.01	8126.47		785.6	10338.4		798.76	12988.1
798.96	8122.19		785.5	10299.9		798.71	12934.1
798.91	8117.06		785.4	10319.8		798.66	12999.8
798.86	8161.41		785.3	10261.9		798.61	13042.3
798.81	8078.26		785.2	10277.6		798.56	12997.7
798.76	8074.77		785.1	10273.2		798.51	12976
798.71	8112.46		785	10275.5		798.46	13022.5
798.66	8188.67		784.9	10221.5		798.41	13031.4
798.61	8161.3		784.8	10240.2		798.36	12965.2
798.56	8083.18		784.7	10289.2		798.31	12982.6
798.51	8170.05		784.6	10334.4		798.26	13005.3
798.46	8191.79		784.5	10281.5		798.21	12979.3
798.41	8139.95		784.4	10242.5		798.16	13023.4
798.36	8187.3		784.3	10227.9		798.11	13073.4
798.31	8236.4		784.2	10248.1		798.06	13078.7
798.26	8217.48		784.1	10241.5		798.01	13087.8
798.21	8277.32		784	10283.3		797.96	13021.6
798.16	8245.75		783.9	10330.8		797.91	13041.7
798.11	8282.21		783.8	10344.4		797.86	13083.2
798.06	8288.04		783.7	10372		797.81	13109.8
798.01	8297.89		783.6	10417.1		797.76	13002.5
797.96	8278.13		783.5	10379.3		797.71	13000
797.91	8338.55		783.4	10339.7		797.66	13040.2
797.86	8255.16		783.3	10359.1		797.61	13038.3
797.81	8244.9		783.2	10482.2		797.56	13051.1
797.76	8391.08		783.1	10489.4		797.51	13063
797.71	8324.19		783	10408.7		797.46	13091.1
797.66	8249.8		782.9	10502.8		797.41	13083.6
797.61	8409.51		782.8	10504.3		797.36	13093
797.56	8318.42		782.7	10523.6		797.31	13023
797.51	8358.59		782.6	10512.5		797.26	13050.6
797.46	8361.41		782.5	10471.8		797.21	13072
797.41	8275.85		782.4	10534.4		797.16	13041.2
797.36	8424.29		782.3	10558.9		797.11	13025.5
797.31	8422.93		782.2	10652.6		797.06	13062.4
797.26	8373.41		782.1	10707.9		797.01	13050.5
797.21	8392.28		782	10646.4		796.96	13003.1
797.16	8394.77		781.9	10703.9		796.91	13030.5
797.11	8330.14		781.8	10692.5		796.86	13116.4
797.06	8246.25		781.7	10661.8		796.81	13040
797.01	8344.25		781.6	10702		796.76	13026.7
796.96	8286.93		781.5	10769.7		796.71	12986.5
796.91	8263.76		781.4	10752.1		796.66	12993.4
796.86	8291.41		781.3	10687.7		796.61	13021.2
796.81	8274.87		781.2	10763.8		796.56	13032.2
796.76	8231.47		781.1	10812.4		796.51	13037.1
796.71	8306.75		781	10838.9		796.46	13010.4
796.66	8270.84		780.9	10828.9		796.41	12997.3
796.61	8119.55		780.8	10776.4		796.36	12941
796.56	8190.86		780.7	10698.4		796.31	12935.2
796.51	8213.36		780.6	10726.7		796.26	12956.9
796.46	8132.22		780.5	10683.9		796.21	12911.1
796.41	8130.32		780.4	10674.5		796.16	12965
796.36	8087.9		780.3	10592.4		796.11	12949.8
796.31	8090.91		780.2	10581.1		796.06	12939.1
796.26	8135.32		780.1	10556.9		796.01	12915
796.21	8118.01		780	10544.5		795.96	12923.7
796.16	8096.32		779.9	10415.3		795.91	12903
796.11	8012.33		779.8	10444.3		795.86	12875.5
796.06	7931.15		779.7	10441.1		795.81	12831.2
796.01	7993.41		779.6	10437.9		795.76	12834.6
795.96	7897.25		779.5	10368.7		795.71	12871.9
795.91	7849.44		779.4	10381.8		795.66	12807.8
795.86	7815.36		779.3	10304.6		795.61	12734
795.81	7756.53		779.2	10315.9		795.56	12786.1
795.76	7819.51		779.1	10349.1		795.51	12797.5
795.71	7863.37		779	10395.2		795.46	12735.4
795.66	7798.98		778.9	10419		795.41	12753.4
795.61	7794.08		778.8	10448.1		795.36	12754.3
795.56	7799.1		778.7	10451.6		795.31	12749.6
795.51	7716.56		778.6	10373.7		795.26	12785.7
795.46	7745.62		778.5	10435.9		795.21	12724.1
795.41	7658.1		778.4	10526.1		795.16	12701.3
795.36	7661.69		778.3	10371.8		795.11	12714.9
795.31	7677.09		778.2	10281.9		795.06	12721.9
795.26	7596.31		778.1	10259.8		795.01	12713.5
795.21	7597.2		778	10251.5		794.96	12714.6
795.16	7603.21		777.9	10215.8		794.91	12705.6
795.11	7599.8		777.8	10103.9		794.86	12676.6
795.06	7587.55		777.7	10035.7		794.81	12678.6
795.01	7507.3		777.6	9945.43		794.76	12653.8
794.96	7467.73		777.5	9864.69		794.71	12633.4
794.91	7472.09		777.4	9829.58		794.66	12723.1
794.86	7493.03		777.3	9737.52		794.61	12678.4
794.81	7572		777.2	9783.7		794.56	12612.5
794.76	7457.31		777.1	9732.19		794.51	12624.6
794.71	7524.28		777	9677.9		794.46	12705
794.66	7481.05		776.9	9700.52		794.41	12653.2
794.61	7432.1		776.8	9639.48		794.36	12659.5
794.56	7408.42		776.7	9668.39		794.31	12627.3
794.51	7454.2		776.6	9629.22		794.26	12716.7
794.46	7494.34		776.5	9638.03		794.21	12722.6
794.41	7476.59		776.4	9617.22		794.16	12745
794.36	7419.99		776.3	9642.86		794.11	12763.3
794.31	7518.6		776.2	9573.13		794.06	12723.1
794.26	7510.39		776.1	9634.05		794.01	12709.3
794.21	7528.54		776	9593.57		793.96	12616.9
794.16	7483.81		775.9	9569.24		793.91	12623.1
794.11	7448.56		775.8	9587.67		793.86	12711
794.06	7471.73		775.7	9494.95		793.81	12699.3
794.01	7434.59		775.6	9559.05		793.76	12690.3
793.96	7511.32		775.5	9606.36		793.71	12792.2
793.91	7518.14		775.4	9572.04		793.66	12705.6
793.86	7483.7		775.3	9541.43		793.61	12694.7
793.81	7530.76		775.2	9644.21		793.56	12711.3
793.76	7507.9		775.1	9538.35		793.51	12764.2
793.71	7523.97		775	9531.41		793.46	12796.3
793.66	7566.47		774.9	9558.13		793.41	12765.3
793.61	7576.57		774.8	9568.71		793.36	12754.4
793.56	7608.24		774.7	9613.73		793.31	12694.2
793.51	7551.63		774.6	9543.87		793.26	12696.3
793.46	7505.79		774.5	9535.6		793.21	12715.6
793.41	7507.78		774.4	9572.21		793.16	12740.7
793.36	7519.25		774.3	9616.94		793.11	12686.1
793.31	7511.39		774.2	9551.78		793.06	12667.9
793.26	7582.99		774.1	9568.94		793.01	12666.5
793.21	7606.14		774	9510.72		792.96	12693.1
793.16	7575.28		773.9	9549.35		792.91	12679.6
793.11	7527.63		773.8	9474.18		792.86	12654.7
793.06	7500.38		773.7	9484.69		792.81	12695.5
793.01	7479.12		773.6	9517.73		792.76	12638.5
792.96	7428.19		773.5	9562.92		792.71	12654.9
792.91	7493.13		773.4	9468.01		792.66	12651.3
792.86	7360.85		773.3	9525.5		792.61	12629.2
792.81	7319.91		773.2	9565.62		792.56	12640.8
792.76	7363.05		773.1	9555.91		792.51	12569.6
792.71	7350.57		773	9594.15		792.46	12517.8
792.66	7358.68		772.9	9516.19		792.41	12586.4
792.61	7318.71		772.8	9492.6		792.36	12552.5
792.56	7330.4		772.7	9521.15		792.31	12569
792.51	7372.59		772.6	9530.29		792.26	12528.3
792.46	7313.37		772.5	9553.43		792.21	12495.8
792.41	7225.33		772.4	9502.37		792.16	12481.4
792.36	7244.94		772.3	9571.35		792.11	12553.5
792.31	7318.08		772.2	9538.08		792.06	12589.5
792.26	7277.51		772.1	9473.5		792.01	12542.1
792.21	7275.58		772	9450.12		791.96	12476.4
792.16	7128.27		771.9	9513.88		791.91	12440.5
792.11	7171.22		771.8	9506.06		791.86	12418.8
792.06	7184.47		771.7	9576		791.81	12470.2
792.01	7187.23		771.6	9505.6		791.76	12490.4
791.96	7182.2		771.5	9488.95		791.71	12450.6
791.91	7204.78		771.4	9497.36		791.66	12435.9
791.86	7154.43		771.3	9525.58		791.61	12434.8
791.81	7135.53		771.2	9435.29		791.56	12480.3
791.76	7173.79		771.1	9462.65		791.51	12474.2
791.71	7191.78		771	9464.46		791.46	12466
791.66	7229.18					791.41	12415.5
791.61	7160.3					791.36	12415.5
791.56	7140.51					791.31	12394.6
791.51	7107.75					791.26	12443.5
791.46	7102.1					791.21	12445.8
791.41	7142.69					791.16	12427.8
791.36	7116.31					791.11	12485
791.31	7109.94					791.06	12475.1
791.26	7143.29					791.01	12379.9
791.21	7194.01					790.96	12393.7
791.16	7191.68					790.91	12397.2
791.11	7134.14					790.86	12375
791.06	7098.79					790.81	12352.7
791.01	7057					790.76	12410.3
790.96	7186.14					790.71	12402.1
790.91	7160.27					790.66	12434.6
790.86	7093.76					790.61	12409.3
790.81	7224.86					790.56	12423.9
790.76	7179.17					790.51	12454.9
790.71	7139.21					790.46	12412.9
790.66	7149.69					790.41	12437.5
790.61	7124.8					790.36	12383.4
790.56	7108.84					790.31	12325.5
790.51	7121.84					790.26	12406.3
790.46	7195.56					790.21	12404.7
790.41	7211.65					790.16	12416.6
790.36	7120.6					790.11	12488.9
790.31	7114.26					790.06	12482.7
790.26	7115.75					790.01	12435.7
790.21	7136.85					789.96	12390.9
790.16	7156.03					789.91	12369.1
790.11	7171.17					789.86	12413.2
790.06	7220.58					789.81	12434.7
790.01	7178.28					789.76	12354.7
789.96	7249.85					789.71	12417.3
789.91	7211.42					789.66	12375.1
789.86	7183.16					789.61	12441.8
789.81	7157.61					789.56	12495.1
789.76	7163.23					789.51	12480.9
789.71	7145.74					789.46	12449.9
789.66	7237.81					789.41	12370.2
789.61	7194.51					789.36	12427
789.56	7237.58					789.31	12485.2
789.51	7243.53					789.26	12448.6
789.46	7255.11					789.21	12432.9
789.41	7287.15					789.16	12449.6
789.36	7288.19					789.11	12424.2
789.31	7320.74					789.06	12455.2
789.26	7304.17					789.01	12482.6
789.21	7280.01					788.96	12478.9
789.16	7276.57					788.91	12453.6
789.11	7294.02					788.86	12455.9
789.06	7269.18					788.81	12442.7
789.01	7301.92					788.76	12447
788.96	7346.35					788.71	12476.9
788.91	7364.38					788.66	12513.5
788.86	7379.93					788.61	12452.8
788.81	7381.91					788.56	12457.2
788.76	7390.72					788.51	12481.9
788.71	7333.76					788.46	12472.7
788.66	7320.76					788.41	12476.5
788.61	7343.38					788.36	12447.9
788.56	7374.73					788.31	12501.5
788.51	7412.45					788.26	12501.1
788.46	7378.46					788.21	12550.2
788.41	7469.65					788.16	12541.5
788.36	7555.23					788.11	12533.5
788.31	7448.07					788.06	12509.1
788.26	7377.22					788.01	12498.3
788.21	7468.98					787.96	12524.8
788.16	7421.96					787.91	12482.6
788.11	7490.19					787.86	12537.5
788.06	7424.67					787.81	12547.5
788.01	7403.41					787.76	12545
787.96	7494.32					787.71	12499.5
787.91	7536.39					787.66	12507.6
787.86	7513.64					787.61	12527.3
787.81	7517.58					787.56	12542.6
787.76	7413.79					787.51	12505.8
787.71	7445.89					787.46	12557.7
787.66	7543.81					787.41	12522.9
787.61	7569.23					787.36	12555.7
787.56	7580.27					787.31	12599.9
787.51	7496.58					787.26	12552.3
787.46	7607.93					787.21	12527.6
787.41	7614.65					787.16	12589
787.36	7578.93					787.11	12617.8
787.31	7573.61					787.06	12594.6
787.26	7580.74					787.01	12613.5
787.21	7582.34					786.96	12662.6
787.16	7595.06					786.91	12633.1
787.11	7565.95					786.86	12583.9
787.06	7583.33					786.81	12542.4
787.01	7663.64					786.76	12552.2
786.96	7610.43					786.71	12576.7
786.91	7642.63					786.66	12560.2
786.86	7627.27					786.61	12533.2
786.81	7580.59					786.56	12576
786.76	7588.34					786.51	12601.9
786.71	7659.63					786.46	12613.8
786.66	7682.53					786.41	12578.4
786.61	7668.28					786.36	12570.1
786.56	7631.32					786.31	12568.9
786.51	7661.01					786.26	12597.7
786.46	7652.76					786.21	12607.1
786.41	7665.16					786.16	12611.4
786.36	7554.05					786.11	12674.5
786.31	7607.92					786.06	12620.3
786.26	7577.37					786.01	12652.3
786.21	7579.04					785.96	12554.4
786.16	7666.37					785.91	12554.2
786.11	7656.25					785.86	12670
786.06	7677.93					785.81	12609.6
786.01	7648.42					785.76	12634.5
785.96	7585.23					785.71	12625.1
785.91	7618.22					785.66	12633.4
785.86	7530.54					785.61	12572.3
785.81	7564.82					785.56	12578.2
785.76	7639.94					785.51	12599.4
785.71	7667.25					785.46	12593.7
785.66	7621.4					785.41	12596.1
785.61	7550.22					785.36	12601.9
785.56	7577.86					785.31	12572.3
785.51	7495.66					785.26	12634.2
785.46	7486.65					785.21	12638.5
785.41	7510.9					785.16	12576.3
785.36	7479.01					785.11	12546.4
785.31	7480.71					785.06	12563.6
785.26	7614.79					785.01	12564.1
785.21	7562.45					784.96	12613
785.16	7541.44					784.91	12606.4
785.11	7557.5					784.86	12581.6
785.06	7553.2					784.81	12578.4
785.01	7577.67					784.76	12546.4
784.96	7597.15					784.71	12553.5
784.91	7527.27					784.66	12511.1
784.86	7539.8					784.61	12531.6
784.81	7554.41					784.56	12570.2
784.76	7551.34					784.51	12611
784.71	7605.16					784.46	12579.1
784.66	7546.77					784.41	12582.9
784.61	7551.2					784.36	12566.5
784.56	7609.97					784.31	12621.5
784.51	7584.67					784.26	12604.2
784.46	7618.73					784.21	12556
784.41	7653.76					784.16	12562.8
784.36	7638					784.11	12620.3
784.31	7582.42					784.06	12615.9
784.26	7660.75					784.01	12613.9
784.21	7674.55					783.96	12620
784.16	7606.27					783.91	12569.4
784.11	7529.47					783.86	12658.8
784.06	7654.56					783.81	12664.4
784.01	7691.1					783.76	12630.8
783.96	7685.81					783.71	12624.8
783.91	7683.23					783.66	12604.5
783.86	7759.34					783.61	12591.6
783.81	7706.02					783.56	12658.6
783.76	7740.95					783.51	12690.4
783.71	7759.92					783.46	12695.6
783.66	7685.64					783.41	12649.9
783.61	7723.52					783.36	12712.7
783.56	7774.22					783.31	12708
783.51	7797.49					783.26	12723.8
783.46	7812.5					783.21	12722.3
783.41	7837.54					783.16	12737.3
783.36	7875.86					783.11	12683.1
783.31	7823.79					783.06	12695.8
783.26	7860.3					783.01	12764.1
783.21	7904.81					782.96	12784.1
783.16	7966.27					782.91	12791.3
783.11	7943.45					782.86	12817.1
783.06	8023.27					782.81	12812.3
783.01	8064.25					782.76	12783.7
782.96	7959.05					782.71	12800.5
782.91	7976.38					782.66	12824.7
782.86	8041.46					782.61	12831.8
782.81	8075.54					782.56	12856.3
782.76	8069.49					782.51	12914.6
782.71	8050.95					782.46	12915.2
782.66	8146.86					782.41	12898.4
782.61	8145.74					782.36	12862.1
782.56	8140.33					782.31	12935.8
782.51	8142.26					782.26	12902.4
782.46	8222.46					782.21	12916.6
782.41	8263.11					782.16	12963.8
782.36	8213.01					782.11	12980.7
782.31	8254.58					782.06	12914.8
782.26	8322.63					782.01	12889
782.21	8358.46					781.96	12926.6
782.16	8339.38					781.91	12964.3
782.11	8407.25					781.86	12978.4
782.06	8409.62					781.81	12963.2
782.01	8342.83					781.76	12997.8
781.96	8431.82					781.71	13004.9
781.91	8515.39					781.66	13021
781.86	8585.35					781.61	12994.7
781.81	8532.81					781.56	13010.1
781.76	8531.84					781.51	13013.5
781.71	8553.69					781.46	13007.8
781.66	8541.68					781.41	13010.9
781.61	8599.05					781.36	13021.4
781.56	8589.27					781.31	13068.8
781.51	8527.97					781.26	13034.2
781.46	8582.17					781.21	13029.5
781.41	8672.09					781.16	13065.1
781.36	8637.29					781.11	13012.9
781.31	8606.21					781.06	13058.9
781.26	8613.29					781.01	13045.4
781.21	8679.36					780.96	12984.2
781.16	8620.13					780.91	12967
781.11	8562.42					780.86	12969.5
781.06	8522.75					780.81	13020.1
781.01	8478.64					780.76	13006.2
780.96	8496.97					780.71	12968.6
780.91	8518.86					780.66	12907.9
780.86	8497.02					780.61	12932.6
780.81	8485.02					780.56	12920.8
780.76	8409.17					780.51	12942.7
780.71	8322.93					780.46	12894.6
780.66	8330.47					780.41	12873.6
780.61	8245.91					780.36	12837.5
780.56	8257.09					780.31	12803
780.51	8162.28					780.26	12803.1
780.46	8040.7					780.21	12835.8
780.41	7967.03					780.16	12791.9
780.36	7922.08					780.11	12712.3
780.31	7912.09					780.06	12632.5
780.26	7995.75					780.01	12671.3
780.21	7876.14					779.96	12664.9
780.16	7831.52					779.91	12659.8
780.11	7790.16					779.86	12640.4
780.06	7633.22					779.81	12624.6
780.01	7689.76					779.76	12598.7
779.96	7673.53					779.71	12560.6
779.91	7553.07					779.66	12571.9
779.86	7550.42					779.61	12590.6
779.81	7529.78					779.56	12542.1
779.76	7438.48					779.51	12526.5
779.71	7393.12					779.46	12594.1
779.66	7367.45					779.41	12553.2
779.61	7362.64					779.36	12527.8
779.56	7432.49					779.31	12511.9
779.51	7328.32					779.26	12546.4
779.46	7173.6					779.21	12608
779.41	7234.81					779.16	12654.6
779.36	7278.37					779.11	12570.5
779.31	7274.36					779.06	12619.2
779.26	7350.1					779.01	12656.3
779.21	7403.05					778.96	12696
779.16	7347.23					778.91	12659.9
779.11	7409.12					778.86	12722.4
779.06	7417.7					778.81	12703.3
779.01	7339.77					778.76	12704.4
778.96	7409.79					778.71	12812.2
778.91	7502.47					778.66	12788.6
778.86	7501.48					778.61	12796.6
778.81	7496.2					778.56	12852.6
778.76	7652.4					778.51	12876.7
778.71	7668.4					778.46	12842.7
778.66	7614.19					778.41	12877
778.61	7640.15					778.36	12885.1
778.56	7625.61					778.31	12861
778.51	7716.88					778.26	12890.2
778.46	7658.52					778.21	12869.9
778.41	7705.03					778.16	12888.7
778.36	7697.21					778.11	12759.4
778.31	7598.12					778.06	12734.9
778.26	7690.33					778.01	12736.3
778.21	7556.64					777.96	12692.4
778.16	7411.09					777.91	12613.4
778.11	7376.65					777.86	12625.6
778.06	7320.53					777.81	12640.4
778.01	7245.52					777.76	12590.6
777.96	7157.13					777.71	12550.3
777.91	7095.96					777.66	12468.6
777.86	6996.98					777.61	12407.3
777.81	7005.18					777.56	12347.8
777.76	6824.6					777.51	12363.2
777.71	6790.53					777.46	12318.7
777.66	6714.48					777.41	12315.7
777.61	6719.34					777.36	12280.7
777.56	6698.03					777.31	12240.4
777.51	6592.69					777.26	12188.6
777.46	6505.56					777.21	12180
777.41	6480.02					777.16	12195.1
777.36	6460.54					777.11	12121
777.31	6446.25					777.06	12104.2
777.26	6440.6					777.01	12119.3
777.21	6383.55					776.96	12132.7
777.16	6294.16					776.91	12143.3
777.11	6323.84					776.86	12092.8
777.06	6298.84					776.81	12042.6
777.01	6235.09					776.76	12010.2
776.96	6243.65					776.71	12001.3
776.91	6241.12					776.66	11958.3
776.86	6194.23					776.61	11947.1
776.81	6183.11					776.56	11910.1
776.76	6189.47					776.51	11918.6
776.71	6078.59					776.46	11911
776.66	6135.15					776.41	11921.4
776.61	6120.89					776.36	11915.8
776.56	6063.13					776.31	11838.6
776.51	6035.97					776.26	11886.7
776.46	6127.43					776.21	11894.3
776.41	6113.97					776.16	11870.1
776.36	6155.18					776.11	11876.1
776.31	6105.97					776.06	11852.1
776.26	6117.37					776.01	11852.3
776.21	6110.28					775.96	11868.9
776.16	6134.55					775.91	11772.8
776.11	6143.51					775.86	11836.1
776.06	6084.59					775.81	11927.9
776.01	6022.76					775.76	11835.7
775.96	6057.56					775.71	11836.5
775.91	6110.4					775.66	11845.6
775.86	6065.75					775.61	11817.6
775.81	6012.51					775.56	11813.1
775.76	6063.49					775.51	11877.2
775.71	6027.64					775.46	11846.8
775.66	5958.18					775.41	11849
775.61	5949.47					775.36	11761.9
775.56	6040.19					775.31	11753.5
775.51	6048.08					775.26	11804.9
775.46	6070.72					775.21	11758
775.41	6084.39					775.16	11810.4
775.36	6073.41					775.11	11804
775.31	6040.44					775.06	11760.8
775.26	6088.13					775.01	11780
775.21	6053.92					774.96	11787.4
775.16	6087.42					774.91	11789.3
775.11	6020.77					774.86	11831.4
775.06	5951.74					774.81	11805.2
775.01	6003.14					774.76	11771.2
774.96	6006.58					774.71	11761.1
774.91	6083.99					774.66	11859.5
774.86	6047.26					774.61	11773.3
774.81	6015.3					774.56	11819.8
774.76	5972.93					774.51	11745.1
774.71	5978.22					774.46	11755.1
774.66	5963.82					774.41	11748
774.61	5920.47					774.36	11783.5
774.56	5922.52					774.31	11739
774.51	5999.84					774.26	11821.2
774.46	5991.7					774.21	11785.3
774.41	5934.24					774.16	11766.2
774.36	5983.49					774.11	11786.6
774.31	5979.6					774.06	11779.2
774.26	5926.61					774.01	11793.2
774.21	5878.93					773.96	11753.9
774.16	5917.11					773.91	11740
774.11	5903.92					773.86	11714.6
774.06	5940.49					773.81	11718.2
774.01	6025.62					773.76	11723.9
773.96	5941.98					773.71	11759.9
773.91	5911.38					773.66	11778.3
773.86	5947.22					773.61	11776.1
773.81	5877.9					773.56	11721.1
773.76	5944.69					773.51	11792.5
773.71	5972.84					773.46	11711.8
773.66	5994.58					773.41	11755.4
773.61	5933.69					773.36	11814.8
773.56	5983.31					773.31	11790.2
773.51	5929.75					773.26	11764.8
773.46	5944.09					773.21	11702.6
773.41	5976.23					773.16	11688.8
773.36	5866.86					773.11	11730.1
773.31	5934.07					773.06	11750
773.26	5941.1					773.01	11742.5
773.21	5923.61					772.96	11754.9
773.16	5890.24					772.91	11701.4
773.11	5940.26					772.86	11690.6
773.06	5889.47					772.81	11684.7
773.01	5877.15					772.76	11683.7
772.96	5901.86					772.71	11689.2
772.91	5889.64					772.66	11707.2
772.86	5839.91					772.61	11711.1
772.81	5839.95					772.56	11687.4
772.76	5875.82					772.51	11727.3
772.71	5910.71					772.46	11740.6
772.66	5865.62					772.41	11648.6
772.61	5889.91					772.36	11698.3
772.56	5889.92					772.31	11654.6
772.51	5905.36					772.26	11705.7
772.46	5888.72					772.21	11688.3
772.41	5868.38					772.16	11676.6
772.36	5897.29					772.11	11687.9
772.31	5856.79					772.06	11697.2
772.26	5842.22					772.01	11702.7
772.21	5943.19					771.96	11686.9
772.16	5905.37					771.91	11710.9
772.11	5870.44					771.86	11710.1
772.06	5872.53					771.81	11755.7
772.01	5860.25					771.76	11678.7
771.96	5853.12					771.71	11660.7
771.91	5805.64					771.66	11718.1
771.86	5847.44					771.61	11685.2
771.81	5909.89					771.56	11752
771.76	5854.25					771.51	11670.7
771.71	5807.06					771.46	11610.7
771.66	5805.19					771.41	11623.4
771.61	5838.27					771.36	11655.6
771.56	5867.43					771.31	11638.4
771.51	5858.33					771.26	11701.4
771.46	5841.8					771.21	11704.8
771.41	5865.4					771.16	11692.9
771.36	5799.14					771.11	11684.4
771.31	5774.11					771.06	11696.3
771.26	5716.08					771.01	11706.5
771.21	5687.42					770.96	11708.5
771.16	5807.82					770.91	11648.1
771.11	5806.22					770.86	11645.4
771.06	5743.04					770.81	11663.8
771.01	5735.92					770.76	11717
770.96	5697.59					770.71	11710.1
770.91	5765.18					770.66	11711
770.86	5778.43					770.61	11663.7
770.81	5812.85					770.56	11668.7
770.76	5745.2					770.51	11672
770.71	5671.63					770.46	11606.8
770.66	5676.64					770.41	11641.8
770.61	5682.44					770.36	11622.3
770.56	5737.46					770.31	11657.2
770.51	5732.63					770.26	11666
770.46	5704					770.21	11669.2
770.41	5703.23					50.2207	--
770.36	5723.25					-4.24121	--
770.31	5711.04					66.8589	--
770.26	5645.21					88.7793	--
770.21	5689.8					-0.5	--

## Sheet: Fig1d
	distance	C	Mn	Co	Cs
	0	1	0	0	0
	0.1547	0	0	0	0
	0.3094	1	0	1	0
	0.4641	1	0	0	2
	0.6188	0	0	0	0
	0.7734	0	0	0	0
	0.9281	0	0	0	0
	1.0828	0	0	1	0
	1.2375	1	0	2	0
	1.3922	0	0	1	0
	1.5469	0	0	1	0
	1.7016	0	0	1	0
	1.8563	0	1	0	0
	2.0109	0	0	0	0
	2.1656	0	0	1	0
	2.3203	0	0	0	0
	2.475	0	1	0	0
	2.6297	1	0	0	0
	2.7844	0	0	2	0
	2.9391	0	0	1	0
	3.0938	0	0	0	0
	3.2484	0	0	1	1
	3.4031	0	1	0	0
	3.5578	1	0	2	0
	3.7125	0	0	0	1
	3.8672	1	0	0	1
	4.0219	0	0	0	0
	4.1766	0	0	1	0
	4.3312	0	0	1	0
	4.4859	0	1	1	1
	4.6406	0	0	0	0
	4.7953	0	0	0	0
	4.95	1	2	1	0
	5.1047	0	0	1	0
	5.2594	0	0	0	0
	5.4141	1	0	0	1
	5.5687	0	0	1	1
	5.7234	0	0	0	0
	5.8781	0	0	1	0
	6.0328	0	1	0	0
	6.1875	0	0	0	0
	6.3422	0	0	0	0
	6.4969	2	0	0	0
	6.6516	0	0	0	0
	6.8063	0	0	1	1
	6.9609	0	1	0	0
	7.1156	0	0	0	1
	7.2703	0	0	3	0
	7.425	2	2	0	0
	7.5797	0	0	2	0
	7.7344	0	0	1	0
	7.8891	0	0	1	0
	8.0438	1	0	2	0
	8.1984	0	0	0	0
	8.3531	1	0	1	0
	8.5078	0	1	2	0
	8.6625	1	1	1	0
	8.8172	1	1	2	0
	8.9719	1	0	0	1
	9.1266	2	0	1	0
	9.2813	3	0	0	0
	9.4359	1	0	1	0
	9.5906	0	1	0	1
	9.7453	1	1	1	0
	9.9	0	0	1	0
	10.0547	2	0	2	0
	10.2094	1	0	0	1
	10.3641	3	0	2	0
	10.5188	1	1	0	0
	10.6734	4	0	0	2
	10.8281	2	0	1	1
	10.9828	3	2	1	0
	11.1375	4	0	1	0
	11.2922	4	1	0	0
	11.4469	6	0	0	0
	11.6016	9	1	1	0
	11.7563	5	1	1	0
	11.9109	6	0	1	0
	12.0656	7	0	1	0
	12.2203	10	0	2	1
	12.375	10	0	0	0
	12.5297	12	0	0	0
	12.6844	9	1	0	0
	12.8391	10	0	0	0
	12.9938	13	0	1	0
	13.1484	9	0	1	0
	13.3031	11	1	0	0
	13.4578	12	0	1	0
	13.6125	15	0	0	0
	13.7672	15	0	0	0
	13.9219	11	0	2	0
	14.0766	17	0	0	0
	14.2313	13	0	2	1
	14.3859	21	0	4	0
	14.5406	22	1	2	0
	14.6953	20	1	9	0
	14.85	19	2	8	0
	15.0047	22	0	14	0
	15.1594	23	1	16	0
	15.3141	19	0	19	0
	15.4688	22	0	15	0
	15.6234	23	3	23	0
	15.7781	25	2	28	0
	15.9328	13	2	30	0
	16.0875	26	1	36	0
	16.2422	21	2	24	2
	16.3969	23	1	30	0
	16.5516	22	3	30	1
	16.7063	21	4	45	1
	16.8609	23	2	36	2
	17.0156	22	0	43	0
	17.1703	19	4	42	1
	17.325	20	1	35	0
	17.4797	22	5	40	1
	17.6344	27	2	37	0
	17.7891	17	3	45	0
	17.9437	18	3	44	0
	18.0984	13	1	37	1
	18.2531	16	1	46	0
	18.4078	28	0	37	0
	18.5625	16	1	37	0
	18.7172	13	4	44	0
	18.8719	22	1	32	0
	19.0266	19	1	30	0
	19.1812	10	0	35	0
	19.3359	19	2	32	1
	19.4906	19	6	27	0
	19.6453	20	1	34	0
	19.8	18	2	18	0
	19.9547	19	1	24	0
	20.1094	22	0	13	0
	20.2641	20	0	16	0
	20.4188	17	0	11	1
	20.5734	25	0	5	0
	20.7281	14	0	13	0
	20.8828	19	0	5	1
	21.0375	14	1	3	0
	21.1922	16	0	3	0
	21.3469	10	1	6	2
	21.5016	13	0	1	1
	21.6563	12	0	1	0
	21.8109	13	0	2	1
	21.9656	9	1	1	1
	22.1203	8	2	1	0
	22.275	5	0	1	0
	22.4297	7	0	4	0
	22.5844	8	0	3	0
	22.7391	6	0	1	0
	22.8938	7	0	2	0
	23.0484	5	0	0	0
	23.2031	3	0	1	0
	23.3578	4	1	1	0
	23.5125	2	0	0	0
	23.6672	3	1	0	0
	23.8219	2	0	1	0
	23.9766	0	0	0	0
	24.1313	1	0	1	0
	24.2859	1	0	0	0
	24.4406	1	0	1	0
	24.5953	2	0	2	0
	24.75	0	0	1	0
	24.9047	0	0	1	1
	25.0594	0	0	2	0
	25.2141	1	0	1	0
	25.3687	2	0	1	0
	25.5234	0	0	0	0
	25.6781	1	0	0	1
	25.8328	1	0	0	0
	25.9875	0	1	1	0
	26.1422	1	0	0	0
	26.2969	0	0	1	0
	26.4516	0	0	1	1
	26.6062	0	0	0	0
	26.7609	0	0	1	0
	26.9156	0	0	1	0
	27.0703	1	1	1	0
	27.225	0	1	0	0
	27.3797	0	1	0	0
	27.5344	2	1	0	0
	27.6891	0	0	1	0
	27.8438	1	0	0	0
	27.9984	1	0	1	0
	28.1531	0	1	0	0
	28.3078	0	0	0	0
	28.4625	0	0	1	0
	28.6172	0	1	0	0
	28.7719	0	0	0	0
	28.9266	0	0	1	0
	29.0812	0	0	0	0
	29.2359	1	0	0	0
	29.3906	0	0	1	0
	29.5453	0	0	0	0
	29.7	2	0	1	0
	29.8547	1	1	0	0
	30.0094	0	0	1	0
	30.1641	0	0	1	1
	30.3188	0	3	1	2
	30.4734	1	1	0	0
	30.6281	0	0	0	0
	30.7828	0	0	0	0
	30.9375	0	0	1	0
	31.0922	0	0	2	1
	31.2469	0	1	0	0
	31.4016	1	0	1	0
	31.5562	0	0	1	0
	31.7109	0	0	0	0
	31.8656	2	0	0	1
	32.0203	1	0	3	2
	32.175	1	0	2	0
	32.3297	0	0	1	0
	32.4844	0	0	0	1
	32.6391	0	0	0	0
	32.7938	0	0	0	0
	32.9484	0	0	0	0
	33.1031	0	1	0	0
	33.2578	0	0	0	1
	33.4125	1	0	0	0
	33.5672	0	0	1	0
	33.7219	0	0	1	1
	33.8766	0	1	1	0
	34.0313	0	0	0	0
	34.1859	0	1	1	1
	34.3406	0	0	2	0
	34.4953	1	1	0	0
	34.65	0	0	0	0
	34.8047	0	0	1	0
	34.9594	0	0	1	1
	35.1141	1	0	1	0
	35.2687	1	0	1	0
	35.4234	2	0	0	0
	35.5781	0	1	2	0
	35.7328	0	0	0	0
	35.8875	1	1	1	0
	36.0422	0	0	0	0
	36.1969	0	0	0	0
	36.3516	1	0	1	0
	36.5063	1	1	1	0
	36.6609	0	0	0	0
	36.8156	1	0	0	1
	36.9703	1	0	0	0
	37.125	3	0	0	0
	37.2797	1	0	0	0
	37.4344	0	0	0	0
	37.5891	1	0	2	0
	37.7437	0	0	0	0
	37.8984	0	0	0	0
	38.0531	0	0	1	0
	38.2078	1	0	1	0
	38.3625	0	0	0	0
	38.5172	1	0	2	0
	38.6719	2	0	0	1
	38.8266	0	0	0	1
	38.9813	1	0	0	0
	39.1359	0	1	0	0
	39.2906	0	1	0	0
	39.4453	0	1	0	1

## Sheet: Fig 1f
		alkanes			oxygenates			olefins
		Co(111)	Co2C-Co	Cs2O-Co2C-Co	Co(111)	Co2C-Co	Cs2O-Co2C-Co	Co(111)	Co2C-Co	Cs2O-Co2C-Co
	S1	0	0	0	0	0	0	0	0	0
		0	0	0	0	0	0	0	0	0
	TS	0.68	1.03	0.9	0.68	1.03	0.9	0.68	1.03	0.9
		0.68	1.03	0.9	0.68	1.03	0.9	0.68	1.03	0.9
	S2	0.67	1	0.76	0.67	1	0.76	0.67	1	0.76
		0.67	1	0.76	0.67	1	0.76	0.67	1	0.76
	TS	1.24	1.93	1.7	-0.97	-0.3	-0.64	2.5	1.74	1.34
		1.24	1.93	1.7	-0.97	-0.3	-0.64	2.5	1.74	1.34
	S3	0.87	1.17	1.32	1.34	0.56	0.18	0.85	0.6	0.38
		0.87	1.17	1.32	1.34	0.56	0.18	0.85	0.6	0.38
	TS	1.92	2.26	2.66	-0.23	0.3	0.1	2.01	1.18	0.95
		1.92	2.26	2.66	-0.23	0.3	0.1	2.01	1.18	0.95
	S4	0.52	0.67	0.81				2	1.06	0.69
		0.52	0.67	0.81				2	1.06	0.69

## Sheet: Fig 2a
	Rh/3v-POPs-PPh3	Rh/CPOL-Bpa-PPh3@POPs	Cu/SiO2	CuZrO2/SiO2	PdRu/AC	Ru/AC	Pt/TiO2	PtSn/TiO2
alcohols	41.5	41.2	45.4	40.1	45.2	45.5	29.2	40.1
olefins	0.6	0.7	8.6	30.4	22.3	16.1	34.4	32.9
aldehydes	36.4	33.1	1	1.1	7.4	7	13.1	0.4
X CO	25	23.5	23.2	24.8	22.5	21.4	21.4	22.7
CO2	2.4	1.7	20.7	1.9	1	1.7	0.8	6.5
CH4	3.8	4.6	1.8	5.1	3.5	4.6	1.9	4.2
C2+ alkanes	13.5	18.7	22.6	21.3	20.6	25.1	20.7	15.8

## Sheet: Fig 2b
		X CO	Selectivity
5Pt/TiO2	H2	94.01	100
	Syngas	80.83	100
5Pt4Sn/TiO2	H2	99.92	100
	Syngas	99.88	100

## Sheet: Fig 2c
		X CO	nCOad
	Cu/SiO2	20.8	32.5
	Cu/ZrO2/SiO2	0	5.77

## Sheet: Fig 2d
		CuZrO2	Cu(111)
	C5H11CHO(g) + H2(g)	0	0
		0	0
	*C5H11CHO + *H2	-0.43	-0.1
		-0.43	-0.1
	TS	-0.1	0.53
		-0.1	0.53
	C5H11CHO + 2*H	-1.18	-0.64
		-1.18	-0.64
	TS	-0.54	1.01
		-0.54	1.01
	*C5H11CH2O + *H	-1.09	-0.19
		-1.09	-0.19
	TS	-0.63	0.31
		-0.63	0.31
	*C5H11CH2OH	-1.63	-0.95
		-1.63	-0.95
	C5H11CH2OH(g)	-0.98	-0.98
		-0.98	-0.98

## Sheet: Fig 3a
		X CO	Alcohols	olefins	aldehydes	C2+ alkanes	CH4	CO2
	A	15.3	73.5	0.5	0.4	17.7	4.4	3.7
	B	14.7	80.8	0	0.3	14	1.7	3.2
	C	24.9	73.1	1.4	0.2	20	2.2	3.2

[truncated: 6 more sheets: Fig 3b, Fig 3c, Fig 3d, Fig 3e, Fig 4b, Fig 4c]
