# Supplementary material for: Selective conversion of syngas to C4+ long-chain alcohols
Source: Nat Commun. 2026 Mar 23;17:4323. doi: 10.1038/s41467-026-70994-z (PMC13172505; doi:10.1038/s41467-026-70994-z)
Supplement: Supplementary file 4 — Source Data 2 [file 41467_2026_70994_MOESM4_ESM.zip]

Archive with 168 entries (81 files):
- the coordinate files for optimized structures files/the coordinate files for optimized structures files/
- the coordinate files for optimized structures files/the coordinate files for optimized structures files/Co111-model/
- the coordinate files for optimized structures files/the coordinate files for optimized structures files/Co111-model/Co111-CCH2R-h2-H-1/
- the coordinate files for optimized structures files/the coordinate files for optimized structures files/Co111-model/Co111-CCH2R-h2-H-1/CONTCAR
- the coordinate files for optimized structures files/the coordinate files for optimized structures files/Co111-model/Co111-CH2CH2R-h2-1/
- the coordinate files for optimized structures files/the coordinate files for optimized structures files/Co111-model/Co111-CH2CH2R-h2-1/CONTCAR
- the coordinate files for optimized structures files/the coordinate files for optimized structures files/Co111-model/Co111-CH2CH2R-h2-1-H/
- the coordinate files for optimized structures files/the coordinate files for optimized structures files/Co111-model/Co111-CH2CH2R-h2-1-H/CONTCAR
- the coordinate files for optimized structures files/the coordinate files for optimized structures files/Co111-model/Co111-CH2CH2R-h2-1-ts/
- the coordinate files for optimized structures files/the coordinate files for optimized structures files/Co111-model/Co111-CH2CH2R-h2-1-ts/CONTCAR
- the coordinate files for optimized structures files/the coordinate files for optimized structures files/Co111-model/Co111-CH3CH2R-h2-1/
- the coordinate files for optimized structures files/the coordinate files for optimized structures files/Co111-model/Co111-CH3CH2R-h2-1/CONTCAR
- the coordinate files for optimized structures files/the coordinate files for optimized structures files/Co111-model/Co111-CH3CH2R-h2-1-ts/
- the coordinate files for optimized structures files/the coordinate files for optimized structures files/Co111-model/Co111-CH3CH2R-h2-1-ts/CONTCAR
- the coordinate files for optimized structures files/the coordinate files for optimized structures files/Co111-model/Co111-CHCH2R-h2-1/
- the coordinate files for optimized structures files/the coordinate files for optimized structures files/Co111-model/Co111-CHCH2R-h2-1/CONTCAR
- the coordinate files for optimized structures files/the coordinate files for optimized structures files/Co111-model/Co111-CHCH2R-h2-1-disH-1/
- the coordinate files for optimized structures files/the coordinate files for optimized structures files/Co111-model/Co111-CHCH2R-h2-1-disH-1/CONTCAR
- the coordinate files for optimized structures files/the coordinate files for optimized structures files/Co111-model/Co111-CHCH2R-h2-1-disH-1-ts/
- the coordinate files for optimized structures files/the coordinate files for optimized structures files/Co111-model/Co111-CHCH2R-h2-1-disH-1-ts/CONTCAR
- the coordinate files for optimized structures files/the coordinate files for optimized structures files/Co111-model/Co111-CHCH2R-h2-1-H/
- the coordinate files for optimized structures files/the coordinate files for optimized structures files/Co111-model/Co111-CHCH2R-h2-1-H/CONTCAR
- the coordinate files for optimized structures files/the coordinate files for optimized structures files/Co111-model/Co111-CHCH2R-h2-1-ts/
- the coordinate files for optimized structures files/the coordinate files for optimized structures files/Co111-model/Co111-CHCH2R-h2-1-ts/CONTCAR
- the coordinate files for optimized structures files/the coordinate files for optimized structures files/Co111-model/Co111-CHCH2R-h2-CO/
- the coordinate files for optimized structures files/the coordinate files for optimized structures files/Co111-model/Co111-CHCH2R-h2-CO/CONTCAR
- the coordinate files for optimized structures files/the coordinate files for optimized structures files/Co111-model/Co111-COCHCH2R-h2/
- the coordinate files for optimized structures files/the coordinate files for optimized structures files/Co111-model/Co111-COCHCH2R-h2/CONTCAR
- the coordinate files for optimized structures files/the coordinate files for optimized structures files/Co111-model/Co111-COCHCH2R-h2-ts/
- the coordinate files for optimized structures files/the coordinate files for optimized structures files/Co111-model/Co111-COCHCH2R-h2-ts/CONTCAR
- the coordinate files for optimized structures files/the coordinate files for optimized structures files/Co111-model/Co111-slab/
- the coordinate files for optimized structures files/the coordinate files for optimized structures files/Co111-model/Co111-slab/CONTCAR
- the coordinate files for optimized structures files/the coordinate files for optimized structures files/Co2C-Co-Model/
- the coordinate files for optimized structures files/the coordinate files for optimized structures files/Co2C-Co-Model/Co111S-Co2C-1-slab/
- the coordinate files for optimized structures files/the coordinate files for optimized structures files/Co2C-Co-Model/Co111S-Co2C-1-slab/CONTCAR
- the coordinate files for optimized structures files/the coordinate files for optimized structures files/Co2C-Co-Model/Co111S-Co2C-CCH2R-h3-H/
- the coordinate files for optimized structures files/the coordinate files for optimized structures files/Co2C-Co-Model/Co111S-Co2C-CCH2R-h3-H/CONTCAR
- the coordinate files for optimized structures files/the coordinate files for optimized structures files/Co2C-Co-Model/Co111S-Co2C-CH2CH2R-h3a/
- the coordinate files for optimized structures files/the coordinate files for optimized structures files/Co2C-Co-Model/Co111S-Co2C-CH2CH2R-h3a/CONTCAR
- the coordinate files for optimized structures files/the coordinate files for optimized structures files/Co2C-Co-Model/Co111S-Co2C-CH2CH2R-h3a-ts/
- the coordinate files for optimized structures files/the coordinate files for optimized structures files/Co2C-Co-Model/Co111S-Co2C-CH2CH2R-h3a-ts/CONTCAR
- the coordinate files for optimized structures files/the coordinate files for optimized structures files/Co2C-Co-Model/Co111S-Co2C-CHCH2R-h3a/
- the coordinate files for optimized structures files/the coordinate files for optimized structures files/Co2C-Co-Model/Co111S-Co2C-CHCH2R-h3a/CONTCAR
- the coordinate files for optimized structures files/the coordinate files for optimized structures files/Co2C-Co-Model/Co111S-Co2C-CHCH2R-h3a-CO-1/
- the coordinate files for optimized structures files/the coordinate files for optimized structures files/Co2C-Co-Model/Co111S-Co2C-CHCH2R-h3a-CO-1/CONTCAR
- the coordinate files for optimized structures files/the coordinate files for optimized structures files/Co2C-Co-Model/Co111S-Co2C-CHCH2R-h3a-H/
- the coordinate files for optimized structures files/the coordinate files for optimized structures files/Co2C-Co-Model/Co111S-Co2C-CHCH2R-h3a-H/CONTCAR
- the coordinate files for optimized structures files/the coordinate files for optimized structures files/Co2C-Co-Model/Co111S-Co2C-CHCH2R-h3a-ts/
- the coordinate files for optimized structures files/the coordinate files for optimized structures files/Co2C-Co-Model/Co111S-Co2C-CHCH2R-h3a-ts/CONTCAR
- the coordinate files for optimized structures files/the coordinate files for optimized structures files/Co2C-Co-Model/Co111S-Co2C-CHCH2R-h3-disH/
- the coordinate files for optimized structures files/the coordinate files for optimized structures files/Co2C-Co-Model/Co111S-Co2C-CHCH2R-h3-disH/CONTCAR
- the coordinate files for optimized structures files/the coordinate files for optimized structures files/Co2C-Co-Model/Co111S-Co2C-COCHCH2R-h3a-1/
- the coordinate files for optimized structures files/the coordinate files for optimized structures files/Co2C-Co-Model/Co111S-Co2C-COCHCH2R-h3a-1/CONTCAR
- the coordinate files for optimized structures files/the coordinate files for optimized structures files/Co2C-Co-Model/Co111S-Co2C-COCHCH2R-h3a-1-ts/
- the coordinate files for optimized structures files/the coordinate files for optimized structures files/Co2C-Co-Model/Co111S-Co2C-COCHCH2R-h3a-1-ts/CONTCAR
- the coordinate files for optimized structures files/the coordinate files for optimized structures files/Co2C-Co-Model/Co2C-CH2CH2R-h3a-H/
- the coordinate files for optimized structures files/the coordinate files for optimized structures files/Co2C-Co-Model/Co2C-CH2CH2R-h3a-H/CONTCAR
- the coordinate files for optimized structures files/the coordinate files for optimized structures files/Co2C-Co-Model/Co2C-CH2CHR-h3/
- the coordinate files for optimized structures files/the coordinate files for optimized structures files/Co2C-Co-Model/Co2C-CH2CHR-h3/CONTCAR
- the coordinate files for optimized structures files/the coordinate files for optimized structures files/Co2C-Co-Model/Co2C-CH2CHR-h3-ts/
- the coordinate files for optimized structures files/the coordinate files for optimized structures files/Co2C-Co-Model/Co2C-CH2CHR-h3-ts/CONTCAR
- the coordinate files for optimized structures files/the coordinate files for optimized structures files/Co2C-Co-Model/Co2C-CH3CH2R-h3a/
- the coordinate files for optimized structures files/the coordinate files for optimized structures files/Co2C-Co-Model/Co2C-CH3CH2R-h3a/CONTCAR
- the coordinate files for optimized structures files/the coordinate files for optimized structures files/Co2C-Co-Model/Co2C-CH3CH2R-h3a-ts/
- the coordinate files for optimized structures files/the coordinate files for optimized structures files/Co2C-Co-Model/Co2C-CH3CH2R-h3a-ts/CONTCAR
- the coordinate files for optimized structures files/the coordinate files for optimized structures files/Co2C-Co-Model/Co2C-CHCH2R-h3-disH-ts/
- the coordinate files for optimized structures files/the coordinate files for optimized structures files/Co2C-Co-Model/Co2C-CHCH2R-h3-disH-ts/CONTCAR
- the coordinate files for optimized structures files/the coordinate files for optimized structures files/Co2C-Co-Model/Co2C-CHCHR-h3-H/
- the coordinate files for optimized structures files/the coordinate files for optimized structures files/Co2C-Co-Model/Co2C-CHCHR-h3-H/CONTCAR
- the coordinate files for optimized structures files/the coordinate files for optimized structures files/CsCo2C-Co-model/
- the coordinate files for optimized structures files/the coordinate files for optimized structures files/CsCo2C-Co-model/Co111S-Co2C-Cs2O-m1-CCH2R-3-H/
- the coordinate files for optimized structures files/the coordinate files for optimized structures files/CsCo2C-Co-model/Co111S-Co2C-Cs2O-m1-CCH2R-3-H/CONTCAR
- the coordinate files for optimized structures files/the coordinate files for optimized structures files/CsCo2C-Co-model/Co111S-Co2C-Cs2O-m1-CH2CHR-3/
- the coordinate files for optimized structures files/the coordinate files for optimized structures files/CsCo2C-Co-model/Co111S-Co2C-Cs2O-m1-CH2CHR-3/CONTCAR
- the coordinate files for optimized structures files/the coordinate files for optimized structures files/CsCo2C-Co-model/Co111S-Co2C-Cs2O-m1-CH2CHR-3-ts/
- the coordinate files for optimized structures files/the coordinate files for optimized structures files/CsCo2C-Co-model/Co111S-Co2C-Cs2O-m1-CH2CHR-3-ts/CONTCAR
- the coordinate files for optimized structures files/the coordinate files for optimized structures files/CsCo2C-Co-model/Co111S-Co2C-Cs2O-m1-CHCH2R-3/
- the coordinate files for optimized structures files/the coordinate files for optimized structures files/CsCo2C-Co-model/Co111S-Co2C-Cs2O-m1-CHCH2R-3/CONTCAR
- the coordinate files for optimized structures files/the coordinate files for optimized structures files/CsCo2C-Co-model/Co111S-Co2C-Cs2O-m1-CHCH2R-3-disH/
- the coordinate files for optimized structures files/the coordinate files for optimized structures files/CsCo2C-Co-model/Co111S-Co2C-Cs2O-m1-CHCH2R-3-disH/CONTCAR
- the coordinate files for optimized structures files/the coordinate files for optimized structures files/CsCo2C-Co-model/Co111S-Co2C-Cs2O-m1-CHCH2R-3-H/
- the coordinate files for optimized structures files/the coordinate files for optimized structures files/CsCo2C-Co-model/Co111S-Co2C-Cs2O-m1-CHCH2R-3-H/CONTCAR
- the coordinate files for optimized structures files/the coordinate files for optimized structures files/CsCo2C-Co-model/Co111S-Co2C-Cs2O-m1-CHCHR-3-H/
- the coordinate files for optimized structures files/the coordinate files for optimized structures files/CsCo2C-Co-model/Co111S-Co2C-Cs2O-m1-CHCHR-3-H/CONTCAR
- the coordinate files for optimized structures files/the coordinate files for optimized structures files/CsCo2C-Co-model/Co111S-Co2C-Cs2O-m1-slab/
- the coordinate files for optimized structures files/the coordinate files for optimized structures files/CsCo2C-Co-model/Co111S-Co2C-Cs2O-m1-slab/CONTCAR
- the coordinate files for optimized structures files/the coordinate files for optimized structures files/CsCo2C-Co-model/Cs2O-m1-CH2CH2R-3/
- the coordinate files for optimized structures files/the coordinate files for optimized structures files/CsCo2C-Co-model/Cs2O-m1-CH2CH2R-3/CONTCAR
- the coordinate files for optimized structures files/the coordinate files for optimized structures files/CsCo2C-Co-model/Cs2O-m1-CH2CH2R-3-H/
- the coordinate files for optimized structures files/the coordinate files for optimized structures files/CsCo2C-Co-model/Cs2O-m1-CH2CH2R-3-H/CONTCAR
- the coordinate files for optimized structures files/the coordinate files for optimized structures files/CsCo2C-Co-model/Cs2O-m1-CH2CH2R-3-ts/
- the coordinate files for optimized structures files/the coordinate files for optimized structures files/CsCo2C-Co-model/Cs2O-m1-CH2CH2R-3-ts/CONTCAR
- the coordinate files for optimized structures files/the coordinate files for optimized structures files/CsCo2C-Co-model/Cs2O-m1-CH3CH2R-3/
- the coordinate files for optimized structures files/the coordinate files for optimized structures files/CsCo2C-Co-model/Cs2O-m1-CH3CH2R-3/CONTCAR
- the coordinate files for optimized structures files/the coordinate files for optimized structures files/CsCo2C-Co-model/Cs2O-m1-CH3CH2R-3-ts/
- the coordinate files for optimized structures files/the coordinate files for optimized structures files/CsCo2C-Co-model/Cs2O-m1-CH3CH2R-3-ts/CONTCAR
- the coordinate files for optimized structures files/the coordinate files for optimized structures files/CsCo2C-Co-model/Cs2O-m1-CHCH2R-3-CO-1/
- the coordinate files for optimized structures files/the coordinate files for optimized structures files/CsCo2C-Co-model/Cs2O-m1-CHCH2R-3-CO-1/CONTCAR
- the coordinate files for optimized structures files/the coordinate files for optimized structures files/CsCo2C-Co-model/Cs2O-m1-CHCH2R-3-disH-ts/
- the coordinate files for optimized structures files/the coordinate files for optimized structures files/CsCo2C-Co-model/Cs2O-m1-CHCH2R-3-disH-ts/CONTCAR
- the coordinate files for optimized structures files/the coordinate files for optimized structures files/CsCo2C-Co-model/Cs2O-m1-CHCH2R-3-ts/
- the coordinate files for optimized structures files/the coordinate files for optimized structures files/CsCo2C-Co-model/Cs2O-m1-CHCH2R-3-ts/CONTCAR
- the coordinate files for optimized structures files/the coordinate files for optimized structures files/CsCo2C-Co-model/Cs2O-m1-COCHCH2R-3-1b/
- the coordinate files for optimized structures files/the coordinate files for optimized structures files/CsCo2C-Co-model/Cs2O-m1-COCHCH2R-3-1b/CONTCAR
- the coordinate files for optimized structures files/the coordinate files for optimized structures files/CsCo2C-Co-model/Cs2O-m1-COCHCH2R-3-1b-ts/
- the coordinate files for optimized structures files/the coordinate files for optimized structures files/CsCo2C-Co-model/Cs2O-m1-COCHCH2R-3-1b-ts/CONTCAR
- the coordinate files for optimized structures files/the coordinate files for optimized structures files/Cu111-model/
- the coordinate files for optimized structures files/the coordinate files for optimized structures files/Cu111-model/Cu111s-2H-1/
- the coordinate files for optimized structures files/the coordinate files for optimized structures files/Cu111-model/Cu111s-2H-1/CONTCAR
- the coordinate files for optimized structures files/the coordinate files for optimized structures files/Cu111-model/Cu111s-H2-1/
- the coordinate files for optimized structures files/the coordinate files for optimized structures files/Cu111-model/Cu111s-H2-1/CONTCAR
- the coordinate files for optimized structures files/the coordinate files for optimized structures files/Cu111-model/Cu111s-H2O-1/
- the coordinate files for optimized structures files/the coordinate files for optimized structures files/Cu111-model/Cu111s-H2O-1/CONTCAR
- the coordinate files for optimized structures files/the coordinate files for optimized structures files/Cu111-model/Cu111s-H-CO2-H2-1/
- the coordinate files for optimized structures files/the coordinate files for optimized structures files/Cu111-model/Cu111s-H-CO2-H2-1/CONTCAR
- the coordinate files for optimized structures files/the coordinate files for optimized structures files/Cu111-model/Cu111s-H-CO2-H2-1-ts/
- the coordinate files for optimized structures files/the coordinate files for optimized structures files/Cu111-model/Cu111s-H-CO2-H2-1-ts/CONTCAR
- the coordinate files for optimized structures files/the coordinate files for optimized structures files/Cu111-model/Cu111s-H-COOH-1/
- the coordinate files for optimized structures files/the coordinate files for optimized structures files/Cu111-model/Cu111s-H-COOH-1/CONTCAR
- the coordinate files for optimized structures files/the coordinate files for optimized structures files/Cu111-model/Cu111s-H-COOH-1-ts/
- the coordinate files for optimized structures files/the coordinate files for optimized structures files/Cu111-model/Cu111s-H-COOH-1-ts/CONTCAR
- the coordinate files for optimized structures files/the coordinate files for optimized structures files/Cu111-model/Cu111s-OH-H-1/
- the coordinate files for optimized structures files/the coordinate files for optimized structures files/Cu111-model/Cu111s-OH-H-1/CONTCAR
- the coordinate files for optimized structures files/the coordinate files for optimized structures files/Cu111-model/Cu111s-OH-H-CO-1/
- the coordinate files for optimized structures files/the coordinate files for optimized structures files/Cu111-model/Cu111s-OH-H-CO-1/CONTCAR
- the coordinate files for optimized structures files/the coordinate files for optimized structures files/Cu111-model/Cu111s-RCH2O-2/
- the coordinate files for optimized structures files/the coordinate files for optimized structures files/Cu111-model/Cu111s-RCH2O-2/CONTCAR
- the coordinate files for optimized structures files/the coordinate files for optimized structures files/Cu111-model/Cu111s-RCH2O-2-ts/
- the coordinate files for optimized structures files/the coordinate files for optimized structures files/Cu111-model/Cu111s-RCH2O-2-ts/CONTCAR
- the coordinate files for optimized structures files/the coordinate files for optimized structures files/Cu111-model/Cu111s-RCH2OH-1/
- the coordinate files for optimized structures files/the coordinate files for optimized structures files/Cu111-model/Cu111s-RCH2O-H-1/
- the coordinate files for optimized structures files/the coordinate files for optimized structures files/Cu111-model/Cu111s-RCH2OH-1/CONTCAR
- the coordinate files for optimized structures files/the coordinate files for optimized structures files/Cu111-model/Cu111s-RCH2O-H-1/CONTCAR
- the coordinate files for optimized structures files/the coordinate files for optimized structures files/Cu111-model/Cu111s-RCH2OH-1-ts/
- the coordinate files for optimized structures files/the coordinate files for optimized structures files/Cu111-model/Cu111s-RCH2OH-1-ts/CONTCAR
- the coordinate files for optimized structures files/the coordinate files for optimized structures files/Cu111-model/Cu111s-RCHO-H-2/
- the coordinate files for optimized structures files/the coordinate files for optimized structures files/Cu111-model/Cu111s-RCHO-H-2/CONTCAR
- the coordinate files for optimized structures files/the coordinate files for optimized structures files/Cu111-model/Cu111s-slab/
- the coordinate files for optimized structures files/the coordinate files for optimized structures files/Cu111-model/Cu111s-slab/CONTCAR
- the coordinate files for optimized structures files/the coordinate files for optimized structures files/Cu-ZrO2-model/
- the coordinate files for optimized structures files/the coordinate files for optimized structures files/Cu-ZrO2-model/Cu-ZrO2-111-CO-OH-1/
- the coordinate files for optimized structures files/the coordinate files for optimized structures files/Cu-ZrO2-model/Cu-ZrO2-111-CO-OH-1/CONTCAR
- the coordinate files for optimized structures files/the coordinate files for optimized structures files/Cu-ZrO2-model/Cu-ZrO2-111-COOH-H-1b/
- the coordinate files for optimized structures files/the coordinate files for optimized structures files/Cu-ZrO2-model/Cu-ZrO2-111-COOH-H-1b/CONTCAR
- the coordinate files for optimized structures files/the coordinate files for optimized structures files/Cu-ZrO2-model/Cu-ZrO2-111-H2O-1/
- the coordinate files for optimized structures files/the coordinate files for optimized structures files/Cu-ZrO2-model/Cu-ZrO2-111-H2O-1/CONTCAR
- the coordinate files for optimized structures files/the coordinate files for optimized structures files/Cu-ZrO2-model/Cu-ZrO2-111M2-CO2-H2-1b/
- the coordinate files for optimized structures files/the coordinate files for optimized structures files/Cu-ZrO2-model/Cu-ZrO2-111M2-CO2-H2-1b/CONTCAR
- the coordinate files for optimized structures files/the coordinate files for optimized structures files/Cu-ZrO2-model/Cu-ZrO2-111M2-COOH-1/
- the coordinate files for optimized structures files/the coordinate files for optimized structures files/Cu-ZrO2-model/Cu-ZrO2-111M2-COOH-1/CONTCAR
- the coordinate files for optimized structures files/the coordinate files for optimized structures files/Cu-ZrO2-model/Cu-ZrO2-111M2-RCH2O-1-ts/
- the coordinate files for optimized structures files/the coordinate files for optimized structures files/Cu-ZrO2-model/Cu-ZrO2-111M2-RCH2O-1-ts/CONTCAR
- the coordinate files for optimized structures files/the coordinate files for optimized structures files/Cu-ZrO2-model/Cu-ZrO2-111M2-RCH2OH-1-ts/
- the coordinate files for optimized structures files/the coordinate files for optimized structures files/Cu-ZrO2-model/Cu-ZrO2-111M2-RCH2OH-1-ts/CONTCAR
- the coordinate files for optimized structures files/the coordinate files for optimized structures files/Cu-ZrO2-model/Cu-ZrO2-111M2-RCHOH-1-ts/
- the coordinate files for optimized structures files/the coordinate files for optimized structures files/Cu-ZrO2-model/Cu-ZrO2-111M2-RCHOH-1-ts/CONTCAR
- the coordinate files for optimized structures files/the coordinate files for optimized structures files/Cu-ZrO2-model/Cu-ZrO2-111-OH-H-1/
- the coordinate files for optimized structures files/the coordinate files for optimized structures files/Cu-ZrO2-model/Cu-ZrO2-111-OH-H-1/CONTCAR
- the coordinate files for optimized structures files/the coordinate files for optimized structures files/Cu-ZrO2-model/Cu-ZrO2-111-RCH2O-1/
- the coordinate files for optimized structures files/the coordinate files for optimized structures files/Cu-ZrO2-model/Cu-ZrO2-111-RCH2O-1/CONTCAR
- the coordinate files for optimized structures files/the coordinate files for optimized structures files/Cu-ZrO2-model/Cu-ZrO2-111-RCH2OH-1/
- the coordinate files for optimized structures files/the coordinate files for optimized structures files/Cu-ZrO2-model/Cu-ZrO2-111-RCH2O-H-1/
- the coordinate files for optimized structures files/the coordinate files for optimized structures files/Cu-ZrO2-model/Cu-ZrO2-111-RCH2OH-1/CONTCAR
- the coordinate files for optimized structures files/the coordinate files for optimized structures files/Cu-ZrO2-model/Cu-ZrO2-111-RCH2O-H-1/CONTCAR
- the coordinate files for optimized structures files/the coordinate files for optimized structures files/Cu-ZrO2-model/Cu-ZrO2-111-RCHO-H-1/
- the coordinate files for optimized structures files/the coordinate files for optimized structures files/Cu-ZrO2-model/Cu-ZrO2-111-RCHO-H-1/CONTCAR
- the coordinate files for optimized structures files/the coordinate files for optimized structures files/Cu-ZrO2-model/Cu-ZrO2-111slab/
- the coordinate files for optimized structures files/the coordinate files for optimized structures files/Cu-ZrO2-model/Cu-ZrO2-111slab/CONTCAR
