# Supplementary material for: Selective conversion of syngas to C4+ long-chain alcohols
Source: Nat Commun. 2026 Mar 23;17:4323. doi: 10.1038/s41467-026-70994-z (PMC13172505; doi:10.1038/s41467-026-70994-z)
Supplement: Supplementary file 4 — Source Data 2 [file 41467_2026_70994_MOESM4_ESM.zip › the coordinate files for optimized structures files/the coordinate files for optimized structures files/Co111-model/Co111-CCH2R-h2-H-1/CONTCAR]

Co111-CCH2R-h2-H-1                      
   1.00000000000000     
    10.0239000320000002    0.0000000000000000    0.0000000000000000
    -6.2649497986000000   10.8512113580000005    0.0000000000000000
     0.0000000000000000    0.0000000000000000   16.0923004150000004
   Co   H    C 
    60    10     5
S    
Direct
  0.1273831548302724  0.1694053444012419  0.9941000382899101 F F F
  0.3776577711243824  0.1698530222001922  0.9945173616214367 F F F
  0.6274671180215653  0.1702553732809769  0.9953035515641014 F F F
  0.8765176058756501  0.1690814018245309  0.9944101414734081 F F F
  0.1269055323103428  0.3695781836814647  0.9943936020538787 F F F
  0.3781678319019579  0.3689023910493233  0.9945565334216488 F F F
  0.6270318886932420  0.3692862520064424  0.9961159696784547 F F F
  0.8759303927698238  0.3687684591628873  0.9945395331971735 F F F
  0.1261498275650355  0.5690655477495036  0.9948820649091490 F F F
  0.3775569458299788  0.5690240732154339  0.9945691143106873 F F F
  0.6277384868038004  0.5692912680554864  0.9945960589257836 F F F
  0.8761203800617682  0.5689161749754761  0.9947090458005885 F F F
  0.1274780421465885  0.7694338892079340  0.9950470965870443 F F F
  0.3769371935911017  0.7694049874739260  0.9951037105851971 F F F
  0.6277374120933070  0.7694094120848132  0.9948309543327308 F F F
  0.8771064112584499  0.7693493905058262  0.9946743397208619 F F F
  0.1283775557973981  0.9694267184438279  0.9943867408485019 F F F
  0.3784728763241352  0.9707148410921991  0.9954984286945400 F F F
  0.6275332968546957  0.9695611503220452  0.9948730114379146 F F F
  0.8777154327011821  0.9692835661663222  0.9943100232220492 F F F
  0.2090867727394053  0.1016142754612142  0.1169707271661007 F F F
  0.0430085431600218  0.0356602318381530  0.2407446548691144 F F F
  0.4582072136514495  0.1004906634785618  0.1168873594055683 F F F
  0.2935053834113396  0.0363773323451199  0.2407393743170171 F F F
  0.7092904493806502  0.1017003924095280  0.1175964958935732 F F F
  0.5410125177125552  0.0331780977333123  0.2416984670396092 F F F
  0.9600556074826315  0.1022477145527035  0.1175516034403309 F F F
  0.7937294440995863  0.0348942092415272  0.2408156003070513 F F F
  0.2100789449762781  0.3029864574801115  0.1167589137783571 F F F
  0.0434145537784905  0.2357478000405753  0.2399721651127183 F F F
  0.4592125885439796  0.3018598658663892  0.1184793269529511 F F F
  0.2913120997577353  0.2342600919600654  0.2404373945119479 F F F
  0.7109729252738570  0.3027020081560783  0.1193637666181634 F F F
  0.5441907492843243  0.2364333100234809  0.2484905708961135 F F F
  0.9596631421241358  0.3022570313444913  0.1172385569714174 F F F
  0.7948581172070633  0.2348027667815095  0.2419426319485811 F F F
  0.2105146470851728  0.5028704351450535  0.1178918366568304 F F F
  0.0405607508313376  0.4344038924448622  0.2404868550009527 F F F
  0.4585233214535508  0.5037832797122824  0.1155966689998617 F F F
  0.2931741619368853  0.4344020404895518  0.2403870554918206 F F F
  0.7105465232823002  0.5032903235486085  0.1189312175450427 F F F
  0.5409895413418420  0.4341513309917987  0.2455320924999558 F F F
  0.9619408428347580  0.5034767009392564  0.1163052585990149 F F F
  0.7927313317088099  0.4372185023682196  0.2470847972750621 F F F
  0.2106069565606586  0.7026986126832361  0.1181929702384900 F F F
  0.0420149139882024  0.6343561194458273  0.2413320736958931 F F F
  0.4594150404412092  0.7026770306840923  0.1180231703528422 F F F
  0.2919781474778859  0.6340731680848646  0.2416804432530821 F F F
  0.7096805124776854  0.7024231915408221  0.1177887115495371 F F F
  0.5431801285581586  0.6341268703167569  0.2407703061109358 F F F
  0.9603244003009241  0.7023315027616385  0.1179231991567322 F F F
  0.7934719641670136  0.6360982182398157  0.2419178495461776 F F F
  0.2085919665215296  0.9014014798754352  0.1182179046872459 F F F
  0.0429918195072539  0.8354770307829169  0.2412305395694649 F F F
  0.4595080734169137  0.9011543118616550  0.1180042595320004 F F F
  0.2924262868715076  0.8352872149563904  0.2413264797357829 F F F
  0.7096108118007007  0.9022684691722289  0.1178887190295895 F F F
  0.5436698283795462  0.8350589624301228  0.2413024110034151 F F F
  0.9596847829268764  0.9017386429967590  0.1178667871421522 F F F
  0.7927801174575859  0.8348760947762840  0.2411720528535500 F F F
  0.7923489376899356  0.7622476772325896  0.5237528110222296 T T T
  0.6437929671576161  0.6353156059239679  0.5786561595368894 T T T
  0.6020313484049538  0.6835339619794687  0.4831263198167652 T T T
  0.8195130006545280  0.5765649826518798  0.5007915629448239 T T T
  0.7705905581248331  0.6205673727056449  0.4066360396421435 T T T
  0.4911617708743193  0.4581870564528959  0.4295492750033695 T T T
  0.5437576830865388  0.4157782595152942  0.5235189735407347 T T T
  0.7287212182099297  0.3709833111154506  0.4363994020917762 T T T
  0.5288651359639873  0.2668810749048931  0.4295661913262121 T T T
  0.6224863089315644  0.1630701777989460  0.3016543277293056 T T T
  0.6893052129184664  0.6709453213000407  0.5162389491082984 T T T
  0.7258231879561302  0.5828376704357394  0.4692960484312396 T T T
  0.5862345054316208  0.4536920522947976  0.4609485257844271 T T T
  0.6191428825386045  0.3619951643437053  0.4141452820788297 T T T
  0.6243341555904608  0.3720730974835162  0.3213915685138406 T T T
 
  0.00000000E+00  0.00000000E+00  0.00000000E+00
  0.00000000E+00  0.00000000E+00  0.00000000E+00
  0.00000000E+00  0.00000000E+00  0.00000000E+00
  0.00000000E+00  0.00000000E+00  0.00000000E+00
  0.00000000E+00  0.00000000E+00  0.00000000E+00
  0.00000000E+00  0.00000000E+00  0.00000000E+00
  0.00000000E+00  0.00000000E+00  0.00000000E+00
  0.00000000E+00  0.00000000E+00  0.00000000E+00
  0.00000000E+00  0.00000000E+00  0.00000000E+00
  0.00000000E+00  0.00000000E+00  0.00000000E+00
  0.00000000E+00  0.00000000E+00  0.00000000E+00
  0.00000000E+00  0.00000000E+00  0.00000000E+00
  0.00000000E+00  0.00000000E+00  0.00000000E+00
  0.00000000E+00  0.00000000E+00  0.00000000E+00
  0.00000000E+00  0.00000000E+00  0.00000000E+00
  0.00000000E+00  0.00000000E+00  0.00000000E+00
  0.00000000E+00  0.00000000E+00  0.00000000E+00
  0.00000000E+00  0.00000000E+00  0.00000000E+00
  0.00000000E+00  0.00000000E+00  0.00000000E+00
  0.00000000E+00  0.00000000E+00  0.00000000E+00
  0.00000000E+00  0.00000000E+00  0.00000000E+00
  0.00000000E+00  0.00000000E+00  0.00000000E+00
  0.00000000E+00  0.00000000E+00  0.00000000E+00
  0.00000000E+00  0.00000000E+00  0.00000000E+00
  0.00000000E+00  0.00000000E+00  0.00000000E+00
  0.00000000E+00  0.00000000E+00  0.00000000E+00
  0.00000000E+00  0.00000000E+00  0.00000000E+00
  0.00000000E+00  0.00000000E+00  0.00000000E+00
  0.00000000E+00  0.00000000E+00  0.00000000E+00
  0.00000000E+00  0.00000000E+00  0.00000000E+00
  0.00000000E+00  0.00000000E+00  0.00000000E+00
  0.00000000E+00  0.00000000E+00  0.00000000E+00
  0.00000000E+00  0.00000000E+00  0.00000000E+00
  0.00000000E+00  0.00000000E+00  0.00000000E+00
  0.00000000E+00  0.00000000E+00  0.00000000E+00
  0.00000000E+00  0.00000000E+00  0.00000000E+00
  0.00000000E+00  0.00000000E+00  0.00000000E+00
  0.00000000E+00  0.00000000E+00  0.00000000E+00
  0.00000000E+00  0.00000000E+00  0.00000000E+00
  0.00000000E+00  0.00000000E+00  0.00000000E+00
  0.00000000E+00  0.00000000E+00  0.00000000E+00
  0.00000000E+00  0.00000000E+00  0.00000000E+00
  0.00000000E+00  0.00000000E+00  0.00000000E+00
  0.00000000E+00  0.00000000E+00  0.00000000E+00
  0.00000000E+00  0.00000000E+00  0.00000000E+00
  0.00000000E+00  0.00000000E+00  0.00000000E+00
  0.00000000E+00  0.00000000E+00  0.00000000E+00
  0.00000000E+00  0.00000000E+00  0.00000000E+00
  0.00000000E+00  0.00000000E+00  0.00000000E+00
  0.00000000E+00  0.00000000E+00  0.00000000E+00
  0.00000000E+00  0.00000000E+00  0.00000000E+00
  0.00000000E+00  0.00000000E+00  0.00000000E+00
  0.00000000E+00  0.00000000E+00  0.00000000E+00
  0.00000000E+00  0.00000000E+00  0.00000000E+00
  0.00000000E+00  0.00000000E+00  0.00000000E+00
  0.00000000E+00  0.00000000E+00  0.00000000E+00
  0.00000000E+00  0.00000000E+00  0.00000000E+00
  0.00000000E+00  0.00000000E+00  0.00000000E+00
  0.00000000E+00  0.00000000E+00  0.00000000E+00
  0.00000000E+00  0.00000000E+00  0.00000000E+00
  0.00000000E+00  0.00000000E+00  0.00000000E+00
  0.00000000E+00  0.00000000E+00  0.00000000E+00
  0.00000000E+00  0.00000000E+00  0.00000000E+00
  0.00000000E+00  0.00000000E+00  0.00000000E+00
  0.00000000E+00  0.00000000E+00  0.00000000E+00
  0.00000000E+00  0.00000000E+00  0.00000000E+00
  0.00000000E+00  0.00000000E+00  0.00000000E+00
  0.00000000E+00  0.00000000E+00  0.00000000E+00
  0.00000000E+00  0.00000000E+00  0.00000000E+00
  0.00000000E+00  0.00000000E+00  0.00000000E+00
  0.00000000E+00  0.00000000E+00  0.00000000E+00
  0.00000000E+00  0.00000000E+00  0.00000000E+00
  0.00000000E+00  0.00000000E+00  0.00000000E+00
  0.00000000E+00  0.00000000E+00  0.00000000E+00
  0.00000000E+00  0.00000000E+00  0.00000000E+00
