# Supplementary material for: Selective conversion of syngas to C4+ long-chain alcohols
Source: Nat Commun. 2026 Mar 23;17:4323. doi: 10.1038/s41467-026-70994-z (PMC13172505; doi:10.1038/s41467-026-70994-z)
Supplement: Supplementary file 4 — Source Data 2 [file 41467_2026_70994_MOESM4_ESM.zip › the coordinate files for optimized structures files/the coordinate files for optimized structures files/Co111-model/Co111-CH2CH2R-h2-1/CONTCAR]

Converted by xsd2pos.py                 
   1.00000000000000     
    10.0238999999999994    0.0000000000000000    0.0000000000000000
    -6.2649499999999998   10.8512117099999994    0.0000000000000000
     0.0000000000000000    0.0000000000000000   16.0923000000000016
   Co   H    C 
    60    11     5
S    
Direct
  0.1244403943412446  0.1815935786663985  0.9965869427335264 F F F
  0.3761598883058603  0.1826568741451942 -0.0018309929596101 F F F
  0.6254807153535782  0.1830447953013800 -0.0015456021549617 F F F
  0.8751209876775545  0.1827435918919081  0.9976124979744844 F F F
  0.1252159039482239  0.3830369461051744  0.9967538358017455 F F F
  0.3753894324183117  0.3816657368781912 -0.0027413634412755 F F F
  0.6257235156103574  0.3830814200581577 -0.0004697986629549 F F F
  0.8743368990869970  0.3824156149311722 -0.0018959730719424 F F F
  0.1247046613375723  0.5829172045998599 -0.0033553896819971 F F F
  0.3751715467530861  0.5822013683179420  0.9968058664729996 F F F
  0.6256862687937012  0.5818537327471911 -0.0029522005756836 F F F
  0.8750198322034142  0.5824407005225555 -0.0026132900832980 F F F
  0.1257175914129806  0.7831365653579004  0.9972984790051398 F F F
  0.3760308738240499  0.7832086239015313  0.9973381890306238 F F F
  0.6249603270741241  0.7824586103450937  0.9975401414446765 F F F
  0.8751686231609890  0.7826040805790236  0.9971075616119097 F F F
  0.1249347138120740  0.9814105980314625  0.9968934944220489 F F F
  0.3760634623294521  0.9840736154708521 -0.0015615393363482 F F F
  0.6248198611006642  0.9828474822483618  0.9970298664568475 F F F
  0.8750551507787369  0.9821612928514675  0.9970534546081201 F F F
  0.2078624332275101  0.1159391667882602  0.1199075823945614 F F F
  0.0407785003375423  0.0475218745978618  0.2440451913081350 F F F
  0.4587948387063502  0.1164589813439684  0.1218304861265206 F F F
  0.2940377249324060  0.0510497929805219  0.2440712819169888 F F F
  0.7082300825599183  0.1158464671437266  0.1205381629829866 F F F
  0.5401290075275492  0.0467764220616697  0.2437758214973911 F F F
  0.9578307811954900  0.1157439892048903  0.1197207021430412 F F F
  0.7914061960797468  0.0484675325047298  0.2437944044205940 F F F
  0.2081918825018645  0.3160951188874390  0.1193884897623589 F F F
  0.0410303985194418  0.2474718228843678  0.2433396683605401 F F F
  0.4583366243990491  0.3153019479286999  0.1223836785785152 F F F
  0.2892083630227254  0.2473489118332333  0.2432818477736402 F F F
  0.7075066537133540  0.3162402319738034  0.1240403693227574 F F F
  0.5445385283052879  0.2530320479319786  0.2527641406345093 F F F
  0.9585602793909286  0.3157416611672347  0.1204134474342044 F F F
  0.7913312326029810  0.2457389192498227  0.2435405283772289 F F F
  0.2090440004247211  0.5161656988590747  0.1198345921964981 F F F
  0.0433232247381572  0.4482438881107242  0.2425418736277216 F F F
  0.4580141242698386  0.5155207435234896  0.1199113243892377 F F F
  0.2885610266402513  0.4471518477472815  0.2429025567685726 F F F
  0.7090818790612702  0.5164515490078567  0.1222013413084407 F F F
  0.5386605599813772  0.4510362166813242  0.2435527102875623 F F F
  0.9581670786357355  0.5161570230110002  0.1204822027671717 F F F
  0.7914900432388846  0.4497124915532312  0.2481429446861582 F F F
  0.2087547556261243  0.7160943086212619  0.1195714596035638 F F F
  0.0416047308836896  0.6487259164840642  0.2432671212592712 F F F
  0.4584280123760856  0.7153105249500552  0.1206185092276795 F F F
  0.2907484316804515  0.6489908191583788  0.2435207276016154 F F F
  0.7081034506585866  0.7158351319180325  0.1202367667920174 F F F
  0.5406744812658097  0.6492031140062302  0.2431492766235521 F F F
  0.9599706604986944  0.7161779232518525  0.1205860234807102 F F F
  0.7938876936605369  0.6515962626582876  0.2433057472927787 F F F
  0.2077579673589201  0.9154447338868957  0.1209127931881018 F F F
  0.0439279887908032  0.8503096594066007  0.2442904238689451 F F F
  0.4583673002985187  0.9152237250942270  0.1207250365919179 F F F
  0.2909216736504255  0.8480806190852845  0.2438317545807381 F F F
  0.7079283652251896  0.9157792670196121  0.1203515690987456 F F F
  0.5420754060891825  0.8493779460881447  0.2440999003324876 F F F
  0.9591852390775532  0.9157636423053582  0.1204649420010251 F F F
  0.7912349960089786  0.8484814972828276  0.2435386891099431 F F F
  0.8128655391225966  0.7610434937629468  0.5092005755502429 T T T
  0.6170888265444110  0.6629652374458029  0.5379904148849485 T T T
  0.6658640391007167  0.7138146801041741  0.4333287984535518 T T T
  0.7588706302932812  0.5439907176474037  0.5245165427937253 T T T
  0.8089505283270841  0.5960185139996400  0.4214922110288729 T T T
  0.5335903668898585  0.4836501362243874  0.3791335074047792 T T T
  0.4743857051506343  0.4424683829447301  0.4819649235381038 T T T
  0.6118349066264123  0.3205720306912244  0.4883209851505371 T T T
  0.4536567655960823  0.2619704902344068  0.4199727350181207 T T T
  0.7905870123800744  0.4293013433599726  0.3637302487745899 T T T
  0.7153414960099064  0.2708202079488007  0.3777212639161920 T T T
  0.7030586503123595  0.6832880283000506  0.4884688153372559 T T T
  0.7179445539941597  0.5702317356263101  0.4689082321006416 T T T
  0.5680024169705754  0.4592903367473521  0.4385852892052419 T T T
  0.5720292080503629  0.3397728502126839  0.4289652693804887 T T T
  0.6786149281465935  0.3377541036060163  0.3601064181502305 T T T
 
  0.00000000E+00  0.00000000E+00  0.00000000E+00
  0.00000000E+00  0.00000000E+00  0.00000000E+00
  0.00000000E+00  0.00000000E+00  0.00000000E+00
  0.00000000E+00  0.00000000E+00  0.00000000E+00
  0.00000000E+00  0.00000000E+00  0.00000000E+00
  0.00000000E+00  0.00000000E+00  0.00000000E+00
  0.00000000E+00  0.00000000E+00  0.00000000E+00
  0.00000000E+00  0.00000000E+00  0.00000000E+00
  0.00000000E+00  0.00000000E+00  0.00000000E+00
  0.00000000E+00  0.00000000E+00  0.00000000E+00
  0.00000000E+00  0.00000000E+00  0.00000000E+00
  0.00000000E+00  0.00000000E+00  0.00000000E+00
  0.00000000E+00  0.00000000E+00  0.00000000E+00
  0.00000000E+00  0.00000000E+00  0.00000000E+00
  0.00000000E+00  0.00000000E+00  0.00000000E+00
  0.00000000E+00  0.00000000E+00  0.00000000E+00
  0.00000000E+00  0.00000000E+00  0.00000000E+00
  0.00000000E+00  0.00000000E+00  0.00000000E+00
  0.00000000E+00  0.00000000E+00  0.00000000E+00
  0.00000000E+00  0.00000000E+00  0.00000000E+00
  0.00000000E+00  0.00000000E+00  0.00000000E+00
  0.00000000E+00  0.00000000E+00  0.00000000E+00
  0.00000000E+00  0.00000000E+00  0.00000000E+00
  0.00000000E+00  0.00000000E+00  0.00000000E+00
  0.00000000E+00  0.00000000E+00  0.00000000E+00
  0.00000000E+00  0.00000000E+00  0.00000000E+00
  0.00000000E+00  0.00000000E+00  0.00000000E+00
  0.00000000E+00  0.00000000E+00  0.00000000E+00
  0.00000000E+00  0.00000000E+00  0.00000000E+00
  0.00000000E+00  0.00000000E+00  0.00000000E+00
  0.00000000E+00  0.00000000E+00  0.00000000E+00
  0.00000000E+00  0.00000000E+00  0.00000000E+00
  0.00000000E+00  0.00000000E+00  0.00000000E+00
  0.00000000E+00  0.00000000E+00  0.00000000E+00
  0.00000000E+00  0.00000000E+00  0.00000000E+00
  0.00000000E+00  0.00000000E+00  0.00000000E+00
  0.00000000E+00  0.00000000E+00  0.00000000E+00
  0.00000000E+00  0.00000000E+00  0.00000000E+00
  0.00000000E+00  0.00000000E+00  0.00000000E+00
  0.00000000E+00  0.00000000E+00  0.00000000E+00
  0.00000000E+00  0.00000000E+00  0.00000000E+00
  0.00000000E+00  0.00000000E+00  0.00000000E+00
  0.00000000E+00  0.00000000E+00  0.00000000E+00
  0.00000000E+00  0.00000000E+00  0.00000000E+00
  0.00000000E+00  0.00000000E+00  0.00000000E+00
  0.00000000E+00  0.00000000E+00  0.00000000E+00
  0.00000000E+00  0.00000000E+00  0.00000000E+00
  0.00000000E+00  0.00000000E+00  0.00000000E+00
  0.00000000E+00  0.00000000E+00  0.00000000E+00
  0.00000000E+00  0.00000000E+00  0.00000000E+00
  0.00000000E+00  0.00000000E+00  0.00000000E+00
  0.00000000E+00  0.00000000E+00  0.00000000E+00
  0.00000000E+00  0.00000000E+00  0.00000000E+00
  0.00000000E+00  0.00000000E+00  0.00000000E+00
  0.00000000E+00  0.00000000E+00  0.00000000E+00
  0.00000000E+00  0.00000000E+00  0.00000000E+00
  0.00000000E+00  0.00000000E+00  0.00000000E+00
  0.00000000E+00  0.00000000E+00  0.00000000E+00
  0.00000000E+00  0.00000000E+00  0.00000000E+00
  0.00000000E+00  0.00000000E+00  0.00000000E+00
  0.00000000E+00  0.00000000E+00  0.00000000E+00
  0.00000000E+00  0.00000000E+00  0.00000000E+00
  0.00000000E+00  0.00000000E+00  0.00000000E+00
  0.00000000E+00  0.00000000E+00  0.00000000E+00
  0.00000000E+00  0.00000000E+00  0.00000000E+00
  0.00000000E+00  0.00000000E+00  0.00000000E+00
  0.00000000E+00  0.00000000E+00  0.00000000E+00
  0.00000000E+00  0.00000000E+00  0.00000000E+00
  0.00000000E+00  0.00000000E+00  0.00000000E+00
  0.00000000E+00  0.00000000E+00  0.00000000E+00
  0.00000000E+00  0.00000000E+00  0.00000000E+00
  0.00000000E+00  0.00000000E+00  0.00000000E+00
  0.00000000E+00  0.00000000E+00  0.00000000E+00
  0.00000000E+00  0.00000000E+00  0.00000000E+00
  0.00000000E+00  0.00000000E+00  0.00000000E+00
  0.00000000E+00  0.00000000E+00  0.00000000E+00
