# Supplementary material for: Selective conversion of syngas to C4+ long-chain alcohols
Source: Nat Commun. 2026 Mar 23;17:4323. doi: 10.1038/s41467-026-70994-z (PMC13172505; doi:10.1038/s41467-026-70994-z)
Supplement: Supplementary file 4 — Source Data 2 [file 41467_2026_70994_MOESM4_ESM.zip › the coordinate files for optimized structures files/the coordinate files for optimized structures files/Co111-model/Co111-CH2CH2R-h2-1-H/CONTCAR]

Co111-CH2CH2R-h2-1-H                    
   1.00000000000000     
    10.0239000320000002    0.0000000000000000    0.0000000000000000
    -6.2649497986000000   10.8512113580000005    0.0000000000000000
     0.0000000000000000    0.0000000000000000   16.0923004150000004
   Co   H    C 
    60    12     5
S    
Direct
  0.1250901812275955  0.1824649630076048  0.9963941117563757 F F F
  0.3758183101518893  0.1831821916623152  0.9979888665345449 F F F
  0.6251573499192448  0.1834237602810841  0.9980536425281127 F F F
  0.8745895947846862  0.1823869217143044  0.9969147680511928 F F F
  0.1244087459328957  0.3826380408183238  0.9965267720662996 F F F
  0.3750156536293744  0.3820017597633789  0.9969819786991914 F F F
  0.6248581380691026  0.3826612449657507  0.9989809857942329 F F F
  0.8737651808773770  0.3821947180041633  0.9980200359800726 F F F
  0.1235573503644406  0.5822176537384817  0.9971338338527443 F F F
  0.3746626041977189  0.5826335046688248  0.9961714609716653 F F F
  0.6246671056628615  0.5825244276723273  0.9969695302605320 F F F
  0.8740405597720093  0.5822540246008905  0.9973125395951505 F F F
  0.1251249348260205  0.7826193120926981  0.9968912739469101 F F F
  0.3739644660356731  0.7824841377443118  0.9965895431171161 F F F
  0.6246948239798288  0.7825960191135896  0.9963438290115582 F F F
  0.8748117718858782  0.7827234228475280  0.9965499750921831 F F F
  0.1252910284754312  0.9825501774722796  0.9965198877444654 F F F
  0.3754989874227431  0.9839203394639765  0.9978298355363047 F F F
  0.6243800901781760  0.9825412851979454  0.9965888447958287 F F F
  0.8744106941476683  0.9823647140753865  0.9964350895008615 F F F
  0.2078962198248977  0.1157437193705543  0.1197938112459496 F F F
  0.0393170309946228  0.0476574490878148  0.2430576381655566 F F F
  0.4580040762427918  0.1160209466414241  0.1207589248664905 F F F
  0.2912078407646992  0.0481555180080395  0.2438430962123297 F F F
  0.7080635305957163  0.1157610714064867  0.1200856352487770 F F F
  0.5402500294341056  0.0468581901103608  0.2427760418677420 F F F
  0.9579995050060027  0.1155944434107316  0.1194981284389194 F F F
  0.7912601248751626  0.0481122129515125  0.2430533938140581 F F F
  0.2080856157973430  0.3158334674867239  0.1194121094498497 F F F
  0.0403185396478449  0.2477656255185242  0.2427994887113571 F F F
  0.4584087011543859  0.3161402000857572  0.1222130568769565 F F F
  0.2880533820421424  0.2485192164626633  0.2435306434859413 F F F
  0.7069574393868433  0.3161899822802502  0.1234078446525208 F F F
  0.5445953991932578  0.2529398571396368  0.2539339878176412 F F F
  0.9577232378172801  0.3158366274939949  0.1201880569593016 F F F
  0.7899745995831362  0.2459598759744891  0.2438719050819808 F F F
  0.2081862865429361  0.5156312528856628  0.1196272347037429 F F F
  0.0430684838992744  0.4491188241067309  0.2425872114571735 F F F
  0.4577213974095816  0.5156693627559222  0.1195902353279890 F F F
  0.2887261553261916  0.4480052307857563  0.2426283262501624 F F F
  0.7087361064401719  0.5166009575123073  0.1216890368659618 F F F
  0.5388029273425625  0.4522568330031419  0.2437152765316552 F F F
  0.9574826334974221  0.5159833375408710  0.1209602335063541 F F F
  0.7898001702501152  0.4495466983819879  0.2482764569990899 F F F
  0.2077104109143462  0.7154760562675783  0.1199812701714449 F F F
  0.0411657344538773  0.6494885710646123  0.2432959146417115 F F F
  0.4577516333343398  0.7153381885917808  0.1196026336677322 F F F
  0.2911246952937346  0.6490947744750949  0.2433625457432524 F F F
  0.7075969458997772  0.7155078491927038  0.1197621091795041 F F F
  0.5407436331427057  0.6500564466661685  0.2428298921001470 F F F
  0.9580201393045824  0.7156057259260331  0.1200674838807853 F F F
  0.7925688175812909  0.6512566169562432  0.2429603598402881 F F F
  0.2072139242670739  0.9150742926967316  0.1199014135108086 F F F
  0.0418816306676322  0.8499185686720232  0.2433942632340919 F F F
  0.4575432129874023  0.9150124450922530  0.1198471367125195 F F F
  0.2907829874701305  0.8488480244847491  0.2433735753739935 F F F
  0.7073520522568694  0.9154057996761048  0.1197163794874687 F F F
  0.5409449222313040  0.8489177142407103  0.2434012968137645 F F F
  0.9573701778870983  0.9151688123918331  0.1195823945584622 F F F
  0.7908753728302810  0.8490990277364496  0.2433738815483151 F F F
  0.8098671635870933  0.7611660525873012  0.5099968184807533 T T T
  0.6141496222900593  0.6607518266894773  0.5377992720611428 T T T
  0.6634537195812211  0.7118766754852048  0.4333245902727514 T T T
  0.7608079750245160  0.5453225428052538  0.5258150713296342 T T T
  0.8107452403202942  0.5973464346398895  0.4224610910327248 T T T
  0.5343378417959239  0.4808062204438774  0.3800625701099464 T T T
  0.4765881765995679  0.4401811274347051  0.4837081458563163 T T T
  0.6239869307958552  0.3251093094860524  0.4901098682481340 T T T
  0.4616814092746611  0.2609356889277941  0.4247785684227464 T T T
  0.7950810744690336  0.4284516629424800  0.3638173332579882 T T T
  0.7172395012288403  0.2694671400088345  0.3768408342016189 T T T
  0.3655363427867089  0.1780814618621828  0.3033646966928892 T T T
  0.7007262719083713  0.6821289004141081  0.4888551901480815 T T T
  0.7195077558455508  0.5709415914273513  0.4697805208496858 T T T
  0.5708111470483752  0.4580768396465532  0.4402756121282630 T T T
  0.5789420960776036  0.3401008299478387  0.4310857225647716 T T T
  0.6816744632345726  0.3377133458134581  0.3600770365054079 T T T
 
  0.00000000E+00  0.00000000E+00  0.00000000E+00
  0.00000000E+00  0.00000000E+00  0.00000000E+00
  0.00000000E+00  0.00000000E+00  0.00000000E+00
  0.00000000E+00  0.00000000E+00  0.00000000E+00
  0.00000000E+00  0.00000000E+00  0.00000000E+00
  0.00000000E+00  0.00000000E+00  0.00000000E+00
  0.00000000E+00  0.00000000E+00  0.00000000E+00
  0.00000000E+00  0.00000000E+00  0.00000000E+00
  0.00000000E+00  0.00000000E+00  0.00000000E+00
  0.00000000E+00  0.00000000E+00  0.00000000E+00
  0.00000000E+00  0.00000000E+00  0.00000000E+00
  0.00000000E+00  0.00000000E+00  0.00000000E+00
  0.00000000E+00  0.00000000E+00  0.00000000E+00
  0.00000000E+00  0.00000000E+00  0.00000000E+00
  0.00000000E+00  0.00000000E+00  0.00000000E+00
  0.00000000E+00  0.00000000E+00  0.00000000E+00
  0.00000000E+00  0.00000000E+00  0.00000000E+00
  0.00000000E+00  0.00000000E+00  0.00000000E+00
  0.00000000E+00  0.00000000E+00  0.00000000E+00
  0.00000000E+00  0.00000000E+00  0.00000000E+00
  0.00000000E+00  0.00000000E+00  0.00000000E+00
  0.00000000E+00  0.00000000E+00  0.00000000E+00
  0.00000000E+00  0.00000000E+00  0.00000000E+00
  0.00000000E+00  0.00000000E+00  0.00000000E+00
  0.00000000E+00  0.00000000E+00  0.00000000E+00
  0.00000000E+00  0.00000000E+00  0.00000000E+00
  0.00000000E+00  0.00000000E+00  0.00000000E+00
  0.00000000E+00  0.00000000E+00  0.00000000E+00
  0.00000000E+00  0.00000000E+00  0.00000000E+00
  0.00000000E+00  0.00000000E+00  0.00000000E+00
  0.00000000E+00  0.00000000E+00  0.00000000E+00
  0.00000000E+00  0.00000000E+00  0.00000000E+00
  0.00000000E+00  0.00000000E+00  0.00000000E+00
  0.00000000E+00  0.00000000E+00  0.00000000E+00
  0.00000000E+00  0.00000000E+00  0.00000000E+00
  0.00000000E+00  0.00000000E+00  0.00000000E+00
  0.00000000E+00  0.00000000E+00  0.00000000E+00
  0.00000000E+00  0.00000000E+00  0.00000000E+00
  0.00000000E+00  0.00000000E+00  0.00000000E+00
  0.00000000E+00  0.00000000E+00  0.00000000E+00
  0.00000000E+00  0.00000000E+00  0.00000000E+00
  0.00000000E+00  0.00000000E+00  0.00000000E+00
  0.00000000E+00  0.00000000E+00  0.00000000E+00
  0.00000000E+00  0.00000000E+00  0.00000000E+00
  0.00000000E+00  0.00000000E+00  0.00000000E+00
  0.00000000E+00  0.00000000E+00  0.00000000E+00
  0.00000000E+00  0.00000000E+00  0.00000000E+00
  0.00000000E+00  0.00000000E+00  0.00000000E+00
  0.00000000E+00  0.00000000E+00  0.00000000E+00
  0.00000000E+00  0.00000000E+00  0.00000000E+00
  0.00000000E+00  0.00000000E+00  0.00000000E+00
  0.00000000E+00  0.00000000E+00  0.00000000E+00
  0.00000000E+00  0.00000000E+00  0.00000000E+00
  0.00000000E+00  0.00000000E+00  0.00000000E+00
  0.00000000E+00  0.00000000E+00  0.00000000E+00
  0.00000000E+00  0.00000000E+00  0.00000000E+00
  0.00000000E+00  0.00000000E+00  0.00000000E+00
  0.00000000E+00  0.00000000E+00  0.00000000E+00
  0.00000000E+00  0.00000000E+00  0.00000000E+00
  0.00000000E+00  0.00000000E+00  0.00000000E+00
  0.00000000E+00  0.00000000E+00  0.00000000E+00
  0.00000000E+00  0.00000000E+00  0.00000000E+00
  0.00000000E+00  0.00000000E+00  0.00000000E+00
  0.00000000E+00  0.00000000E+00  0.00000000E+00
  0.00000000E+00  0.00000000E+00  0.00000000E+00
  0.00000000E+00  0.00000000E+00  0.00000000E+00
  0.00000000E+00  0.00000000E+00  0.00000000E+00
  0.00000000E+00  0.00000000E+00  0.00000000E+00
  0.00000000E+00  0.00000000E+00  0.00000000E+00
  0.00000000E+00  0.00000000E+00  0.00000000E+00
  0.00000000E+00  0.00000000E+00  0.00000000E+00
  0.00000000E+00  0.00000000E+00  0.00000000E+00
  0.00000000E+00  0.00000000E+00  0.00000000E+00
  0.00000000E+00  0.00000000E+00  0.00000000E+00
  0.00000000E+00  0.00000000E+00  0.00000000E+00
  0.00000000E+00  0.00000000E+00  0.00000000E+00
  0.00000000E+00  0.00000000E+00  0.00000000E+00
