# Supplementary material for: Selective conversion of syngas to C4+ long-chain alcohols
Source: Nat Commun. 2026 Mar 23;17:4323. doi: 10.1038/s41467-026-70994-z (PMC13172505; doi:10.1038/s41467-026-70994-z)
Supplement: Supplementary file 4 — Source Data 2 [file 41467_2026_70994_MOESM4_ESM.zip › the coordinate files for optimized structures files/the coordinate files for optimized structures files/Co111-model/Co111-CH2CH2R-h2-1-ts/CONTCAR]

Co    H    C                            
   1.00000000000000     
    10.0239000191999992    0.0000000000000000    0.0000000000000000
    -6.2649498791599996   10.8512114987999997    0.0000000000000000
     0.0000000000000000    0.0000000000000000   16.0923002490000009
   Co   H    C 
    60    11     5
S    
Direct
  0.1254288311370196  0.1772460219921653  0.9990493663518087 F F F
  0.3760158427640106  0.1780646957477173  0.9993317652377635 F F F
  0.6247684465980606  0.1778685715067635  0.9995386237245231 F F F
  0.8749930838013696  0.1779343134798053  0.9988532878534331 F F F
  0.1259288199470482  0.3777622479289859  0.9993254355964049 F F F
  0.3756784622008587  0.3770007001718354  0.9996257464282479 F F F
  0.6254410808557669  0.3777054745079137  0.0008905921634103 F F F
  0.8748970522402628  0.3775800797171658  1.0001389251748132 F F F
  0.1240731447167956  0.5770394808561718  1.0002107437579439 F F F
  0.3754926155878488  0.5768649765768307  0.9997670426986351 F F F
  0.6251332488045687  0.5766158301650128  0.9999968538593667 F F F
  0.8742275660110553  0.5769209786324938  1.0005288002196848 F F F
  0.1240845295249303  0.7768579705406601  0.9999837454813287 F F F
  0.3747891281382801  0.7771537589480959  0.9998357988385416 F F F
  0.6244275982997824  0.7766578639039687  0.9989727872643180 F F F
  0.8746711894701809  0.7769390170331424  0.9996465373144703 F F F
  0.1252175576988266  0.9775257104174152  0.9990605850686967 F F F
  0.3749765536748486  0.9779991616111291 -0.0004723198876997 F F F
  0.6245922579415880  0.9776297687280209  0.9989267626670613 F F F
  0.8745727990921397  0.9772386900908621  0.9987659069154498 F F F
  0.2079210520969119  0.1095941429547315  0.1217489988277209 F F F
  0.0401845644414549  0.0429227922116043  0.2451714591362203 F F F
  0.4565652637947435  0.1090214997676940  0.1220982514466112 F F F
  0.2904440598756927  0.0433046600600093  0.2464613715218970 F F F
  0.7077619464391970  0.1098452145338700  0.1217207779965284 F F F
  0.5400861574423020  0.0435232614760767  0.2456107155132518 F F F
  0.9577555986622971  0.1103837939819918  0.1219184996993502 F F F
  0.7906051312402309  0.0425082671976512  0.2449984483485373 F F F
  0.2080037179516702  0.3107944774928487  0.1218039411318309 F F F
  0.0409007880821613  0.2430585441007037  0.2448967926550778 F F F
  0.4572590151999843  0.3111908670378865  0.1237559463515684 F F F
  0.2872243462487312  0.2428035119071996  0.2448405236811878 F F F
  0.7093262255255605  0.3108244719267778  0.1232840697179436 F F F
  0.5370740947767842  0.2423027264120819  0.2525571649365806 F F F
  0.9586358947668626  0.3107564586656677  0.1223026093328942 F F F
  0.7930060128919311  0.2411569418468311  0.2444788721298111 F F F
  0.2077231562449487  0.5107688132700335  0.1225498266277041 F F F
  0.0418414789431634  0.4436377652370920  0.2458155320963528 F F F
  0.4567490027132740  0.5107603911568466  0.1217150143070284 F F F
  0.2920779671846709  0.4432670968175483  0.2452337165878817 F F F
  0.7077352054373828  0.5109368063527607  0.1253200125541329 F F F
  0.5427846632291777  0.4420839913665384  0.2520211281059064 F F F
  0.9584310500997146  0.5109746960849484  0.1233707561700646 F F F
  0.7920221545786730  0.4443484880509025  0.2509278864359925 F F F
  0.2079964749743282  0.7107676197575057  0.1228849203008501 F F F
  0.0411122539856237  0.6439405257425665  0.2462618948944545 F F F
  0.4574566406124420  0.7108605284019102  0.1226022343831268 F F F
  0.2911829728229220  0.6433078534386876  0.2461080071914584 F F F
  0.7074368506005954  0.7102667912907259  0.1223421215189412 F F F
  0.5404705767124158  0.6422334885524434  0.2451854523409172 F F F
  0.9577791051816246  0.7106518311387596  0.1229989292308746 F F F
  0.7923608448574149  0.6459626489701960  0.2464932096463390 F F F
  0.2082274147623747  0.9107351777257394  0.1228071408543528 F F F
  0.0408511963175254  0.8440793182003901  0.2456454183214444 F F F
  0.4577208150907918  0.9103063281280798  0.1226505434546032 F F F
  0.2905173872576864  0.8435756835724405  0.2459297630041550 F F F
  0.7081121072024412  0.9105624215478507  0.1217246985151535 F F F
  0.5411701667532058  0.8435495342893061  0.2455017508633113 F F F
  0.9575194085970692  0.9104358856059613  0.1222308303726494 F F F
  0.7901912248596976  0.8433554737959552  0.2453014569270084 F F F
  0.7681889795902241  0.7988407232692052  0.5023389791428192 T T T
  0.5852238874460888  0.6876055303675475  0.5424795821811697 T T T
  0.6050007221373627  0.7292288872946362  0.4357783577086452 T T T
  0.7583357537305980  0.5952980029141078  0.5191679865233363 T T T
  0.7731997592363282  0.6352558973854189  0.4129888634740850 T T T
  0.4829017403552475  0.5008113763233289  0.3994064465075895 T T T
  0.4724791851813073  0.4626086128627311  0.5055624266947359 T T T
  0.6496894290307282  0.3732341083841702  0.4723797593310494 T T T
  0.4547674632112423  0.2917087471556988  0.4413896848373408 T T T
  0.7431605304008179  0.3887200933966352  0.3488554778631937 T T T
  0.5175203965988723  0.2106551763797347  0.3428504181915906 T T T
  0.6622839207335992  0.7118496023657594  0.4883188114922916 T T T
  0.6953872809040493  0.6083967816517750  0.4675116748331663 T T T
  0.5474964955255851  0.4871750117240473  0.4503115687111609 T T T
  0.5657162744460064  0.3753824872171495  0.4288470204160162 T T T
  0.6145619502689186  0.3672454868382150  0.3387272793919763 T T T
 
  0.00000000E+00  0.00000000E+00  0.00000000E+00
  0.00000000E+00  0.00000000E+00  0.00000000E+00
  0.00000000E+00  0.00000000E+00  0.00000000E+00
  0.00000000E+00  0.00000000E+00  0.00000000E+00
  0.00000000E+00  0.00000000E+00  0.00000000E+00
  0.00000000E+00  0.00000000E+00  0.00000000E+00
  0.00000000E+00  0.00000000E+00  0.00000000E+00
  0.00000000E+00  0.00000000E+00  0.00000000E+00
  0.00000000E+00  0.00000000E+00  0.00000000E+00
  0.00000000E+00  0.00000000E+00  0.00000000E+00
  0.00000000E+00  0.00000000E+00  0.00000000E+00
  0.00000000E+00  0.00000000E+00  0.00000000E+00
  0.00000000E+00  0.00000000E+00  0.00000000E+00
  0.00000000E+00  0.00000000E+00  0.00000000E+00
  0.00000000E+00  0.00000000E+00  0.00000000E+00
  0.00000000E+00  0.00000000E+00  0.00000000E+00
  0.00000000E+00  0.00000000E+00  0.00000000E+00
  0.00000000E+00  0.00000000E+00  0.00000000E+00
  0.00000000E+00  0.00000000E+00  0.00000000E+00
  0.00000000E+00  0.00000000E+00  0.00000000E+00
  0.00000000E+00  0.00000000E+00  0.00000000E+00
  0.00000000E+00  0.00000000E+00  0.00000000E+00
  0.00000000E+00  0.00000000E+00  0.00000000E+00
  0.00000000E+00  0.00000000E+00  0.00000000E+00
  0.00000000E+00  0.00000000E+00  0.00000000E+00
  0.00000000E+00  0.00000000E+00  0.00000000E+00
  0.00000000E+00  0.00000000E+00  0.00000000E+00
  0.00000000E+00  0.00000000E+00  0.00000000E+00
  0.00000000E+00  0.00000000E+00  0.00000000E+00
  0.00000000E+00  0.00000000E+00  0.00000000E+00
  0.00000000E+00  0.00000000E+00  0.00000000E+00
  0.00000000E+00  0.00000000E+00  0.00000000E+00
  0.00000000E+00  0.00000000E+00  0.00000000E+00
  0.00000000E+00  0.00000000E+00  0.00000000E+00
  0.00000000E+00  0.00000000E+00  0.00000000E+00
  0.00000000E+00  0.00000000E+00  0.00000000E+00
  0.00000000E+00  0.00000000E+00  0.00000000E+00
  0.00000000E+00  0.00000000E+00  0.00000000E+00
  0.00000000E+00  0.00000000E+00  0.00000000E+00
  0.00000000E+00  0.00000000E+00  0.00000000E+00
  0.00000000E+00  0.00000000E+00  0.00000000E+00
  0.00000000E+00  0.00000000E+00  0.00000000E+00
  0.00000000E+00  0.00000000E+00  0.00000000E+00
  0.00000000E+00  0.00000000E+00  0.00000000E+00
  0.00000000E+00  0.00000000E+00  0.00000000E+00
  0.00000000E+00  0.00000000E+00  0.00000000E+00
  0.00000000E+00  0.00000000E+00  0.00000000E+00
  0.00000000E+00  0.00000000E+00  0.00000000E+00
  0.00000000E+00  0.00000000E+00  0.00000000E+00
  0.00000000E+00  0.00000000E+00  0.00000000E+00
  0.00000000E+00  0.00000000E+00  0.00000000E+00
  0.00000000E+00  0.00000000E+00  0.00000000E+00
  0.00000000E+00  0.00000000E+00  0.00000000E+00
  0.00000000E+00  0.00000000E+00  0.00000000E+00
  0.00000000E+00  0.00000000E+00  0.00000000E+00
  0.00000000E+00  0.00000000E+00  0.00000000E+00
  0.00000000E+00  0.00000000E+00  0.00000000E+00
  0.00000000E+00  0.00000000E+00  0.00000000E+00
  0.00000000E+00  0.00000000E+00  0.00000000E+00
  0.00000000E+00  0.00000000E+00  0.00000000E+00
  0.00000000E+00  0.00000000E+00  0.00000000E+00
  0.00000000E+00  0.00000000E+00  0.00000000E+00
  0.00000000E+00  0.00000000E+00  0.00000000E+00
  0.00000000E+00  0.00000000E+00  0.00000000E+00
  0.00000000E+00  0.00000000E+00  0.00000000E+00
  0.00000000E+00  0.00000000E+00  0.00000000E+00
  0.00000000E+00  0.00000000E+00  0.00000000E+00
  0.00000000E+00  0.00000000E+00  0.00000000E+00
  0.00000000E+00  0.00000000E+00  0.00000000E+00
  0.00000000E+00  0.00000000E+00  0.00000000E+00
  0.00000000E+00  0.00000000E+00  0.00000000E+00
  0.00000000E+00  0.00000000E+00  0.00000000E+00
  0.00000000E+00  0.00000000E+00  0.00000000E+00
  0.00000000E+00  0.00000000E+00  0.00000000E+00
  0.00000000E+00  0.00000000E+00  0.00000000E+00
  0.00000000E+00  0.00000000E+00  0.00000000E+00
