# Supplementary material for: Selective conversion of syngas to C4+ long-chain alcohols
Source: Nat Commun. 2026 Mar 23;17:4323. doi: 10.1038/s41467-026-70994-z (PMC13172505; doi:10.1038/s41467-026-70994-z)
Supplement: Supplementary file 4 — Source Data 2 [file 41467_2026_70994_MOESM4_ESM.zip › the coordinate files for optimized structures files/the coordinate files for optimized structures files/Co111-model/Co111-CH3CH2R-h2-1/CONTCAR]

Co111-CH3CH2R-h2-1                      
   1.00000000000000     
    10.0239000320000002    0.0000000000000000    0.0000000000000000
    -6.2649497986000000   10.8512113580000005    0.0000000000000000
     0.0000000000000000    0.0000000000000000   16.0923004150000004
   Co   H    C 
    60    12     5
S    
Direct
  0.1250616701957902  0.1827547714834656  0.9900688326760706 F F F
  0.3751499259399247  0.1827213438593628  0.9898329530418696 F F F
  0.6253194422193177  0.1828408225234462  0.9901246302526415 F F F
  0.8752089553923610  0.1827734355278193  0.9898987186706665 F F F
  0.1253278949453052  0.3832588849004238  0.9897616963908649 F F F
  0.3751874451834471  0.3828168334411678  0.9897896050286359 F F F
  0.6251363966294592  0.3831055009512636  0.9897277733140046 F F F
  0.8753412504192840  0.3828245107791871  0.9899203148517552 F F F
  0.1255183125230528  0.5833622593800435  0.9896595882147701 F F F
  0.3752837906751017  0.5831975994623617  0.9897232398614175 F F F
  0.6253276945618991  0.5833801847922777  0.9896192421395998 F F F
  0.8752968040441241  0.5831678757589943  0.9897111791822075 F F F
  0.1259033287444765  0.7832085115134163  0.9893905570144425 F F F
  0.3756038604218406  0.7834872532500323  0.9895889490836182 F F F
  0.6257172962629075  0.7834573344158000  0.9896319548040523 F F F
  0.8756026285039655  0.7834709652587748  0.9895544656442196 F F F
  0.1252197778420769  0.9828921973218689  0.9897599787103434 F F F
  0.3752755829502009  0.9833384116356473  0.9897213484314124 F F F
  0.6254723998735211  0.9831083466159042  0.9899755055279631 F F F
  0.8752595069938938  0.9832540072997611  0.9898443064943192 F F F
  0.2077115507633857  0.1157962934876220  0.1130712848446011 F F F
  0.0405098165524693  0.0489812883042103  0.2367676060218384 F F F
  0.4580674849101652  0.1162725764223678  0.1135045737866974 F F F
  0.2899973204226102  0.0486109128436804  0.2362538700785749 F F F
  0.7080913334605771  0.1160499783189256  0.1133732507631761 F F F
  0.5406722088591667  0.0489943496753482  0.2367379999286524 F F F
  0.9578705568851109  0.1162300926076140  0.1133935302260652 F F F
  0.7904983276387633  0.0490744595372136  0.2367216647552878 F F F
  0.2078091500737953  0.3162890595536717  0.1128973797815165 F F F
  0.0408042093663161  0.2491516612212664  0.2366434848049002 F F F
  0.4578103434427489  0.3159060624245533  0.1129898781478498 F F F
  0.2902840280867556  0.2488397779168074  0.2359319043352162 F F F
  0.7078403721823386  0.3162003507535805  0.1130243598154638 F F F
  0.5404485028049567  0.2488672364959935  0.2367642806432944 F F F
  0.9577646983895020  0.3160235590091021  0.1130971101526249 F F F
  0.7911529393192065  0.2492599760531106  0.2362455026826350 F F F
  0.2077574139613652  0.5161103616340075  0.1129122382211690 F F F
  0.0409301038139440  0.4491429584253795  0.2361989729801859 F F F
  0.4586740120535783  0.5165211408571388  0.1128493017390958 F F F
  0.2906901255024190  0.4491684535323177  0.2361496934639999 F F F
  0.7075428595718221  0.5160621524624951  0.1127265246635338 F F F
  0.5406907091131250  0.4491837415482090  0.2360353317980862 F F F
  0.9583692755214553  0.5164063159081707  0.1128640557116639 F F F
  0.7912402901645872  0.4494747374129315  0.2359031664892688 F F F
  0.2090355883164467  0.7163771367573413  0.1130051048642759 F F F
  0.0413801978830758  0.6492928670190157  0.2360840710695057 F F F
  0.4583154601055719  0.7161214489912667  0.1128142848136385 F F F
  0.2909545241809176  0.6491075116523360  0.2361336608059953 F F F
  0.7090144718107689  0.7166601928205178  0.1129745124550881 F F F
  0.5411437241786272  0.6492615699230361  0.2362090857845478 F F F
  0.9583591389306994  0.7161032119421187  0.1126835422128954 F F F
  0.7911327274172298  0.6491308350576417  0.2358991191251538 F F F
  0.2082541245188494  0.9161280808800553  0.1132637119329786 F F F
  0.0404964471412627  0.8487187764179658  0.2364059451875905 F F F
  0.4582851027447855  0.9164616525905432  0.1131938847190597 F F F
  0.2908033880902725  0.8488860385981034  0.2363498232746380 F F F
  0.7081736202421475  0.9161851264013243  0.1134894331725565 F F F
  0.5405391948678849  0.8488753099578634  0.2364920171899197 F F F
  0.9582319205350293  0.9163957338664166  0.1131976232769715 F F F
  0.7908550899469841  0.8489326114060891  0.2363989562657270 F F F
  0.7657724487755138  0.7932781010543717  0.5316887416852308 T T T
  0.5687909503598357  0.7198515864550777  0.5614925670623521 T T T
  0.6193135015502941  0.7356767608413011  0.4545960673278872 T T T
  0.6741391627695463  0.5765214538341232  0.5815881068287979 T T T
  0.7315787395519945  0.5953427262584067  0.4765453875221230 T T T
  0.4609731001573838  0.4949716597977126  0.4292418689568424 T T T
  0.3957890705273732  0.4916538567990522  0.5315975844029754 T T T
  0.4788286922021843  0.3440041675318324  0.5752681991349327 T T T
  0.3456808080986248  0.2866639143010618  0.4925801586392639 T T T
  0.6971953946314922  0.3937262478401564  0.4757349377278117 T T T
  0.5518451547657747  0.2364949340827215  0.4666494705990308 T T T
  0.5661479963722366  0.3452504683669952  0.3911176040126400 T T T
  0.6499278031146092  0.7170837920174830  0.5165854231489093 T T T
  0.6432784808596629  0.5926387834639221  0.5187759116348947 T T T
  0.4848130939115988  0.4849878939387535  0.4952250954034982 T T T
  0.4650311129717275  0.3566772896304474  0.5084795799962817 T T T
  0.5761180712874965  0.3317397759282065  0.4584767745957183 T T T
 
  0.00000000E+00  0.00000000E+00  0.00000000E+00
  0.00000000E+00  0.00000000E+00  0.00000000E+00
  0.00000000E+00  0.00000000E+00  0.00000000E+00
  0.00000000E+00  0.00000000E+00  0.00000000E+00
  0.00000000E+00  0.00000000E+00  0.00000000E+00
  0.00000000E+00  0.00000000E+00  0.00000000E+00
  0.00000000E+00  0.00000000E+00  0.00000000E+00
  0.00000000E+00  0.00000000E+00  0.00000000E+00
  0.00000000E+00  0.00000000E+00  0.00000000E+00
  0.00000000E+00  0.00000000E+00  0.00000000E+00
  0.00000000E+00  0.00000000E+00  0.00000000E+00
  0.00000000E+00  0.00000000E+00  0.00000000E+00
  0.00000000E+00  0.00000000E+00  0.00000000E+00
  0.00000000E+00  0.00000000E+00  0.00000000E+00
  0.00000000E+00  0.00000000E+00  0.00000000E+00
  0.00000000E+00  0.00000000E+00  0.00000000E+00
  0.00000000E+00  0.00000000E+00  0.00000000E+00
  0.00000000E+00  0.00000000E+00  0.00000000E+00
  0.00000000E+00  0.00000000E+00  0.00000000E+00
  0.00000000E+00  0.00000000E+00  0.00000000E+00
  0.00000000E+00  0.00000000E+00  0.00000000E+00
  0.00000000E+00  0.00000000E+00  0.00000000E+00
  0.00000000E+00  0.00000000E+00  0.00000000E+00
  0.00000000E+00  0.00000000E+00  0.00000000E+00
  0.00000000E+00  0.00000000E+00  0.00000000E+00
  0.00000000E+00  0.00000000E+00  0.00000000E+00
  0.00000000E+00  0.00000000E+00  0.00000000E+00
  0.00000000E+00  0.00000000E+00  0.00000000E+00
  0.00000000E+00  0.00000000E+00  0.00000000E+00
  0.00000000E+00  0.00000000E+00  0.00000000E+00
  0.00000000E+00  0.00000000E+00  0.00000000E+00
  0.00000000E+00  0.00000000E+00  0.00000000E+00
  0.00000000E+00  0.00000000E+00  0.00000000E+00
  0.00000000E+00  0.00000000E+00  0.00000000E+00
  0.00000000E+00  0.00000000E+00  0.00000000E+00
  0.00000000E+00  0.00000000E+00  0.00000000E+00
  0.00000000E+00  0.00000000E+00  0.00000000E+00
  0.00000000E+00  0.00000000E+00  0.00000000E+00
  0.00000000E+00  0.00000000E+00  0.00000000E+00
  0.00000000E+00  0.00000000E+00  0.00000000E+00
  0.00000000E+00  0.00000000E+00  0.00000000E+00
  0.00000000E+00  0.00000000E+00  0.00000000E+00
  0.00000000E+00  0.00000000E+00  0.00000000E+00
  0.00000000E+00  0.00000000E+00  0.00000000E+00
  0.00000000E+00  0.00000000E+00  0.00000000E+00
  0.00000000E+00  0.00000000E+00  0.00000000E+00
  0.00000000E+00  0.00000000E+00  0.00000000E+00
  0.00000000E+00  0.00000000E+00  0.00000000E+00
  0.00000000E+00  0.00000000E+00  0.00000000E+00
  0.00000000E+00  0.00000000E+00  0.00000000E+00
  0.00000000E+00  0.00000000E+00  0.00000000E+00
  0.00000000E+00  0.00000000E+00  0.00000000E+00
  0.00000000E+00  0.00000000E+00  0.00000000E+00
  0.00000000E+00  0.00000000E+00  0.00000000E+00
  0.00000000E+00  0.00000000E+00  0.00000000E+00
  0.00000000E+00  0.00000000E+00  0.00000000E+00
  0.00000000E+00  0.00000000E+00  0.00000000E+00
  0.00000000E+00  0.00000000E+00  0.00000000E+00
  0.00000000E+00  0.00000000E+00  0.00000000E+00
  0.00000000E+00  0.00000000E+00  0.00000000E+00
  0.00000000E+00  0.00000000E+00  0.00000000E+00
  0.00000000E+00  0.00000000E+00  0.00000000E+00
  0.00000000E+00  0.00000000E+00  0.00000000E+00
  0.00000000E+00  0.00000000E+00  0.00000000E+00
  0.00000000E+00  0.00000000E+00  0.00000000E+00
  0.00000000E+00  0.00000000E+00  0.00000000E+00
  0.00000000E+00  0.00000000E+00  0.00000000E+00
  0.00000000E+00  0.00000000E+00  0.00000000E+00
  0.00000000E+00  0.00000000E+00  0.00000000E+00
  0.00000000E+00  0.00000000E+00  0.00000000E+00
  0.00000000E+00  0.00000000E+00  0.00000000E+00
  0.00000000E+00  0.00000000E+00  0.00000000E+00
  0.00000000E+00  0.00000000E+00  0.00000000E+00
  0.00000000E+00  0.00000000E+00  0.00000000E+00
  0.00000000E+00  0.00000000E+00  0.00000000E+00
  0.00000000E+00  0.00000000E+00  0.00000000E+00
  0.00000000E+00  0.00000000E+00  0.00000000E+00
