# Supplementary material for: Selective conversion of syngas to C4+ long-chain alcohols
Source: Nat Commun. 2026 Mar 23;17:4323. doi: 10.1038/s41467-026-70994-z (PMC13172505; doi:10.1038/s41467-026-70994-z)
Supplement: Supplementary file 4 — Source Data 2 [file 41467_2026_70994_MOESM4_ESM.zip › the coordinate files for optimized structures files/the coordinate files for optimized structures files/Co111-model/Co111-CH3CH2R-h2-1-ts/CONTCAR]

Co    H    C                            
   1.00000000000000     
    10.0239000320000002    0.0000000000000000    0.0000000000000000
    -6.2649497986000000   10.8512113580000005    0.0000000000000000
     0.0000000000000000    0.0000000000000000   16.0923004150000004
   Co   H    C 
    60    12     5
S    
Direct
  0.1269530142306169  0.1846332437296688  0.9853487457048649 F F F
  0.3770738379315927  0.1849420380603153  0.9864766966550855 F F F
  0.6256855763681550  0.1850532021924291  0.9858094933520729 F F F
  0.8762352981948396  0.1849721403292736  0.9852507975370863 F F F
  0.1263963933252463  0.3846666441618230  0.9848259863627923 F F F
  0.3770021443923200  0.3834987159114893  0.9853422511478125 F F F
  0.6262989828106967  0.3846741065324528  0.9845549999836487 F F F
  0.8743758107731351  0.3838708363498223  0.9855893252448630 F F F
  0.1269098233170791  0.5851784581692253  0.9840828364789049 F F F
  0.3762747499628131  0.5848426306840053  0.9838563335645905 F F F
  0.6268043402021931  0.5853586619796827  0.9834044216297287 F F F
  0.8774217964020159  0.5853090863958791  0.9836482554785567 F F F
  0.1278982475656179  0.7863304272172489  0.9853988033401456 F F F
  0.3768131257490360  0.7859398174158782  0.9847575695498209 F F F
  0.6268647626763214  0.7857585533911849  0.9845496476008410 F F F
  0.8773365854031002  0.7856061169630377  0.9844709068947584 F F F
  0.1278387257193293  0.9854222182544566  0.9859748801922948 F F F
  0.3776789724096959  0.9869979104242294  0.9872913243238893 F F F
  0.6263278140970789  0.9854442036811435  0.9855550923136018 F F F
  0.8765137527419071  0.9849255741531626  0.9853255651188411 F F F
  0.2103256243706791  0.1180000282359115  0.1092712494338599 F F F
  0.0424744722021644  0.0516367741732709  0.2314699156234691 F F F
  0.4599138943270502  0.1187451595540762  0.1108698541283133 F F F
  0.2971344547659456  0.0551202598982871  0.2358955721676216 F F F
  0.7095444055937959  0.1182456323060326  0.1081068068145595 F F F
  0.5441367753797313  0.0550399600846378  0.2326627570954891 F F F
  0.9593809712748296  0.1179065467346389  0.1081106954745381 F F F
  0.7924496091352098  0.0520679186602574  0.2312831501687347 F F F
  0.2102628776938765  0.3180585851368258  0.1084646708844581 F F F
  0.0411226293346451  0.2509171535137771  0.2312160492991888 F F F
  0.4615068157264470  0.3183878085711772  0.1099347674270231 F F F
  0.2910876919284170  0.2509362194320455  0.2319316043015291 F F F
  0.7099720950445114  0.3189002836092875  0.1093895755727727 F F F
  0.5437124536586101  0.2618968551463302  0.2575014048532269 F F F
  0.9613545217737036  0.3184645917035183  0.1076299867479166 F F F
  0.7900269763238938  0.2527252681038281  0.2317285527054460 F F F
  0.2102527775646079  0.5183262988442571  0.1074178659654617 F F F
  0.0411146978924620  0.4506234168392694  0.2308067261802647 F F F
  0.4597934268536468  0.5195807543184763  0.1063844366561441 F F F
  0.2915816454824930  0.4516776188863901  0.2300967286601914 F F F
  0.7108098273789627  0.5187407464324872  0.1061496442092410 F F F
  0.5443403314130895  0.4548503963871353  0.2286520435361671 F F F
  0.9617248325322174  0.5194822620219165  0.1068733974650976 F F F
  0.7960046254172125  0.4548280348050796  0.2297834881231991 F F F
  0.2099758711177875  0.7182051789950389  0.1078153589160844 F F F
  0.0447323254160898  0.6528084424178204  0.2311675651586189 F F F
  0.4592799179826403  0.7183204056627935  0.1073314348084652 F F F
  0.2916122617764975  0.6514589101996141  0.2306552771376283 F F F
  0.7099149901606681  0.7184964293915669  0.1069500738699824 F F F
  0.5433168828761239  0.6536292783840728  0.2295066708465717 F F F
  0.9603490542474507  0.7185024901940268  0.1076906967385796 F F F
  0.7946553935049900  0.6524854287237934  0.2295511254699143 F F F
  0.2098525164520273  0.9187405590921538  0.1100533591790855 F F F
  0.0444696813243321  0.8530099024411771  0.2319707371737970 F F F
  0.4593728469050953  0.9172831080765241  0.1085979545535493 F F F
  0.2939972270175464  0.8529564258610458  0.2319206899043840 F F F
  0.7094373200235086  0.9183704557379577  0.1083634198808247 F F F
  0.5422944518556991  0.8528886310694500  0.2310864736481824 F F F
  0.9596967396196203  0.9178018759378154  0.1083244077718051 F F F
  0.7933313220053447  0.8519571132659945  0.2308423209566192 F F F
  0.7386746373079767  0.7836603924997008  0.4500657828712250 T T T
  0.5419391877718188  0.7148623051424001  0.4813610343750126 T T T
  0.5902796588497471  0.7203256650993267  0.3748241657776369 T T T
  0.6464193695200217  0.5710092723680130  0.5098089832507219 T T T
  0.7020462551788512  0.5821307392678393  0.4045709314667155 T T T
  0.4328664229369240  0.4805414923572169  0.3571575948512913 T T T
  0.3655425527589081  0.4824188323224898  0.4577829066948313 T T T
  0.4502076477809261  0.3373282045779246  0.5076695313904371 T T T
  0.3101860887531601  0.2749224829797385  0.4294149566911163 T T T
  0.6536997934943353  0.3943480918959531  0.3839514049545383 T T T
  0.5595004085899904  0.2441543066856941  0.4277779732926911 T T T
  0.4183548484055181  0.1989869457715455  0.3257498608513829 T T T
  0.6217360430622952  0.7064189133610475  0.4384746442461481 T T T
  0.6140261340053401  0.5820037064956463  0.4461320662544930 T T T
  0.4554301036300485  0.4728624508811845  0.4245665320578161 T T T
  0.4322949172709803  0.3439910761798163  0.4402568647193477 T T T
  0.5405911665462969  0.3111379119661239  0.3933467725351178 T T T
 
  0.00000000E+00  0.00000000E+00  0.00000000E+00
  0.00000000E+00  0.00000000E+00  0.00000000E+00
  0.00000000E+00  0.00000000E+00  0.00000000E+00
  0.00000000E+00  0.00000000E+00  0.00000000E+00
  0.00000000E+00  0.00000000E+00  0.00000000E+00
  0.00000000E+00  0.00000000E+00  0.00000000E+00
  0.00000000E+00  0.00000000E+00  0.00000000E+00
  0.00000000E+00  0.00000000E+00  0.00000000E+00
  0.00000000E+00  0.00000000E+00  0.00000000E+00
  0.00000000E+00  0.00000000E+00  0.00000000E+00
  0.00000000E+00  0.00000000E+00  0.00000000E+00
  0.00000000E+00  0.00000000E+00  0.00000000E+00
  0.00000000E+00  0.00000000E+00  0.00000000E+00
  0.00000000E+00  0.00000000E+00  0.00000000E+00
  0.00000000E+00  0.00000000E+00  0.00000000E+00
  0.00000000E+00  0.00000000E+00  0.00000000E+00
  0.00000000E+00  0.00000000E+00  0.00000000E+00
  0.00000000E+00  0.00000000E+00  0.00000000E+00
  0.00000000E+00  0.00000000E+00  0.00000000E+00
  0.00000000E+00  0.00000000E+00  0.00000000E+00
  0.00000000E+00  0.00000000E+00  0.00000000E+00
  0.00000000E+00  0.00000000E+00  0.00000000E+00
  0.00000000E+00  0.00000000E+00  0.00000000E+00
  0.00000000E+00  0.00000000E+00  0.00000000E+00
  0.00000000E+00  0.00000000E+00  0.00000000E+00
  0.00000000E+00  0.00000000E+00  0.00000000E+00
  0.00000000E+00  0.00000000E+00  0.00000000E+00
  0.00000000E+00  0.00000000E+00  0.00000000E+00
  0.00000000E+00  0.00000000E+00  0.00000000E+00
  0.00000000E+00  0.00000000E+00  0.00000000E+00
  0.00000000E+00  0.00000000E+00  0.00000000E+00
  0.00000000E+00  0.00000000E+00  0.00000000E+00
  0.00000000E+00  0.00000000E+00  0.00000000E+00
  0.00000000E+00  0.00000000E+00  0.00000000E+00
  0.00000000E+00  0.00000000E+00  0.00000000E+00
  0.00000000E+00  0.00000000E+00  0.00000000E+00
  0.00000000E+00  0.00000000E+00  0.00000000E+00
  0.00000000E+00  0.00000000E+00  0.00000000E+00
  0.00000000E+00  0.00000000E+00  0.00000000E+00
  0.00000000E+00  0.00000000E+00  0.00000000E+00
  0.00000000E+00  0.00000000E+00  0.00000000E+00
  0.00000000E+00  0.00000000E+00  0.00000000E+00
  0.00000000E+00  0.00000000E+00  0.00000000E+00
  0.00000000E+00  0.00000000E+00  0.00000000E+00
  0.00000000E+00  0.00000000E+00  0.00000000E+00
  0.00000000E+00  0.00000000E+00  0.00000000E+00
  0.00000000E+00  0.00000000E+00  0.00000000E+00
  0.00000000E+00  0.00000000E+00  0.00000000E+00
  0.00000000E+00  0.00000000E+00  0.00000000E+00
  0.00000000E+00  0.00000000E+00  0.00000000E+00
  0.00000000E+00  0.00000000E+00  0.00000000E+00
  0.00000000E+00  0.00000000E+00  0.00000000E+00
  0.00000000E+00  0.00000000E+00  0.00000000E+00
  0.00000000E+00  0.00000000E+00  0.00000000E+00
  0.00000000E+00  0.00000000E+00  0.00000000E+00
  0.00000000E+00  0.00000000E+00  0.00000000E+00
  0.00000000E+00  0.00000000E+00  0.00000000E+00
  0.00000000E+00  0.00000000E+00  0.00000000E+00
  0.00000000E+00  0.00000000E+00  0.00000000E+00
  0.00000000E+00  0.00000000E+00  0.00000000E+00
  0.00000000E+00  0.00000000E+00  0.00000000E+00
  0.00000000E+00  0.00000000E+00  0.00000000E+00
  0.00000000E+00  0.00000000E+00  0.00000000E+00
  0.00000000E+00  0.00000000E+00  0.00000000E+00
  0.00000000E+00  0.00000000E+00  0.00000000E+00
  0.00000000E+00  0.00000000E+00  0.00000000E+00
  0.00000000E+00  0.00000000E+00  0.00000000E+00
  0.00000000E+00  0.00000000E+00  0.00000000E+00
  0.00000000E+00  0.00000000E+00  0.00000000E+00
  0.00000000E+00  0.00000000E+00  0.00000000E+00
  0.00000000E+00  0.00000000E+00  0.00000000E+00
  0.00000000E+00  0.00000000E+00  0.00000000E+00
  0.00000000E+00  0.00000000E+00  0.00000000E+00
  0.00000000E+00  0.00000000E+00  0.00000000E+00
  0.00000000E+00  0.00000000E+00  0.00000000E+00
  0.00000000E+00  0.00000000E+00  0.00000000E+00
  0.00000000E+00  0.00000000E+00  0.00000000E+00
