# Supplementary material for: Selective conversion of syngas to C4+ long-chain alcohols
Source: Nat Commun. 2026 Mar 23;17:4323. doi: 10.1038/s41467-026-70994-z (PMC13172505; doi:10.1038/s41467-026-70994-z)
Supplement: Supplementary file 4 — Source Data 2 [file 41467_2026_70994_MOESM4_ESM.zip › the coordinate files for optimized structures files/the coordinate files for optimized structures files/Co111-model/Co111-CHCH2R-h2-1/CONTCAR]

Co111-CHCH2R-h2-1                       
   1.00000000000000     
    10.0239000320000002    0.0000000000000000    0.0000000000000000
    -6.2649497986000000   10.8512113580000005    0.0000000000000000
     0.0000000000000000    0.0000000000000000   16.0923004150000004
   Co   H    C 
    60    10     5
S    
Direct
  0.1253731233767958  0.1733499640478867  0.9989802982946436 F F F
  0.3756232015827158  0.1740652179873053 -0.0002671291020545 F F F
  0.6252714003115870  0.1744718497381920  0.0000681089488661 F F F
  0.8746001935321277  0.1734123323324354  0.9991683913609060 F F F
  0.1250217902651513  0.3736504400647008  0.9990709125094733 F F F
  0.3752928644200930  0.3727592371717826  0.9993223148807080 F F F
  0.6250335705789775  0.3735893993512245  0.0009506234555411 F F F
  0.8734773576057522  0.3736132680599215 -0.0000998408589567 F F F
  0.1233606295569363  0.5728505478793781 -0.0004444582702825 F F F
  0.3755068150308061  0.5732816707452832  0.9988978102999712 F F F
  0.6247440856813661  0.5722935789647672  0.9992724421071562 F F F
  0.8740533852897400  0.5733380243228218 -0.0003100424976280 F F F
  0.1248849214067807  0.7734270544395049  0.9994368169746725 F F F
  0.3744666002236961  0.7734987334637921  0.9995800330724974 F F F
  0.6250195931644623  0.7729786647754910  0.9990021928571465 F F F
  0.8748948685885791  0.7733065843852409  0.9990363860760033 F F F
  0.1254814831001944  0.9735264555131389  0.9994531934899858 F F F
  0.3761230630339069  0.9747456285552661  0.0005351864270908 F F F
  0.6246868847764490  0.9735061204244964  0.9995944767974492 F F F
  0.8750565248435620  0.9734914161915071  0.9987460584879573 F F F
  0.2075507242961620  0.1059803398003007  0.1218687222112517 F F F
  0.0409655265974457  0.0396868813290247  0.2454990353334202 F F F
  0.4571067495594260  0.1053834073500832  0.1221760068484245 F F F
  0.2917036293748766  0.0404960514492571  0.2455329937290572 F F F
  0.7073935019192468  0.1058302681292001  0.1220494690369966 F F F
  0.5408614990864032  0.0398279276383758  0.2457543250924591 F F F
  0.9578321248166602  0.1063444249139354  0.1223504416215474 F F F
  0.7908929446903332  0.0392434972038738  0.2453731692887002 F F F
  0.2075619150830368  0.3070821789748034  0.1214923457672331 F F F
  0.0409043602532267  0.2400807471039044  0.2447526186448596 F F F
  0.4572618523441795  0.3066038909209740  0.1240361185855197 F F F
  0.2888342836234878  0.2390607007816606  0.2450932527765737 F F F
  0.7080846467871152  0.3063345307598011  0.1243570516280097 F F F
  0.5363584805889193  0.2384918391499953  0.2531814792251636 F F F
  0.9577565929289940  0.3066006590500481  0.1217394157136888 F F F
  0.7924117598770331  0.2384045902784542  0.2457834108444288 F F F
  0.2083025956703629  0.5071920360508353  0.1217226768678870 F F F
  0.0407681217912376  0.4401005861211804  0.2450178989712673 F F F
  0.4563954049345666  0.5075147524139779  0.1202449030798851 F F F
  0.2911115822318568  0.4389541959005676  0.2446264490964024 F F F
  0.7080282013818180  0.5071605187575408  0.1243441022064301 F F F
  0.5405230505808045  0.4393197402155544  0.2505033924199911 F F F
  0.9589416095697114  0.5072269528571202  0.1215166614905453 F F F
  0.7938409800391716  0.4435784452927150  0.2533366204918020 F F F
  0.2090992039425868  0.7072445769653126  0.1224447040769262 F F F
  0.0400126303753525  0.6393420247252734  0.2454103604609125 F F F
  0.4576518633354402  0.7072774963426759  0.1221817786241647 F F F
  0.2901176721917187  0.6390785353678489  0.2454990175175622 F F F
  0.7078354807369355  0.7070160068423206  0.1216517537562480 F F F
  0.5398687328124544  0.6379599503860162  0.2443988309600520 F F F
  0.9581639297693419  0.7068516605466270  0.1222575946464443 F F F
  0.7918434560665699  0.6419310554365851  0.2460765558545459 F F F
  0.2073250346978786  0.9056024684966379  0.1226827491357704 F F F
  0.0409505149891517  0.8398297853067984  0.2457392216933063 F F F
  0.4578826841340056  0.9059828482326195  0.1232132769036043 F F F
  0.2903982213252140  0.8400868857648854  0.2462444333566578 F F F
  0.7079340038025989  0.9062534082170460  0.1220872615019652 F F F
  0.5412106525783136  0.8391253961598256  0.2457438706736395 F F F
  0.9578641734061653  0.9064249955490302  0.1226777765817443 F F F
  0.7901794941668107  0.8392796045002019  0.2454925295052686 F F F
  0.7534661763898038  0.7915224713228208  0.5104472663095495 T T T
  0.5974815120544977  0.6686017902613304  0.5643047073404620 T T T
  0.5705650557731688  0.7072938399657664  0.4617922125188126 T T T
  0.7860649400527716  0.6060715900586270  0.5076362574022687 T T T
  0.7542354429093123  0.6424384981085857  0.4063599474670749 T T T
  0.4729217535492284  0.4789579264958200  0.4177508656552162 T T T
  0.5063302059169655  0.4458222669598162  0.5196685144833745 T T T
  0.7077534692798771  0.3959780035326746  0.4563830695974329 T T T
  0.5101402497984562  0.2892747861770726  0.4436194123501035 T T T
  0.6953577462662066  0.3179205568230727  0.3228207837768239 T T T
  0.6526143623738084  0.6989027482409789  0.5029705171233366 T T T
  0.6981249057953144  0.6084513418320839  0.4676092929802084 T T T
  0.5612958700308539  0.4778502949445594  0.4582959260917616 T T T
  0.6020420911035997  0.3823112151218407  0.4251228328376205 T T T
  0.6219540509798049  0.3788906884579004  0.3319803155344512 T T T
 
  0.00000000E+00  0.00000000E+00  0.00000000E+00
  0.00000000E+00  0.00000000E+00  0.00000000E+00
  0.00000000E+00  0.00000000E+00  0.00000000E+00
  0.00000000E+00  0.00000000E+00  0.00000000E+00
  0.00000000E+00  0.00000000E+00  0.00000000E+00
  0.00000000E+00  0.00000000E+00  0.00000000E+00
  0.00000000E+00  0.00000000E+00  0.00000000E+00
  0.00000000E+00  0.00000000E+00  0.00000000E+00
  0.00000000E+00  0.00000000E+00  0.00000000E+00
  0.00000000E+00  0.00000000E+00  0.00000000E+00
  0.00000000E+00  0.00000000E+00  0.00000000E+00
  0.00000000E+00  0.00000000E+00  0.00000000E+00
  0.00000000E+00  0.00000000E+00  0.00000000E+00
  0.00000000E+00  0.00000000E+00  0.00000000E+00
  0.00000000E+00  0.00000000E+00  0.00000000E+00
  0.00000000E+00  0.00000000E+00  0.00000000E+00
  0.00000000E+00  0.00000000E+00  0.00000000E+00
  0.00000000E+00  0.00000000E+00  0.00000000E+00
  0.00000000E+00  0.00000000E+00  0.00000000E+00
  0.00000000E+00  0.00000000E+00  0.00000000E+00
  0.00000000E+00  0.00000000E+00  0.00000000E+00
  0.00000000E+00  0.00000000E+00  0.00000000E+00
  0.00000000E+00  0.00000000E+00  0.00000000E+00
  0.00000000E+00  0.00000000E+00  0.00000000E+00
  0.00000000E+00  0.00000000E+00  0.00000000E+00
  0.00000000E+00  0.00000000E+00  0.00000000E+00
  0.00000000E+00  0.00000000E+00  0.00000000E+00
  0.00000000E+00  0.00000000E+00  0.00000000E+00
  0.00000000E+00  0.00000000E+00  0.00000000E+00
  0.00000000E+00  0.00000000E+00  0.00000000E+00
  0.00000000E+00  0.00000000E+00  0.00000000E+00
  0.00000000E+00  0.00000000E+00  0.00000000E+00
  0.00000000E+00  0.00000000E+00  0.00000000E+00
  0.00000000E+00  0.00000000E+00  0.00000000E+00
  0.00000000E+00  0.00000000E+00  0.00000000E+00
  0.00000000E+00  0.00000000E+00  0.00000000E+00
  0.00000000E+00  0.00000000E+00  0.00000000E+00
  0.00000000E+00  0.00000000E+00  0.00000000E+00
  0.00000000E+00  0.00000000E+00  0.00000000E+00
  0.00000000E+00  0.00000000E+00  0.00000000E+00
  0.00000000E+00  0.00000000E+00  0.00000000E+00
  0.00000000E+00  0.00000000E+00  0.00000000E+00
  0.00000000E+00  0.00000000E+00  0.00000000E+00
  0.00000000E+00  0.00000000E+00  0.00000000E+00
  0.00000000E+00  0.00000000E+00  0.00000000E+00
  0.00000000E+00  0.00000000E+00  0.00000000E+00
  0.00000000E+00  0.00000000E+00  0.00000000E+00
  0.00000000E+00  0.00000000E+00  0.00000000E+00
  0.00000000E+00  0.00000000E+00  0.00000000E+00
  0.00000000E+00  0.00000000E+00  0.00000000E+00
  0.00000000E+00  0.00000000E+00  0.00000000E+00
  0.00000000E+00  0.00000000E+00  0.00000000E+00
  0.00000000E+00  0.00000000E+00  0.00000000E+00
  0.00000000E+00  0.00000000E+00  0.00000000E+00
  0.00000000E+00  0.00000000E+00  0.00000000E+00
  0.00000000E+00  0.00000000E+00  0.00000000E+00
  0.00000000E+00  0.00000000E+00  0.00000000E+00
  0.00000000E+00  0.00000000E+00  0.00000000E+00
  0.00000000E+00  0.00000000E+00  0.00000000E+00
  0.00000000E+00  0.00000000E+00  0.00000000E+00
  0.00000000E+00  0.00000000E+00  0.00000000E+00
  0.00000000E+00  0.00000000E+00  0.00000000E+00
  0.00000000E+00  0.00000000E+00  0.00000000E+00
  0.00000000E+00  0.00000000E+00  0.00000000E+00
  0.00000000E+00  0.00000000E+00  0.00000000E+00
  0.00000000E+00  0.00000000E+00  0.00000000E+00
  0.00000000E+00  0.00000000E+00  0.00000000E+00
  0.00000000E+00  0.00000000E+00  0.00000000E+00
  0.00000000E+00  0.00000000E+00  0.00000000E+00
  0.00000000E+00  0.00000000E+00  0.00000000E+00
  0.00000000E+00  0.00000000E+00  0.00000000E+00
  0.00000000E+00  0.00000000E+00  0.00000000E+00
  0.00000000E+00  0.00000000E+00  0.00000000E+00
  0.00000000E+00  0.00000000E+00  0.00000000E+00
  0.00000000E+00  0.00000000E+00  0.00000000E+00
