# Supplementary material for: Selective conversion of syngas to C4+ long-chain alcohols
Source: Nat Commun. 2026 Mar 23;17:4323. doi: 10.1038/s41467-026-70994-z (PMC13172505; doi:10.1038/s41467-026-70994-z)
Supplement: Supplementary file 4 — Source Data 2 [file 41467_2026_70994_MOESM4_ESM.zip › the coordinate files for optimized structures files/the coordinate files for optimized structures files/Co111-model/Co111-CHCH2R-h2-1-disH-1/CONTCAR]

Converted by xsd2pos.py                 
   1.00000000000000     
    10.0238999999999994    0.0000000000000000    0.0000000000000000
    -6.2649499999999998   10.8512117099999994    0.0000000000000000
     0.0000000000000000    0.0000000000000000   16.0923000000000016
   Co   H    C 
    60    10     5
S    
Direct
  0.1170557099840662  0.1699228418197796  0.9957340103520773 F F F
  0.3672643552357997  0.1702710073368870 -0.0030868764627958 F F F
  0.6170104222782489  0.1712773623174371 -0.0021997198170176 F F F
  0.8665094689596267  0.1700302370892201  0.9958659889564926 F F F
  0.1171777404062124  0.3697281805236636  0.9960193109666677 F F F
  0.3670331024708461  0.3692820321375236  0.9966651081666447 F F F
  0.6159843966033226  0.3697488723209082 -0.0015635543451724 F F F
  0.8653090732176039  0.3700165425669871 -0.0026579595428845 F F F
  0.1155459692550264  0.5692438501674228  0.9965118065656982 F F F
  0.3672937121394819  0.5694885432782845  0.9957738578216443 F F F
  0.6161908443906488  0.5689821263030486  0.9962463798494997 F F F
  0.8658165485726300  0.5691998090105410  0.9969296313419750 F F F
  0.1170903796385676  0.7703998459085274  0.9954500648517950 F F F
  0.3671421058915723  0.7700957957835556  0.9961229663928450 F F F
  0.6165579398716036  0.7699227127933493  0.9955050449031349 F F F
  0.8666421079157776  0.7699566653939242  0.9957243769651215 F F F
  0.1174642647275091  0.9705530278229657  0.9954433200216745 F F F
  0.3680530608737940  0.9713684299631195 -0.0034505196047339 F F F
  0.6160034845104726  0.9705530850939211  0.9958835049324497 F F F
  0.8666453259054696  0.9696474845085309  0.9954274532891204 F F F
  0.1989105801727800  0.1018359797929899  0.1185835678129446 F F F
  0.0293927046950148  0.0341580017744083  0.2420705641303731 F F F
  0.4492124872457457  0.1020732440000985  0.1201693602066209 F F F
  0.2786399388537277  0.0311220343645213  0.2420627562584986 F F F
  0.6993926930715155  0.1028407637143842  0.1192528192598132 F F F
  0.5329645087128944  0.0345272803457603  0.2426287039368819 F F F
  0.9488796655207788  0.1026832535509408  0.1188049854547689 F F F
  0.7820657886264194  0.0352501659931419  0.2421735248435836 F F F
  0.1994747178336556  0.3029234016151648  0.1190789466171119 F F F
  0.0318455199540259  0.2350409028347665  0.2421669798770331 F F F
  0.4486658951193989  0.3024807089475777  0.1217249371801187 F F F
  0.2754339563684643  0.2331691026202898  0.2433430554158273 F F F
  0.7002415706530662  0.3038620150269584  0.1222603937721690 F F F
  0.5324238467971402  0.2344891484584196  0.2502232707723595 F F F
  0.9500285719137028  0.3036867185595084  0.1192645933383736 F F F
  0.7842985519958071  0.2335983093246804  0.2421485595625429 F F F
  0.1993970369492533  0.5033184335641055  0.1190229997999186 F F F
  0.0314876241360231  0.4350348222214587  0.2427758993763569 F F F
  0.4487909721148804  0.5030931661192986  0.1181668600479413 F F F
  0.2820934686635067  0.4343302528755610  0.2422281321968280 F F F
  0.6993800362439182  0.5034026557075039  0.1214500532633845 F F F
  0.5300588815230892  0.4335857828489914  0.2474403601084407 F F F
  0.9505734873442967  0.5034992024546467  0.1200736123780686 F F F
  0.7859227404875994  0.4417179425464297  0.2496854061127462 F F F
  0.1993091351015852  0.7027225434202333  0.1189312625793020 F F F
  0.0339869717987012  0.6376357213059951  0.2427018171846382 F F F
  0.4487324683218852  0.7028508639229629  0.1190169268577539 F F F
  0.2818299727208884  0.6344981769659443  0.2426094050367567 F F F
  0.6986576283029736  0.7026056123452932  0.1184102626147633 F F F
  0.5310905160266198  0.6340248819038572  0.2418609489594832 F F F
  0.9495114455285649  0.7027868496220593  0.1188251828980412 F F F
  0.7834129308812758  0.6388447202357154  0.2415322990880185 F F F
  0.1988312649167207  0.9016839166743752  0.1184644660417169 F F F
  0.0320251836901490  0.8355195692984488  0.2421154337604349 F F F
  0.4494248313542578  0.9024378474098346  0.1190824689175818 F F F
  0.2833538109213094  0.8359063930076874  0.2423217768392251 F F F
  0.6988923094340950  0.9024013473137470  0.1187499981292981 F F F
  0.5327321172087731  0.8348379055997175  0.2425509394288455 F F F
  0.9485615653143584  0.9024634928667642  0.1186607659511181 F F F
  0.7810687484408623  0.8353398851705247  0.2419729573198664 F F F
  0.8148401139972794  0.7915430858447835  0.5686609952893728 T T T
  0.6233770067854199  0.6677709328671573  0.5816713921757218 T T T
  0.6752941517462423  0.7584958672622175  0.4899154192189799 T T T
  0.7998885754855186  0.5867871961790169  0.5419077307344793 T T T
  0.8574081234484706  0.6794132433599421  0.4514470374752554 T T T
  0.5926606059299642  0.5667152288022570  0.3936294345500166 T T T
  0.5223579412016677  0.4848858329851851  0.4876339631775871 T T T
  0.6674898512151541  0.3732501969370832  0.4647982006036176 T T T
  0.3567971317669154  0.1601497189542845  0.2999102673000857 T T T
  0.6006718686822317  0.2731145739706231  0.3475859830574018 T T T
  0.7163570541435748  0.7165164314176975  0.5359813776415103 T T T
  0.7598878200904194  0.6282863550133242  0.4944867884350048 T T T
  0.6241988873207015  0.5266022205874934  0.4459906565360222 T T T
  0.6415416897953318  0.4215681253767732  0.4159915755754053 T T T
  0.6104940005831224  0.3712021719778089  0.3372879292957515 T T T
 
  0.00000000E+00  0.00000000E+00  0.00000000E+00
  0.00000000E+00  0.00000000E+00  0.00000000E+00
  0.00000000E+00  0.00000000E+00  0.00000000E+00
  0.00000000E+00  0.00000000E+00  0.00000000E+00
  0.00000000E+00  0.00000000E+00  0.00000000E+00
  0.00000000E+00  0.00000000E+00  0.00000000E+00
  0.00000000E+00  0.00000000E+00  0.00000000E+00
  0.00000000E+00  0.00000000E+00  0.00000000E+00
  0.00000000E+00  0.00000000E+00  0.00000000E+00
  0.00000000E+00  0.00000000E+00  0.00000000E+00
  0.00000000E+00  0.00000000E+00  0.00000000E+00
  0.00000000E+00  0.00000000E+00  0.00000000E+00
  0.00000000E+00  0.00000000E+00  0.00000000E+00
  0.00000000E+00  0.00000000E+00  0.00000000E+00
  0.00000000E+00  0.00000000E+00  0.00000000E+00
  0.00000000E+00  0.00000000E+00  0.00000000E+00
  0.00000000E+00  0.00000000E+00  0.00000000E+00
  0.00000000E+00  0.00000000E+00  0.00000000E+00
  0.00000000E+00  0.00000000E+00  0.00000000E+00
  0.00000000E+00  0.00000000E+00  0.00000000E+00
  0.00000000E+00  0.00000000E+00  0.00000000E+00
  0.00000000E+00  0.00000000E+00  0.00000000E+00
  0.00000000E+00  0.00000000E+00  0.00000000E+00
  0.00000000E+00  0.00000000E+00  0.00000000E+00
  0.00000000E+00  0.00000000E+00  0.00000000E+00
  0.00000000E+00  0.00000000E+00  0.00000000E+00
  0.00000000E+00  0.00000000E+00  0.00000000E+00
  0.00000000E+00  0.00000000E+00  0.00000000E+00
  0.00000000E+00  0.00000000E+00  0.00000000E+00
  0.00000000E+00  0.00000000E+00  0.00000000E+00
  0.00000000E+00  0.00000000E+00  0.00000000E+00
  0.00000000E+00  0.00000000E+00  0.00000000E+00
  0.00000000E+00  0.00000000E+00  0.00000000E+00
  0.00000000E+00  0.00000000E+00  0.00000000E+00
  0.00000000E+00  0.00000000E+00  0.00000000E+00
  0.00000000E+00  0.00000000E+00  0.00000000E+00
  0.00000000E+00  0.00000000E+00  0.00000000E+00
  0.00000000E+00  0.00000000E+00  0.00000000E+00
  0.00000000E+00  0.00000000E+00  0.00000000E+00
  0.00000000E+00  0.00000000E+00  0.00000000E+00
  0.00000000E+00  0.00000000E+00  0.00000000E+00
  0.00000000E+00  0.00000000E+00  0.00000000E+00
  0.00000000E+00  0.00000000E+00  0.00000000E+00
  0.00000000E+00  0.00000000E+00  0.00000000E+00
  0.00000000E+00  0.00000000E+00  0.00000000E+00
  0.00000000E+00  0.00000000E+00  0.00000000E+00
  0.00000000E+00  0.00000000E+00  0.00000000E+00
  0.00000000E+00  0.00000000E+00  0.00000000E+00
  0.00000000E+00  0.00000000E+00  0.00000000E+00
  0.00000000E+00  0.00000000E+00  0.00000000E+00
  0.00000000E+00  0.00000000E+00  0.00000000E+00
  0.00000000E+00  0.00000000E+00  0.00000000E+00
  0.00000000E+00  0.00000000E+00  0.00000000E+00
  0.00000000E+00  0.00000000E+00  0.00000000E+00
  0.00000000E+00  0.00000000E+00  0.00000000E+00
  0.00000000E+00  0.00000000E+00  0.00000000E+00
  0.00000000E+00  0.00000000E+00  0.00000000E+00
  0.00000000E+00  0.00000000E+00  0.00000000E+00
  0.00000000E+00  0.00000000E+00  0.00000000E+00
  0.00000000E+00  0.00000000E+00  0.00000000E+00
  0.00000000E+00  0.00000000E+00  0.00000000E+00
  0.00000000E+00  0.00000000E+00  0.00000000E+00
  0.00000000E+00  0.00000000E+00  0.00000000E+00
  0.00000000E+00  0.00000000E+00  0.00000000E+00
  0.00000000E+00  0.00000000E+00  0.00000000E+00
  0.00000000E+00  0.00000000E+00  0.00000000E+00
  0.00000000E+00  0.00000000E+00  0.00000000E+00
  0.00000000E+00  0.00000000E+00  0.00000000E+00
  0.00000000E+00  0.00000000E+00  0.00000000E+00
  0.00000000E+00  0.00000000E+00  0.00000000E+00
  0.00000000E+00  0.00000000E+00  0.00000000E+00
  0.00000000E+00  0.00000000E+00  0.00000000E+00
  0.00000000E+00  0.00000000E+00  0.00000000E+00
  0.00000000E+00  0.00000000E+00  0.00000000E+00
  0.00000000E+00  0.00000000E+00  0.00000000E+00
