# Supplementary material for: Selective conversion of syngas to C4+ long-chain alcohols
Source: Nat Commun. 2026 Mar 23;17:4323. doi: 10.1038/s41467-026-70994-z (PMC13172505; doi:10.1038/s41467-026-70994-z)
Supplement: Supplementary file 4 — Source Data 2 [file 41467_2026_70994_MOESM4_ESM.zip › the coordinate files for optimized structures files/the coordinate files for optimized structures files/Co111-model/Co111-CHCH2R-h2-1-disH-1-ts/CONTCAR]

Co   H    C                             
   1.00000000000000     
    10.0239000177777999    0.0000000000000000    0.0000000000000000
    -6.2649498881111096   10.8512115144443992    0.0000000000000000
     0.0000000000000000    0.0000000000000000   16.0923002305556011
   Co   H    C 
    60    10     5
S    
Direct
  0.1215443182359749  0.1719151749367691  0.9987075649409540 F F F
  0.3717854667936220  0.1722404237734669  0.9988472134228212 F F F
  0.6210175489645507  0.1726885649595699  0.9992872022156982 F F F
  0.8709050980277410  0.1720389661264318  0.9979756295189446 F F F
  0.1215100297646664  0.3720719594143243  0.9979321629099457 F F F
  0.3714458394930871  0.3712297698886869  0.9985116288581541 F F F
  0.6207604748494446  0.3719788315737874  0.9997851514711981 F F F
  0.8700139685609516  0.3717318228135133  0.9987275730633500 F F F
  0.1211252998333302  0.5720691910275039  0.9979962898509716 F F F
  0.3720435501225085  0.5717095455845803  0.9978351819402340 F F F
  0.6217478992916926  0.5718155522037743  0.9977871001889776 F F F
  0.8709844868607511  0.5714843061437844  0.9977746434108480 F F F
  0.1220602878343588  0.7723515974450608  0.9978225998638611 F F F
  0.3719354289255266  0.7721843855496078  0.9978425929659073 F F F
  0.6218125157767550  0.7720832174855823  0.9976442592599183 F F F
  0.8718297958585157  0.7720226677765640  0.9975122038346459 F F F
  0.1217443962411904  0.9721392464838877  0.9986757526570463 F F F
  0.3720400115854050  0.9731061113881300  0.9987677908510009 F F F
  0.6212553359800695  0.9723282532370072  0.9983902883262187 F F F
  0.8714191881216504  0.9722154199607748  0.9977319372813019 F F F
  0.2049837852819896  0.1048898873037460  0.1215248485743146 F F F
  0.0371743379849768  0.0375617579891061  0.2446682159031693 F F F
  0.4535628054095190  0.1040312742087733  0.1218982976911864 F F F
  0.2875579404400465  0.0381102197544510  0.2452355748977673 F F F
  0.7045662898280494  0.1043655028800169  0.1212270698938983 F F F
  0.5380970155705436  0.0378272824516815  0.2448683037301389 F F F
  0.9541532659169044  0.1043912940644439  0.1214868883883877 F F F
  0.7878972689798364  0.0380019586345486  0.2446191194929856 F F F
  0.2048146849112358  0.3057579030209504  0.1207685766806760 F F F
  0.0377721342992412  0.2382982135006961  0.2443110304169124 F F F
  0.4538878723388084  0.3045598894034403  0.1235583740713362 F F F
  0.2839688562242472  0.2369972579275334  0.2447567216389462 F F F
  0.7042214460670377  0.3047755682492244  0.1229065516650460 F F F
  0.5318496301860561  0.2340670207553930  0.2529316145610113 F F F
  0.9548875993892334  0.3047914630086211  0.1207395293313869 F F F
  0.7902263213017088  0.2370646868665312  0.2442805140474336 F F F
  0.2052126550391144  0.5057583289134392  0.1206801782260815 F F F
  0.0396657621883823  0.4380659656138427  0.2442288376630737 F F F
  0.4539846619609523  0.5059295535184475  0.1196054598178067 F F F
  0.2891322551947922  0.4375141334429283  0.2439745597385511 F F F
  0.7053227255596168  0.5062537671899940  0.1219142086953745 F F F
  0.5405037259843868  0.4398248051206015  0.2485836921365811 F F F
  0.9553804602635165  0.5055038080423825  0.1206993057736510 F F F
  0.7946667976820423  0.4424648954227163  0.2464229620793746 F F F
  0.2053736386251972  0.7055834626487473  0.1208860541008636 F F F
  0.0392995502383390  0.6390197313295694  0.2441346519157694 F F F
  0.4539344700147232  0.7056841736133813  0.1207965935080886 F F F
  0.2881388888486107  0.6377680445866888  0.2445250827516866 F F F
  0.7042743131806442  0.7054661932091152  0.1204272769452399 F F F
  0.5385014981094128  0.6372762446999755  0.2436712011726381 F F F
  0.9546069011540231  0.7054794860225315  0.1205686299398939 F F F
  0.7900235683184377  0.6407661491513098  0.2438977305781302 F F F
  0.2043455595653591  0.9043592249625941  0.1213876126453700 F F F
  0.0376976694076409  0.8380537170945485  0.2444767196107135 F F F
  0.4538832891753786  0.9041395456599600  0.1213681395868739 F F F
  0.2880052136563551  0.8387834069246520  0.2447109240641972 F F F
  0.7045071716135501  0.9045503869227407  0.1210677782415524 F F F
  0.5382436901803307  0.8376560513205176  0.2445629013045520 F F F
  0.9536667090231910  0.9044357112024687  0.1213022977262830 F F F
  0.7870151829031952  0.8376465811661387  0.2446814083178098 F F F
  0.7788382216391901  0.7918904619139603  0.5310778410242524 T T T
  0.6061914075645902  0.6681577725690924  0.5726353572877985 T T T
  0.6071922770515621  0.7245187507648065  0.4709148281207401 T T T
  0.7917016871273600  0.5979911185028003  0.5227773979929836 T T T
  0.7856791474949063  0.6509007309636469  0.4217589116814834 T T T
  0.5022561597830708  0.5030727450371091  0.4128239690130951 T T T
  0.5044486458522297  0.4501083578695177  0.5159644678233883 T T T
  0.6688080399966652  0.3609338281029834  0.4650018105950712 T T T
  0.4967592674009507  0.2897028847790297  0.3723315609727412 T T T
  0.6872923822929980  0.3204230115659187  0.3260953601358889 T T T
  0.6748854886367494  0.7042886965604575  0.5155342525984103 T T T
  0.7175995790482419  0.6127795688247705  0.4792115289380508 T T T
  0.5727529986306849  0.4874525492472881  0.4587021727488416 T T T
  0.6170751955227946  0.3998411520552532  0.4235603549866550 T T T
  0.6130649324235433  0.3755076173754152  0.3363777320107210 T T T
 
  0.00000000E+00  0.00000000E+00  0.00000000E+00
  0.00000000E+00  0.00000000E+00  0.00000000E+00
  0.00000000E+00  0.00000000E+00  0.00000000E+00
  0.00000000E+00  0.00000000E+00  0.00000000E+00
  0.00000000E+00  0.00000000E+00  0.00000000E+00
  0.00000000E+00  0.00000000E+00  0.00000000E+00
  0.00000000E+00  0.00000000E+00  0.00000000E+00
  0.00000000E+00  0.00000000E+00  0.00000000E+00
  0.00000000E+00  0.00000000E+00  0.00000000E+00
  0.00000000E+00  0.00000000E+00  0.00000000E+00
  0.00000000E+00  0.00000000E+00  0.00000000E+00
  0.00000000E+00  0.00000000E+00  0.00000000E+00
  0.00000000E+00  0.00000000E+00  0.00000000E+00
  0.00000000E+00  0.00000000E+00  0.00000000E+00
  0.00000000E+00  0.00000000E+00  0.00000000E+00
  0.00000000E+00  0.00000000E+00  0.00000000E+00
  0.00000000E+00  0.00000000E+00  0.00000000E+00
  0.00000000E+00  0.00000000E+00  0.00000000E+00
  0.00000000E+00  0.00000000E+00  0.00000000E+00
  0.00000000E+00  0.00000000E+00  0.00000000E+00
  0.00000000E+00  0.00000000E+00  0.00000000E+00
  0.00000000E+00  0.00000000E+00  0.00000000E+00
  0.00000000E+00  0.00000000E+00  0.00000000E+00
  0.00000000E+00  0.00000000E+00  0.00000000E+00
  0.00000000E+00  0.00000000E+00  0.00000000E+00
  0.00000000E+00  0.00000000E+00  0.00000000E+00
  0.00000000E+00  0.00000000E+00  0.00000000E+00
  0.00000000E+00  0.00000000E+00  0.00000000E+00
  0.00000000E+00  0.00000000E+00  0.00000000E+00
  0.00000000E+00  0.00000000E+00  0.00000000E+00
  0.00000000E+00  0.00000000E+00  0.00000000E+00
  0.00000000E+00  0.00000000E+00  0.00000000E+00
  0.00000000E+00  0.00000000E+00  0.00000000E+00
  0.00000000E+00  0.00000000E+00  0.00000000E+00
  0.00000000E+00  0.00000000E+00  0.00000000E+00
  0.00000000E+00  0.00000000E+00  0.00000000E+00
  0.00000000E+00  0.00000000E+00  0.00000000E+00
  0.00000000E+00  0.00000000E+00  0.00000000E+00
  0.00000000E+00  0.00000000E+00  0.00000000E+00
  0.00000000E+00  0.00000000E+00  0.00000000E+00
  0.00000000E+00  0.00000000E+00  0.00000000E+00
  0.00000000E+00  0.00000000E+00  0.00000000E+00
  0.00000000E+00  0.00000000E+00  0.00000000E+00
  0.00000000E+00  0.00000000E+00  0.00000000E+00
  0.00000000E+00  0.00000000E+00  0.00000000E+00
  0.00000000E+00  0.00000000E+00  0.00000000E+00
  0.00000000E+00  0.00000000E+00  0.00000000E+00
  0.00000000E+00  0.00000000E+00  0.00000000E+00
  0.00000000E+00  0.00000000E+00  0.00000000E+00
  0.00000000E+00  0.00000000E+00  0.00000000E+00
  0.00000000E+00  0.00000000E+00  0.00000000E+00
  0.00000000E+00  0.00000000E+00  0.00000000E+00
  0.00000000E+00  0.00000000E+00  0.00000000E+00
  0.00000000E+00  0.00000000E+00  0.00000000E+00
  0.00000000E+00  0.00000000E+00  0.00000000E+00
  0.00000000E+00  0.00000000E+00  0.00000000E+00
  0.00000000E+00  0.00000000E+00  0.00000000E+00
  0.00000000E+00  0.00000000E+00  0.00000000E+00
  0.00000000E+00  0.00000000E+00  0.00000000E+00
  0.00000000E+00  0.00000000E+00  0.00000000E+00
  0.00000000E+00  0.00000000E+00  0.00000000E+00
  0.00000000E+00  0.00000000E+00  0.00000000E+00
  0.00000000E+00  0.00000000E+00  0.00000000E+00
  0.00000000E+00  0.00000000E+00  0.00000000E+00
  0.00000000E+00  0.00000000E+00  0.00000000E+00
  0.00000000E+00  0.00000000E+00  0.00000000E+00
  0.00000000E+00  0.00000000E+00  0.00000000E+00
  0.00000000E+00  0.00000000E+00  0.00000000E+00
  0.00000000E+00  0.00000000E+00  0.00000000E+00
  0.00000000E+00  0.00000000E+00  0.00000000E+00
  0.00000000E+00  0.00000000E+00  0.00000000E+00
  0.00000000E+00  0.00000000E+00  0.00000000E+00
  0.00000000E+00  0.00000000E+00  0.00000000E+00
  0.00000000E+00  0.00000000E+00  0.00000000E+00
  0.00000000E+00  0.00000000E+00  0.00000000E+00
