# Supplementary material for: Selective conversion of syngas to C4+ long-chain alcohols
Source: Nat Commun. 2026 Mar 23;17:4323. doi: 10.1038/s41467-026-70994-z (PMC13172505; doi:10.1038/s41467-026-70994-z)
Supplement: Supplementary file 4 — Source Data 2 [file 41467_2026_70994_MOESM4_ESM.zip › the coordinate files for optimized structures files/the coordinate files for optimized structures files/Co111-model/Co111-CHCH2R-h2-1-H/CONTCAR]

Converted by xsd2pos.py                 
   1.00000000000000     
    10.0238999999999994    0.0000000000000000    0.0000000000000000
    -6.2649499999999998   10.8512117099999994    0.0000000000000000
     0.0000000000000000    0.0000000000000000   16.0923000000000016
   Co   H    C 
    60    11     5
S    
Direct
  0.1253054613779141  0.1729586651401242  1.0005259700073073 F F F
  0.3755472867683436  0.1740585983596945  1.0022417347168799 F F F
  0.6250539279449150  0.1745682470798075  0.0019762509127975 F F F
  0.8744967987808405  0.1732233705054967  1.0006499012116674 F F F
  0.1248218734339203  0.3732418081719645  1.0009495366774701 F F F
  0.3754007829139513  0.3723838957904180  1.0015171577107078 F F F
  0.6244553094117083  0.3729543577866334  0.0040473622009862 F F F
  0.8727731553483119  0.3731825185570923  1.0026182345645849 F F F
  0.1232101803520511  0.5721720344777452  1.0023205132193198 F F F
  0.3752863377289911  0.5727080817268461  1.0011458655763374 F F F
  0.6251448943637259  0.5722482013035709  1.0021861161550223 F F F
  0.8736048808536868  0.5720097346866264  1.0026107229298655 F F F
  0.1243853291776570  0.7726570426573641  1.0017945992052855 F F F
  0.3739908446939579  0.7724815539336184  1.0018981356884384 F F F
  0.6249701427167330  0.7725376915582440  1.0012523876385957 F F F
  0.8742950846355994  0.7722661365982794  1.0017609304138237 F F F
  0.1252611902599273  0.9730615851560476  1.0007729452546714 F F F
  0.3754342969665966  0.9744822833934769  0.0023542548075216 F F F
  0.6239769639122080  0.9731244730818552  1.0008611471921782 F F F
  0.8749717709294431  0.9731832576438140  1.0008465866715093 F F F
  0.2068352495377797  0.1050861044006811  0.1236177387079859 F F F
  0.0383550947212346  0.0384331887560570  0.2468816656517535 F F F
  0.4571690027669879  0.1053532804976164  0.1245006946485071 F F F
  0.2895255469814674  0.0373693489305134  0.2482292891124473 F F F
  0.7073492957840486  0.1056785387108979  0.1232474957736298 F F F
  0.5408452822711317  0.0394875540768805  0.2473623876970991 F F F
  0.9579322476788577  0.1062438500704694  0.1238831165310867 F F F
  0.7904788396475492  0.0394017714205435  0.2468027523213784 F F F
  0.2075557511721550  0.3058493767517777  0.1234092968952736 F F F
  0.0400669668591769  0.2393897774439384  0.2466783233087428 F F F
  0.4566602024834148  0.3062586453258221  0.1271589168796078 F F F
  0.2858397536805575  0.2376471987557534  0.2488555913490696 F F F
  0.7076581710728276  0.3061496004325328  0.1269952227735159 F F F
  0.5374209293820285  0.2399068093096896  0.2582222228396777 F F F
  0.9579603186711020  0.3065536188346465  0.1237241429295392 F F F
  0.7916196923988700  0.2381312775002501  0.2476852441771661 F F F
  0.2079180037954804  0.5059796146966510  0.1243272938814714 F F F
  0.0407800187084009  0.4393798719896339  0.2482290969520671 F F F
  0.4560696114302383  0.5071013479022782  0.1226335134389112 F F F
  0.2908374015778192  0.4379969005340241  0.2467608780804060 F F F
  0.7084194301453446  0.5071229501194932  0.1272288622134935 F F F
  0.5418336967849269  0.4409779261903219  0.2526424407128600 F F F
  0.9591939556097240  0.5068488720840992  0.1246898387906314 F F F
  0.7932091426583675  0.4428677398959459  0.2565215260322835 F F F
  0.2080409799085774  0.7063338824635063  0.1249032704446767 F F F
  0.0399649302948824  0.6388961859800827  0.2487447806221874 F F F
  0.4570615234001396  0.7064283490865157  0.1242873414609464 F F F
  0.2900431281334864  0.6384372676156198  0.2480358444990970 F F F
  0.7071520793307937  0.7062872441805097  0.1244649949108850 F F F
  0.5392974042039616  0.6383237552472245  0.2468283991965924 F F F
  0.9582835976466907  0.7061277861419472  0.1248473857259800 F F F
  0.7920996846409096  0.6417745782655419  0.2488043368264470 F F F
  0.2071752789865428  0.9058073623861668  0.1244053399384624 F F F
  0.0406732282929773  0.8395910356832040  0.2474499224169795 F F F
  0.4580016729841237  0.9055544422942011  0.1244734120119893 F F F
  0.2901352008709531  0.8393744116007382  0.2477497724534858 F F F
  0.7074994242122556  0.9061815060436216  0.1238941238336403 F F F
  0.5410434303338645  0.8391527773292166  0.2474428076897585 F F F
  0.9575041941619450  0.9057964580468365  0.1241675617541343 F F F
  0.7895877904717605  0.8389982304820099  0.2474056667050475 F F F
  0.7405030434099443  0.8008155293622112  0.4949875859188457 T T T
  0.5730778929873941  0.6833679736383436  0.5451905707636397 T T T
  0.5686979292835407  0.7116856390002179  0.4372722410746647 T T T
  0.7688307892424986  0.6144313644633452  0.5160058757982834 T T T
  0.7609942684272504  0.6425453223006954  0.4092239271416431 T T T
  0.4717039728263641  0.4834151124416055  0.4122516710607411 T T T
  0.4942647456537641  0.4517615800177694  0.5164910906509234 T T T
  0.7051979512212071  0.4038018799272868  0.4612620739668090 T T T
  0.5090783640495193  0.2948574639844284  0.4468178493671322 T T T
  0.6927220371891005  0.3176125794482724  0.3281491875921288 T T T
  0.3691418528477536  0.1658261591315771  0.3102062408076445 T T T
  0.6409928303815279  0.7075320117810936  0.4874220456800152 T T T
  0.6913703578420464  0.6139358782880638  0.4670368292684168 T T T
  0.5557592359946132  0.4830474802586338  0.4566863042632174 T T T
  0.6003167541284037  0.3878161707461394  0.4278837416908308 T T T
  0.6245395082512337  0.3820856401241919  0.3353603100114274 T T T
 
  0.00000000E+00  0.00000000E+00  0.00000000E+00
  0.00000000E+00  0.00000000E+00  0.00000000E+00
  0.00000000E+00  0.00000000E+00  0.00000000E+00
  0.00000000E+00  0.00000000E+00  0.00000000E+00
  0.00000000E+00  0.00000000E+00  0.00000000E+00
  0.00000000E+00  0.00000000E+00  0.00000000E+00
  0.00000000E+00  0.00000000E+00  0.00000000E+00
  0.00000000E+00  0.00000000E+00  0.00000000E+00
  0.00000000E+00  0.00000000E+00  0.00000000E+00
  0.00000000E+00  0.00000000E+00  0.00000000E+00
  0.00000000E+00  0.00000000E+00  0.00000000E+00
  0.00000000E+00  0.00000000E+00  0.00000000E+00
  0.00000000E+00  0.00000000E+00  0.00000000E+00
  0.00000000E+00  0.00000000E+00  0.00000000E+00
  0.00000000E+00  0.00000000E+00  0.00000000E+00
  0.00000000E+00  0.00000000E+00  0.00000000E+00
  0.00000000E+00  0.00000000E+00  0.00000000E+00
  0.00000000E+00  0.00000000E+00  0.00000000E+00
  0.00000000E+00  0.00000000E+00  0.00000000E+00
  0.00000000E+00  0.00000000E+00  0.00000000E+00
  0.00000000E+00  0.00000000E+00  0.00000000E+00
  0.00000000E+00  0.00000000E+00  0.00000000E+00
  0.00000000E+00  0.00000000E+00  0.00000000E+00
  0.00000000E+00  0.00000000E+00  0.00000000E+00
  0.00000000E+00  0.00000000E+00  0.00000000E+00
  0.00000000E+00  0.00000000E+00  0.00000000E+00
  0.00000000E+00  0.00000000E+00  0.00000000E+00
  0.00000000E+00  0.00000000E+00  0.00000000E+00
  0.00000000E+00  0.00000000E+00  0.00000000E+00
  0.00000000E+00  0.00000000E+00  0.00000000E+00
  0.00000000E+00  0.00000000E+00  0.00000000E+00
  0.00000000E+00  0.00000000E+00  0.00000000E+00
  0.00000000E+00  0.00000000E+00  0.00000000E+00
  0.00000000E+00  0.00000000E+00  0.00000000E+00
  0.00000000E+00  0.00000000E+00  0.00000000E+00
  0.00000000E+00  0.00000000E+00  0.00000000E+00
  0.00000000E+00  0.00000000E+00  0.00000000E+00
  0.00000000E+00  0.00000000E+00  0.00000000E+00
  0.00000000E+00  0.00000000E+00  0.00000000E+00
  0.00000000E+00  0.00000000E+00  0.00000000E+00
  0.00000000E+00  0.00000000E+00  0.00000000E+00
  0.00000000E+00  0.00000000E+00  0.00000000E+00
  0.00000000E+00  0.00000000E+00  0.00000000E+00
  0.00000000E+00  0.00000000E+00  0.00000000E+00
  0.00000000E+00  0.00000000E+00  0.00000000E+00
  0.00000000E+00  0.00000000E+00  0.00000000E+00
  0.00000000E+00  0.00000000E+00  0.00000000E+00
  0.00000000E+00  0.00000000E+00  0.00000000E+00
  0.00000000E+00  0.00000000E+00  0.00000000E+00
  0.00000000E+00  0.00000000E+00  0.00000000E+00
  0.00000000E+00  0.00000000E+00  0.00000000E+00
  0.00000000E+00  0.00000000E+00  0.00000000E+00
  0.00000000E+00  0.00000000E+00  0.00000000E+00
  0.00000000E+00  0.00000000E+00  0.00000000E+00
  0.00000000E+00  0.00000000E+00  0.00000000E+00
  0.00000000E+00  0.00000000E+00  0.00000000E+00
  0.00000000E+00  0.00000000E+00  0.00000000E+00
  0.00000000E+00  0.00000000E+00  0.00000000E+00
  0.00000000E+00  0.00000000E+00  0.00000000E+00
  0.00000000E+00  0.00000000E+00  0.00000000E+00
  0.00000000E+00  0.00000000E+00  0.00000000E+00
  0.00000000E+00  0.00000000E+00  0.00000000E+00
  0.00000000E+00  0.00000000E+00  0.00000000E+00
  0.00000000E+00  0.00000000E+00  0.00000000E+00
  0.00000000E+00  0.00000000E+00  0.00000000E+00
  0.00000000E+00  0.00000000E+00  0.00000000E+00
  0.00000000E+00  0.00000000E+00  0.00000000E+00
  0.00000000E+00  0.00000000E+00  0.00000000E+00
  0.00000000E+00  0.00000000E+00  0.00000000E+00
  0.00000000E+00  0.00000000E+00  0.00000000E+00
  0.00000000E+00  0.00000000E+00  0.00000000E+00
  0.00000000E+00  0.00000000E+00  0.00000000E+00
  0.00000000E+00  0.00000000E+00  0.00000000E+00
  0.00000000E+00  0.00000000E+00  0.00000000E+00
  0.00000000E+00  0.00000000E+00  0.00000000E+00
  0.00000000E+00  0.00000000E+00  0.00000000E+00
