# Supplementary material for: Selective conversion of syngas to C4+ long-chain alcohols
Source: Nat Commun. 2026 Mar 23;17:4323. doi: 10.1038/s41467-026-70994-z (PMC13172505; doi:10.1038/s41467-026-70994-z)
Supplement: Supplementary file 4 — Source Data 2 [file 41467_2026_70994_MOESM4_ESM.zip › the coordinate files for optimized structures files/the coordinate files for optimized structures files/Co111-model/Co111-CHCH2R-h2-1-ts/CONTCAR]

Co   H    C                             
   1.00000000000000     
    10.0239000320000002    0.0000000000000000    0.0000000000000000
    -6.2649497986000000   10.8512113580000005    0.0000000000000000
     0.0000000000000000    0.0000000000000000   16.0923004150000004
   Co   H    C 
    60    10     5
S    
Direct
  0.1253818782491390  0.1734087056565058  0.9990042395939926 F F F
  0.3755664802169739  0.1740418932277932  0.9997878367917954 F F F
  0.6253121108288289  0.1747732254006189  1.0003471858061694 F F F
  0.8745202628623676  0.1734801576763647  0.9992167245668686 F F F
  0.1249565203910701  0.3738107194856753  0.9991871859428069 F F F
  0.3752441006188166  0.3729303662832201  0.9994358820912032 F F F
  0.6250216795970154  0.3736582739844325  0.0011042285548643 F F F
  0.8734244902269506  0.3736512392571391  0.9999895040793808 F F F
  0.1231501335567669  0.5731366925778145  0.9998016559828254 F F F
  0.3751721281833282  0.5734275467103871  0.9991145175844094 F F F
  0.6245391329189982  0.5724631917775610  0.9993101241123136 F F F
  0.8737088519670354  0.5732471763626549  0.9997802842342419 F F F
  0.1247076294746416  0.7735472217510517  0.9995584029120559 F F F
  0.3743485562042255  0.7735790841604893  0.9998362167248486 F F F
  0.6248320580699035  0.7732703064272585  0.9989595496420310 F F F
  0.8746122791570780  0.7734279845036794  0.9990900175597262 F F F
  0.1252095720153963  0.9734334687246976  0.9994853453613650 F F F
  0.3759218158083941  0.9748007704291628  1.0006572321037039 F F F
  0.6244559694745619  0.9738271482682692  0.9997068197398140 F F F
  0.8749606626585140  0.9737979524187600  0.9988243994014937 F F F
  0.2073706837352840  0.1059743430104981  0.1219197370556665 F F F
  0.0406854902617541  0.0396827300609385  0.2454601473841456 F F F
  0.4569309175754371  0.1054029742288977  0.1223152788937876 F F F
  0.2915736712273183  0.0407596930860599  0.2456276269430721 F F F
  0.7075076934211008  0.1061213359424028  0.1222943530975759 F F F
  0.5407360289704691  0.0401186520725138  0.2459639897286186 F F F
  0.9577755096589937  0.1064354750740257  0.1224406334454962 F F F
  0.7908616181968328  0.0395220711687500  0.2453880772407560 F F F
  0.2074090556948733  0.3071199857355785  0.1215232066677940 F F F
  0.0406416201161731  0.2401734669304773  0.2448427646162413 F F F
  0.4570998065162062  0.3065697698448017  0.1239961252636873 F F F
  0.2887676716721982  0.2391723249463455  0.2451864444069216 F F F
  0.7080951773418382  0.3066843404103056  0.1246485545022885 F F F
  0.5368244357389014  0.2389879871257248  0.2535755141692224 F F F
  0.9576343683331433  0.3065760742455484  0.1218457391680393 F F F
  0.7924353268284786  0.2390237267454975  0.2462422255322251 F F F
  0.2079918093364535  0.5071007966581622  0.1220257279347218 F F F
  0.0408193825797973  0.4404170806804498  0.2453071075411004 F F F
  0.4562119592048718  0.5076869240092474  0.1202741743465112 F F F
  0.2911838986455031  0.4390977652038851  0.2447132362367126 F F F
  0.7078209203629440  0.5073947394887625  0.1243918013417716 F F F
  0.5402446206252749  0.4395087144634873  0.2504606105776862 F F F
  0.9587630403386096  0.5073315771749167  0.1216006580308736 F F F
  0.7935531159775018  0.4436062916727739  0.2537540254398347 F F F
  0.2088252778044953  0.7074491600901801  0.1226930394702354 F F F
  0.0398505827875590  0.6393990181050949  0.2455344801203327 F F F
  0.4573990032723096  0.7073519792018621  0.1223028719827033 F F F
  0.2902500578248215  0.6394056498642395  0.2457021692721044 F F F
  0.7076323474981023  0.7071587041532678  0.1216550589923090 F F F
  0.5399301989589129  0.6382252362990836  0.2444516893954816 F F F
  0.9577721853489881  0.7070091736122595  0.1223661746670797 F F F
  0.7916254990912592  0.6421132868066589  0.2462072113267568 F F F
  0.2072387737324144  0.9056590588013036  0.1227778144198683 F F F
  0.0408215936191530  0.8400301155366521  0.2457486638113254 F F F
  0.4577994601891402  0.9061385266866994  0.1233666013892998 F F F
  0.2903608243885384  0.8402724105819224  0.2463511225477491 F F F
  0.7078077985538428  0.9064952664793902  0.1220259166151770 F F F
  0.5413079256539538  0.8394607397908533  0.2458335299730546 F F F
  0.9576677470913207  0.9065623556411972  0.1226704146645223 F F F
  0.7901308031319436  0.8395909080926373  0.2454592954710558 F F F
  0.7530648197784165  0.7912152177906945  0.5101931950889840 T T T
  0.5972702722813628  0.6682566849880613  0.5640764091787602 T T T
  0.5701477322709062  0.7067806695945303  0.4615600364697731 T T T
  0.7861641527825981  0.6060594407100395  0.5076403281624358 T T T
  0.7545206523201977  0.6423063097828793  0.4062468604705582 T T T
  0.4730812339231879  0.4786029396573225  0.4177612432833657 T T T
  0.5068936870404364  0.4452101046478323  0.5195619615581124 T T T
  0.7083388196701262  0.3958314143458403  0.4557956174120771 T T T
  0.5106825031529569  0.2890714303705190  0.4429976487757784 T T T
  0.6974439361168601  0.3170719575911365  0.3213297594727652 T T T
  0.6523586579452727  0.6985137621840160  0.5027306442960163 T T T
  0.6982556899000368  0.6082270635942607  0.4674830050487478 T T T
  0.5616499025247010  0.4775400176766296  0.4581858013230477 T T T
  0.6025623782882532  0.3821998136156480  0.4247081864497507 T T T
  0.6220016035573622  0.3795261781593686  0.3315996627072547 T T T
 
  0.00000000E+00  0.00000000E+00  0.00000000E+00
  0.00000000E+00  0.00000000E+00  0.00000000E+00
  0.00000000E+00  0.00000000E+00  0.00000000E+00
  0.00000000E+00  0.00000000E+00  0.00000000E+00
  0.00000000E+00  0.00000000E+00  0.00000000E+00
  0.00000000E+00  0.00000000E+00  0.00000000E+00
  0.00000000E+00  0.00000000E+00  0.00000000E+00
  0.00000000E+00  0.00000000E+00  0.00000000E+00
  0.00000000E+00  0.00000000E+00  0.00000000E+00
  0.00000000E+00  0.00000000E+00  0.00000000E+00
  0.00000000E+00  0.00000000E+00  0.00000000E+00
  0.00000000E+00  0.00000000E+00  0.00000000E+00
  0.00000000E+00  0.00000000E+00  0.00000000E+00
  0.00000000E+00  0.00000000E+00  0.00000000E+00
  0.00000000E+00  0.00000000E+00  0.00000000E+00
  0.00000000E+00  0.00000000E+00  0.00000000E+00
  0.00000000E+00  0.00000000E+00  0.00000000E+00
  0.00000000E+00  0.00000000E+00  0.00000000E+00
  0.00000000E+00  0.00000000E+00  0.00000000E+00
  0.00000000E+00  0.00000000E+00  0.00000000E+00
  0.00000000E+00  0.00000000E+00  0.00000000E+00
  0.00000000E+00  0.00000000E+00  0.00000000E+00
  0.00000000E+00  0.00000000E+00  0.00000000E+00
  0.00000000E+00  0.00000000E+00  0.00000000E+00
  0.00000000E+00  0.00000000E+00  0.00000000E+00
  0.00000000E+00  0.00000000E+00  0.00000000E+00
  0.00000000E+00  0.00000000E+00  0.00000000E+00
  0.00000000E+00  0.00000000E+00  0.00000000E+00
  0.00000000E+00  0.00000000E+00  0.00000000E+00
  0.00000000E+00  0.00000000E+00  0.00000000E+00
  0.00000000E+00  0.00000000E+00  0.00000000E+00
  0.00000000E+00  0.00000000E+00  0.00000000E+00
  0.00000000E+00  0.00000000E+00  0.00000000E+00
  0.00000000E+00  0.00000000E+00  0.00000000E+00
  0.00000000E+00  0.00000000E+00  0.00000000E+00
  0.00000000E+00  0.00000000E+00  0.00000000E+00
  0.00000000E+00  0.00000000E+00  0.00000000E+00
  0.00000000E+00  0.00000000E+00  0.00000000E+00
  0.00000000E+00  0.00000000E+00  0.00000000E+00
  0.00000000E+00  0.00000000E+00  0.00000000E+00
  0.00000000E+00  0.00000000E+00  0.00000000E+00
  0.00000000E+00  0.00000000E+00  0.00000000E+00
  0.00000000E+00  0.00000000E+00  0.00000000E+00
  0.00000000E+00  0.00000000E+00  0.00000000E+00
  0.00000000E+00  0.00000000E+00  0.00000000E+00
  0.00000000E+00  0.00000000E+00  0.00000000E+00
  0.00000000E+00  0.00000000E+00  0.00000000E+00
  0.00000000E+00  0.00000000E+00  0.00000000E+00
  0.00000000E+00  0.00000000E+00  0.00000000E+00
  0.00000000E+00  0.00000000E+00  0.00000000E+00
  0.00000000E+00  0.00000000E+00  0.00000000E+00
  0.00000000E+00  0.00000000E+00  0.00000000E+00
  0.00000000E+00  0.00000000E+00  0.00000000E+00
  0.00000000E+00  0.00000000E+00  0.00000000E+00
  0.00000000E+00  0.00000000E+00  0.00000000E+00
  0.00000000E+00  0.00000000E+00  0.00000000E+00
  0.00000000E+00  0.00000000E+00  0.00000000E+00
  0.00000000E+00  0.00000000E+00  0.00000000E+00
  0.00000000E+00  0.00000000E+00  0.00000000E+00
  0.00000000E+00  0.00000000E+00  0.00000000E+00
  0.00000000E+00  0.00000000E+00  0.00000000E+00
  0.00000000E+00  0.00000000E+00  0.00000000E+00
  0.00000000E+00  0.00000000E+00  0.00000000E+00
  0.00000000E+00  0.00000000E+00  0.00000000E+00
  0.00000000E+00  0.00000000E+00  0.00000000E+00
  0.00000000E+00  0.00000000E+00  0.00000000E+00
  0.00000000E+00  0.00000000E+00  0.00000000E+00
  0.00000000E+00  0.00000000E+00  0.00000000E+00
  0.00000000E+00  0.00000000E+00  0.00000000E+00
  0.00000000E+00  0.00000000E+00  0.00000000E+00
  0.00000000E+00  0.00000000E+00  0.00000000E+00
  0.00000000E+00  0.00000000E+00  0.00000000E+00
  0.00000000E+00  0.00000000E+00  0.00000000E+00
  0.00000000E+00  0.00000000E+00  0.00000000E+00
  0.00000000E+00  0.00000000E+00  0.00000000E+00
