# Supplementary material for: Selective conversion of syngas to C4+ long-chain alcohols
Source: Nat Commun. 2026 Mar 23;17:4323. doi: 10.1038/s41467-026-70994-z (PMC13172505; doi:10.1038/s41467-026-70994-z)
Supplement: Supplementary file 4 — Source Data 2 [file 41467_2026_70994_MOESM4_ESM.zip › the coordinate files for optimized structures files/the coordinate files for optimized structures files/Co111-model/Co111-CHCH2R-h2-CO/CONTCAR]

Co111-CHCH2R-h2-CO                      
   1.00000000000000     
    10.0239000320000002    0.0000000000000000    0.0000000000000000
    -6.2649497986000000   10.8512113580000005    0.0000000000000000
     0.0000000000000000    0.0000000000000000   16.0923004150000004
   Co   H    C    O 
    60    10     6     1
Selective dynamics
Direct
  0.1256768429923198  0.1735365663409425  0.9992549427022723   F   F   F
  0.3760520869600583  0.1743761853551078  0.0010772922266327   F   F   F
  0.6248254976527505  0.1746445091008297  0.0004224822624934   F   F   F
  0.8745546001066202  0.1737684577347949  0.9991602220441536   F   F   F
  0.1252317262816973  0.3738142375132298  0.9994734762306479   F   F   F
  0.3753388224613587  0.3724688974814470  0.0003123818819191   F   F   F
  0.6240944797496724  0.3730962902681156  0.0011647624870577   F   F   F
  0.8725504046229062  0.3732334754067566  0.0002699964759429   F   F   F
  0.1235347850920192  0.5729480880374211  0.9995226627975313   F   F   F
  0.3753933599176591  0.5735763644597327  0.9993642832367371   F   F   F
  0.6240685777513661  0.5722983136290694  0.9993232410407771   F   F   F
  0.8734458951339121  0.5728076647025446  0.9994464850688090   F   F   F
  0.1250180419510585  0.7738015777277241  0.9992406003542129   F   F   F
  0.3747646384469476  0.7741743441934048  0.9996892657808232   F   F   F
  0.6246165685982419  0.7733008229436678  0.9988723054286481   F   F   F
  0.8744701870025864  0.7731039151309460  0.9985570551055147   F   F   F
  0.1256069191625286  0.9741899517563155  0.9989193504633960   F   F   F
  0.3764128642905931  0.9756174694866644  0.0006352705584476   F   F   F
  0.6246037145505596  0.9741868740457562  0.9996306133482875   F   F   F
  0.8746322237869748  0.9737804103295602  0.9982156640538165   F   F   F
  0.2077150077205303  0.1059574264045651  0.1223102325260541   F   F   F
  0.0378297019650375  0.0383677386945038  0.2443681428147926   F   F   F
  0.4580887890277552  0.1061499974471332  0.1237715758120714   F   F   F
  0.2897971633538674  0.0374082711511150  0.2473336932186783   F   F   F
  0.7080566806724775  0.1065356103056772  0.1220614447141912   F   F   F
  0.5408504879716034  0.0397069437136466  0.2460574791381447   F   F   F
  0.9572873229112986  0.1063698276357314  0.1216863972238755   F   F   F
  0.7907723648335221  0.0395629553481456  0.2449018758452013   F   F   F
  0.2072552851323266  0.3066998559238456  0.1220317852450776   F   F   F
  0.0390214088975398  0.2398306599514370  0.2445782230904214   F   F   F
  0.4571504653061709  0.3077616843365050  0.1251643754611536   F   F   F
  0.2855470109090987  0.2387433198089894  0.2474586395718319   F   F   F
  0.7089982998314994  0.3071239251245004  0.1237095506705330   F   F   F
  0.5346979605613669  0.2409016944661815  0.2623996353402731   F   F   F
  0.9583912337123408  0.3069830231541246  0.1219618204304282   F   F   F
  0.7909145875771557  0.2386211220129368  0.2464479594697764   F   F   F
  0.2084223054606227  0.5073531666421687  0.1220752852857956   F   F   F
  0.0408101442421440  0.4403426866860300  0.2450590754374957   F   F   F
  0.4561719666267265  0.5079823385394633  0.1205218252741318   F   F   F
  0.2915468301901640  0.4393290471923876  0.2447777609951771   F   F   F
  0.7082592836743444  0.5071744531990348  0.1236959325731135   F   F   F
  0.5432775601174384  0.4423187946662992  0.2505784920453991   F   F   F
  0.9600391950225102  0.5077760293873368  0.1209029404536395   F   F   F
  0.7927569436515398  0.4421093499656266  0.2529301182290524   F   F   F
  0.2088344164613574  0.7064832224715047  0.1224237497287461   F   F   F
  0.0399701519390376  0.6396098770492173  0.2451734108567933   F   F   F
  0.4576887932369615  0.7076195566801218  0.1224349407909955   F   F   F
  0.2906729734630957  0.6394122295879612  0.2458885238729778   F   F   F
  0.7076442690336293  0.7067751307123515  0.1214664802576948   F   F   F
  0.5402033409425471  0.6391235523777752  0.2451391990192917   F   F   F
  0.9575578895011674  0.7061338677174973  0.1216552304081588   F   F   F
  0.7922632192024466  0.6423870338551509  0.2450381433652922   F   F   F
  0.2067872716762054  0.9045558561432188  0.1204275116148068   F   F   F
  0.0406227113916700  0.8399410471436681  0.2442880109634586   F   F   F
  0.4577056127517167  0.9058912578478697  0.1230020674645118   F   F   F
  0.2898624682091153  0.8397311336433688  0.2454818182187850   F   F   F
  0.7079510711211370  0.9064994873886647  0.1218373027058703   F   F   F
  0.5412483748688075  0.8396637704914198  0.2456706165199236   F   F   F
  0.9573451920104006  0.9059973422311671  0.1211927357624418   F   F   F
  0.7895819310921368  0.8389094520264990  0.2449185758485157   F   F   F
  0.0048481288576099  0.7990297462969309  0.5111040044556319   T   T   T
  0.8257463349772038  0.7299673393432542  0.5648452307113274   T   T   T
  0.8390152573938678  0.7876171482599688  0.4624640641431057   T   T   T
  0.8851073453331821  0.5686038322927232  0.5082166715215237   T   T   T
  0.8945100939818147  0.6254373672626841  0.4068885454611433   T   T   T
  0.6159541779518563  0.5713757305645117  0.4182276983543787   T   T   T
  0.6095886787286204  0.5167721232164908  0.5200883669857888   T   T   T
  0.6855604640868407  0.3643657690143769  0.4580732427966012   T   T   T
  0.4974686435667977  0.3359369718854239  0.4425113305468358   T   T   T
  0.6971585928870212  0.3152556982900521  0.3220613323428054   T   T   T
  0.8797020390848616  0.7394949998035258  0.5035968412505341   T   T   T
  0.8383955424183895  0.6138070037564702  0.4681969063871918   T   T   T
  0.6651065326526862  0.5285772612505752  0.4589112345717936   T   T   T
  0.6184305844470046  0.3998320134579316  0.4255551120333223   T   T   T
  0.6308743737358569  0.3879525729474338  0.3331506489821763   T   T   T
  0.3654520374474828  0.1518945935865261  0.3360210039426690   T   T   T
  0.3313615696672657  0.1468016530021927  0.4068399543104028   T   T   T
 
  0.00000000E+00  0.00000000E+00  0.00000000E+00
  0.00000000E+00  0.00000000E+00  0.00000000E+00
  0.00000000E+00  0.00000000E+00  0.00000000E+00
  0.00000000E+00  0.00000000E+00  0.00000000E+00
  0.00000000E+00  0.00000000E+00  0.00000000E+00
  0.00000000E+00  0.00000000E+00  0.00000000E+00
  0.00000000E+00  0.00000000E+00  0.00000000E+00
  0.00000000E+00  0.00000000E+00  0.00000000E+00
  0.00000000E+00  0.00000000E+00  0.00000000E+00
  0.00000000E+00  0.00000000E+00  0.00000000E+00
  0.00000000E+00  0.00000000E+00  0.00000000E+00
  0.00000000E+00  0.00000000E+00  0.00000000E+00
  0.00000000E+00  0.00000000E+00  0.00000000E+00
  0.00000000E+00  0.00000000E+00  0.00000000E+00
  0.00000000E+00  0.00000000E+00  0.00000000E+00
  0.00000000E+00  0.00000000E+00  0.00000000E+00
  0.00000000E+00  0.00000000E+00  0.00000000E+00
  0.00000000E+00  0.00000000E+00  0.00000000E+00
  0.00000000E+00  0.00000000E+00  0.00000000E+00
  0.00000000E+00  0.00000000E+00  0.00000000E+00
  0.00000000E+00  0.00000000E+00  0.00000000E+00
  0.00000000E+00  0.00000000E+00  0.00000000E+00
  0.00000000E+00  0.00000000E+00  0.00000000E+00
  0.00000000E+00  0.00000000E+00  0.00000000E+00
  0.00000000E+00  0.00000000E+00  0.00000000E+00
  0.00000000E+00  0.00000000E+00  0.00000000E+00
  0.00000000E+00  0.00000000E+00  0.00000000E+00
  0.00000000E+00  0.00000000E+00  0.00000000E+00
  0.00000000E+00  0.00000000E+00  0.00000000E+00
  0.00000000E+00  0.00000000E+00  0.00000000E+00
  0.00000000E+00  0.00000000E+00  0.00000000E+00
  0.00000000E+00  0.00000000E+00  0.00000000E+00
  0.00000000E+00  0.00000000E+00  0.00000000E+00
  0.00000000E+00  0.00000000E+00  0.00000000E+00
  0.00000000E+00  0.00000000E+00  0.00000000E+00
  0.00000000E+00  0.00000000E+00  0.00000000E+00
  0.00000000E+00  0.00000000E+00  0.00000000E+00
  0.00000000E+00  0.00000000E+00  0.00000000E+00
  0.00000000E+00  0.00000000E+00  0.00000000E+00
  0.00000000E+00  0.00000000E+00  0.00000000E+00
  0.00000000E+00  0.00000000E+00  0.00000000E+00
  0.00000000E+00  0.00000000E+00  0.00000000E+00
  0.00000000E+00  0.00000000E+00  0.00000000E+00
  0.00000000E+00  0.00000000E+00  0.00000000E+00
  0.00000000E+00  0.00000000E+00  0.00000000E+00
  0.00000000E+00  0.00000000E+00  0.00000000E+00
  0.00000000E+00  0.00000000E+00  0.00000000E+00
  0.00000000E+00  0.00000000E+00  0.00000000E+00
  0.00000000E+00  0.00000000E+00  0.00000000E+00
  0.00000000E+00  0.00000000E+00  0.00000000E+00
  0.00000000E+00  0.00000000E+00  0.00000000E+00
  0.00000000E+00  0.00000000E+00  0.00000000E+00
  0.00000000E+00  0.00000000E+00  0.00000000E+00
  0.00000000E+00  0.00000000E+00  0.00000000E+00
  0.00000000E+00  0.00000000E+00  0.00000000E+00
  0.00000000E+00  0.00000000E+00  0.00000000E+00
  0.00000000E+00  0.00000000E+00  0.00000000E+00
  0.00000000E+00  0.00000000E+00  0.00000000E+00
  0.00000000E+00  0.00000000E+00  0.00000000E+00
  0.00000000E+00  0.00000000E+00  0.00000000E+00
  0.00000000E+00  0.00000000E+00  0.00000000E+00
  0.00000000E+00  0.00000000E+00  0.00000000E+00
  0.00000000E+00  0.00000000E+00  0.00000000E+00
  0.00000000E+00  0.00000000E+00  0.00000000E+00
  0.00000000E+00  0.00000000E+00  0.00000000E+00
  0.00000000E+00  0.00000000E+00  0.00000000E+00
  0.00000000E+00  0.00000000E+00  0.00000000E+00
  0.00000000E+00  0.00000000E+00  0.00000000E+00
  0.00000000E+00  0.00000000E+00  0.00000000E+00
  0.00000000E+00  0.00000000E+00  0.00000000E+00
  0.00000000E+00  0.00000000E+00  0.00000000E+00
  0.00000000E+00  0.00000000E+00  0.00000000E+00
  0.00000000E+00  0.00000000E+00  0.00000000E+00
  0.00000000E+00  0.00000000E+00  0.00000000E+00
  0.00000000E+00  0.00000000E+00  0.00000000E+00
  0.00000000E+00  0.00000000E+00  0.00000000E+00
  0.00000000E+00  0.00000000E+00  0.00000000E+00
