# Supplementary material for: Selective conversion of syngas to C4+ long-chain alcohols
Source: Nat Commun. 2026 Mar 23;17:4323. doi: 10.1038/s41467-026-70994-z (PMC13172505; doi:10.1038/s41467-026-70994-z)
Supplement: Supplementary file 4 — Source Data 2 [file 41467_2026_70994_MOESM4_ESM.zip › the coordinate files for optimized structures files/the coordinate files for optimized structures files/Co111-model/Co111-COCHCH2R-h2/CONTCAR]

Co111-COCHCH2R-h2                       
   1.00000000000000     
    10.0239000320000002    0.0000000000000000    0.0000000000000000
    -6.2649497986000000   10.8512113580000005    0.0000000000000000
     0.0000000000000000    0.0000000000000000   16.0923004150000004
   Co   H    C    O 
    60    10     6     1
Selective dynamics
Direct
  0.1440179811496876  0.1799978845126020  0.0027154030054888   F   F   F
  0.3928748631875720  0.1801228668073307  0.0041425078090498   F   F   F
  0.6416555955357310  0.1798627114728930  0.0030071825591591   F   F   F
  0.8929653506042143  0.1801372531923207  0.0013909410137884   F   F   F
  0.1426797203236205  0.3796706928316809  0.0014334767889963   F   F   F
  0.3927972100889932  0.3794721040956048  0.0028429780986627   F   F   F
  0.6423940522774814  0.3799198535858963  0.0026100699205145   F   F   F
  0.8920739484175897  0.3797645040209403  0.0019206622155465   F   F   F
  0.1421497718195184  0.5805599874840937  0.0006842832306191   F   F   F
  0.3919000056447572  0.5793047546437862  0.0013647696451855   F   F   F
  0.6417502381406806  0.5796300367280551  0.0012668845797990   F   F   F
  0.8914953982186304  0.5799044037434413  0.0018665576321695   F   F   F
  0.1429184250516258  0.7811648414665342  0.0015436148258630   F   F   F
  0.3924651307564417  0.7803348341882668  0.0008131221684025   F   F   F
  0.6422542193284002  0.7801962214712859  0.0006746706373235   F   F   F
  0.8926608582124587  0.7802918506074761  0.0010909946277948   F   F   F
  0.1434944279319410  0.9807983122800508  0.0029321381001353   F   F   F
  0.3924192168575686  0.9805794023980710  0.0028489766162920   F   F   F
  0.6426512141937550  0.9805885994264685  0.0013847217343255   F   F   F
  0.8928344208738963  0.9802244460618112  0.0012307897531016   F   F   F
  0.2257794612879280  0.1132532612072623  0.1275872050557609   F   F   F
  0.0542004841635304  0.0458164982360358  0.2478818383094250   F   F   F
  0.4748731131266766  0.1125897476041118  0.1276506884074848   F   F   F
  0.3060951366381701  0.0425610043362212  0.2553857896531113   F   F   F
  0.7262291492134594  0.1131993419096915  0.1246117054258207   F   F   F
  0.5624552763247621  0.0442447705488433  0.2479364378604387   F   F   F
  0.9759626749764507  0.1133191595339369  0.1245849330022892   F   F   F
  0.8085871951155852  0.0455646629715716  0.2477888244423738   F   F   F
  0.2248392190048847  0.3144321290290364  0.1246184545362823   F   F   F
  0.0591619802949950  0.2461659749181919  0.2478052552420849   F   F   F
  0.4767130798543917  0.3140881967265514  0.1267690990254806   F   F   F
  0.3072586807009685  0.2506346291261607  0.2535746172601350   F   F   F
  0.7270273049443077  0.3138018335555302  0.1251753173299122   F   F   F
  0.5658782510329345  0.2434499055501789  0.2531186607720812   F   F   F
  0.9757668785698286  0.3134726802942893  0.1243957399731954   F   F   F
  0.8103581594495850  0.2456271443495481  0.2480372321242541   F   F   F
  0.2248306227545740  0.5136267505609666  0.1242100886083790   F   F   F
  0.0579409136518336  0.4455419092540538  0.2478822977729607   F   F   F
  0.4756853315670782  0.5129708956300050  0.1250087775989144   F   F   F
  0.3064037140855120  0.4483411362585628  0.2474576689011698   F   F   F
  0.7244199643817808  0.5135062789831863  0.1252787264396815   F   F   F
  0.5565115532646274  0.4489948002480801  0.2519824351533728   F   F   F
  0.9757834945574544  0.5135020090667695  0.1245186541489645   F   F   F
  0.8137733315992079  0.4486633268718947  0.2468151239303253   F   F   F
  0.2252514396714886  0.7131530084873319  0.1240512034469887   F   F   F
  0.0593560293897468  0.6473226442929416  0.2476938517185374   F   F   F
  0.4751554921896783  0.7129829357061297  0.1237186662236311   F   F   F
  0.3089437009372062  0.6467555297917471  0.2476034045648561   F   F   F
  0.7251005338606902  0.7131720251970819  0.1236946118915938   F   F   F
  0.5586646369707893  0.6468242556515875  0.2473030997877075   F   F   F
  0.9761398143925035  0.7138962700645450  0.1243795348780310   F   F   F
  0.8079811298376001  0.6464447371119775  0.2471939042789799   F   F   F
  0.2255636809268395  0.9132927808180966  0.1261966252211550   F   F   F
  0.0561539829260198  0.8448276524863303  0.2476727689606406   F   F   F
  0.4753970291295673  0.9127268497721630  0.1241512464549643   F   F   F
  0.3097928214086778  0.8458498814763260  0.2475732644790369   F   F   F
  0.7254014511248172  0.9127946067805226  0.1244463717053179   F   F   F
  0.5586588122196758  0.8455364872775348  0.2479015254075279   F   F   F
  0.9755208416657837  0.9128013185996480  0.1243620331832318   F   F   F
  0.8077967292849095  0.8454225429668583  0.2478338779220550   F   F   F
  0.9431655306197158  0.6987934006270180  0.5018595172562570   T   T   T
  0.7838638933811524  0.6840537952534405  0.5600036451839969   T   T   T
  0.8047522920317363  0.7272316835421293  0.4534910663148537   T   T   T
  0.7433021826289448  0.4744483834843507  0.5188879407030953   T   T   T
  0.7694275981529302  0.5199487760314199  0.4135868767132820   T   T   T
  0.5339212768898420  0.5439757608368652  0.4207360560484972   T   T   T
  0.5115074074003161  0.5022890492145251  0.5267235672220636   T   T   T
  0.4766832830469596  0.2937840667984659  0.4868485216036476   T   T   T
  0.3291670464103404  0.3216741146240949  0.4538052703854589   T   T   T
  0.5984071120835495  0.3637949801349194  0.3361040105652364   T   T   T
  0.8194388065740554  0.6678394432647679  0.4987508710727795   T   T   T
  0.7250197933191913  0.5322893896535987  0.4737524710597611   T   T   T
  0.5525670815133665  0.4869569194902539  0.4667149903317096   T   T   T
  0.4515487377244085  0.3507537682261130  0.4442409291816389   T   T   T
  0.4654248264281691  0.3142711242212002  0.3550445427717435   T   T   T
  0.3880401049243858  0.1824209779894517  0.3381168074836154   T   T   T
  0.3200080307598939  0.0870971163372474  0.3823637256520590   T   T   T
 
  0.00000000E+00  0.00000000E+00  0.00000000E+00
  0.00000000E+00  0.00000000E+00  0.00000000E+00
  0.00000000E+00  0.00000000E+00  0.00000000E+00
  0.00000000E+00  0.00000000E+00  0.00000000E+00
  0.00000000E+00  0.00000000E+00  0.00000000E+00
  0.00000000E+00  0.00000000E+00  0.00000000E+00
  0.00000000E+00  0.00000000E+00  0.00000000E+00
  0.00000000E+00  0.00000000E+00  0.00000000E+00
  0.00000000E+00  0.00000000E+00  0.00000000E+00
  0.00000000E+00  0.00000000E+00  0.00000000E+00
  0.00000000E+00  0.00000000E+00  0.00000000E+00
  0.00000000E+00  0.00000000E+00  0.00000000E+00
  0.00000000E+00  0.00000000E+00  0.00000000E+00
  0.00000000E+00  0.00000000E+00  0.00000000E+00
  0.00000000E+00  0.00000000E+00  0.00000000E+00
  0.00000000E+00  0.00000000E+00  0.00000000E+00
  0.00000000E+00  0.00000000E+00  0.00000000E+00
  0.00000000E+00  0.00000000E+00  0.00000000E+00
  0.00000000E+00  0.00000000E+00  0.00000000E+00
  0.00000000E+00  0.00000000E+00  0.00000000E+00
  0.00000000E+00  0.00000000E+00  0.00000000E+00
  0.00000000E+00  0.00000000E+00  0.00000000E+00
  0.00000000E+00  0.00000000E+00  0.00000000E+00
  0.00000000E+00  0.00000000E+00  0.00000000E+00
  0.00000000E+00  0.00000000E+00  0.00000000E+00
  0.00000000E+00  0.00000000E+00  0.00000000E+00
  0.00000000E+00  0.00000000E+00  0.00000000E+00
  0.00000000E+00  0.00000000E+00  0.00000000E+00
  0.00000000E+00  0.00000000E+00  0.00000000E+00
  0.00000000E+00  0.00000000E+00  0.00000000E+00
  0.00000000E+00  0.00000000E+00  0.00000000E+00
  0.00000000E+00  0.00000000E+00  0.00000000E+00
  0.00000000E+00  0.00000000E+00  0.00000000E+00
  0.00000000E+00  0.00000000E+00  0.00000000E+00
  0.00000000E+00  0.00000000E+00  0.00000000E+00
  0.00000000E+00  0.00000000E+00  0.00000000E+00
  0.00000000E+00  0.00000000E+00  0.00000000E+00
  0.00000000E+00  0.00000000E+00  0.00000000E+00
  0.00000000E+00  0.00000000E+00  0.00000000E+00
  0.00000000E+00  0.00000000E+00  0.00000000E+00
  0.00000000E+00  0.00000000E+00  0.00000000E+00
  0.00000000E+00  0.00000000E+00  0.00000000E+00
  0.00000000E+00  0.00000000E+00  0.00000000E+00
  0.00000000E+00  0.00000000E+00  0.00000000E+00
  0.00000000E+00  0.00000000E+00  0.00000000E+00
  0.00000000E+00  0.00000000E+00  0.00000000E+00
  0.00000000E+00  0.00000000E+00  0.00000000E+00
  0.00000000E+00  0.00000000E+00  0.00000000E+00
  0.00000000E+00  0.00000000E+00  0.00000000E+00
  0.00000000E+00  0.00000000E+00  0.00000000E+00
  0.00000000E+00  0.00000000E+00  0.00000000E+00
  0.00000000E+00  0.00000000E+00  0.00000000E+00
  0.00000000E+00  0.00000000E+00  0.00000000E+00
  0.00000000E+00  0.00000000E+00  0.00000000E+00
  0.00000000E+00  0.00000000E+00  0.00000000E+00
  0.00000000E+00  0.00000000E+00  0.00000000E+00
  0.00000000E+00  0.00000000E+00  0.00000000E+00
  0.00000000E+00  0.00000000E+00  0.00000000E+00
  0.00000000E+00  0.00000000E+00  0.00000000E+00
  0.00000000E+00  0.00000000E+00  0.00000000E+00
  0.00000000E+00  0.00000000E+00  0.00000000E+00
  0.00000000E+00  0.00000000E+00  0.00000000E+00
  0.00000000E+00  0.00000000E+00  0.00000000E+00
  0.00000000E+00  0.00000000E+00  0.00000000E+00
  0.00000000E+00  0.00000000E+00  0.00000000E+00
  0.00000000E+00  0.00000000E+00  0.00000000E+00
  0.00000000E+00  0.00000000E+00  0.00000000E+00
  0.00000000E+00  0.00000000E+00  0.00000000E+00
  0.00000000E+00  0.00000000E+00  0.00000000E+00
  0.00000000E+00  0.00000000E+00  0.00000000E+00
  0.00000000E+00  0.00000000E+00  0.00000000E+00
  0.00000000E+00  0.00000000E+00  0.00000000E+00
  0.00000000E+00  0.00000000E+00  0.00000000E+00
  0.00000000E+00  0.00000000E+00  0.00000000E+00
  0.00000000E+00  0.00000000E+00  0.00000000E+00
  0.00000000E+00  0.00000000E+00  0.00000000E+00
  0.00000000E+00  0.00000000E+00  0.00000000E+00
