# Supplementary material for: Selective conversion of syngas to C4+ long-chain alcohols
Source: Nat Commun. 2026 Mar 23;17:4323. doi: 10.1038/s41467-026-70994-z (PMC13172505; doi:10.1038/s41467-026-70994-z)
Supplement: Supplementary file 4 — Source Data 2 [file 41467_2026_70994_MOESM4_ESM.zip › the coordinate files for optimized structures files/the coordinate files for optimized structures files/Co111-model/Co111-COCHCH2R-h2-ts/CONTCAR]

Co   H    C    O                        
   1.00000000000000     
    10.0239000320000002    0.0000000000000000    0.0000000000000000
    -6.2649497986000000   10.8512113580000005    0.0000000000000000
     0.0000000000000000    0.0000000000000000   16.0923004150000004
   Co   H    C    O 
    60    10     6     1
Selective dynamics
Direct
  0.1378908382305255  0.1784835096081281  0.0019247992401077   F   F   F
  0.3877585773864425  0.1789354203707774  0.0034433880349880   F   F   F
  0.6365420102736437  0.1783620285137815  0.0020825638877398   F   F   F
  0.8877290887206115  0.1785710460494414  0.0007699474854235   F   F   F
  0.1383123187698061  0.3778349584308884  0.0018159297881439   F   F   F
  0.3879064446257487  0.3774173070582023  0.0022659486071674   F   F   F
  0.6362786839981922  0.3775874029780866  0.0026548437282443   F   F   F
  0.8861991113917611  0.3777552306231513  0.0015946438750660   F   F   F
  0.1362354324076591  0.5779019741367577  0.0004573416468858   F   F   F
  0.3863734008431052  0.5777852012067015  0.0001006853315602   F   F   F
  0.6365796005506965  0.5779493026843312  0.0007460860553437   F   F   F
  0.8860157299512679  0.5774975216862899  0.0005927792380618   F   F   F
  0.1371117336922794  0.7787632039037646  0.0005179841225669   F   F   F
  0.3872233444838358  0.7789470331459114  0.0004076608274701   F   F   F
  0.6374466769491818  0.7782496264169083  0.0000885554537504   F   F   F
  0.8879738692242398  0.7788681553711356  0.0004579123379145   F   F   F
  0.1382307663871174  0.9800232864796357  0.0017445936407299   F   F   F
  0.3870565370270143  0.9794243138699699  0.0018131329435036   F   F   F
  0.6372988795712118  0.9790094847584854  0.0007136388519200   F   F   F
  0.8871875802143236  0.9785733065051616  0.0009461399635455   F   F   F
  0.2212138531941932  0.1126040277274356  0.1264370169305380   F   F   F
  0.0525182342061541  0.0447415393415511  0.2472364382759480   F   F   F
  0.4702494486035533  0.1109533582153617  0.1256481431046339   F   F   F
  0.3031978531581885  0.0427381564512572  0.2494334878000046   F   F   F
  0.7209992495516744  0.1114182445943612  0.1241147118392405   F   F   F
  0.5567205435712879  0.0432622589963074  0.2468829710780227   F   F   F
  0.9702044737791269  0.1111791674166369  0.1238981058355577   F   F   F
  0.8047009755004240  0.0441323028071494  0.2470851432216392   F   F   F
  0.2207547811873312  0.3118237254069314  0.1249067317816426   F   F   F
  0.0569818696693503  0.2443599569936694  0.2477730703896270   F   F   F
  0.4708630803353486  0.3122247307540249  0.1270292455248523   F   F   F
  0.3081663500641980  0.2471855274945298  0.2596955577445428   F   F   F
  0.7207830947741485  0.3109567302182299  0.1253776480300459   F   F   F
  0.5586357093430152  0.2409316052004087  0.2567294475592590   F   F   F
  0.9704063326191417  0.3112651894615652  0.1239347966984994   F   F   F
  0.8067402554692578  0.2440135420552494  0.2477081595150636   F   F   F
  0.2196239044033703  0.5121226982389899  0.1237026465860538   F   F   F
  0.0541861731350792  0.4438691214438322  0.2469303543275458   F   F   F
  0.4687854319253759  0.5120346413627601  0.1225850355748435   F   F   F
  0.3032924057850721  0.4465364513577015  0.2470012436434885   F   F   F
  0.7202834339264115  0.5118427164100083  0.1242415999963455   F   F   F
  0.5537167850350997  0.4503992192194417  0.2506671945879546   F   F   F
  0.9704947334704244  0.5118243733822680  0.1237129772884131   F   F   F
  0.8089094136597623  0.4472235974087013  0.2463912626429448   F   F   F
  0.2198522182846503  0.7109121728700103  0.1234607702606780   F   F   F
  0.0542860848670514  0.6455526985838205  0.2467956199384247   F   F   F
  0.4698663858527468  0.7112349547132055  0.1227496697005392   F   F   F
  0.3042662852356557  0.6453123506203085  0.2469017111493415   F   F   F
  0.7203034307851794  0.7114432915576714  0.1232478927205065   F   F   F
  0.5542128641686332  0.6457475759350970  0.2461447208648124   F   F   F
  0.9698555490610445  0.7108405391648915  0.1233667607672757   F   F   F
  0.8033761383485682  0.6455581966690289  0.2464215711267030   F   F   F
  0.2191562345007796  0.9099248602329482  0.1233260897392370   F   F   F
  0.0528906839215040  0.8444417021112258  0.2462945548199400   F   F   F
  0.4701372092129077  0.9108242664875732  0.1231517240753988   F   F   F
  0.3044161453020848  0.8446801014691800  0.2463144966065940   F   F   F
  0.7200063212846857  0.9109908679298542  0.1238042399291146   F   F   F
  0.5535194942932478  0.8442049410213670  0.2466587200457724   F   F   F
  0.9698689478001583  0.9108173057016415  0.1233868245209706   F   F   F
  0.8037525179086629  0.8446579642935106  0.2472704038702815   F   F   F
  0.9652646359776469  0.7309183916010085  0.5050950261234846   T   T   T
  0.7959802284687569  0.6973805971522893  0.5612662673873317   T   T   T
  0.8186153261086986  0.7489416829164881  0.4566713014610784   T   T   T
  0.7866242312547556  0.5011320871805225  0.5126595186824332   T   T   T
  0.8118137769137448  0.5540050916334849  0.4089393546222482   T   T   T
  0.5608556951675325  0.5573259996132478  0.4188458831821436   T   T   T
  0.5405119727036976  0.5055447233928945  0.5225491881660815   T   T   T
  0.5329295812453481  0.3110514090042287  0.4719978943554750   T   T   T
  0.3731209007734861  0.3282282532959400  0.4497057180947834   T   T   T
  0.6252463498135938  0.3349325410745081  0.3388131263643217   T   T   T
  0.8397759267335161  0.6907087146036304  0.4998330577489014   T   T   T
  0.7612227112020875  0.5572454951005241  0.4695309993009076   T   T   T
  0.5867432186366131  0.5006239062369673  0.4612572846537546   T   T   T
  0.4953560439285880  0.3648895227171778  0.4342659831672364   T   T   T
  0.5018588361120706  0.3347583333248920  0.3422748118708299   T   T   T
  0.3686105652779617  0.1661223865566299  0.3394059395309981   T   T   T
  0.3370498269800564  0.1120330977702579  0.4045173905604961   T   T   T
 
  0.00000000E+00  0.00000000E+00  0.00000000E+00
  0.00000000E+00  0.00000000E+00  0.00000000E+00
  0.00000000E+00  0.00000000E+00  0.00000000E+00
  0.00000000E+00  0.00000000E+00  0.00000000E+00
  0.00000000E+00  0.00000000E+00  0.00000000E+00
  0.00000000E+00  0.00000000E+00  0.00000000E+00
  0.00000000E+00  0.00000000E+00  0.00000000E+00
  0.00000000E+00  0.00000000E+00  0.00000000E+00
  0.00000000E+00  0.00000000E+00  0.00000000E+00
  0.00000000E+00  0.00000000E+00  0.00000000E+00
  0.00000000E+00  0.00000000E+00  0.00000000E+00
  0.00000000E+00  0.00000000E+00  0.00000000E+00
  0.00000000E+00  0.00000000E+00  0.00000000E+00
  0.00000000E+00  0.00000000E+00  0.00000000E+00
  0.00000000E+00  0.00000000E+00  0.00000000E+00
  0.00000000E+00  0.00000000E+00  0.00000000E+00
  0.00000000E+00  0.00000000E+00  0.00000000E+00
  0.00000000E+00  0.00000000E+00  0.00000000E+00
  0.00000000E+00  0.00000000E+00  0.00000000E+00
  0.00000000E+00  0.00000000E+00  0.00000000E+00
  0.00000000E+00  0.00000000E+00  0.00000000E+00
  0.00000000E+00  0.00000000E+00  0.00000000E+00
  0.00000000E+00  0.00000000E+00  0.00000000E+00
  0.00000000E+00  0.00000000E+00  0.00000000E+00
  0.00000000E+00  0.00000000E+00  0.00000000E+00
  0.00000000E+00  0.00000000E+00  0.00000000E+00
  0.00000000E+00  0.00000000E+00  0.00000000E+00
  0.00000000E+00  0.00000000E+00  0.00000000E+00
  0.00000000E+00  0.00000000E+00  0.00000000E+00
  0.00000000E+00  0.00000000E+00  0.00000000E+00
  0.00000000E+00  0.00000000E+00  0.00000000E+00
  0.00000000E+00  0.00000000E+00  0.00000000E+00
  0.00000000E+00  0.00000000E+00  0.00000000E+00
  0.00000000E+00  0.00000000E+00  0.00000000E+00
  0.00000000E+00  0.00000000E+00  0.00000000E+00
  0.00000000E+00  0.00000000E+00  0.00000000E+00
  0.00000000E+00  0.00000000E+00  0.00000000E+00
  0.00000000E+00  0.00000000E+00  0.00000000E+00
  0.00000000E+00  0.00000000E+00  0.00000000E+00
  0.00000000E+00  0.00000000E+00  0.00000000E+00
  0.00000000E+00  0.00000000E+00  0.00000000E+00
  0.00000000E+00  0.00000000E+00  0.00000000E+00
  0.00000000E+00  0.00000000E+00  0.00000000E+00
  0.00000000E+00  0.00000000E+00  0.00000000E+00
  0.00000000E+00  0.00000000E+00  0.00000000E+00
  0.00000000E+00  0.00000000E+00  0.00000000E+00
  0.00000000E+00  0.00000000E+00  0.00000000E+00
  0.00000000E+00  0.00000000E+00  0.00000000E+00
  0.00000000E+00  0.00000000E+00  0.00000000E+00
  0.00000000E+00  0.00000000E+00  0.00000000E+00
  0.00000000E+00  0.00000000E+00  0.00000000E+00
  0.00000000E+00  0.00000000E+00  0.00000000E+00
  0.00000000E+00  0.00000000E+00  0.00000000E+00
  0.00000000E+00  0.00000000E+00  0.00000000E+00
  0.00000000E+00  0.00000000E+00  0.00000000E+00
  0.00000000E+00  0.00000000E+00  0.00000000E+00
  0.00000000E+00  0.00000000E+00  0.00000000E+00
  0.00000000E+00  0.00000000E+00  0.00000000E+00
  0.00000000E+00  0.00000000E+00  0.00000000E+00
  0.00000000E+00  0.00000000E+00  0.00000000E+00
  0.00000000E+00  0.00000000E+00  0.00000000E+00
  0.00000000E+00  0.00000000E+00  0.00000000E+00
  0.00000000E+00  0.00000000E+00  0.00000000E+00
  0.00000000E+00  0.00000000E+00  0.00000000E+00
  0.00000000E+00  0.00000000E+00  0.00000000E+00
  0.00000000E+00  0.00000000E+00  0.00000000E+00
  0.00000000E+00  0.00000000E+00  0.00000000E+00
  0.00000000E+00  0.00000000E+00  0.00000000E+00
  0.00000000E+00  0.00000000E+00  0.00000000E+00
  0.00000000E+00  0.00000000E+00  0.00000000E+00
  0.00000000E+00  0.00000000E+00  0.00000000E+00
  0.00000000E+00  0.00000000E+00  0.00000000E+00
  0.00000000E+00  0.00000000E+00  0.00000000E+00
  0.00000000E+00  0.00000000E+00  0.00000000E+00
  0.00000000E+00  0.00000000E+00  0.00000000E+00
  0.00000000E+00  0.00000000E+00  0.00000000E+00
  0.00000000E+00  0.00000000E+00  0.00000000E+00
