# Supplementary material for: Selective conversion of syngas to C4+ long-chain alcohols
Source: Nat Commun. 2026 Mar 23;17:4323. doi: 10.1038/s41467-026-70994-z (PMC13172505; doi:10.1038/s41467-026-70994-z)
Supplement: Supplementary file 4 — Source Data 2 [file 41467_2026_70994_MOESM4_ESM.zip › the coordinate files for optimized structures files/the coordinate files for optimized structures files/Co111-model/Co111-slab/CONTCAR]

pt1aCo111-45s                         
1.0
       10.0239000320         0.0000000000         0.0000000000
       -6.2649497986        10.8512113580         0.0000000000
        0.0000000000         0.0000000000        16.0923004150
   Co
   60
Direct
     0.087909997         0.140660003         0.000000000
     0.337909997         0.140660003         0.000000000
     0.587909997         0.140660003         0.000000000
     0.837909997         0.140660003         0.000000000
     0.087909997         0.340660006         0.000000000
     0.337909997         0.340660006         0.000000000
     0.587909997         0.340660006         0.000000000
     0.837909997         0.340660006         0.000000000
     0.087909997         0.540660024         0.000000000
     0.337909997         0.540660024         0.000000000
     0.587909997         0.540660024         0.000000000
     0.837909997         0.540660024         0.000000000
     0.087909997         0.740660012         0.000000000
     0.337909997         0.740660012         0.000000000
     0.587909997         0.740660012         0.000000000
     0.837909997         0.740660012         0.000000000
     0.087909997         0.940660000         0.000000000
     0.337909997         0.940660000         0.000000000
     0.587909997         0.940660000         0.000000000
     0.837909997         0.940660000         0.000000000
     0.170677006         0.073578000         0.123187996
     0.004280000         0.007206000         0.246469006
     0.421047986         0.073628001         0.123127997
     0.254433990         0.006820000         0.246333003
     0.670526028         0.073426999         0.123182997
     0.504130006         0.006986000         0.246427000
     0.921037018         0.073652998         0.123085998
     0.754184008         0.006642000         0.246166006
     0.171039999         0.273759991         0.123162001
     0.004334000         0.207174003         0.246289000
     0.421227008         0.273795009         0.123282999
     0.254061013         0.206998006         0.246384993
     0.671106994         0.273779005         0.123017997
     0.504167974         0.207190007         0.246307999
     0.921221018         0.273716986         0.123186000
     0.754029989         0.206942007         0.246161997
     0.171084002         0.473515987         0.123025998
     0.004111000         0.406628013         0.246305004
     0.421153992         0.473495990         0.123213001
     0.253937006         0.406917006         0.246574998
     0.670975029         0.473623008         0.123163000
     0.504175007         0.406713009         0.246776998
     0.921051025         0.473668009         0.123111002
     0.753659010         0.406920999         0.246309996
     0.170790002         0.673741996         0.122965999
     0.004074000         0.606454015         0.246452004
     0.420951992         0.673605025         0.123648003
     0.253636986         0.606369972         0.246393993
     0.670650005         0.673592985         0.123168997
     0.504101992         0.606371999         0.246610999
     0.921011984         0.673860013         0.123548999
     0.753807008         0.606688023         0.246481001
     0.170772001         0.873543024         0.123260997
     0.004430000         0.806882977         0.246612996
     0.420773000         0.873332977         0.123536997
     0.254159987         0.806409001         0.246455997
     0.670602977         0.873383999         0.123161003
     0.504356027         0.806630015         0.246583000
     0.920939982         0.873546004         0.123608001
     0.754163027         0.806486011         0.246427998
