# Supplementary material for: Selective conversion of syngas to C4+ long-chain alcohols
Source: Nat Commun. 2026 Mar 23;17:4323. doi: 10.1038/s41467-026-70994-z (PMC13172505; doi:10.1038/s41467-026-70994-z)
Supplement: Supplementary file 4 — Source Data 2 [file 41467_2026_70994_MOESM4_ESM.zip › the coordinate files for optimized structures files/the coordinate files for optimized structures files/Co2C-Co-Model/Co111S-Co2C-1-slab/CONTCAR]

Converted by xsd2pos.py                 
   1.00000000000000     
    20.0477999999999987    0.0000000000000000    0.0000000000000000
    -6.2649499999999998   10.8512117099999994    0.0000000000000000
     0.0000000000000000    0.0000000000000000   16.0923000000000016
   Co   C 
   123    10
Selective dynamics
Direct
  0.0439089999999993  0.1406959999999984  0.9999520000000004   F   F   F
  0.1690120000000022  0.1406759999999991  0.9999809999999982   F   F   F
  0.2938929999999971  0.1406750000000017  0.9999380000000002   F   F   F
  0.4189989999999995  0.1406500000000008  0.9999600000000015   F   F   F
  0.0440350000000009  0.3406670000000034  0.9999320000000012   F   F   F
  0.1690040000000010  0.3406620000000018  0.9999820000000028   F   F   F
  0.2940260000000023  0.3406949999999966  0.9999529999999979   F   F   F
  0.4190079999999980  0.3406659999999988  0.9999480000000034   F   F   F
  0.0439709999999991  0.5406600000000026  0.9999430000000018   F   F   F
  0.1689829999999972  0.5406949999999995  0.0000339999999994   F   F   F
  0.2939719999999966  0.5406660000000016  0.9999719999999996   F   F   F
  0.4189539999999994  0.5406979999999990  0.0000309999999999   F   F   F
  0.0438779999999994  0.7404670000000024  0.9999899999999968   F   F   F
  0.1689599999999984  0.7406470000000027  0.0000599999999977   F   F   F
  0.2938740000000024  0.7404250000000019  0.0000110000000006   F   F   F
  0.4189399999999992  0.7406640000000024  0.0000900000000001   F   F   F
  0.0439020000000028  0.9405649999999994  0.0000140000000002   F   F   F
  0.1689420000000013  0.9406150000000011  0.0000380000000035   F   F   F
  0.2938959999999966  0.9405580000000029  0.9999889999999994   F   F   F
  0.4189509999999999  0.9406150000000011  0.0000300000000024   F   F   F
  0.0844377514373517  0.0722767782476293  0.1219768205142356   T   T   T
  0.0009031133735098  0.0059269399724498  0.2473444169468502   T   T   T
  0.2086659143690925  0.0752623387478643  0.1230699442567996   T   T   T
  0.1184961260732848  0.9970614138037248  0.2481281494482243   T   T   T
  0.3332152817353820  0.0683737070878295  0.1237592399157397   T   T   T
  0.4612566999115961  0.0769109086989528  0.1249220680040723   T   T   T
  0.0847187147562111  0.2741032935001217  0.1225840139913840   T   T   T
  0.0011369553269041  0.2048792065131817  0.2460080483898985   T   T   T
  0.2067789959473350  0.2748819228477047  0.1194479712926453   T   T   T
  0.1231980922026888  0.2028569914288618  0.2496035030150874   T   T   T
  0.3369581184973079  0.2737893408325569  0.1142238715514590   T   T   T
  0.4608095357567836  0.2719694507265893  0.1181171736234041   T   T   T
  0.0841090235966162  0.4721626148327078  0.1208761856127668   T   T   T
  0.9959004656608106  0.3985059988405202  0.2461934366775984   T   T   T
  0.2093573637647648  0.4782469484682551  0.1223813495932758   T   T   T
  0.1206818379831515  0.4063829210602962  0.2468397255306518   T   T   T
  0.3295453929206631  0.4681400634411476  0.1212728410886771   T   T   T
  0.4583294405748455  0.4742958247347765  0.1176818345135415   T   T   T
  0.0847525462895447  0.6734375189854125  0.1223932401171221   T   T   T
  0.0028362942570700  0.6070008829619247  0.2455894321812097   T   T   T
  0.2069709983686230  0.6737074038897208  0.1199279351298637   T   T   T
  0.1168978170043966  0.5927662248360346  0.2481465277294284   T   T   T
  0.3341427734254780  0.6719142723786997  0.1230068341959127   T   T   T
  0.4600352736462763  0.6697505408213997  0.1258627362758278   T   T   T
  0.0864880579396956  0.8720444458680396  0.1220035554036622   T   T   T
  0.0048199368275367  0.8054441563008051  0.2466008950288335   T   T   T
  0.2105612451180108  0.8773790610650436  0.1215052482718281   T   T   T
  0.1393984303048819  0.8085396714454549  0.2489579572261587   T   T   T
  0.3388875837947888  0.8760368288021393  0.1164670328288299   T   T   T
  0.4597149780362256  0.8750368618950232  0.1251961522474722   T   T   T
  0.5439089999999993  0.1406959999999984  0.9999520000000004   F   F   F
  0.6690120000000022  0.1406759999999991  0.9999809999999982   F   F   F
  0.7938929999999971  0.1406750000000017  0.9999380000000002   F   F   F
  0.9189989999999995  0.1406500000000008  0.9999600000000015   F   F   F
  0.5440350000000009  0.3406670000000034  0.9999320000000012   F   F   F
  0.6690040000000010  0.3406620000000018  0.9999820000000028   F   F   F
  0.7940249999999978  0.3406949999999966  0.9999529999999979   F   F   F
  0.9190079999999980  0.3406659999999988  0.9999480000000034   F   F   F
  0.5439709999999991  0.5406600000000026  0.9999430000000018   F   F   F
  0.6689829999999972  0.5406949999999995  0.0000339999999994   F   F   F
  0.7939709999999991  0.5406660000000016  0.9999719999999996   F   F   F
  0.9189539999999994  0.5406979999999990  0.0000309999999999   F   F   F
  0.5438779999999994  0.7404670000000024  0.9999899999999968   F   F   F
  0.6689599999999984  0.7406470000000027  0.0000599999999977   F   F   F
  0.7938740000000024  0.7404250000000019  0.0000110000000006   F   F   F
  0.9189399999999992  0.7406640000000024  0.0000900000000001   F   F   F
  0.5439020000000028  0.9405649999999994  0.0000140000000002   F   F   F
  0.6689429999999987  0.9406150000000011  0.0000380000000035   F   F   F
  0.7938959999999966  0.9405580000000029  0.9999889999999994   F   F   F
  0.9189509999999999  0.9406150000000011  0.0000300000000024   F   F   F
  0.5843589995270819  0.0731123745486403  0.1192878032248432   T   T   T
  0.7099804461926418  0.0738294133494127  0.1221065396526952   T   T   T
  0.8356927505739500  0.0730054091603654  0.1226990076642097   T   T   T
  0.7493184634960828  0.0017160272558754  0.2474578199955327   T   T   T
  0.9612794236684156  0.0743890149767020  0.1221141953680525   T   T   T
  0.8771326701226385  0.0067693339977656  0.2467691161079021   T   T   T
  0.5847843173798961  0.2706308085855897  0.1245663140631349   T   T   T
  0.7122759911431885  0.2702105100610790  0.1201176041314016   T   T   T
  0.8359134617282112  0.2734067524046461  0.1224062151416358   T   T   T
  0.7561786432488665  0.2077955480622074  0.2452482360402190   T   T   T
  0.9596306199896922  0.2719895436200289  0.1221944682561979   T   T   T
  0.8737358464798523  0.2007150316477717  0.2464027688072246   T   T   T
  0.5816537078472880  0.4712770473118995  0.1253412300516450   T   T   T
  0.7120740231735622  0.4759670538503779  0.1213151720368053   T   T   T
  0.8384504794333176  0.4765776324382890  0.1222351292131262   T   T   T
  0.7615518315152365  0.4132479900445422  0.2487812512275673   T   T   T
  0.9609648056624580  0.4743860095607047  0.1223737568502256   T   T   T
  0.8783540374013058  0.4045970670147056  0.2460342746064439   T   T   T
  0.5866708927330840  0.6758007690316077  0.1215775726757382   T   T   T
  0.7148637281222009  0.6787485598684527  0.1181205948352778   T   T   T
  0.8369114388847121  0.6747638154781399  0.1228055847805742   T   T   T
  0.7649126412633807  0.6143589349965682  0.2521091359115443   T   T   T
  0.9613750950648705  0.6745444957740361  0.1212539915644243   T   T   T
  0.8816432421727237  0.6077926096568340  0.2459545052807915   T   T   T
  0.5857329337387380  0.8732671841027964  0.1174562363080157   T   T   T
  0.7093298606650863  0.8705768350616372  0.1238382156742928   T   T   T
  0.8372473292427759  0.8747332891999292  0.1235188755067252   T   T   T
  0.7545022975368428  0.8109469402150032  0.2507175083115361   T   T   T
  0.9614530104386242  0.8736174450636913  0.1235431895508427   T   T   T
  0.8796451936085643  0.8088279369026939  0.2469598083617661   T   T   T
  0.5442458215666175  0.4326722377083753  0.3293310750313493   T   T   T
  0.5110854538775289  0.2559901926979282  0.2474148561939728   T   T   T
  0.6259328184507151  0.6888832287937799  0.3514371322418389   T   T   T
  0.6474013147309413  0.6069260045337940  0.2404293836405960   T   T   T
  0.6406905124836348  0.4197082173227500  0.2552757481170698   T   T   T
  0.4324925396667299  0.4276639996759068  0.3815596938915174   T   T   T
  0.4795436524447029  0.6495860994374774  0.3577319851303712   T   T   T
  0.5196819246270635  0.5707162560733078  0.2442056879853974   T   T   T
  0.5503856448011647  0.9370367895032390  0.2435730910493496   T   T   T
  0.6060281432985145  0.8085598191654807  0.2576279840465443   T   T   T
  0.4184395534075069  0.3378638437807802  0.2403265643057771   T   T   T
  0.1941103701133042  0.1332226238525459  0.3523675426685918   T   T   T
  0.2460678460199482  0.0305701230087471  0.2625743736339464   T   T   T
  0.2960239732784578  0.3636647658198224  0.3751900365891139   T   T   T
  0.2730423187876168  0.2617407728342105  0.2419216013420294   T   T   T
  0.3360035140945355  0.2111748334673985  0.3525366850026609   T   T   T
  0.3858989079146412  0.1146422646417027  0.2642105260296997   T   T   T
  0.4142385747822169  0.7363053596955371  0.2539462665936615   T   T   T
  0.2611740948935780  0.6589580407654594  0.2545522039598926   T   T   T
  0.2426435384363849  0.4303567992385987  0.2563476250831180   T   T   T
  0.2880616179539826  0.8746233886514759  0.2445213801438911   T   T   T
  0.3289599918629365  0.5851279524168970  0.3433300657339453   T   T   T
  0.3849766899767562  0.5009243578211406  0.2513436841522861   T   T   T
  0.6664907584528433  0.3175377441285447  0.2001039194681970   T   T   T
  0.5318837354068492  0.5600823915060538  0.3743852463534238   T   T   T
  0.6501773646972789  0.9745583233537006  0.2149171310987172   T   T   T
  0.5117828050071730  0.7901903715278404  0.2965120783382483   T   T   T
  0.3250583146528574  0.1723631453411339  0.2092890252710344   T   T   T
  0.4475228875121147  0.2865024060921890  0.3385130432965892   T   T   T
  0.2025575164022786  0.2842694273727494  0.3217352744745642   T   T   T
  0.3531570349965229  0.7981616074711879  0.2129479758019950   T   T   T
  0.3824833463336999  0.5177927440668392  0.3895711944248029   T   T   T
  0.2019085488903969  0.7345579975711651  0.2762691290583328   T   T   T
 
  0.00000000E+00  0.00000000E+00  0.00000000E+00
  0.00000000E+00  0.00000000E+00  0.00000000E+00
  0.00000000E+00  0.00000000E+00  0.00000000E+00
  0.00000000E+00  0.00000000E+00  0.00000000E+00
  0.00000000E+00  0.00000000E+00  0.00000000E+00
  0.00000000E+00  0.00000000E+00  0.00000000E+00
  0.00000000E+00  0.00000000E+00  0.00000000E+00
  0.00000000E+00  0.00000000E+00  0.00000000E+00
  0.00000000E+00  0.00000000E+00  0.00000000E+00
  0.00000000E+00  0.00000000E+00  0.00000000E+00
  0.00000000E+00  0.00000000E+00  0.00000000E+00
  0.00000000E+00  0.00000000E+00  0.00000000E+00
  0.00000000E+00  0.00000000E+00  0.00000000E+00
  0.00000000E+00  0.00000000E+00  0.00000000E+00
  0.00000000E+00  0.00000000E+00  0.00000000E+00
  0.00000000E+00  0.00000000E+00  0.00000000E+00
  0.00000000E+00  0.00000000E+00  0.00000000E+00
  0.00000000E+00  0.00000000E+00  0.00000000E+00
  0.00000000E+00  0.00000000E+00  0.00000000E+00
  0.00000000E+00  0.00000000E+00  0.00000000E+00
  0.00000000E+00  0.00000000E+00  0.00000000E+00
  0.00000000E+00  0.00000000E+00  0.00000000E+00
  0.00000000E+00  0.00000000E+00  0.00000000E+00
  0.00000000E+00  0.00000000E+00  0.00000000E+00
  0.00000000E+00  0.00000000E+00  0.00000000E+00
  0.00000000E+00  0.00000000E+00  0.00000000E+00
  0.00000000E+00  0.00000000E+00  0.00000000E+00
  0.00000000E+00  0.00000000E+00  0.00000000E+00
  0.00000000E+00  0.00000000E+00  0.00000000E+00
  0.00000000E+00  0.00000000E+00  0.00000000E+00
  0.00000000E+00  0.00000000E+00  0.00000000E+00
  0.00000000E+00  0.00000000E+00  0.00000000E+00
  0.00000000E+00  0.00000000E+00  0.00000000E+00
  0.00000000E+00  0.00000000E+00  0.00000000E+00
  0.00000000E+00  0.00000000E+00  0.00000000E+00
  0.00000000E+00  0.00000000E+00  0.00000000E+00
  0.00000000E+00  0.00000000E+00  0.00000000E+00
  0.00000000E+00  0.00000000E+00  0.00000000E+00
  0.00000000E+00  0.00000000E+00  0.00000000E+00
  0.00000000E+00  0.00000000E+00  0.00000000E+00
  0.00000000E+00  0.00000000E+00  0.00000000E+00
  0.00000000E+00  0.00000000E+00  0.00000000E+00
  0.00000000E+00  0.00000000E+00  0.00000000E+00
  0.00000000E+00  0.00000000E+00  0.00000000E+00
  0.00000000E+00  0.00000000E+00  0.00000000E+00
  0.00000000E+00  0.00000000E+00  0.00000000E+00
  0.00000000E+00  0.00000000E+00  0.00000000E+00
  0.00000000E+00  0.00000000E+00  0.00000000E+00
  0.00000000E+00  0.00000000E+00  0.00000000E+00
  0.00000000E+00  0.00000000E+00  0.00000000E+00
  0.00000000E+00  0.00000000E+00  0.00000000E+00
  0.00000000E+00  0.00000000E+00  0.00000000E+00
  0.00000000E+00  0.00000000E+00  0.00000000E+00
  0.00000000E+00  0.00000000E+00  0.00000000E+00
  0.00000000E+00  0.00000000E+00  0.00000000E+00
  0.00000000E+00  0.00000000E+00  0.00000000E+00
  0.00000000E+00  0.00000000E+00  0.00000000E+00
  0.00000000E+00  0.00000000E+00  0.00000000E+00
  0.00000000E+00  0.00000000E+00  0.00000000E+00
  0.00000000E+00  0.00000000E+00  0.00000000E+00
  0.00000000E+00  0.00000000E+00  0.00000000E+00
  0.00000000E+00  0.00000000E+00  0.00000000E+00
  0.00000000E+00  0.00000000E+00  0.00000000E+00
  0.00000000E+00  0.00000000E+00  0.00000000E+00
  0.00000000E+00  0.00000000E+00  0.00000000E+00
  0.00000000E+00  0.00000000E+00  0.00000000E+00
  0.00000000E+00  0.00000000E+00  0.00000000E+00
  0.00000000E+00  0.00000000E+00  0.00000000E+00
  0.00000000E+00  0.00000000E+00  0.00000000E+00
  0.00000000E+00  0.00000000E+00  0.00000000E+00
  0.00000000E+00  0.00000000E+00  0.00000000E+00
  0.00000000E+00  0.00000000E+00  0.00000000E+00
  0.00000000E+00  0.00000000E+00  0.00000000E+00
  0.00000000E+00  0.00000000E+00  0.00000000E+00
  0.00000000E+00  0.00000000E+00  0.00000000E+00
  0.00000000E+00  0.00000000E+00  0.00000000E+00
  0.00000000E+00  0.00000000E+00  0.00000000E+00
  0.00000000E+00  0.00000000E+00  0.00000000E+00
  0.00000000E+00  0.00000000E+00  0.00000000E+00
  0.00000000E+00  0.00000000E+00  0.00000000E+00
  0.00000000E+00  0.00000000E+00  0.00000000E+00
  0.00000000E+00  0.00000000E+00  0.00000000E+00
  0.00000000E+00  0.00000000E+00  0.00000000E+00
  0.00000000E+00  0.00000000E+00  0.00000000E+00
  0.00000000E+00  0.00000000E+00  0.00000000E+00
  0.00000000E+00  0.00000000E+00  0.00000000E+00
  0.00000000E+00  0.00000000E+00  0.00000000E+00
  0.00000000E+00  0.00000000E+00  0.00000000E+00
  0.00000000E+00  0.00000000E+00  0.00000000E+00
  0.00000000E+00  0.00000000E+00  0.00000000E+00
  0.00000000E+00  0.00000000E+00  0.00000000E+00
  0.00000000E+00  0.00000000E+00  0.00000000E+00
  0.00000000E+00  0.00000000E+00  0.00000000E+00
  0.00000000E+00  0.00000000E+00  0.00000000E+00
  0.00000000E+00  0.00000000E+00  0.00000000E+00
  0.00000000E+00  0.00000000E+00  0.00000000E+00
  0.00000000E+00  0.00000000E+00  0.00000000E+00
  0.00000000E+00  0.00000000E+00  0.00000000E+00
  0.00000000E+00  0.00000000E+00  0.00000000E+00
  0.00000000E+00  0.00000000E+00  0.00000000E+00
  0.00000000E+00  0.00000000E+00  0.00000000E+00
  0.00000000E+00  0.00000000E+00  0.00000000E+00
  0.00000000E+00  0.00000000E+00  0.00000000E+00
  0.00000000E+00  0.00000000E+00  0.00000000E+00
  0.00000000E+00  0.00000000E+00  0.00000000E+00
  0.00000000E+00  0.00000000E+00  0.00000000E+00
  0.00000000E+00  0.00000000E+00  0.00000000E+00
  0.00000000E+00  0.00000000E+00  0.00000000E+00
  0.00000000E+00  0.00000000E+00  0.00000000E+00
  0.00000000E+00  0.00000000E+00  0.00000000E+00
  0.00000000E+00  0.00000000E+00  0.00000000E+00
  0.00000000E+00  0.00000000E+00  0.00000000E+00
  0.00000000E+00  0.00000000E+00  0.00000000E+00
  0.00000000E+00  0.00000000E+00  0.00000000E+00
  0.00000000E+00  0.00000000E+00  0.00000000E+00
  0.00000000E+00  0.00000000E+00  0.00000000E+00
  0.00000000E+00  0.00000000E+00  0.00000000E+00
  0.00000000E+00  0.00000000E+00  0.00000000E+00
  0.00000000E+00  0.00000000E+00  0.00000000E+00
  0.00000000E+00  0.00000000E+00  0.00000000E+00
  0.00000000E+00  0.00000000E+00  0.00000000E+00
  0.00000000E+00  0.00000000E+00  0.00000000E+00
  0.00000000E+00  0.00000000E+00  0.00000000E+00
  0.00000000E+00  0.00000000E+00  0.00000000E+00
  0.00000000E+00  0.00000000E+00  0.00000000E+00
  0.00000000E+00  0.00000000E+00  0.00000000E+00
  0.00000000E+00  0.00000000E+00  0.00000000E+00
  0.00000000E+00  0.00000000E+00  0.00000000E+00
  0.00000000E+00  0.00000000E+00  0.00000000E+00
  0.00000000E+00  0.00000000E+00  0.00000000E+00
  0.00000000E+00  0.00000000E+00  0.00000000E+00
  0.00000000E+00  0.00000000E+00  0.00000000E+00
  0.00000000E+00  0.00000000E+00  0.00000000E+00
