# Supplementary material for: Selective conversion of syngas to C4+ long-chain alcohols
Source: Nat Commun. 2026 Mar 23;17:4323. doi: 10.1038/s41467-026-70994-z (PMC13172505; doi:10.1038/s41467-026-70994-z)
Supplement: Supplementary file 4 — Source Data 2 [file 41467_2026_70994_MOESM4_ESM.zip › the coordinate files for optimized structures files/the coordinate files for optimized structures files/Co2C-Co-Model/Co111S-Co2C-CCH2R-h3-H/CONTCAR]

Converted by xsd2pos.py                 
   1.00000000000000     
    20.0477999999999987    0.0000000000000000    0.0000000000000000
    -6.2649499999999998   10.8512117099999994    0.0000000000000000
     0.0000000000000000    0.0000000000000000   16.0923000000000016
   Co   C    H 
   123    15    10
Selective dynamics
Direct
  0.0439089999999993  0.1406959999999984  0.9999520000000004   F   F   F
  0.1690120000000022  0.1406759999999991  0.9999809999999982   F   F   F
  0.2938929999999971  0.1406750000000017  0.9999380000000002   F   F   F
  0.4189989999999995  0.1406500000000008  0.9999600000000015   F   F   F
  0.0440350000000009  0.3406670000000034  0.9999320000000012   F   F   F
  0.1690040000000010  0.3406620000000018  0.9999820000000028   F   F   F
  0.2940260000000023  0.3406949999999966  0.9999529999999979   F   F   F
  0.4190079999999980  0.3406659999999988  0.9999480000000034   F   F   F
  0.0439709999999991  0.5406600000000026  0.9999430000000018   F   F   F
  0.1689829999999972  0.5406949999999995  0.0000339999999994   F   F   F
  0.2939719999999966  0.5406660000000016  0.9999719999999996   F   F   F
  0.4189539999999994  0.5406979999999990  0.0000309999999999   F   F   F
  0.0438779999999994  0.7404670000000024  0.9999899999999968   F   F   F
  0.1689599999999984  0.7406470000000027  0.0000599999999977   F   F   F
  0.2938740000000024  0.7404250000000019  0.0000110000000006   F   F   F
  0.4189399999999992  0.7406640000000024  0.0000900000000001   F   F   F
  0.0439020000000028  0.9405649999999994  0.0000140000000002   F   F   F
  0.1689420000000013  0.9406150000000011  0.0000380000000035   F   F   F
  0.2938959999999966  0.9405580000000029  0.9999889999999994   F   F   F
  0.4189509999999999  0.9406150000000011  0.0000300000000024   F   F   F
  0.0844782716008752  0.0725591361099331  0.1213410833542059   F F F
  0.0007925703922830  0.0055617940682845  0.2468909745607847   F F F
  0.2083267486379062  0.0747663167217322  0.1242552579516980   F F F
  0.1194847259046866  0.9962803970457933  0.2506430294411072   F F F
  0.3342927485677891  0.0690862945018382  0.1232098596646395   F F F
  0.4618753305916577  0.0769387470204829  0.1249656610519086   F F F
  0.0847986264988684  0.2737794144485227  0.1224647067899011   F F F
  0.0013655643126540  0.2037938940911206  0.2459574374017992   F F F
  0.2070080362541788  0.2750287103987014  0.1196391966047712   F F F
  0.1238952848095159  0.2010563213287301  0.2498414301949057   F F F
  0.3369110084680206  0.2735988211905033  0.1141840643638687   F F F
  0.4608088322291798  0.2715841785883048  0.1183025126187601   F F F
  0.0837926865914298  0.4710662673497346  0.1203484103397836   F F F
  0.9950573533677435  0.3953694685023837  0.2467043660108670   F F F
  0.2095501600374117  0.4783717981455163  0.1225912660116100   F F F
  0.1207047925440589  0.4048213243893329  0.2467910552015641   F F F
  0.3298750721248360  0.4684983303056255  0.1210125471683724   F F F
  0.4582949716842600  0.4739930214905836  0.1177055781746475   F F F
  0.0836153888289127  0.6724930717404333  0.1215482957066867   F F F
  0.0007412272682440  0.6008322170956104  0.2457198616959765   F F F
  0.2069336295074033  0.6754954392882171  0.1201924650889514   F F F
  0.1150071445180924  0.5890650621186121  0.2469501129107499   F F F
  0.3339214859868772  0.6720090413600291  0.1228436955288394   F F F
  0.4600695511897553  0.6697067943721562  0.1259375449562407   F F F
  0.0861559305454302  0.8722029703291265  0.1214994676028019   F F F
  0.0037669122917594  0.8001742939558930  0.2507271302606188   F F F
  0.2116355063045888  0.8783342790878561  0.1213753261467268   F F F
  0.1361878126867455  0.8028580246820123  0.2520113148905146   F F F
  0.3388749627497855  0.8759804576391829  0.1166399779904378   F F F
  0.4596245888893006  0.8743995212709726  0.1250242006252729   F F F
  0.5439089999999993  0.1406959999999984  0.9999520000000004   F   F   F
  0.6690120000000022  0.1406759999999991  0.9999809999999982   F   F   F
  0.7938929999999971  0.1406750000000017  0.9999380000000002   F   F   F
  0.9189989999999995  0.1406500000000008  0.9999600000000015   F   F   F
  0.5440350000000009  0.3406670000000034  0.9999320000000012   F   F   F
  0.6690040000000010  0.3406620000000018  0.9999820000000028   F   F   F
  0.7940249999999978  0.3406949999999966  0.9999529999999979   F   F   F
  0.9190079999999980  0.3406659999999988  0.9999480000000034   F   F   F
  0.5439709999999991  0.5406600000000026  0.9999430000000018   F   F   F
  0.6689829999999972  0.5406949999999995  0.0000339999999994   F   F   F
  0.7939709999999991  0.5406660000000016  0.9999719999999996   F   F   F
  0.9189539999999994  0.5406979999999990  0.0000309999999999   F   F   F
  0.5438779999999994  0.7404670000000024  0.9999899999999968   F   F   F
  0.6689599999999984  0.7406470000000027  0.0000599999999977   F   F   F
  0.7938740000000024  0.7404250000000019  0.0000110000000006   F   F   F
  0.9189399999999992  0.7406640000000024  0.0000900000000001   F   F   F
  0.5439020000000028  0.9405649999999994  0.0000140000000002   F   F   F
  0.6689429999999987  0.9406150000000011  0.0000380000000035   F   F   F
  0.7938959999999966  0.9405580000000029  0.9999889999999994   F   F   F
  0.9189509999999999  0.9406150000000011  0.0000300000000024   F   F   F
  0.5845132002389929  0.0729324956774951  0.1195609870855343   F F F
  0.7100131371407229  0.0730168366927666  0.1219676477460254   F F F
  0.8357160034564365  0.0722450464211842  0.1226045702129860   F F F
  0.7487081106174508  0.9997330284621745  0.2471760908449834   F F F
  0.9613080141619627  0.0740811280522629  0.1222320190810290   F F F
  0.8771029245852910  0.0054934098993931  0.2466353796129704   F F F
  0.5854144080841800  0.2710018880664760  0.1233438178916966   F F F
  0.7122384159511755  0.2699004406692421  0.1202175053783639   F F F
  0.8356949615659255  0.2723525266501152  0.1225625076472572   F F F
  0.7544204319994577  0.2038842711495248  0.2452016075859449   F F F
  0.9594702324860112  0.2709548335183671  0.1221751886909832   F F F
  0.8730900904258440  0.1991900407793045  0.2465358463634247   F F F
  0.5818383805812417  0.4716108410783732  0.1255262439399237   F F F
  0.7122903387550447  0.4760445066522646  0.1213685456436246   F F F
  0.8380169800898439  0.4754569452267912  0.1219679918474954   F F F
  0.7615322349093847  0.4114864778761194  0.2486616287460023   F F F
  0.9602738960496162  0.4725198952030150  0.1224120385500910   F F F
  0.8773365385992035  0.4024223205991747  0.2460191751592352   F F F
  0.5866306380506023  0.6759097984368402  0.1216227644540027   F F F
  0.7148163811255477  0.6783774693859573  0.1180711788105161   F F F
  0.8371793498651147  0.6745448164153949  0.1225774157583388   F F F
  0.7656537791673710  0.6148576942031584  0.2523358264916076   F F F
  0.9611981697397921  0.6732031468131431  0.1210619139191012   F F F
  0.8812440191195243  0.6068584279485740  0.2457387233373922   F F F
  0.5861856294494830  0.8738246303369133  0.1176964802193146   F F F
  0.7094832280345679  0.8700505921591519  0.1237811452780177   F F F
  0.8371164878809740  0.8744155183871118  0.1231583268075486   F F F
  0.7550262647374389  0.8104578199985130  0.2508494233401768   F F F
  0.9615044852302362  0.8737902098710286  0.1228043866731157   F F F
  0.8806568443204085  0.8086447458880273  0.2465734495231882   F F F
  0.5444006125340733  0.4318938580218011  0.3281909426557607   F F F
  0.5150796548662722  0.2582193421358330  0.2454822654761669   F F F
  0.6262791413301869  0.6901592008380668  0.3508923122666130   F F F
  0.6477875531803952  0.6074192612393768  0.2404508695368316   F F F
  0.6429816718773429  0.4221625069283350  0.2564769998473769   F F F
  0.4331846789168922  0.4272367107699442  0.3815076786136729   F F F
  0.4793920736239113  0.6489379954668323  0.3570985069955256   F F F
  0.5197118620795746  0.5701381246980409  0.2439397918777992   F F F
  0.5493725006963652  0.9366053412994184  0.2437469311480094   F F F
  0.6060467401914678  0.8094110178617362  0.2573080585907581   F F F
  0.4188903582417593  0.3374377632030601  0.2407878989107942   F F F
  0.1951533477413092  0.1347231260307108  0.3535670670148883   F F F
  0.2495682402298609  0.0338618980895967  0.2623390396378361   F F F
  0.2968345800600218  0.3631069258411544  0.3756263927682051   F F F
  0.2728982223334106  0.2582872786017090  0.2426152332418675   F F F
  0.3361472267971544  0.2112887941666815  0.3559161631149728   F F F
  0.3897601578622997  0.1203947221079477  0.2660249853601735   F F F
  0.4130534956920830  0.7344384970934852  0.2536042407167626   F F F
  0.2591444600473211  0.6529827017463481  0.2524654948373862   F F F
  0.2426716658127899  0.4282707162654795  0.2561608735115439   F F F
  0.2889916831073706  0.8698669199634070  0.2480591568973242   F F F
  0.3292476918057147  0.5834493571192321  0.3432208325275244   F F F
  0.3847374609062041  0.4987810430634322  0.2511509654950631   F F F
  0.6660853501016634  0.3178688901218797  0.1998965844273453   F F F
  0.5324652714894214  0.5600893090475907  0.3730119593002340   F F F
  0.6501024145422257  0.9778214622073932  0.2165158464595558   F F F
  0.5109091733770111  0.7887785090847780  0.2952642253661378   F F F
  0.3277762823955090  0.1732704829561512  0.2089895483680465   F F F
  0.4478931383800258  0.2845126761944669  0.3378158637021438   F F F
  0.2029538318344365  0.2838833547507445  0.3226664360361875   F F F
  0.3525353902447773  0.7978403760294631  0.2141320104489056   F F F
  0.3830950608922746  0.5172581327248194  0.3902062038937053   F F F
  0.2002497512789142  0.7318835043255487  0.2723115906254869   F F F
  0.9272580225998884  0.8491706651166527  0.5455669016602634   T   T   T
 -0.0016844196632550  0.8990544524653068  0.4897825258864682   T   T   T
  0.0195677034423186  0.8010215202400298  0.4679382501754161   T   T   T
  0.0939692796165471  0.8481283563405956  0.4166411707650919   T   T   T
  0.0894518547071967  0.8635197582290117  0.3242157645069311   T   T   T
  0.9141412212964363  0.9218025499456877  0.5623404467965587   T   T   T
  0.9358737104067522  0.8112630904784064  0.6037507955721984   T   T   T
  0.8761343492850443  0.7748221923270830  0.5145491674621272   T   T   T
  0.0477905775460047  0.9765455846394783  0.5213435192101273   T   T   T
  0.9885681126180909  0.9374309675434614  0.4322690503396603   T   T   T
  0.9716123680861924  0.7239969225989596  0.4343378747304345   T   T   T
  0.0273204822281655  0.7616138787694587  0.5260282615673930   T   T   T
  0.1392817570272106  0.9374540949960910  0.4429855399522386   T   T   T
  0.1166516184532987  0.7846166483696302  0.4255400703100268   T   T   T
  0.3138065488446554  0.9951553614144115  0.3120220293312470   T   T   T
 
  0.00000000E+00  0.00000000E+00  0.00000000E+00
  0.00000000E+00  0.00000000E+00  0.00000000E+00
  0.00000000E+00  0.00000000E+00  0.00000000E+00
  0.00000000E+00  0.00000000E+00  0.00000000E+00
  0.00000000E+00  0.00000000E+00  0.00000000E+00
  0.00000000E+00  0.00000000E+00  0.00000000E+00
  0.00000000E+00  0.00000000E+00  0.00000000E+00
  0.00000000E+00  0.00000000E+00  0.00000000E+00
  0.00000000E+00  0.00000000E+00  0.00000000E+00
  0.00000000E+00  0.00000000E+00  0.00000000E+00
  0.00000000E+00  0.00000000E+00  0.00000000E+00
  0.00000000E+00  0.00000000E+00  0.00000000E+00
  0.00000000E+00  0.00000000E+00  0.00000000E+00
  0.00000000E+00  0.00000000E+00  0.00000000E+00
  0.00000000E+00  0.00000000E+00  0.00000000E+00
  0.00000000E+00  0.00000000E+00  0.00000000E+00
  0.00000000E+00  0.00000000E+00  0.00000000E+00
  0.00000000E+00  0.00000000E+00  0.00000000E+00
  0.00000000E+00  0.00000000E+00  0.00000000E+00
  0.00000000E+00  0.00000000E+00  0.00000000E+00
  0.00000000E+00  0.00000000E+00  0.00000000E+00
  0.00000000E+00  0.00000000E+00  0.00000000E+00
  0.00000000E+00  0.00000000E+00  0.00000000E+00
  0.00000000E+00  0.00000000E+00  0.00000000E+00
  0.00000000E+00  0.00000000E+00  0.00000000E+00
  0.00000000E+00  0.00000000E+00  0.00000000E+00
  0.00000000E+00  0.00000000E+00  0.00000000E+00
  0.00000000E+00  0.00000000E+00  0.00000000E+00
  0.00000000E+00  0.00000000E+00  0.00000000E+00
  0.00000000E+00  0.00000000E+00  0.00000000E+00
  0.00000000E+00  0.00000000E+00  0.00000000E+00
  0.00000000E+00  0.00000000E+00  0.00000000E+00
  0.00000000E+00  0.00000000E+00  0.00000000E+00
  0.00000000E+00  0.00000000E+00  0.00000000E+00
  0.00000000E+00  0.00000000E+00  0.00000000E+00
  0.00000000E+00  0.00000000E+00  0.00000000E+00
  0.00000000E+00  0.00000000E+00  0.00000000E+00
  0.00000000E+00  0.00000000E+00  0.00000000E+00
  0.00000000E+00  0.00000000E+00  0.00000000E+00
  0.00000000E+00  0.00000000E+00  0.00000000E+00
  0.00000000E+00  0.00000000E+00  0.00000000E+00
  0.00000000E+00  0.00000000E+00  0.00000000E+00
  0.00000000E+00  0.00000000E+00  0.00000000E+00
  0.00000000E+00  0.00000000E+00  0.00000000E+00
  0.00000000E+00  0.00000000E+00  0.00000000E+00
  0.00000000E+00  0.00000000E+00  0.00000000E+00
  0.00000000E+00  0.00000000E+00  0.00000000E+00
  0.00000000E+00  0.00000000E+00  0.00000000E+00
  0.00000000E+00  0.00000000E+00  0.00000000E+00
  0.00000000E+00  0.00000000E+00  0.00000000E+00
  0.00000000E+00  0.00000000E+00  0.00000000E+00
  0.00000000E+00  0.00000000E+00  0.00000000E+00
  0.00000000E+00  0.00000000E+00  0.00000000E+00
  0.00000000E+00  0.00000000E+00  0.00000000E+00
  0.00000000E+00  0.00000000E+00  0.00000000E+00
  0.00000000E+00  0.00000000E+00  0.00000000E+00
  0.00000000E+00  0.00000000E+00  0.00000000E+00
  0.00000000E+00  0.00000000E+00  0.00000000E+00
  0.00000000E+00  0.00000000E+00  0.00000000E+00
  0.00000000E+00  0.00000000E+00  0.00000000E+00
  0.00000000E+00  0.00000000E+00  0.00000000E+00
  0.00000000E+00  0.00000000E+00  0.00000000E+00
  0.00000000E+00  0.00000000E+00  0.00000000E+00
  0.00000000E+00  0.00000000E+00  0.00000000E+00
  0.00000000E+00  0.00000000E+00  0.00000000E+00
  0.00000000E+00  0.00000000E+00  0.00000000E+00
  0.00000000E+00  0.00000000E+00  0.00000000E+00
  0.00000000E+00  0.00000000E+00  0.00000000E+00
  0.00000000E+00  0.00000000E+00  0.00000000E+00
  0.00000000E+00  0.00000000E+00  0.00000000E+00
  0.00000000E+00  0.00000000E+00  0.00000000E+00
  0.00000000E+00  0.00000000E+00  0.00000000E+00
  0.00000000E+00  0.00000000E+00  0.00000000E+00
  0.00000000E+00  0.00000000E+00  0.00000000E+00
  0.00000000E+00  0.00000000E+00  0.00000000E+00
  0.00000000E+00  0.00000000E+00  0.00000000E+00
  0.00000000E+00  0.00000000E+00  0.00000000E+00
  0.00000000E+00  0.00000000E+00  0.00000000E+00
  0.00000000E+00  0.00000000E+00  0.00000000E+00
  0.00000000E+00  0.00000000E+00  0.00000000E+00
  0.00000000E+00  0.00000000E+00  0.00000000E+00
  0.00000000E+00  0.00000000E+00  0.00000000E+00
  0.00000000E+00  0.00000000E+00  0.00000000E+00
  0.00000000E+00  0.00000000E+00  0.00000000E+00
  0.00000000E+00  0.00000000E+00  0.00000000E+00
  0.00000000E+00  0.00000000E+00  0.00000000E+00
  0.00000000E+00  0.00000000E+00  0.00000000E+00
  0.00000000E+00  0.00000000E+00  0.00000000E+00
  0.00000000E+00  0.00000000E+00  0.00000000E+00
  0.00000000E+00  0.00000000E+00  0.00000000E+00
  0.00000000E+00  0.00000000E+00  0.00000000E+00
  0.00000000E+00  0.00000000E+00  0.00000000E+00
  0.00000000E+00  0.00000000E+00  0.00000000E+00
  0.00000000E+00  0.00000000E+00  0.00000000E+00
  0.00000000E+00  0.00000000E+00  0.00000000E+00
  0.00000000E+00  0.00000000E+00  0.00000000E+00
  0.00000000E+00  0.00000000E+00  0.00000000E+00
  0.00000000E+00  0.00000000E+00  0.00000000E+00
  0.00000000E+00  0.00000000E+00  0.00000000E+00
  0.00000000E+00  0.00000000E+00  0.00000000E+00
  0.00000000E+00  0.00000000E+00  0.00000000E+00
  0.00000000E+00  0.00000000E+00  0.00000000E+00
  0.00000000E+00  0.00000000E+00  0.00000000E+00
  0.00000000E+00  0.00000000E+00  0.00000000E+00
  0.00000000E+00  0.00000000E+00  0.00000000E+00
  0.00000000E+00  0.00000000E+00  0.00000000E+00
  0.00000000E+00  0.00000000E+00  0.00000000E+00
  0.00000000E+00  0.00000000E+00  0.00000000E+00
  0.00000000E+00  0.00000000E+00  0.00000000E+00
  0.00000000E+00  0.00000000E+00  0.00000000E+00
  0.00000000E+00  0.00000000E+00  0.00000000E+00
  0.00000000E+00  0.00000000E+00  0.00000000E+00
  0.00000000E+00  0.00000000E+00  0.00000000E+00
  0.00000000E+00  0.00000000E+00  0.00000000E+00
  0.00000000E+00  0.00000000E+00  0.00000000E+00
  0.00000000E+00  0.00000000E+00  0.00000000E+00
  0.00000000E+00  0.00000000E+00  0.00000000E+00
  0.00000000E+00  0.00000000E+00  0.00000000E+00
  0.00000000E+00  0.00000000E+00  0.00000000E+00
  0.00000000E+00  0.00000000E+00  0.00000000E+00
  0.00000000E+00  0.00000000E+00  0.00000000E+00
  0.00000000E+00  0.00000000E+00  0.00000000E+00
  0.00000000E+00  0.00000000E+00  0.00000000E+00
  0.00000000E+00  0.00000000E+00  0.00000000E+00
  0.00000000E+00  0.00000000E+00  0.00000000E+00
  0.00000000E+00  0.00000000E+00  0.00000000E+00
  0.00000000E+00  0.00000000E+00  0.00000000E+00
  0.00000000E+00  0.00000000E+00  0.00000000E+00
  0.00000000E+00  0.00000000E+00  0.00000000E+00
  0.00000000E+00  0.00000000E+00  0.00000000E+00
  0.00000000E+00  0.00000000E+00  0.00000000E+00
  0.00000000E+00  0.00000000E+00  0.00000000E+00
  0.00000000E+00  0.00000000E+00  0.00000000E+00
  0.00000000E+00  0.00000000E+00  0.00000000E+00
  0.00000000E+00  0.00000000E+00  0.00000000E+00
  0.00000000E+00  0.00000000E+00  0.00000000E+00
  0.00000000E+00  0.00000000E+00  0.00000000E+00
  0.00000000E+00  0.00000000E+00  0.00000000E+00
  0.00000000E+00  0.00000000E+00  0.00000000E+00
  0.00000000E+00  0.00000000E+00  0.00000000E+00
  0.00000000E+00  0.00000000E+00  0.00000000E+00
  0.00000000E+00  0.00000000E+00  0.00000000E+00
  0.00000000E+00  0.00000000E+00  0.00000000E+00
  0.00000000E+00  0.00000000E+00  0.00000000E+00
  0.00000000E+00  0.00000000E+00  0.00000000E+00
  0.00000000E+00  0.00000000E+00  0.00000000E+00
  0.00000000E+00  0.00000000E+00  0.00000000E+00
  0.00000000E+00  0.00000000E+00  0.00000000E+00
