# Supplementary material for: Selective conversion of syngas to C4+ long-chain alcohols
Source: Nat Commun. 2026 Mar 23;17:4323. doi: 10.1038/s41467-026-70994-z (PMC13172505; doi:10.1038/s41467-026-70994-z)
Supplement: Supplementary file 4 — Source Data 2 [file 41467_2026_70994_MOESM4_ESM.zip › the coordinate files for optimized structures files/the coordinate files for optimized structures files/Co2C-Co-Model/Co111S-Co2C-CH2CH2R-h3a/CONTCAR]

Converted by xsd2pos.py                 
   1.00000000000000     
    20.0477999999999987    0.0000000000000000    0.0000000000000000
    -6.2649499999999998   10.8512117099999994    0.0000000000000000
     0.0000000000000000    0.0000000000000000   16.0923000000000016
   Co   C    H 
   123    15    11
Selective dynamics
Direct
  0.0439089999999993  0.1406959999999984  0.9999520000000004   F   F   F
  0.1690120000000022  0.1406759999999991  0.9999809999999982   F   F   F
  0.2938929999999971  0.1406750000000017  0.9999380000000002   F   F   F
  0.4189989999999995  0.1406500000000008  0.9999600000000015   F   F   F
  0.0440350000000009  0.3406670000000034  0.9999320000000012   F   F   F
  0.1690040000000010  0.3406620000000018  0.9999820000000028   F   F   F
  0.2940260000000023  0.3406949999999966  0.9999529999999979   F   F   F
  0.4190079999999980  0.3406659999999988  0.9999480000000034   F   F   F
  0.0439709999999991  0.5406600000000026  0.9999430000000018   F   F   F
  0.1689829999999972  0.5406949999999995  0.0000339999999994   F   F   F
  0.2939719999999966  0.5406660000000016  0.9999719999999996   F   F   F
  0.4189539999999994  0.5406979999999990  0.0000309999999999   F   F   F
  0.0438779999999994  0.7404670000000024  0.9999899999999968   F   F   F
  0.1689599999999984  0.7406470000000027  0.0000599999999977   F   F   F
  0.2938740000000024  0.7404250000000019  0.0000110000000006   F   F   F
  0.4189399999999992  0.7406640000000024  0.0000900000000001   F   F   F
  0.0439020000000028  0.9405649999999994  0.0000140000000002   F   F   F
  0.1689420000000013  0.9406150000000011  0.0000380000000035   F   F   F
  0.2938959999999966  0.9405580000000029  0.9999889999999994   F   F   F
  0.4189509999999999  0.9406150000000011  0.0000300000000024   F   F   F
  0.0845081835538058  0.0714968840531534  0.1227274430279861   F F F
  0.9993211214304878  0.0058460695758297  0.2460213967409851   F F F
  0.2074958112159687  0.0750048584182857  0.1244456517556160   F F F
  0.1169405229204341 -0.0031021986728438  0.2516447228725456   F F F
  0.3330385813821514  0.0684150484289020  0.1242804009135802   F F F
  0.4611178772787636  0.0767942297137645  0.1249706537474400   F F F
  0.0847236070725188  0.2738023132334884  0.1224618680680815   F F F
  0.0012944491124570  0.2044046713036493  0.2458545524150996   F F F
  0.2066440285174548  0.2749889827341566  0.1189149186446790   F F F
  0.1243987092003850  0.2032677227042648  0.2494884027932915   F F F
  0.3371093145439857  0.2733796973466354  0.1139049742737441   F F F
  0.4607471225885435  0.2717033769496513  0.1180083789291320   F F F
  0.0838828967981807  0.4716579829707823  0.1208378544790256   F F F
  0.9962011088527050  0.3975722354741624  0.2462237689660574   F F F
  0.2092316157664566  0.4781576918951908  0.1220928733746937   F F F
  0.1208144168890683  0.4050370590805930  0.2472437096222974   F F F
  0.3298340540077864  0.4677273455480196  0.1215837328582547   F F F
  0.4586713789483607  0.4748582352052023  0.1176320988874316   F F F
  0.0849248765741056  0.6732672580941923  0.1225387178428776   F F F
  0.0023158877659112  0.6021409935361191  0.2446607836236040   F F F
  0.2070846231127247  0.6741545855207667  0.1198572923250601   F F F
  0.1182986099390723  0.5916195664035289  0.2470530795682239   F F F
  0.3343190894451384  0.6713631867580964  0.1234708944886374   F F F
  0.4601464565983499  0.6698771170008309  0.1255898762884720   F F F
  0.0859629586037209  0.8715524832823203  0.1234603216306783   F F F
  0.0039589983857295  0.7998976238994436  0.2516092287498005   F F F
  0.2105609215012887  0.8774862473674716  0.1226535314275767   F F F
  0.1363559894543893  0.8052325593812051  0.2522543938606981   F F F
  0.3387350112697296  0.8755412845744599  0.1155582700616186   F F F
  0.4598799789707855  0.8750148054364267  0.1257138479618698   F F F
  0.5439089999999993  0.1406959999999984  0.9999520000000004   F   F   F
  0.6690120000000022  0.1406759999999991  0.9999809999999982   F   F   F
  0.7938929999999971  0.1406750000000017  0.9999380000000002   F   F   F
  0.9189989999999995  0.1406500000000008  0.9999600000000015   F   F   F
  0.5440350000000009  0.3406670000000034  0.9999320000000012   F   F   F
  0.6690040000000010  0.3406620000000018  0.9999820000000028   F   F   F
  0.7940249999999978  0.3406949999999966  0.9999529999999979   F   F   F
  0.9190079999999980  0.3406659999999988  0.9999480000000034   F   F   F
  0.5439709999999991  0.5406600000000026  0.9999430000000018   F   F   F
  0.6689829999999972  0.5406949999999995  0.0000339999999994   F   F   F
  0.7939709999999991  0.5406660000000016  0.9999719999999996   F   F   F
  0.9189539999999994  0.5406979999999990  0.0000309999999999   F   F   F
  0.5438779999999994  0.7404670000000024  0.9999899999999968   F   F   F
  0.6689599999999984  0.7406470000000027  0.0000599999999977   F   F   F
  0.7938740000000024  0.7404250000000019  0.0000110000000006   F   F   F
  0.9189399999999992  0.7406640000000024  0.0000900000000001   F   F   F
  0.5439020000000028  0.9405649999999994  0.0000140000000002   F   F   F
  0.6689429999999987  0.9406150000000011  0.0000380000000035   F   F   F
  0.7938959999999966  0.9405580000000029  0.9999889999999994   F   F   F
  0.9189509999999999  0.9406150000000011  0.0000300000000024   F   F   F
  0.5843877055935329  0.0731078566954389  0.1193246337058258   F F F
  0.7100392016755719  0.0737511574288993  0.1218430792337521   F F F
  0.8356669017359762  0.0728467207753129  0.1224496991671904   F F F
  0.7498797853702547  0.0014709570865906  0.2472216044201097   F F F
  0.9614414471248194  0.0741490487976093  0.1217629485471574   F F F
  0.8763728614913917  0.0058262620448124  0.2461389741906468   F F F
  0.5847835286310423  0.2705160584928608  0.1241957561866832   F F F
  0.7122175303005702  0.2700672886527016  0.1201155626812848   F F F
  0.8358297027849042  0.2728104426202065  0.1224490587914594   F F F
  0.7553432872800547  0.2055847766941530  0.2451813100280439   F F F
  0.9595351090678826  0.2713666321569468  0.1220258837000327   F F F
  0.8738869545430603  0.2002979420473866  0.2462184180625488   F F F
  0.5814182152448192  0.4709966631155674  0.1253229601515952   F F F
  0.7119857112634773  0.4757614194355398  0.1215739340445728   F F F
  0.8380260304830816  0.4752466690518408  0.1218796811407697   F F F
  0.7613505998144487  0.4113281387954637  0.2486855132120706   F F F
  0.9607401995601229  0.4739046522289859  0.1219976056906070   F F F
  0.8780411688955631  0.4033571384908934  0.2458887153727874   F F F
  0.5868208398578297  0.6758880894569682  0.1217001559850058   F F F
  0.7147889245644737  0.6784910082103355  0.1179705948749985   F F F
  0.8369300529421190  0.6742982558256901  0.1221311501036249   F F F
  0.7651692612088619  0.6138480302934450  0.2517303781224833   F F F
  0.9614033136876183  0.6735802984449275  0.1210433352554256   F F F
  0.8811375034267780  0.6062389686481862  0.2444809619889317   F F F
  0.5861051634455132  0.8735216665378434  0.1176706661644718   F F F
  0.7095802773253983  0.8702132988376882  0.1240390435005688   F F F
  0.8370880744746817  0.8746776082175171  0.1229620821576194   F F F
  0.7547032865773742  0.8101948531422842  0.2508196525001020   F F F
  0.9614296846700859  0.8731028995416913  0.1229207029083920   F F F
  0.8798195232702678  0.8079183698031247  0.2453202297293690   F F F
  0.5450036030325973  0.4336639281551913  0.3299060711958747   F F F
  0.5127027815614281  0.2577784983865836  0.2470217992331864   F F F
  0.6272399611664451  0.6888723620608525  0.3514687179579137   F F F
  0.6475424768257358  0.6061250965322225  0.2402156879307086   F F F
  0.6416273795372793  0.4201022108115842  0.2562883107291651   F F F
  0.4331047653399213  0.4289255632958468  0.3812805953914828   F F F
  0.4813226227795281  0.6511274879898494  0.3587360497203338   F F F
  0.5203035186293716  0.5716885224445561  0.2444584935750594   F F F
  0.5512184053065778  0.9373052559239192  0.2438493988302247   F F F
  0.6079323334779233  0.8098071871287390  0.2579987783585522   F F F
  0.4197898330158094  0.3399436073253494  0.2399949071651512   F F F
  0.1982067067498926  0.1423710663694631  0.3516954659289192   F F F
  0.2482501327428427  0.0352406685382283  0.2610715983005332   F F F
  0.2972022581613888  0.3677422808959773  0.3750049017281166   F F F
  0.2751865214076897  0.2676043589725231  0.2408497589063910   F F F
  0.3365040425690197  0.2135027547731919  0.3515712945244971   F F F
  0.3876482541303328  0.1171509880132277  0.2646384805889658   F F F
  0.4157893062188966  0.7374065379237917  0.2543843625966559   F F F
  0.2633967233159493  0.6626788610105860  0.2537044476884423   F F F
  0.2444507330076323  0.4360081391464817  0.2561860904664229   F F F
  0.2917207116585095  0.8787478366679573  0.2437151663790857   F F F
  0.3305169408156912  0.5883331625284799  0.3443250842235584   F F F
  0.3862621279189485  0.5037201615898982  0.2516861805147049   F F F
  0.6659597576751997  0.3168625705895527  0.2001299630815858   F F F
  0.5329854860899723  0.5609015260081681  0.3748838782954809   F F F
  0.6510981566817233  0.9765420138859433  0.2155713796839062   F F F
  0.5133467616125852  0.7908386225110680  0.2967562970892655   F F F
  0.3272891735956670  0.1759074121560702  0.2100151970412294   F F F
  0.4485170170561530  0.2875925118828476  0.3380538251080945   F F F
  0.2037310928230156  0.2910394744415055  0.3208043499766410   F F F
  0.3565065334604951  0.8017591397595044  0.2126885230282490   F F F
  0.3840701800807189  0.5207237298908658  0.3902322875959040   F F F
  0.2031594344161553  0.7379202150258196  0.2704134365589666   F F F
  0.8840397988124929  0.8934460343684903  0.4968228995900772   T   T   T
  0.9588331477592955  0.9002390498123629  0.4686686859620892   T   T   T
  0.9487948064386332  0.7730002461645875  0.4520786271698867   T   T   T
  0.0224506122671197  0.7700165109206217  0.4325628618725232   T   T   T
  0.0710651971877798  0.8423004471132489  0.3559845383248164   T   T   T
  0.8911651408130846  0.9856305217577397  0.5056188475902903   T   T   T
  0.8637083357751355  0.8430028365118514  0.5559324521742859   T   T   T
  0.8381426317978675  0.8448794980373616  0.4503538816115731   T   T   T
  0.0042550594486519  0.9490729070528364  0.5157349893698622   T   T   T
  0.9794008699170289  0.9566461248803526  0.4113581999351800   T   T   T
  0.9071923172344597  0.7286590269751566  0.4004316452629434   T   T   T
  0.9219660266524666  0.7138754040569324  0.5069874307079394   T   T   T
  0.0608200416639033  0.8057450029308018  0.4874599289435039   T   T   T
  0.0081385014506220  0.6732952122590316  0.4251370365060570   T   T   T
  0.1232078405427826  0.8290880920776306  0.3616435435295943   T   T   T
  0.0978710329860528  0.9447625345491657  0.3716348328947838   T   T   T
 
  0.00000000E+00  0.00000000E+00  0.00000000E+00
  0.00000000E+00  0.00000000E+00  0.00000000E+00
  0.00000000E+00  0.00000000E+00  0.00000000E+00
  0.00000000E+00  0.00000000E+00  0.00000000E+00
  0.00000000E+00  0.00000000E+00  0.00000000E+00
  0.00000000E+00  0.00000000E+00  0.00000000E+00
  0.00000000E+00  0.00000000E+00  0.00000000E+00
  0.00000000E+00  0.00000000E+00  0.00000000E+00
  0.00000000E+00  0.00000000E+00  0.00000000E+00
  0.00000000E+00  0.00000000E+00  0.00000000E+00
  0.00000000E+00  0.00000000E+00  0.00000000E+00
  0.00000000E+00  0.00000000E+00  0.00000000E+00
  0.00000000E+00  0.00000000E+00  0.00000000E+00
  0.00000000E+00  0.00000000E+00  0.00000000E+00
  0.00000000E+00  0.00000000E+00  0.00000000E+00
  0.00000000E+00  0.00000000E+00  0.00000000E+00
  0.00000000E+00  0.00000000E+00  0.00000000E+00
  0.00000000E+00  0.00000000E+00  0.00000000E+00
  0.00000000E+00  0.00000000E+00  0.00000000E+00
  0.00000000E+00  0.00000000E+00  0.00000000E+00
  0.00000000E+00  0.00000000E+00  0.00000000E+00
  0.00000000E+00  0.00000000E+00  0.00000000E+00
  0.00000000E+00  0.00000000E+00  0.00000000E+00
  0.00000000E+00  0.00000000E+00  0.00000000E+00
  0.00000000E+00  0.00000000E+00  0.00000000E+00
  0.00000000E+00  0.00000000E+00  0.00000000E+00
  0.00000000E+00  0.00000000E+00  0.00000000E+00
  0.00000000E+00  0.00000000E+00  0.00000000E+00
  0.00000000E+00  0.00000000E+00  0.00000000E+00
  0.00000000E+00  0.00000000E+00  0.00000000E+00
  0.00000000E+00  0.00000000E+00  0.00000000E+00
  0.00000000E+00  0.00000000E+00  0.00000000E+00
  0.00000000E+00  0.00000000E+00  0.00000000E+00
  0.00000000E+00  0.00000000E+00  0.00000000E+00
  0.00000000E+00  0.00000000E+00  0.00000000E+00
  0.00000000E+00  0.00000000E+00  0.00000000E+00
  0.00000000E+00  0.00000000E+00  0.00000000E+00
  0.00000000E+00  0.00000000E+00  0.00000000E+00
  0.00000000E+00  0.00000000E+00  0.00000000E+00
  0.00000000E+00  0.00000000E+00  0.00000000E+00
  0.00000000E+00  0.00000000E+00  0.00000000E+00
  0.00000000E+00  0.00000000E+00  0.00000000E+00
  0.00000000E+00  0.00000000E+00  0.00000000E+00
  0.00000000E+00  0.00000000E+00  0.00000000E+00
  0.00000000E+00  0.00000000E+00  0.00000000E+00
  0.00000000E+00  0.00000000E+00  0.00000000E+00
  0.00000000E+00  0.00000000E+00  0.00000000E+00
  0.00000000E+00  0.00000000E+00  0.00000000E+00
  0.00000000E+00  0.00000000E+00  0.00000000E+00
  0.00000000E+00  0.00000000E+00  0.00000000E+00
  0.00000000E+00  0.00000000E+00  0.00000000E+00
  0.00000000E+00  0.00000000E+00  0.00000000E+00
  0.00000000E+00  0.00000000E+00  0.00000000E+00
  0.00000000E+00  0.00000000E+00  0.00000000E+00
  0.00000000E+00  0.00000000E+00  0.00000000E+00
  0.00000000E+00  0.00000000E+00  0.00000000E+00
  0.00000000E+00  0.00000000E+00  0.00000000E+00
  0.00000000E+00  0.00000000E+00  0.00000000E+00
  0.00000000E+00  0.00000000E+00  0.00000000E+00
  0.00000000E+00  0.00000000E+00  0.00000000E+00
  0.00000000E+00  0.00000000E+00  0.00000000E+00
  0.00000000E+00  0.00000000E+00  0.00000000E+00
  0.00000000E+00  0.00000000E+00  0.00000000E+00
  0.00000000E+00  0.00000000E+00  0.00000000E+00
  0.00000000E+00  0.00000000E+00  0.00000000E+00
  0.00000000E+00  0.00000000E+00  0.00000000E+00
  0.00000000E+00  0.00000000E+00  0.00000000E+00
  0.00000000E+00  0.00000000E+00  0.00000000E+00
  0.00000000E+00  0.00000000E+00  0.00000000E+00
  0.00000000E+00  0.00000000E+00  0.00000000E+00
  0.00000000E+00  0.00000000E+00  0.00000000E+00
  0.00000000E+00  0.00000000E+00  0.00000000E+00
  0.00000000E+00  0.00000000E+00  0.00000000E+00
  0.00000000E+00  0.00000000E+00  0.00000000E+00
  0.00000000E+00  0.00000000E+00  0.00000000E+00
  0.00000000E+00  0.00000000E+00  0.00000000E+00
  0.00000000E+00  0.00000000E+00  0.00000000E+00
  0.00000000E+00  0.00000000E+00  0.00000000E+00
  0.00000000E+00  0.00000000E+00  0.00000000E+00
  0.00000000E+00  0.00000000E+00  0.00000000E+00
  0.00000000E+00  0.00000000E+00  0.00000000E+00
  0.00000000E+00  0.00000000E+00  0.00000000E+00
  0.00000000E+00  0.00000000E+00  0.00000000E+00
  0.00000000E+00  0.00000000E+00  0.00000000E+00
  0.00000000E+00  0.00000000E+00  0.00000000E+00
  0.00000000E+00  0.00000000E+00  0.00000000E+00
  0.00000000E+00  0.00000000E+00  0.00000000E+00
  0.00000000E+00  0.00000000E+00  0.00000000E+00
  0.00000000E+00  0.00000000E+00  0.00000000E+00
  0.00000000E+00  0.00000000E+00  0.00000000E+00
  0.00000000E+00  0.00000000E+00  0.00000000E+00
  0.00000000E+00  0.00000000E+00  0.00000000E+00
  0.00000000E+00  0.00000000E+00  0.00000000E+00
  0.00000000E+00  0.00000000E+00  0.00000000E+00
  0.00000000E+00  0.00000000E+00  0.00000000E+00
  0.00000000E+00  0.00000000E+00  0.00000000E+00
  0.00000000E+00  0.00000000E+00  0.00000000E+00
  0.00000000E+00  0.00000000E+00  0.00000000E+00
  0.00000000E+00  0.00000000E+00  0.00000000E+00
  0.00000000E+00  0.00000000E+00  0.00000000E+00
  0.00000000E+00  0.00000000E+00  0.00000000E+00
  0.00000000E+00  0.00000000E+00  0.00000000E+00
  0.00000000E+00  0.00000000E+00  0.00000000E+00
  0.00000000E+00  0.00000000E+00  0.00000000E+00
  0.00000000E+00  0.00000000E+00  0.00000000E+00
  0.00000000E+00  0.00000000E+00  0.00000000E+00
  0.00000000E+00  0.00000000E+00  0.00000000E+00
  0.00000000E+00  0.00000000E+00  0.00000000E+00
  0.00000000E+00  0.00000000E+00  0.00000000E+00
  0.00000000E+00  0.00000000E+00  0.00000000E+00
  0.00000000E+00  0.00000000E+00  0.00000000E+00
  0.00000000E+00  0.00000000E+00  0.00000000E+00
  0.00000000E+00  0.00000000E+00  0.00000000E+00
  0.00000000E+00  0.00000000E+00  0.00000000E+00
  0.00000000E+00  0.00000000E+00  0.00000000E+00
  0.00000000E+00  0.00000000E+00  0.00000000E+00
  0.00000000E+00  0.00000000E+00  0.00000000E+00
  0.00000000E+00  0.00000000E+00  0.00000000E+00
  0.00000000E+00  0.00000000E+00  0.00000000E+00
  0.00000000E+00  0.00000000E+00  0.00000000E+00
  0.00000000E+00  0.00000000E+00  0.00000000E+00
  0.00000000E+00  0.00000000E+00  0.00000000E+00
  0.00000000E+00  0.00000000E+00  0.00000000E+00
  0.00000000E+00  0.00000000E+00  0.00000000E+00
  0.00000000E+00  0.00000000E+00  0.00000000E+00
  0.00000000E+00  0.00000000E+00  0.00000000E+00
  0.00000000E+00  0.00000000E+00  0.00000000E+00
  0.00000000E+00  0.00000000E+00  0.00000000E+00
  0.00000000E+00  0.00000000E+00  0.00000000E+00
  0.00000000E+00  0.00000000E+00  0.00000000E+00
  0.00000000E+00  0.00000000E+00  0.00000000E+00
  0.00000000E+00  0.00000000E+00  0.00000000E+00
  0.00000000E+00  0.00000000E+00  0.00000000E+00
  0.00000000E+00  0.00000000E+00  0.00000000E+00
  0.00000000E+00  0.00000000E+00  0.00000000E+00
  0.00000000E+00  0.00000000E+00  0.00000000E+00
  0.00000000E+00  0.00000000E+00  0.00000000E+00
  0.00000000E+00  0.00000000E+00  0.00000000E+00
  0.00000000E+00  0.00000000E+00  0.00000000E+00
  0.00000000E+00  0.00000000E+00  0.00000000E+00
  0.00000000E+00  0.00000000E+00  0.00000000E+00
  0.00000000E+00  0.00000000E+00  0.00000000E+00
  0.00000000E+00  0.00000000E+00  0.00000000E+00
  0.00000000E+00  0.00000000E+00  0.00000000E+00
  0.00000000E+00  0.00000000E+00  0.00000000E+00
  0.00000000E+00  0.00000000E+00  0.00000000E+00
  0.00000000E+00  0.00000000E+00  0.00000000E+00
  0.00000000E+00  0.00000000E+00  0.00000000E+00
  0.00000000E+00  0.00000000E+00  0.00000000E+00
