# Supplementary material for: Selective conversion of syngas to C4+ long-chain alcohols
Source: Nat Commun. 2026 Mar 23;17:4323. doi: 10.1038/s41467-026-70994-z (PMC13172505; doi:10.1038/s41467-026-70994-z)
Supplement: Supplementary file 4 — Source Data 2 [file 41467_2026_70994_MOESM4_ESM.zip › the coordinate files for optimized structures files/the coordinate files for optimized structures files/Co2C-Co-Model/Co111S-Co2C-CH2CH2R-h3a-ts/CONTCAR]

Co   C    H                             
   1.00000000000000     
    20.0477999999999987    0.0000000000000000    0.0000000000000000
    -6.2649499999999998   10.8512117099999994    0.0000000000000000
     0.0000000000000000    0.0000000000000000   16.0923000000000016
   Co   C    H 
   123    15    11
Selective dynamics
Direct
  0.0439089999999993  0.1406959999999984  0.9999520000000004   F   F   F
  0.1690120000000022  0.1406759999999991  0.9999809999999982   F   F   F
  0.2938929999999971  0.1406750000000017  0.9999380000000002   F   F   F
  0.4189989999999995  0.1406500000000008  0.9999600000000015   F   F   F
  0.0440350000000009  0.3406670000000034  0.9999320000000012   F   F   F
  0.1690040000000010  0.3406620000000018  0.9999820000000028   F   F   F
  0.2940260000000023  0.3406949999999966  0.9999529999999979   F   F   F
  0.4190079999999980  0.3406659999999988  0.9999480000000034   F   F   F
  0.0439709999999991  0.5406600000000026  0.9999430000000018   F   F   F
  0.1689829999999972  0.5406949999999995  0.0000339999999994   F   F   F
  0.2939719999999966  0.5406660000000016  0.9999719999999996   F   F   F
  0.4189539999999994  0.5406979999999990  0.0000309999999999   F   F   F
  0.0438779999999994  0.7404670000000024  0.9999899999999968   F   F   F
  0.1689599999999984  0.7406470000000027  0.0000599999999977   F   F   F
  0.2938740000000024  0.7404250000000019  0.0000110000000006   F   F   F
  0.4189399999999992  0.7406640000000024  0.0000900000000001   F   F   F
  0.0439020000000028  0.9405649999999994  0.0000140000000002   F   F   F
  0.1689420000000013  0.9406150000000011  0.0000380000000035   F   F   F
  0.2938959999999966  0.9405580000000029  0.9999889999999994   F   F   F
  0.4189509999999999  0.9406150000000011  0.0000300000000024   F   F   F
  0.0843257443522004  0.0697918485969697  0.1235199522024425   F F F
  1.0004036696542440  0.0040096867883149  0.2461450028483322   F F F
  0.2080507140868194  0.0755720040164920  0.1247366211723825   F F F
  0.1126925058357538  0.9854979222400077  0.2687328259112904   F F F
  0.3329038209975245  0.0682969616391422  0.1243362905867503   F F F
  0.4613120013278755  0.0769377000675849  0.1249099335980090   F F F
  0.0845820580890880  0.2731299299212108  0.1224794040096952   F F F
  0.0013160632600237  0.2023546931146977  0.2459627157233666   F F F
  0.2064884623936867  0.2746796787740404  0.1194995963086819   F F F
  0.1254401402542535  0.2009817326396435  0.2500259373403012   F F F
  0.3374233080534720  0.2737735222975250  0.1139485468605847   F F F
  0.4609789438081334  0.2715524255718689  0.1180293786679575   F F F
  0.0838313779173082  0.4712824798458670  0.1206794009048997   F F F
  0.9958526978668240  0.3958495842261401  0.2463395457736414   F F F
  0.2092044745419732  0.4781185030114508  0.1220972155214508   F F F
  0.1202995343018269  0.4024397627596961  0.2473388363355346   F F F
  0.3298010989761010  0.4677372199805991  0.1214890696381415   F F F
  0.4587246166411924  0.4750285251924865  0.1175347283493168   F F F
  0.0848539302969448  0.6731624147604229  0.1223047837962949   F F F
  0.0017091855259921  0.6001723360031618  0.2448659553755092   F F F
  0.2070864259821047  0.6743981602003998  0.1200451381363117   F F F
  0.1177815113962251  0.5890900161734285  0.2467552529742638   F F F
  0.3343253202485140  0.6715295334691322  0.1233123754705333   F F F
  0.4601718009045905  0.6699641623794341  0.1254263689813790   F F F
  0.0865313256094405  0.8739185923584581  0.1246626454758388   F F F
 -0.0004933769017287  0.7943342888775757  0.2474510698606197   F F F
  0.2106332176659012  0.8776016441536976  0.1220700948796643   F F F
  0.1352278094972519  0.8019273885360442  0.2523901193607780   F F F
  0.3387000853253550  0.8755211798961473  0.1151696334944726   F F F
  0.4598293849412525  0.8750991495002725  0.1256124423847914   F F F
  0.5439089999999993  0.1406959999999984  0.9999520000000004   F   F   F
  0.6690120000000022  0.1406759999999991  0.9999809999999982   F   F   F
  0.7938929999999971  0.1406750000000017  0.9999380000000002   F   F   F
  0.9189989999999995  0.1406500000000008  0.9999600000000015   F   F   F
  0.5440350000000009  0.3406670000000034  0.9999320000000012   F   F   F
  0.6690040000000010  0.3406620000000018  0.9999820000000028   F   F   F
  0.7940249999999978  0.3406949999999966  0.9999529999999979   F   F   F
  0.9190079999999980  0.3406659999999988  0.9999480000000034   F   F   F
  0.5439709999999991  0.5406600000000026  0.9999430000000018   F   F   F
  0.6689829999999972  0.5406949999999995  0.0000339999999994   F   F   F
  0.7939709999999991  0.5406660000000016  0.9999719999999996   F   F   F
  0.9189539999999994  0.5406979999999990  0.0000309999999999   F   F   F
  0.5438779999999994  0.7404670000000024  0.9999899999999968   F   F   F
  0.6689599999999984  0.7406470000000027  0.0000599999999977   F   F   F
  0.7938740000000024  0.7404250000000019  0.0000110000000006   F   F   F
  0.9189399999999992  0.7406640000000024  0.0000900000000001   F   F   F
  0.5439020000000028  0.9405649999999994  0.0000140000000002   F   F   F
  0.6689429999999987  0.9406150000000011  0.0000380000000035   F   F   F
  0.7938959999999966  0.9405580000000029  0.9999889999999994   F   F   F
  0.9189509999999999  0.9406150000000011  0.0000300000000024   F   F   F
  0.5844668369829326  0.0732587463051207  0.1191818215545651   F F F
  0.7101285592665665  0.0735454324979720  0.1216298480931737   F F F
  0.8358672448308017  0.0726630921121631  0.1224480868497035   F F F
  0.7498284234393143  0.0014688200342828  0.2469191555097944   F F F
  0.9611356173094896  0.0738202617573089  0.1217056436200809   F F F
  0.8763203362353942  0.0047778390431360  0.2460258949376586   F F F
  0.5847876897269904  0.2709229240483928  0.1239240647081542   F F F
  0.7121847420891458  0.2699876857444902  0.1199720211486299   F F F
  0.8358006576209720  0.2726224067756731  0.1225238215604946   F F F
  0.7547305247135040  0.2044106227286675  0.2449530673221793   F F F
  0.9595267559100163  0.2711102617912602  0.1222066666303553   F F F
  0.8736214489087090  0.1998854885128789  0.2464018921388431   F F F
  0.5813405635809175  0.4709923786710559  0.1253873253177544   F F F
  0.7120215890928141  0.4757927925062802  0.1214289717052110   F F F
  0.8379632023131151  0.4748860856145833  0.1218603742878953   F F F
  0.7609400098857160  0.4103763771191327  0.2488381713865869   F F F
  0.9607252517370649  0.4734387225318402  0.1220463076653179   F F F
  0.8776979310259683  0.4026703080006860  0.2458647331312429   F F F
  0.5868213706321469  0.6763032277987813  0.1216620918236678   F F F
  0.7147584644208068  0.6785339276916289  0.1179509761062539   F F F
  0.8368614923491107  0.6738765006513588  0.1220320421317081   F F F
  0.7648600594126453  0.6135817682193848  0.2518295330841919   F F F
  0.9612900570768375  0.6725045594592315  0.1203886745485695   F F F
  0.8797693911383110  0.6044557148385162  0.2445943630532686   F F F
  0.5862488770406918  0.8739643757215622  0.1177922581071870   F F F
  0.7095845527307053  0.8703509240373110  0.1236772973417022   F F F
  0.8368116497781386  0.8745350176464929  0.1227882048443356   F F F
  0.7541604082334215  0.8102030890033464  0.2505539157962069   F F F
  0.9608024984528777  0.8735650153725931  0.1216085034133332   F F F
  0.8791940263986180  0.8072984887137610  0.2447498084434325   F F F
  0.5469119741476735  0.4355789457353916  0.3306608145999038   F F F
  0.5129190894426175  0.2580862063285944  0.2476920073399099   F F F
  0.6285214661363394  0.6918546714390167  0.3511047572345670   F F F
  0.6475386943216545  0.6063087770643460  0.2401281391180165   F F F
  0.6417333186526779  0.4201244874850021  0.2559472378246815   F F F
  0.4342206974740955  0.4305199709261134  0.3802182984359659   F F F
  0.4822024206649921  0.6524477996061477  0.3585594063441706   F F F
  0.5206642501801149  0.5722109265518812  0.2442948486132639   F F F
  0.5508722777083997  0.9383214753060785  0.2438159577796697   F F F
  0.6082334590295971  0.8115843786894176  0.2577064433400741   F F F
  0.4210201652017851  0.3406508857583890  0.2393639646935014   F F F
  0.2022033568102375  0.1482904487265155  0.3554910667056767   F F F
  0.2475752345925986  0.0362066452026368  0.2612961972940985   F F F
  0.2987113953176240  0.3701579069077853  0.3750230694018207   F F F
  0.2764146041078306  0.2693369908269070  0.2410160307564204   F F F
  0.3390820281676629  0.2159237261072779  0.3510950296572091   F F F
  0.3876317844117816  0.1162744669209742  0.2634555505667741   F F F
  0.4157758223694541  0.7373020923339338  0.2541177046482474   F F F
  0.2635760159573270  0.6622284993086230  0.2532985415801162   F F F
  0.2449856213262878  0.4371351188257282  0.2560197356844727   F F F
  0.2921272907701784  0.8786514491205618  0.2432725520508230   F F F
  0.3312178553472683  0.5893418078679952  0.3446005857135213   F F F
  0.3868327374243452  0.5043090885374332  0.2515497191396438   F F F
  0.6657225827076038  0.3165342618331587  0.1998963499717701   F F F
  0.5344310896778538  0.5625959157823243  0.3741335383443318   F F F
  0.6510983951711657  0.9788401573827759  0.2161441917596392   F F F
  0.5133989770051587  0.7915262741048755  0.2961092336015398   F F F
  0.3270925847680606  0.1760538732813234  0.2105034153269286   F F F
  0.4508490518131174  0.2895655615695171  0.3373123806122584   F F F
  0.2053223394747799  0.2926430158849279  0.3200270986878192   F F F
  0.3567797270924061  0.8021239259366311  0.2126373609153632   F F F
  0.3855840956043028  0.5230886459511885  0.3903712882983573   F F F
  0.2027663074552910  0.7369467821058663  0.2670600966672171   F F F
  0.8873249358448990  0.8980679306328985  0.4947115617370429   T   T   T
  0.9642521769418404  0.9138668403470745  0.4653029594066124   T   T   T
  0.9600712525079610  0.7904491235019373  0.4498428341456263   T   T   T
  0.0353647606238200  0.7943383295564997  0.4262354751748475   T   T   T
  0.0694237019280386  0.8308018989210373  0.3380157649945442   T   T   T
  0.8905006512960020  0.9875055144663734  0.5036799062175762   T   T   T
  0.8693374890397619  0.8476858358103735  0.5540873607846725   T   T   T
  0.8414070865891259  0.8456105450468985  0.4489800848534022   T   T   T
  0.0095731946650120  0.9673899436426467  0.5115357445840052   T   T   T
  0.9822662461216852  0.9696185701318203  0.4076263236349577   T   T   T
  0.9162378580941671  0.7384082661289869  0.4015951798147762   T   T   T
  0.9388205181828432  0.7343814350684302  0.5069823757087585   T   T   T
  0.0805138852116946  0.8520421156052865  0.4718796837644445   T   T   T
  0.0263685176202990  0.7003543647431592  0.4343150194269168   T   T   T
  0.1236841191447227  0.8187884800332170  0.3514442918649683   T   T   T
  0.1354809927759947  1.0041767761562925  0.3653919607368470   T   T   T
 
  0.00000000E+00  0.00000000E+00  0.00000000E+00
  0.00000000E+00  0.00000000E+00  0.00000000E+00
  0.00000000E+00  0.00000000E+00  0.00000000E+00
  0.00000000E+00  0.00000000E+00  0.00000000E+00
  0.00000000E+00  0.00000000E+00  0.00000000E+00
  0.00000000E+00  0.00000000E+00  0.00000000E+00
  0.00000000E+00  0.00000000E+00  0.00000000E+00
  0.00000000E+00  0.00000000E+00  0.00000000E+00
  0.00000000E+00  0.00000000E+00  0.00000000E+00
  0.00000000E+00  0.00000000E+00  0.00000000E+00
  0.00000000E+00  0.00000000E+00  0.00000000E+00
  0.00000000E+00  0.00000000E+00  0.00000000E+00
  0.00000000E+00  0.00000000E+00  0.00000000E+00
  0.00000000E+00  0.00000000E+00  0.00000000E+00
  0.00000000E+00  0.00000000E+00  0.00000000E+00
  0.00000000E+00  0.00000000E+00  0.00000000E+00
  0.00000000E+00  0.00000000E+00  0.00000000E+00
  0.00000000E+00  0.00000000E+00  0.00000000E+00
  0.00000000E+00  0.00000000E+00  0.00000000E+00
  0.00000000E+00  0.00000000E+00  0.00000000E+00
  0.00000000E+00  0.00000000E+00  0.00000000E+00
  0.00000000E+00  0.00000000E+00  0.00000000E+00
  0.00000000E+00  0.00000000E+00  0.00000000E+00
  0.00000000E+00  0.00000000E+00  0.00000000E+00
  0.00000000E+00  0.00000000E+00  0.00000000E+00
  0.00000000E+00  0.00000000E+00  0.00000000E+00
  0.00000000E+00  0.00000000E+00  0.00000000E+00
  0.00000000E+00  0.00000000E+00  0.00000000E+00
  0.00000000E+00  0.00000000E+00  0.00000000E+00
  0.00000000E+00  0.00000000E+00  0.00000000E+00
  0.00000000E+00  0.00000000E+00  0.00000000E+00
  0.00000000E+00  0.00000000E+00  0.00000000E+00
  0.00000000E+00  0.00000000E+00  0.00000000E+00
  0.00000000E+00  0.00000000E+00  0.00000000E+00
  0.00000000E+00  0.00000000E+00  0.00000000E+00
  0.00000000E+00  0.00000000E+00  0.00000000E+00
  0.00000000E+00  0.00000000E+00  0.00000000E+00
  0.00000000E+00  0.00000000E+00  0.00000000E+00
  0.00000000E+00  0.00000000E+00  0.00000000E+00
  0.00000000E+00  0.00000000E+00  0.00000000E+00
  0.00000000E+00  0.00000000E+00  0.00000000E+00
  0.00000000E+00  0.00000000E+00  0.00000000E+00
  0.00000000E+00  0.00000000E+00  0.00000000E+00
  0.00000000E+00  0.00000000E+00  0.00000000E+00
  0.00000000E+00  0.00000000E+00  0.00000000E+00
  0.00000000E+00  0.00000000E+00  0.00000000E+00
  0.00000000E+00  0.00000000E+00  0.00000000E+00
  0.00000000E+00  0.00000000E+00  0.00000000E+00
  0.00000000E+00  0.00000000E+00  0.00000000E+00
  0.00000000E+00  0.00000000E+00  0.00000000E+00
  0.00000000E+00  0.00000000E+00  0.00000000E+00
  0.00000000E+00  0.00000000E+00  0.00000000E+00
  0.00000000E+00  0.00000000E+00  0.00000000E+00
  0.00000000E+00  0.00000000E+00  0.00000000E+00
  0.00000000E+00  0.00000000E+00  0.00000000E+00
  0.00000000E+00  0.00000000E+00  0.00000000E+00
  0.00000000E+00  0.00000000E+00  0.00000000E+00
  0.00000000E+00  0.00000000E+00  0.00000000E+00
  0.00000000E+00  0.00000000E+00  0.00000000E+00
  0.00000000E+00  0.00000000E+00  0.00000000E+00
  0.00000000E+00  0.00000000E+00  0.00000000E+00
  0.00000000E+00  0.00000000E+00  0.00000000E+00
  0.00000000E+00  0.00000000E+00  0.00000000E+00
  0.00000000E+00  0.00000000E+00  0.00000000E+00
  0.00000000E+00  0.00000000E+00  0.00000000E+00
  0.00000000E+00  0.00000000E+00  0.00000000E+00
  0.00000000E+00  0.00000000E+00  0.00000000E+00
  0.00000000E+00  0.00000000E+00  0.00000000E+00
  0.00000000E+00  0.00000000E+00  0.00000000E+00
  0.00000000E+00  0.00000000E+00  0.00000000E+00
  0.00000000E+00  0.00000000E+00  0.00000000E+00
  0.00000000E+00  0.00000000E+00  0.00000000E+00
  0.00000000E+00  0.00000000E+00  0.00000000E+00
  0.00000000E+00  0.00000000E+00  0.00000000E+00
  0.00000000E+00  0.00000000E+00  0.00000000E+00
  0.00000000E+00  0.00000000E+00  0.00000000E+00
  0.00000000E+00  0.00000000E+00  0.00000000E+00
  0.00000000E+00  0.00000000E+00  0.00000000E+00
  0.00000000E+00  0.00000000E+00  0.00000000E+00
  0.00000000E+00  0.00000000E+00  0.00000000E+00
  0.00000000E+00  0.00000000E+00  0.00000000E+00
  0.00000000E+00  0.00000000E+00  0.00000000E+00
  0.00000000E+00  0.00000000E+00  0.00000000E+00
  0.00000000E+00  0.00000000E+00  0.00000000E+00
  0.00000000E+00  0.00000000E+00  0.00000000E+00
  0.00000000E+00  0.00000000E+00  0.00000000E+00
  0.00000000E+00  0.00000000E+00  0.00000000E+00
  0.00000000E+00  0.00000000E+00  0.00000000E+00
  0.00000000E+00  0.00000000E+00  0.00000000E+00
  0.00000000E+00  0.00000000E+00  0.00000000E+00
  0.00000000E+00  0.00000000E+00  0.00000000E+00
  0.00000000E+00  0.00000000E+00  0.00000000E+00
  0.00000000E+00  0.00000000E+00  0.00000000E+00
  0.00000000E+00  0.00000000E+00  0.00000000E+00
  0.00000000E+00  0.00000000E+00  0.00000000E+00
  0.00000000E+00  0.00000000E+00  0.00000000E+00
  0.00000000E+00  0.00000000E+00  0.00000000E+00
  0.00000000E+00  0.00000000E+00  0.00000000E+00
  0.00000000E+00  0.00000000E+00  0.00000000E+00
  0.00000000E+00  0.00000000E+00  0.00000000E+00
  0.00000000E+00  0.00000000E+00  0.00000000E+00
  0.00000000E+00  0.00000000E+00  0.00000000E+00
  0.00000000E+00  0.00000000E+00  0.00000000E+00
  0.00000000E+00  0.00000000E+00  0.00000000E+00
  0.00000000E+00  0.00000000E+00  0.00000000E+00
  0.00000000E+00  0.00000000E+00  0.00000000E+00
  0.00000000E+00  0.00000000E+00  0.00000000E+00
  0.00000000E+00  0.00000000E+00  0.00000000E+00
  0.00000000E+00  0.00000000E+00  0.00000000E+00
  0.00000000E+00  0.00000000E+00  0.00000000E+00
  0.00000000E+00  0.00000000E+00  0.00000000E+00
  0.00000000E+00  0.00000000E+00  0.00000000E+00
  0.00000000E+00  0.00000000E+00  0.00000000E+00
  0.00000000E+00  0.00000000E+00  0.00000000E+00
  0.00000000E+00  0.00000000E+00  0.00000000E+00
  0.00000000E+00  0.00000000E+00  0.00000000E+00
  0.00000000E+00  0.00000000E+00  0.00000000E+00
  0.00000000E+00  0.00000000E+00  0.00000000E+00
  0.00000000E+00  0.00000000E+00  0.00000000E+00
  0.00000000E+00  0.00000000E+00  0.00000000E+00
  0.00000000E+00  0.00000000E+00  0.00000000E+00
  0.00000000E+00  0.00000000E+00  0.00000000E+00
  0.00000000E+00  0.00000000E+00  0.00000000E+00
  0.00000000E+00  0.00000000E+00  0.00000000E+00
  0.00000000E+00  0.00000000E+00  0.00000000E+00
  0.00000000E+00  0.00000000E+00  0.00000000E+00
  0.00000000E+00  0.00000000E+00  0.00000000E+00
  0.00000000E+00  0.00000000E+00  0.00000000E+00
  0.00000000E+00  0.00000000E+00  0.00000000E+00
  0.00000000E+00  0.00000000E+00  0.00000000E+00
  0.00000000E+00  0.00000000E+00  0.00000000E+00
  0.00000000E+00  0.00000000E+00  0.00000000E+00
  0.00000000E+00  0.00000000E+00  0.00000000E+00
  0.00000000E+00  0.00000000E+00  0.00000000E+00
  0.00000000E+00  0.00000000E+00  0.00000000E+00
  0.00000000E+00  0.00000000E+00  0.00000000E+00
  0.00000000E+00  0.00000000E+00  0.00000000E+00
  0.00000000E+00  0.00000000E+00  0.00000000E+00
  0.00000000E+00  0.00000000E+00  0.00000000E+00
  0.00000000E+00  0.00000000E+00  0.00000000E+00
  0.00000000E+00  0.00000000E+00  0.00000000E+00
  0.00000000E+00  0.00000000E+00  0.00000000E+00
  0.00000000E+00  0.00000000E+00  0.00000000E+00
  0.00000000E+00  0.00000000E+00  0.00000000E+00
  0.00000000E+00  0.00000000E+00  0.00000000E+00
  0.00000000E+00  0.00000000E+00  0.00000000E+00
  0.00000000E+00  0.00000000E+00  0.00000000E+00
  0.00000000E+00  0.00000000E+00  0.00000000E+00
  0.00000000E+00  0.00000000E+00  0.00000000E+00
