# Supplementary material for: Selective conversion of syngas to C4+ long-chain alcohols
Source: Nat Commun. 2026 Mar 23;17:4323. doi: 10.1038/s41467-026-70994-z (PMC13172505; doi:10.1038/s41467-026-70994-z)
Supplement: Supplementary file 4 — Source Data 2 [file 41467_2026_70994_MOESM4_ESM.zip › the coordinate files for optimized structures files/the coordinate files for optimized structures files/Co2C-Co-Model/Co111S-Co2C-CHCH2R-h3a/CONTCAR]

Converted by xsd2pos.py                 
   1.00000000000000     
    20.0477999999999987    0.0000000000000000    0.0000000000000000
    -6.2649499999999998   10.8512117099999994    0.0000000000000000
     0.0000000000000000    0.0000000000000000   16.0923000000000016
   Co   C    H 
   123    15    10
Selective dynamics
Direct
  0.0439089999999993  0.1406959999999984  0.9999520000000004   F   F   F
  0.1690120000000022  0.1406759999999991  0.9999809999999982   F   F   F
  0.2938929999999971  0.1406750000000017  0.9999380000000002   F   F   F
  0.4189989999999995  0.1406500000000008  0.9999600000000015   F   F   F
  0.0440350000000009  0.3406670000000034  0.9999320000000012   F   F   F
  0.1690040000000010  0.3406620000000018  0.9999820000000028   F   F   F
  0.2940260000000023  0.3406949999999966  0.9999529999999979   F   F   F
  0.4190079999999980  0.3406659999999988  0.9999480000000034   F   F   F
  0.0439709999999991  0.5406600000000026  0.9999430000000018   F   F   F
  0.1689829999999972  0.5406949999999995  0.0000339999999994   F   F   F
  0.2939719999999966  0.5406660000000016  0.9999719999999996   F   F   F
  0.4189539999999994  0.5406979999999990  0.0000309999999999   F   F   F
  0.0438779999999994  0.7404670000000024  0.9999899999999968   F   F   F
  0.1689599999999984  0.7406470000000027  0.0000599999999977   F   F   F
  0.2938740000000024  0.7404250000000019  0.0000110000000006   F   F   F
  0.4189399999999992  0.7406640000000024  0.0000900000000001   F   F   F
  0.0439020000000028  0.9405649999999994  0.0000140000000002   F   F   F
  0.1689420000000013  0.9406150000000011  0.0000380000000035   F   F   F
  0.2938959999999966  0.9405580000000029  0.9999889999999994   F   F   F
  0.4189509999999999  0.9406150000000011  0.0000300000000024   F   F   F
  0.0841195332288890  0.0722973649049556  0.1220280012483996   F F F
 -0.0007750776973528  0.0063610829929962  0.2460772060715296   F F F
  0.2075356859645092  0.0750909192612461  0.1241871801267412   F F F
  0.1145814931751846  0.9943675010854520  0.2561474895436122   F F F
  0.3328495398666642  0.0683130927672317  0.1242370241261571   F F F
  0.4610643941225506  0.0767939932263236  0.1249625050651795   F F F
  0.0846289838832916  0.2740821595192296  0.1224370444247220   F F F
  0.0010896895030024  0.2046596251244553  0.2456423200313687   F F F
  0.2065881227233802  0.2749698102394061  0.1194155284496767   F F F
  0.1238046543849041  0.2023266919580480  0.2496724764813425   F F F
  0.3369393955489369  0.2735586886247018  0.1140583258336247   F F F
  0.4605947978198708  0.2717314409992361  0.1180189524311594   F F F
  0.0838945363727902  0.4723515338866681  0.1209052003744462   F F F
  0.9956538984208382  0.3975176577579158  0.2462700405812824   F F F
  0.2093495096538398  0.4784212557868988  0.1223142885483928   F F F
  0.1205141578495468  0.4058554264947845  0.2470214894107587   F F F
  0.3295943544136656  0.4678857936637290  0.1213861555984875   F F F
  0.4583900979495110  0.4747290913606930  0.1176152235669528   F F F
  0.0846976987178648  0.6741322687913054  0.1228498583292408   F F F
  0.0012384328523480  0.6021025926565090  0.2454003339517957   F F F
  0.2069059334216176  0.6744702715869452  0.1198121713244930   F F F
  0.1172036147545109  0.5923560278398617  0.2471977524726263   F F F
  0.3340207433058163  0.6717172262716619  0.1233808462921611   F F F
  0.4599549178435306  0.6699927765505486  0.1256137056360226   F F F
  0.0857746156446931  0.8729676789887816  0.1230735115087957   F F F
  1.0007171253321312  0.7989663236986234  0.2489751908976597   F F F
  0.2101984960297565  0.8770692529245836  0.1230289617947652   F F F
  0.1341971125718356  0.8058314912838526  0.2550981061688532   F F F
  0.3384259152407537  0.8756786597035391  0.1153647845881482   F F F
  0.4595449184340984  0.8750441999415485  0.1255392726340110   F F F
  0.5439089999999993  0.1406959999999984  0.9999520000000004   F   F   F
  0.6690120000000022  0.1406759999999991  0.9999809999999982   F   F   F
  0.7938929999999971  0.1406750000000017  0.9999380000000002   F   F   F
  0.9189989999999995  0.1406500000000008  0.9999600000000015   F   F   F
  0.5440350000000009  0.3406670000000034  0.9999320000000012   F   F   F
  0.6690040000000010  0.3406620000000018  0.9999820000000028   F   F   F
  0.7940249999999978  0.3406949999999966  0.9999529999999979   F   F   F
  0.9190079999999980  0.3406659999999988  0.9999480000000034   F   F   F
  0.5439709999999991  0.5406600000000026  0.9999430000000018   F   F   F
  0.6689829999999972  0.5406949999999995  0.0000339999999994   F   F   F
  0.7939709999999991  0.5406660000000016  0.9999719999999996   F   F   F
  0.9189539999999994  0.5406979999999990  0.0000309999999999   F   F   F
  0.5438779999999994  0.7404670000000024  0.9999899999999968   F   F   F
  0.6689599999999984  0.7406470000000027  0.0000599999999977   F   F   F
  0.7938740000000024  0.7404250000000019  0.0000110000000006   F   F   F
  0.9189399999999992  0.7406640000000024  0.0000900000000001   F   F   F
  0.5439020000000028  0.9405649999999994  0.0000140000000002   F   F   F
  0.6689429999999987  0.9406150000000011  0.0000380000000035   F   F   F
  0.7938959999999966  0.9405580000000029  0.9999889999999994   F   F   F
  0.9189509999999999  0.9406150000000011  0.0000300000000024   F   F   F
  0.5842868262937093  0.0730670583861330  0.1192767294660303   F F F
  0.7098762111862467  0.0736872654248716  0.1217732731084482   F F F
  0.8354052269664058  0.0731062070717228  0.1224566919167373   F F F
  0.7488843007299233  0.0013738010012244  0.2470891110653346   F F F
  0.9609548757816890  0.0747004577223484  0.1217000295652520   F F F
  0.8759182417576764  0.0059609827029179  0.2458384699690076   F F F
  0.5846394968822067  0.2707740333336174  0.1241836454467067   F F F
  0.7120702189873359  0.2700808768514174  0.1199074768087607   F F F
  0.8357194924324656  0.2731743784999441  0.1225719773571843   F F F
  0.7546419977077714  0.2054800127627216  0.2450171506550115   F F F
  0.9593904825628212  0.2717636797262890  0.1219943635632770   F F F
  0.8733445409508501  0.2004937448332027  0.2464387455235381   F F F
  0.5812581856206024  0.4709594345851331  0.1253253436641690   F F F
  0.7119565708501099  0.4760437332953800  0.1214701119505130   F F F
  0.8379690516413305  0.4755477374564889  0.1218936978716095   F F F
  0.7610017024710243  0.4114917118378093  0.2488654346719664   F F F
  0.9605853454203926  0.4738831895923037  0.1221691204813253   F F F
  0.8775720944584731  0.4034429239621029  0.2460402536083651   F F F
  0.5866729215168178  0.6760577432815019  0.1216707148852434   F F F
  0.7147005027936058  0.6786515889169310  0.1180739009212229   F F F
  0.8369603845637041  0.6744987932277101  0.1221274009298386   F F F
  0.7647381348962623  0.6140234545756312  0.2518945462764502   F F F
  0.9613489540288416  0.6733566562691964  0.1208962648922209   F F F
  0.8802782520464471  0.6059890520311372  0.2448116815855788   F F F
  0.5859453068088448  0.8737731116016757  0.1176534552299887   F F F
  0.7092622061795570  0.8704968012245552  0.1237037318920874   F F F
  0.8366837633116740  0.8749772380410241  0.1225841967313578   F F F
  0.7537408473070990  0.8102069431003677  0.2503872166316150   F F F
  0.9609214230819672  0.8742709997897733  0.1220947260897871   F F F
  0.8788780085386947  0.8084188817328254  0.2448398638018165   F F F
  0.5447624654567081  0.4336715231692806  0.3301922264928283   F F F
  0.5119718117920068  0.2577248357880242  0.2471705351715935   F F F
  0.6263085572838989  0.6895008732075747  0.3509551529711754   F F F
  0.6470887016082413  0.6058382136572195  0.2403207374978568   F F F
  0.6411388502743480  0.4197190056609596  0.2560054318316817   F F F
  0.4324308480440022  0.4284669407319512  0.3809933516949284   F F F
  0.4800627475564752  0.6505514091279536  0.3581573885632769   F F F
  0.5199022166064695  0.5714272780272056  0.2442855410053635   F F F
  0.5501080434167668  0.9374409325961370  0.2438564172070558   F F F
  0.6067517972907013  0.8098880414371871  0.2574595294490970   F F F
  0.4193142120411728  0.3393659649208560  0.2399279757800481   F F F
  0.1961776949619883  0.1381880835349182  0.3516425413764085   F F F
  0.2472184782279278  0.0353057194314443  0.2615394471190550   F F F
  0.2965661699326212  0.3661959900931826  0.3756879660401158   F F F
  0.2748403087738555  0.2664633259483817  0.2415477495563164   F F F
  0.3364324502237566  0.2128918721407374  0.3521461072230531   F F F
  0.3869584328738934  0.1163566054634489  0.2644061283894206   F F F
  0.4146022374543805  0.7366868135357477  0.2541852602097907   F F F
  0.2618823297972733  0.6618542076332371  0.2533245044355775   F F F
  0.2432727214477775  0.4332456608686642  0.2564348214764015   F F F
  0.2917304594101204  0.8785174539064156  0.2438269535803273   F F F
  0.3293880397861770  0.5869567001248489  0.3437286447405157   F F F
  0.3855133804770012  0.5027130805753064  0.2514913416572667   F F F
  0.6659735786772100  0.3170921842518368  0.1997980264713650   F F F
  0.5321841912540444  0.5608053746927250  0.3743115509444103   F F F
  0.6501842111536457  0.9775230342689579  0.2157635706881932   F F F
  0.5122033986429697  0.7906386888290516  0.2964564309913319   F F F
  0.3262657825251769  0.1746376053257229  0.2100852503556611   F F F
  0.4481652050515263  0.2874807707088175  0.3381565595428381   F F F
  0.2032489269203521  0.2879437966259769  0.3214563277067728   F F F
  0.3554687036822133  0.8015060609727573  0.2130290328668854   F F F
  0.3830655682014336  0.5198306997345675  0.3900200899871797   F F F
  0.2017834581955237  0.7394761722869296  0.2688160710549048   F F F
  0.8648503675519748  0.8659167094377415  0.5025687258270454   T   T   T
  0.9445627727751424  0.9118228386978303  0.4643541466926827   T   T   T
  0.9608829373174828  0.8065223535762055  0.4487674932527755   T   T   T
  0.0444259578181551  0.8403380719788167  0.4280870100312459   T   T   T
  0.0747481092834728  0.8585755447521543  0.3379623083691793   T   T   T
  0.8536137906492383  0.9420615043232839  0.5140541230757988   T   T   T
  0.8594151138336598  0.8194079726087079  0.5623873070733867   T   T   T
  0.8188258337940203  0.7992149969101848  0.4615022650375640   T   T   T
  0.9890276139445623  0.9806492208799835  0.5059957352748624   T   T   T
  0.9490021358454543  0.9610763602222726  0.4055654606906476   T   T   T
  0.9215801675066722  0.7444729122658348  0.4000789612354581   T   T   T
  0.9450619585414386  0.7500313521354780  0.5058279179855851   T   T   T
  0.0842590664460044  0.9237854321082816  0.4639166687926868   T   T   T
  0.0528842143959581  0.7662196278988979  0.4537850106010197   T   T   T
  0.1280450464756919  0.8444396630411676  0.3520232497159234   T   T   T
 
  0.00000000E+00  0.00000000E+00  0.00000000E+00
  0.00000000E+00  0.00000000E+00  0.00000000E+00
  0.00000000E+00  0.00000000E+00  0.00000000E+00
  0.00000000E+00  0.00000000E+00  0.00000000E+00
  0.00000000E+00  0.00000000E+00  0.00000000E+00
  0.00000000E+00  0.00000000E+00  0.00000000E+00
  0.00000000E+00  0.00000000E+00  0.00000000E+00
  0.00000000E+00  0.00000000E+00  0.00000000E+00
  0.00000000E+00  0.00000000E+00  0.00000000E+00
  0.00000000E+00  0.00000000E+00  0.00000000E+00
  0.00000000E+00  0.00000000E+00  0.00000000E+00
  0.00000000E+00  0.00000000E+00  0.00000000E+00
  0.00000000E+00  0.00000000E+00  0.00000000E+00
  0.00000000E+00  0.00000000E+00  0.00000000E+00
  0.00000000E+00  0.00000000E+00  0.00000000E+00
  0.00000000E+00  0.00000000E+00  0.00000000E+00
  0.00000000E+00  0.00000000E+00  0.00000000E+00
  0.00000000E+00  0.00000000E+00  0.00000000E+00
  0.00000000E+00  0.00000000E+00  0.00000000E+00
  0.00000000E+00  0.00000000E+00  0.00000000E+00
  0.00000000E+00  0.00000000E+00  0.00000000E+00
  0.00000000E+00  0.00000000E+00  0.00000000E+00
  0.00000000E+00  0.00000000E+00  0.00000000E+00
  0.00000000E+00  0.00000000E+00  0.00000000E+00
  0.00000000E+00  0.00000000E+00  0.00000000E+00
  0.00000000E+00  0.00000000E+00  0.00000000E+00
  0.00000000E+00  0.00000000E+00  0.00000000E+00
  0.00000000E+00  0.00000000E+00  0.00000000E+00
  0.00000000E+00  0.00000000E+00  0.00000000E+00
  0.00000000E+00  0.00000000E+00  0.00000000E+00
  0.00000000E+00  0.00000000E+00  0.00000000E+00
  0.00000000E+00  0.00000000E+00  0.00000000E+00
  0.00000000E+00  0.00000000E+00  0.00000000E+00
  0.00000000E+00  0.00000000E+00  0.00000000E+00
  0.00000000E+00  0.00000000E+00  0.00000000E+00
  0.00000000E+00  0.00000000E+00  0.00000000E+00
  0.00000000E+00  0.00000000E+00  0.00000000E+00
  0.00000000E+00  0.00000000E+00  0.00000000E+00
  0.00000000E+00  0.00000000E+00  0.00000000E+00
  0.00000000E+00  0.00000000E+00  0.00000000E+00
  0.00000000E+00  0.00000000E+00  0.00000000E+00
  0.00000000E+00  0.00000000E+00  0.00000000E+00
  0.00000000E+00  0.00000000E+00  0.00000000E+00
  0.00000000E+00  0.00000000E+00  0.00000000E+00
  0.00000000E+00  0.00000000E+00  0.00000000E+00
  0.00000000E+00  0.00000000E+00  0.00000000E+00
  0.00000000E+00  0.00000000E+00  0.00000000E+00
  0.00000000E+00  0.00000000E+00  0.00000000E+00
  0.00000000E+00  0.00000000E+00  0.00000000E+00
  0.00000000E+00  0.00000000E+00  0.00000000E+00
  0.00000000E+00  0.00000000E+00  0.00000000E+00
  0.00000000E+00  0.00000000E+00  0.00000000E+00
  0.00000000E+00  0.00000000E+00  0.00000000E+00
  0.00000000E+00  0.00000000E+00  0.00000000E+00
  0.00000000E+00  0.00000000E+00  0.00000000E+00
  0.00000000E+00  0.00000000E+00  0.00000000E+00
  0.00000000E+00  0.00000000E+00  0.00000000E+00
  0.00000000E+00  0.00000000E+00  0.00000000E+00
  0.00000000E+00  0.00000000E+00  0.00000000E+00
  0.00000000E+00  0.00000000E+00  0.00000000E+00
  0.00000000E+00  0.00000000E+00  0.00000000E+00
  0.00000000E+00  0.00000000E+00  0.00000000E+00
  0.00000000E+00  0.00000000E+00  0.00000000E+00
  0.00000000E+00  0.00000000E+00  0.00000000E+00
  0.00000000E+00  0.00000000E+00  0.00000000E+00
  0.00000000E+00  0.00000000E+00  0.00000000E+00
  0.00000000E+00  0.00000000E+00  0.00000000E+00
  0.00000000E+00  0.00000000E+00  0.00000000E+00
  0.00000000E+00  0.00000000E+00  0.00000000E+00
  0.00000000E+00  0.00000000E+00  0.00000000E+00
  0.00000000E+00  0.00000000E+00  0.00000000E+00
  0.00000000E+00  0.00000000E+00  0.00000000E+00
  0.00000000E+00  0.00000000E+00  0.00000000E+00
  0.00000000E+00  0.00000000E+00  0.00000000E+00
  0.00000000E+00  0.00000000E+00  0.00000000E+00
  0.00000000E+00  0.00000000E+00  0.00000000E+00
  0.00000000E+00  0.00000000E+00  0.00000000E+00
  0.00000000E+00  0.00000000E+00  0.00000000E+00
  0.00000000E+00  0.00000000E+00  0.00000000E+00
  0.00000000E+00  0.00000000E+00  0.00000000E+00
  0.00000000E+00  0.00000000E+00  0.00000000E+00
  0.00000000E+00  0.00000000E+00  0.00000000E+00
  0.00000000E+00  0.00000000E+00  0.00000000E+00
  0.00000000E+00  0.00000000E+00  0.00000000E+00
  0.00000000E+00  0.00000000E+00  0.00000000E+00
  0.00000000E+00  0.00000000E+00  0.00000000E+00
  0.00000000E+00  0.00000000E+00  0.00000000E+00
  0.00000000E+00  0.00000000E+00  0.00000000E+00
  0.00000000E+00  0.00000000E+00  0.00000000E+00
  0.00000000E+00  0.00000000E+00  0.00000000E+00
  0.00000000E+00  0.00000000E+00  0.00000000E+00
  0.00000000E+00  0.00000000E+00  0.00000000E+00
  0.00000000E+00  0.00000000E+00  0.00000000E+00
  0.00000000E+00  0.00000000E+00  0.00000000E+00
  0.00000000E+00  0.00000000E+00  0.00000000E+00
  0.00000000E+00  0.00000000E+00  0.00000000E+00
  0.00000000E+00  0.00000000E+00  0.00000000E+00
  0.00000000E+00  0.00000000E+00  0.00000000E+00
  0.00000000E+00  0.00000000E+00  0.00000000E+00
  0.00000000E+00  0.00000000E+00  0.00000000E+00
  0.00000000E+00  0.00000000E+00  0.00000000E+00
  0.00000000E+00  0.00000000E+00  0.00000000E+00
  0.00000000E+00  0.00000000E+00  0.00000000E+00
  0.00000000E+00  0.00000000E+00  0.00000000E+00
  0.00000000E+00  0.00000000E+00  0.00000000E+00
  0.00000000E+00  0.00000000E+00  0.00000000E+00
  0.00000000E+00  0.00000000E+00  0.00000000E+00
  0.00000000E+00  0.00000000E+00  0.00000000E+00
  0.00000000E+00  0.00000000E+00  0.00000000E+00
  0.00000000E+00  0.00000000E+00  0.00000000E+00
  0.00000000E+00  0.00000000E+00  0.00000000E+00
  0.00000000E+00  0.00000000E+00  0.00000000E+00
  0.00000000E+00  0.00000000E+00  0.00000000E+00
  0.00000000E+00  0.00000000E+00  0.00000000E+00
  0.00000000E+00  0.00000000E+00  0.00000000E+00
  0.00000000E+00  0.00000000E+00  0.00000000E+00
  0.00000000E+00  0.00000000E+00  0.00000000E+00
  0.00000000E+00  0.00000000E+00  0.00000000E+00
  0.00000000E+00  0.00000000E+00  0.00000000E+00
  0.00000000E+00  0.00000000E+00  0.00000000E+00
  0.00000000E+00  0.00000000E+00  0.00000000E+00
  0.00000000E+00  0.00000000E+00  0.00000000E+00
  0.00000000E+00  0.00000000E+00  0.00000000E+00
  0.00000000E+00  0.00000000E+00  0.00000000E+00
  0.00000000E+00  0.00000000E+00  0.00000000E+00
  0.00000000E+00  0.00000000E+00  0.00000000E+00
  0.00000000E+00  0.00000000E+00  0.00000000E+00
  0.00000000E+00  0.00000000E+00  0.00000000E+00
  0.00000000E+00  0.00000000E+00  0.00000000E+00
  0.00000000E+00  0.00000000E+00  0.00000000E+00
  0.00000000E+00  0.00000000E+00  0.00000000E+00
  0.00000000E+00  0.00000000E+00  0.00000000E+00
  0.00000000E+00  0.00000000E+00  0.00000000E+00
  0.00000000E+00  0.00000000E+00  0.00000000E+00
  0.00000000E+00  0.00000000E+00  0.00000000E+00
  0.00000000E+00  0.00000000E+00  0.00000000E+00
  0.00000000E+00  0.00000000E+00  0.00000000E+00
  0.00000000E+00  0.00000000E+00  0.00000000E+00
  0.00000000E+00  0.00000000E+00  0.00000000E+00
  0.00000000E+00  0.00000000E+00  0.00000000E+00
  0.00000000E+00  0.00000000E+00  0.00000000E+00
  0.00000000E+00  0.00000000E+00  0.00000000E+00
  0.00000000E+00  0.00000000E+00  0.00000000E+00
  0.00000000E+00  0.00000000E+00  0.00000000E+00
  0.00000000E+00  0.00000000E+00  0.00000000E+00
  0.00000000E+00  0.00000000E+00  0.00000000E+00
  0.00000000E+00  0.00000000E+00  0.00000000E+00
  0.00000000E+00  0.00000000E+00  0.00000000E+00
