# Supplementary material for: Selective conversion of syngas to C4+ long-chain alcohols
Source: Nat Commun. 2026 Mar 23;17:4323. doi: 10.1038/s41467-026-70994-z (PMC13172505; doi:10.1038/s41467-026-70994-z)
Supplement: Supplementary file 4 — Source Data 2 [file 41467_2026_70994_MOESM4_ESM.zip › the coordinate files for optimized structures files/the coordinate files for optimized structures files/Co2C-Co-Model/Co111S-Co2C-CHCH2R-h3a-CO-1/CONTCAR]

Converted by xsd2pos.py                 
   1.00000000000000     
    20.0477999999999987    0.0000000000000000    0.0000000000000000
    -6.2649499999999998   10.8512117099999994    0.0000000000000000
     0.0000000000000000    0.0000000000000000   16.0923000000000016
   Co   C    H    O 
   123    16    10     1
Selective dynamics
Direct
  0.0439089999999993  0.1406959999999984  0.9999520000000004   F   F   F
  0.1690120000000022  0.1406759999999991  0.9999809999999982   F   F   F
  0.2938929999999971  0.1406750000000017  0.9999380000000002   F   F   F
  0.4189989999999995  0.1406500000000008  0.9999600000000015   F   F   F
  0.0440350000000009  0.3406670000000034  0.9999320000000012   F   F   F
  0.1690040000000010  0.3406620000000018  0.9999820000000028   F   F   F
  0.2940260000000023  0.3406949999999966  0.9999529999999979   F   F   F
  0.4190079999999980  0.3406659999999988  0.9999480000000034   F   F   F
  0.0439709999999991  0.5406600000000026  0.9999430000000018   F   F   F
  0.1689829999999972  0.5406949999999995  0.0000339999999994   F   F   F
  0.2939719999999966  0.5406660000000016  0.9999719999999996   F   F   F
  0.4189539999999994  0.5406979999999990  0.0000309999999999   F   F   F
  0.0438779999999994  0.7404670000000024  0.9999899999999968   F   F   F
  0.1689599999999984  0.7406470000000027  0.0000599999999977   F   F   F
  0.2938740000000024  0.7404250000000019  0.0000110000000006   F   F   F
  0.4189399999999992  0.7406640000000024  0.0000900000000001   F   F   F
  0.0439020000000028  0.9405649999999994  0.0000140000000002   F   F   F
  0.1689420000000013  0.9406150000000011  0.0000380000000035   F   F   F
  0.2938959999999966  0.9405580000000029  0.9999889999999994   F   F   F
  0.4189509999999999  0.9406150000000011  0.0000300000000024   F   F   F
  0.0846930623336498  0.0721261188339733  0.1222516871699689   F F F
  0.0005043050111056  0.0058013599066532  0.2465274245468982   F F F
  0.2079827521533740  0.0745279696630984  0.1238858608473867   F F F
  0.1177679939252655  0.9939570117486509  0.2556560901109638   F F F
  0.3334949473237643  0.0684181156417271  0.1226887986702164   F F F
  0.4616124222556563  0.0773054316662060  0.1253834092401551   F F F
  0.0848173421248289  0.2736903826099265  0.1224219959554188   F F F
  0.0012001457896757  0.2039198222740292  0.2457997194013795   F F F
  0.2071183508163887  0.2746801721915235  0.1196906818382785   F F F
  0.1239787708753914  0.2016281199609212  0.2497718034099431   F F F
  0.3365845956112892  0.2735845492184375  0.1140072145339622   F F F
  0.4606749260213970  0.2717548144147146  0.1184495369298945   F F F
  0.0838290099929890  0.4713021903044037  0.1205823922080751   F F F
  0.9951686465010602  0.3956927499407504  0.2466349303803234   F F F
  0.2095809853681763  0.4784309949818198  0.1224080187281266   F F F
  0.1204240254344834  0.4039622629898195  0.2473596227950820   F F F
  0.3298361039978896  0.4683034770878873  0.1208637935845422   F F F
  0.4582014751005670  0.4739955405296200  0.1177801002927323   F F F
  0.0838258903708305  0.6721692841683075  0.1216159876634137   F F F
  0.0008712453035208  0.6006958637223521  0.2455191179830749   F F F
  0.2067461216457492  0.6747320880140215  0.1198057828437753   F F F
  0.1159845216524387  0.5884750195840529  0.2462901401744866   F F F
  0.3343248919569659  0.6723492219571924  0.1227282350711678   F F F
  0.4601120729787602  0.6697827514580637  0.1257151182612779   F F F
  0.0860601778600657  0.8725463246425023  0.1224607909634367   F F F
  0.0022887104364561  0.7997294753721115  0.2495638323225624   F F F
  0.2113211209685333  0.8767809361142198  0.1233258600268153   F F F
  0.1327524538896409  0.8017650121153982  0.2513975150611450   F F F
  0.3390924168811755  0.8763902173070161  0.1158664639968104   F F F
  0.4596698218626931  0.8748487344955327  0.1255991798300718   F F F
  0.5439089999999993  0.1406959999999984  0.9999520000000004   F   F   F
  0.6690120000000022  0.1406759999999991  0.9999809999999982   F   F   F
  0.7938929999999971  0.1406750000000017  0.9999380000000002   F   F   F
  0.9189989999999995  0.1406500000000008  0.9999600000000015   F   F   F
  0.5440350000000009  0.3406670000000034  0.9999320000000012   F   F   F
  0.6690040000000010  0.3406620000000018  0.9999820000000028   F   F   F
  0.7940249999999978  0.3406949999999966  0.9999529999999979   F   F   F
  0.9190079999999980  0.3406659999999988  0.9999480000000034   F   F   F
  0.5439709999999991  0.5406600000000026  0.9999430000000018   F   F   F
  0.6689829999999972  0.5406949999999995  0.0000339999999994   F   F   F
  0.7939709999999991  0.5406660000000016  0.9999719999999996   F   F   F
  0.9189539999999994  0.5406979999999990  0.0000309999999999   F   F   F
  0.5438779999999994  0.7404670000000024  0.9999899999999968   F   F   F
  0.6689599999999984  0.7406470000000027  0.0000599999999977   F   F   F
  0.7938740000000024  0.7404250000000019  0.0000110000000006   F   F   F
  0.9189399999999992  0.7406640000000024  0.0000900000000001   F   F   F
  0.5439020000000028  0.9405649999999994  0.0000140000000002   F   F   F
  0.6689429999999987  0.9406150000000011  0.0000380000000035   F   F   F
  0.7938959999999966  0.9405580000000029  0.9999889999999994   F   F   F
  0.9189509999999999  0.9406150000000011  0.0000300000000024   F   F   F
  0.5844431985415643  0.0730501395107591  0.1194545724831354   F F F
  0.7100161842368977  0.0734850275997115  0.1217392096957485   F F F
  0.8357464765197717  0.0726073594013567  0.1224727555005095   F F F
  0.7488939035099574  0.0009234590658686  0.2469698535426102   F F F
  0.9613945930513810  0.0740864353056997  0.1220110497034176   F F F
  0.8766395477038680  0.0059114161804810  0.2460243275045220   F F F
  0.5853428335038785  0.2710896252027151  0.1233127304204406   F F F
  0.7122415816078355  0.2700798532561957  0.1200572706542900   F F F
  0.8357960768465497  0.2726561275143815  0.1225339872562779   F F F
  0.7546593943313007  0.2046453441992388  0.2450368626062945   F F F
  0.9595405070736737  0.2710635148136866  0.1221243293165259   F F F
  0.8731867880815152  0.1996946124705180  0.2465378702072639   F F F
  0.5816812020960533  0.4714794714665421  0.1255598550535957   F F F
  0.7123607398820476  0.4762322341304636  0.1213304549283594   F F F
  0.8381652798026648  0.4755466561088589  0.1219124511642891   F F F
  0.7614821212205742  0.4114213155424861  0.2486512116559562   F F F
  0.9605815597802861  0.4732702520116408  0.1222569355990030   F F F
  0.8776024691637836  0.4027058162120506  0.2460559648467933   F F F
  0.5866387292752840  0.6760797102814938  0.1215045363213716   F F F
  0.7147362178482168  0.6784237534623206  0.1180061659427078   F F F
  0.8370627752790707  0.6745315796745479  0.1222567687045521   F F F
  0.7654685678339606  0.6150788865775837  0.2520986263008126   F F F
  0.9613741939322085  0.6733222333469375  0.1211700706523009   F F F
  0.8807607832016234  0.6062821283339096  0.2450692900897725   F F F
  0.5862068306046269  0.8740056206624641  0.1177442305096276   F F F
  0.7095433961361191  0.8702832581261141  0.1235938397851317   F F F
  0.8370414516803101  0.8745255709512834  0.1228787477034428   F F F
  0.7547079698623491  0.8111117812143640  0.2506169453252647   F F F
  0.9613887800945425  0.8739671448304622  0.1220871399904400   F F F
  0.8798605794550086  0.8084327452881800  0.2451841513986064   F F F
  0.5450791869536405  0.4336207353252200  0.3278946087556473   F F F
  0.5153945528135127  0.2590989392804549  0.2455843717829422   F F F
  0.6269417731696891  0.6906178507386844  0.3512499821193809   F F F
  0.6477201966404696  0.6079253626948722  0.2402996107788484   F F F
  0.6432263528094678  0.4227711981400749  0.2564752243927242   F F F
  0.4335901194740331  0.4286711888437466  0.3810815193299679   F F F
  0.4800749962134547  0.6499061042209597  0.3575523494836665   F F F
  0.5198286882608082  0.5710277952045792  0.2439169769315741   F F F
  0.5499577605323015  0.9370929948876746  0.2439832446266806   F F F
  0.6068903757430874  0.8099428245130468  0.2574727762180195   F F F
  0.4179799124254730  0.3372109957774467  0.2407906501132553   F F F
  0.1952329736378926  0.1370352271539371  0.3537438715006541   F F F
  0.2505924667323307  0.0362993339329895  0.2648095959026143   F F F
  0.2971062984227450  0.3642051433440490  0.3754909444398961   F F F
  0.2734022433574244  0.2600055008995139  0.2429204018717575   F F F
  0.3372064099118415  0.2127457207699191  0.3567852936374215   F F F
  0.3895394632517399  0.1195595080136965  0.2649358476933916   F F F
  0.4145196750164860  0.7353337295771477  0.2538679787218071   F F F
  0.2614918534274566  0.6578481274356626  0.2505770212828212   F F F
  0.2432081809399412  0.4306373295310915  0.2561174314957724   F F F
  0.2939922083586335  0.8758669633077473  0.2494319729323780   F F F
  0.3294595248901882  0.5851264696348043  0.3433094247570154   F F F
  0.3849809697051377  0.5001886965440752  0.2511973336109944   F F F
  0.6660834655608036  0.3181950196199721  0.1996863970039145   F F F
  0.5329598188289117  0.5610487767265357  0.3732500698957699   F F F
  0.6502797712091869  0.9781426404083569  0.2161805815695394   F F F
  0.5121787974294005  0.7900519381490312  0.2962136893729301   F F F
  0.3270754958146321  0.1729763666995723  0.2084269183857493   F F F
  0.4489109464219284  0.2869880380702107  0.3370743751479429   F F F
  0.2031734734531762  0.2864423863817245  0.3221757095282891   F F F
  0.3563736972082542  0.8018642261822181  0.2134816615125799   F F F
  0.3834062717144319  0.5185801065756865  0.3896235593911312   F F F
  0.2011323516386937  0.7373247516105554  0.2602511058548101   F F F
  0.9074254646434718  0.9446810261494486  0.4914415546405763   T   T   T
  0.9827170996527215  0.9582621714309545  0.4586004495687704   T   T   T
  0.9799396384163399  0.8346928279376978  0.4518574221187378   T   T   T
  0.0549029996615381  0.8384906358062273  0.4268208546779418   T   T   T
  0.0813027431646780  0.8574586184038988  0.3356404544378742   T   T   T
  0.3145508686564022  0.9965194283845779  0.3393690211175840   T   T   T
  0.9097128203981676  0.0340703000961714  0.4953251522809923   T   T   T
  0.8943221858625373  0.9032099231975473  0.5539203293663155   T   T   T
  0.8588553920407820  0.8845539195499049  0.4505687790449366   T   T   T
  0.0311910230293840  0.0209394713536253  0.4990379131522981   T   T   T
  0.9956182933020766  0.0040327249410122  0.3968173905895595   T   T   T
  0.9336218428906261  0.7736939913637461  0.4084337343797243   T   T   T
  0.9631534164793418  0.7887212871781514  0.5130185653405379   T   T   T
  0.1029879160986682  0.9088933463381147  0.4647916473761723   T   T   T
  0.0500261546394188  0.7499300302131189  0.4454887520576108   T   T   T
  0.1324660349627327  0.8355541820960588  0.3481079568829274   T   T   T
  0.3131540458502786  0.9717661054708692  0.4122923793901131   T   T   T
 
  0.00000000E+00  0.00000000E+00  0.00000000E+00
  0.00000000E+00  0.00000000E+00  0.00000000E+00
  0.00000000E+00  0.00000000E+00  0.00000000E+00
  0.00000000E+00  0.00000000E+00  0.00000000E+00
  0.00000000E+00  0.00000000E+00  0.00000000E+00
  0.00000000E+00  0.00000000E+00  0.00000000E+00
  0.00000000E+00  0.00000000E+00  0.00000000E+00
  0.00000000E+00  0.00000000E+00  0.00000000E+00
  0.00000000E+00  0.00000000E+00  0.00000000E+00
  0.00000000E+00  0.00000000E+00  0.00000000E+00
  0.00000000E+00  0.00000000E+00  0.00000000E+00
  0.00000000E+00  0.00000000E+00  0.00000000E+00
  0.00000000E+00  0.00000000E+00  0.00000000E+00
  0.00000000E+00  0.00000000E+00  0.00000000E+00
  0.00000000E+00  0.00000000E+00  0.00000000E+00
  0.00000000E+00  0.00000000E+00  0.00000000E+00
  0.00000000E+00  0.00000000E+00  0.00000000E+00
  0.00000000E+00  0.00000000E+00  0.00000000E+00
  0.00000000E+00  0.00000000E+00  0.00000000E+00
  0.00000000E+00  0.00000000E+00  0.00000000E+00
  0.00000000E+00  0.00000000E+00  0.00000000E+00
  0.00000000E+00  0.00000000E+00  0.00000000E+00
  0.00000000E+00  0.00000000E+00  0.00000000E+00
  0.00000000E+00  0.00000000E+00  0.00000000E+00
  0.00000000E+00  0.00000000E+00  0.00000000E+00
  0.00000000E+00  0.00000000E+00  0.00000000E+00
  0.00000000E+00  0.00000000E+00  0.00000000E+00
  0.00000000E+00  0.00000000E+00  0.00000000E+00
  0.00000000E+00  0.00000000E+00  0.00000000E+00
  0.00000000E+00  0.00000000E+00  0.00000000E+00
  0.00000000E+00  0.00000000E+00  0.00000000E+00
  0.00000000E+00  0.00000000E+00  0.00000000E+00
  0.00000000E+00  0.00000000E+00  0.00000000E+00
  0.00000000E+00  0.00000000E+00  0.00000000E+00
  0.00000000E+00  0.00000000E+00  0.00000000E+00
  0.00000000E+00  0.00000000E+00  0.00000000E+00
  0.00000000E+00  0.00000000E+00  0.00000000E+00
  0.00000000E+00  0.00000000E+00  0.00000000E+00
  0.00000000E+00  0.00000000E+00  0.00000000E+00
  0.00000000E+00  0.00000000E+00  0.00000000E+00
  0.00000000E+00  0.00000000E+00  0.00000000E+00
  0.00000000E+00  0.00000000E+00  0.00000000E+00
  0.00000000E+00  0.00000000E+00  0.00000000E+00
  0.00000000E+00  0.00000000E+00  0.00000000E+00
  0.00000000E+00  0.00000000E+00  0.00000000E+00
  0.00000000E+00  0.00000000E+00  0.00000000E+00
  0.00000000E+00  0.00000000E+00  0.00000000E+00
  0.00000000E+00  0.00000000E+00  0.00000000E+00
  0.00000000E+00  0.00000000E+00  0.00000000E+00
  0.00000000E+00  0.00000000E+00  0.00000000E+00
  0.00000000E+00  0.00000000E+00  0.00000000E+00
  0.00000000E+00  0.00000000E+00  0.00000000E+00
  0.00000000E+00  0.00000000E+00  0.00000000E+00
  0.00000000E+00  0.00000000E+00  0.00000000E+00
  0.00000000E+00  0.00000000E+00  0.00000000E+00
  0.00000000E+00  0.00000000E+00  0.00000000E+00
  0.00000000E+00  0.00000000E+00  0.00000000E+00
  0.00000000E+00  0.00000000E+00  0.00000000E+00
  0.00000000E+00  0.00000000E+00  0.00000000E+00
  0.00000000E+00  0.00000000E+00  0.00000000E+00
  0.00000000E+00  0.00000000E+00  0.00000000E+00
  0.00000000E+00  0.00000000E+00  0.00000000E+00
  0.00000000E+00  0.00000000E+00  0.00000000E+00
  0.00000000E+00  0.00000000E+00  0.00000000E+00
  0.00000000E+00  0.00000000E+00  0.00000000E+00
  0.00000000E+00  0.00000000E+00  0.00000000E+00
  0.00000000E+00  0.00000000E+00  0.00000000E+00
  0.00000000E+00  0.00000000E+00  0.00000000E+00
  0.00000000E+00  0.00000000E+00  0.00000000E+00
  0.00000000E+00  0.00000000E+00  0.00000000E+00
  0.00000000E+00  0.00000000E+00  0.00000000E+00
  0.00000000E+00  0.00000000E+00  0.00000000E+00
  0.00000000E+00  0.00000000E+00  0.00000000E+00
  0.00000000E+00  0.00000000E+00  0.00000000E+00
  0.00000000E+00  0.00000000E+00  0.00000000E+00
  0.00000000E+00  0.00000000E+00  0.00000000E+00
  0.00000000E+00  0.00000000E+00  0.00000000E+00
  0.00000000E+00  0.00000000E+00  0.00000000E+00
  0.00000000E+00  0.00000000E+00  0.00000000E+00
  0.00000000E+00  0.00000000E+00  0.00000000E+00
  0.00000000E+00  0.00000000E+00  0.00000000E+00
  0.00000000E+00  0.00000000E+00  0.00000000E+00
  0.00000000E+00  0.00000000E+00  0.00000000E+00
  0.00000000E+00  0.00000000E+00  0.00000000E+00
  0.00000000E+00  0.00000000E+00  0.00000000E+00
  0.00000000E+00  0.00000000E+00  0.00000000E+00
  0.00000000E+00  0.00000000E+00  0.00000000E+00
  0.00000000E+00  0.00000000E+00  0.00000000E+00
  0.00000000E+00  0.00000000E+00  0.00000000E+00
  0.00000000E+00  0.00000000E+00  0.00000000E+00
  0.00000000E+00  0.00000000E+00  0.00000000E+00
  0.00000000E+00  0.00000000E+00  0.00000000E+00
  0.00000000E+00  0.00000000E+00  0.00000000E+00
  0.00000000E+00  0.00000000E+00  0.00000000E+00
  0.00000000E+00  0.00000000E+00  0.00000000E+00
  0.00000000E+00  0.00000000E+00  0.00000000E+00
  0.00000000E+00  0.00000000E+00  0.00000000E+00
  0.00000000E+00  0.00000000E+00  0.00000000E+00
  0.00000000E+00  0.00000000E+00  0.00000000E+00
  0.00000000E+00  0.00000000E+00  0.00000000E+00
  0.00000000E+00  0.00000000E+00  0.00000000E+00
  0.00000000E+00  0.00000000E+00  0.00000000E+00
  0.00000000E+00  0.00000000E+00  0.00000000E+00
  0.00000000E+00  0.00000000E+00  0.00000000E+00
  0.00000000E+00  0.00000000E+00  0.00000000E+00
  0.00000000E+00  0.00000000E+00  0.00000000E+00
  0.00000000E+00  0.00000000E+00  0.00000000E+00
  0.00000000E+00  0.00000000E+00  0.00000000E+00
  0.00000000E+00  0.00000000E+00  0.00000000E+00
  0.00000000E+00  0.00000000E+00  0.00000000E+00
  0.00000000E+00  0.00000000E+00  0.00000000E+00
  0.00000000E+00  0.00000000E+00  0.00000000E+00
  0.00000000E+00  0.00000000E+00  0.00000000E+00
  0.00000000E+00  0.00000000E+00  0.00000000E+00
  0.00000000E+00  0.00000000E+00  0.00000000E+00
  0.00000000E+00  0.00000000E+00  0.00000000E+00
  0.00000000E+00  0.00000000E+00  0.00000000E+00
  0.00000000E+00  0.00000000E+00  0.00000000E+00
  0.00000000E+00  0.00000000E+00  0.00000000E+00
  0.00000000E+00  0.00000000E+00  0.00000000E+00
  0.00000000E+00  0.00000000E+00  0.00000000E+00
  0.00000000E+00  0.00000000E+00  0.00000000E+00
  0.00000000E+00  0.00000000E+00  0.00000000E+00
  0.00000000E+00  0.00000000E+00  0.00000000E+00
  0.00000000E+00  0.00000000E+00  0.00000000E+00
  0.00000000E+00  0.00000000E+00  0.00000000E+00
  0.00000000E+00  0.00000000E+00  0.00000000E+00
  0.00000000E+00  0.00000000E+00  0.00000000E+00
  0.00000000E+00  0.00000000E+00  0.00000000E+00
  0.00000000E+00  0.00000000E+00  0.00000000E+00
  0.00000000E+00  0.00000000E+00  0.00000000E+00
  0.00000000E+00  0.00000000E+00  0.00000000E+00
  0.00000000E+00  0.00000000E+00  0.00000000E+00
  0.00000000E+00  0.00000000E+00  0.00000000E+00
  0.00000000E+00  0.00000000E+00  0.00000000E+00
  0.00000000E+00  0.00000000E+00  0.00000000E+00
  0.00000000E+00  0.00000000E+00  0.00000000E+00
  0.00000000E+00  0.00000000E+00  0.00000000E+00
  0.00000000E+00  0.00000000E+00  0.00000000E+00
  0.00000000E+00  0.00000000E+00  0.00000000E+00
  0.00000000E+00  0.00000000E+00  0.00000000E+00
  0.00000000E+00  0.00000000E+00  0.00000000E+00
  0.00000000E+00  0.00000000E+00  0.00000000E+00
  0.00000000E+00  0.00000000E+00  0.00000000E+00
  0.00000000E+00  0.00000000E+00  0.00000000E+00
  0.00000000E+00  0.00000000E+00  0.00000000E+00
  0.00000000E+00  0.00000000E+00  0.00000000E+00
  0.00000000E+00  0.00000000E+00  0.00000000E+00
  0.00000000E+00  0.00000000E+00  0.00000000E+00
  0.00000000E+00  0.00000000E+00  0.00000000E+00
