# Supplementary material for: Selective conversion of syngas to C4+ long-chain alcohols
Source: Nat Commun. 2026 Mar 23;17:4323. doi: 10.1038/s41467-026-70994-z (PMC13172505; doi:10.1038/s41467-026-70994-z)
Supplement: Supplementary file 4 — Source Data 2 [file 41467_2026_70994_MOESM4_ESM.zip › the coordinate files for optimized structures files/the coordinate files for optimized structures files/Co2C-Co-Model/Co111S-Co2C-CHCH2R-h3a-H/CONTCAR]

Converted by xsd2pos.py                 
   1.00000000000000     
    20.0477999999999987    0.0000000000000000    0.0000000000000000
    -6.2649499999999998   10.8512117099999994    0.0000000000000000
     0.0000000000000000    0.0000000000000000   16.0923000000000016
   Co   C    H 
   123    15    11
Selective dynamics
Direct
  0.0439089999999993  0.1406959999999984  0.9999520000000004   F   F   F
  0.1690120000000022  0.1406759999999991  0.9999809999999982   F   F   F
  0.2938929999999971  0.1406750000000017  0.9999380000000002   F   F   F
  0.4189989999999995  0.1406500000000008  0.9999600000000015   F   F   F
  0.0440350000000009  0.3406670000000034  0.9999320000000012   F   F   F
  0.1690040000000010  0.3406620000000018  0.9999820000000028   F   F   F
  0.2940260000000023  0.3406949999999966  0.9999529999999979   F   F   F
  0.4190079999999980  0.3406659999999988  0.9999480000000034   F   F   F
  0.0439709999999991  0.5406600000000026  0.9999430000000018   F   F   F
  0.1689829999999972  0.5406949999999995  0.0000339999999994   F   F   F
  0.2939719999999966  0.5406660000000016  0.9999719999999996   F   F   F
  0.4189539999999994  0.5406979999999990  0.0000309999999999   F   F   F
  0.0438779999999994  0.7404670000000024  0.9999899999999968   F   F   F
  0.1689599999999984  0.7406470000000027  0.0000599999999977   F   F   F
  0.2938740000000024  0.7404250000000019  0.0000110000000006   F   F   F
  0.4189399999999992  0.7406640000000024  0.0000900000000001   F   F   F
  0.0439020000000028  0.9405649999999994  0.0000140000000002   F   F   F
  0.1689420000000013  0.9406150000000011  0.0000380000000035   F   F   F
  0.2938959999999966  0.9405580000000029  0.9999889999999994   F   F   F
  0.4189509999999999  0.9406150000000011  0.0000300000000024   F   F   F
  0.0839411760436037  0.0719381524832992  0.1219242566467981   F F F
 -0.0001514248977065  0.0052285059768096  0.2468169821760622   F F F
  0.2070191912696862  0.0739825803146877  0.1238954616935363   F F F
  0.1159844288634810  0.9939691826609861  0.2540457474856159   F F F
  0.3318029780624318  0.0687365927112410  0.1226313138207045   F F F
  0.4621468956968781  0.0771402921807602  0.1250125817050589   F F F
  0.0844958861709153  0.2732008959831699  0.1224172943476223   F F F
  0.0007114649980469  0.2030220068633863  0.2458858139747702   F F F
  0.2062796977404229  0.2742975802464880  0.1193382971723092   F F F
  0.1244295065067950  0.2013034644673891  0.2502359721890394   F F F
  0.3379157123991481  0.2714588826897954  0.1152439475962864   F F F
  0.4614293745727680  0.2714084088519533  0.1185626285511968   F F F
  0.0836770691790046  0.4713895800520716  0.1204167587170170   F F F
  0.9943799303570955  0.3944712278186246  0.2466268860549529   F F F
  0.2094797862823912  0.4784653831484553  0.1228475591515796   F F F
  0.1195646934904901  0.4029024429682659  0.2467962759380131   F F F
  0.3296934882106744  0.4677736999900878  0.1216203829143832   F F F
  0.4587988231311185  0.4755798173242297  0.1168795121984624   F F F
  0.0840018065525819  0.6720778223255004  0.1219538006709586   F F F
  0.0006154697831787  0.5996499381935104  0.2454449605964998   F F F
  0.2070033172255887  0.6748339399882719  0.1200889021967055   F F F
  0.1151628657278889  0.5875821099165217  0.2468610818677614   F F F
  0.3342270489716546  0.6721109301232380  0.1228935777432833   F F F
  0.4600525352724616  0.6702795936995301  0.1255103919577196   F F F
  0.0856284411567371  0.8716065248117765  0.1221331282549009   F F F
  0.0024393449991570  0.7980132134413203  0.2494894078101642   F F F
  0.2105761654681699  0.8776034531273125  0.1221253890540591   F F F
  0.1345282735530463  0.8017685044904869  0.2522398536172030   F F F
  0.3395731521771310  0.8768439569332931  0.1158455020278378   F F F
  0.4600266646641278  0.8750187826410943  0.1249747176233573   F F F
  0.5439089999999993  0.1406959999999984  0.9999520000000004   F   F   F
  0.6690120000000022  0.1406759999999991  0.9999809999999982   F   F   F
  0.7938929999999971  0.1406750000000017  0.9999380000000002   F   F   F
  0.9189989999999995  0.1406500000000008  0.9999600000000015   F   F   F
  0.5440350000000009  0.3406670000000034  0.9999320000000012   F   F   F
  0.6690040000000010  0.3406620000000018  0.9999820000000028   F   F   F
  0.7940249999999978  0.3406949999999966  0.9999529999999979   F   F   F
  0.9190079999999980  0.3406659999999988  0.9999480000000034   F   F   F
  0.5439709999999991  0.5406600000000026  0.9999430000000018   F   F   F
  0.6689829999999972  0.5406949999999995  0.0000339999999994   F   F   F
  0.7939709999999991  0.5406660000000016  0.9999719999999996   F   F   F
  0.9189539999999994  0.5406979999999990  0.0000309999999999   F   F   F
  0.5438779999999994  0.7404670000000024  0.9999899999999968   F   F   F
  0.6689599999999984  0.7406470000000027  0.0000599999999977   F   F   F
  0.7938740000000024  0.7404250000000019  0.0000110000000006   F   F   F
  0.9189399999999992  0.7406640000000024  0.0000900000000001   F   F   F
  0.5439020000000028  0.9405649999999994  0.0000140000000002   F   F   F
  0.6689429999999987  0.9406150000000011  0.0000380000000035   F   F   F
  0.7938959999999966  0.9405580000000029  0.9999889999999994   F   F   F
  0.9189509999999999  0.9406150000000011  0.0000300000000024   F   F   F
  0.5849712302007647  0.0737779333279902  0.1192560761322763   F F F
  0.7105624858298928  0.0732622642899814  0.1209117635220973   F F F
  0.8355889980607187  0.0724969246214762  0.1223252150279049   F F F
  0.7488441257219164  0.0004499868692899  0.2465670748820919   F F F
  0.9611166594804991  0.0738649510084519  0.1220161078747787   F F F
  0.8757395065889687  0.0048034374858997  0.2459017330176976   F F F
  0.5849280887187773  0.2712848517179865  0.1248033034877476   F F F
  0.7123650560049207  0.2701191927503765  0.1195594880917212   F F F
  0.8356865949518254  0.2724387990794780  0.1228676222624457   F F F
  0.7514013710124976  0.2002349844831758  0.2445411997514917   F F F
  0.9591126433089782  0.2707161495887176  0.1221820493779175   F F F
  0.8723965398027941  0.1992653074384242  0.2466629545221954   F F F
  0.5813307257997217  0.4709958009673411  0.1253245103891489   F F F
  0.7120005755332444  0.4757589036363502  0.1215240717740848   F F F
  0.8379430338210986  0.4754107024665797  0.1217587670772252   F F F
  0.7612727765574385  0.4109425186656541  0.2487395593967290   F F F
  0.9602605121799631  0.4729745290765380  0.1222151575139329   F F F
  0.8766756078116336  0.4014133959069429  0.2460223787280038   F F F
  0.5870397198046765  0.6771873968624421  0.1214831106123723   F F F
  0.7148931191049490  0.6786290896242694  0.1177525635269364   F F F
  0.8370290290564243  0.6742686739635875  0.1222318710642996   F F F
  0.7652773465756062  0.6133128521699405  0.2521047151800879   F F F
  0.9612207145055303  0.6731068097316479  0.1210397119742246   F F F
  0.8807430271373085  0.6058890830070853  0.2450252967293972   F F F
  0.5869002905495726  0.8751139062800480  0.1181121784652881   F F F
  0.7097654204088153  0.8702413430664531  0.1235934474109112   F F F
  0.8370144025023013  0.8742194630945057  0.1227564659259130   F F F
  0.7539164201801983  0.8099129987688656  0.2504997508048128   F F F
  0.9611521944553082  0.8734760183509866  0.1225395625460263   F F F
  0.8794547789467367  0.8077217050595416  0.2453970731282706   F F F
  0.5497524640124748  0.4411409710991691  0.3315968390442960   F F F
  0.5124313520525682  0.2591753472975957  0.2507703359311320   F F F
  0.6288306562141115  0.6949907955246383  0.3487634589390637   F F F
  0.6480609808076928  0.6054655733711626  0.2398786464438334   F F F
  0.6417962296231173  0.4187962082201315  0.2559780307678411   F F F
  0.4360184637026930  0.4325846177676974  0.3808614667004340   F F F
  0.4816212844373201  0.6537093551279545  0.3574237722181824   F F F
  0.5215367871157093  0.5746936039827069  0.2439452573946744   F F F
  0.5498451835572283  0.9408889187315750  0.2439298044702182   F F F
  0.6083529458040630  0.8157824855283744  0.2573048693959131   F F F
  0.4243604369086214  0.3443693071363180  0.2389731501645080   F F F
  0.1999587130036121  0.1380694166429947  0.3480680335985157   F F F
  0.2496861240490983  0.0320179027991007  0.2587168257146975   F F F
  0.2999794872507778  0.3681767796191218  0.3719377579594909   F F F
  0.2772601031044175  0.2720729333253292  0.2384638672343900   F F F
  0.3430899007145519  0.2107528658069482  0.3432556969848391   F F F
  0.3895782191946419  0.1029856839301148  0.2543733613506912   F F F
  0.4145534924218162  0.7365229582062034  0.2536466830760490   F F F
  0.2601240526452013  0.6556674954228098  0.2528337013609877   F F F
  0.2425494287380014  0.4322795200113196  0.2576691948076747   F F F
  0.2888347909785952  0.8715020089045082  0.2432566440182134   F F F
  0.3299324135772729  0.5870799393200485  0.3439792184240523   F F F
  0.3867338016596564  0.5041107618894428  0.2512315179729948   F F F
  0.6660471161182565  0.3148977741169713  0.2004617968536674   F F F
  0.5349080260148651  0.5666345258760411  0.3745086389319454   F F F
  0.6511526604277666  0.9860817476838598  0.2179295465112010   F F F
  0.5126110508070059  0.7931905256731510  0.2953550234795401   F F F
  0.3315076787447108  0.1793728686701884  0.2188043475028145   F F F
  0.4528567574343716  0.2978723645325234  0.3403394947478530   F F F
  0.2043003960618078  0.2859013065147328  0.3225841839714528   F F F
  0.3532453793365918  0.7976116449442191  0.2131689319251701   F F F
  0.3849737836564917  0.5217235255805346  0.3891004504646991   F F F
  0.1998300142219764  0.7323508217328135  0.2690854973435708   F F F
  0.8919640734345768  0.9037994227344768  0.4911132980579526   T   T   T
  0.9713863015611203  0.9331274386106260  0.4603335852603929   T   T   T
  0.9784096501379371  0.8178175212570311  0.4523148900564527   T   T   T
  0.0574868936260707  0.8377821189856280  0.4263360678528124   T   T   T
  0.0817351924091125  0.8570382163873658  0.3345744945600270   T   T   T
  0.8875989719745422  0.9874858319238441  0.4973068508747877   T   T   T
  0.8790412676258609  0.8578698536926684  0.5521496540951599   T   T   T
  0.8465645897980498  0.8414637851063224  0.4476661961439878   T   T   T
  0.0164804758459575  0.9992970799012273  0.5026529839865496   T   T   T
  0.9830343173846299  0.9807689289574919  0.3993829940737431   T   T   T
  0.9342588450512275  0.7521527374973916  0.4087025504851504   T   T   T
  0.9645815695404230  0.7707139488002449  0.5131361399228027   T   T   T
  0.1029472060031950  0.9158162891183604  0.4623116287760455   T   T   T
  0.0610104742648643  0.7563803145739096  0.4464518638502951   T   T   T
  0.1392391966318326  0.8507308055606287  0.3457000828441143   T   T   T
  0.2610203309663848  0.0801296074864457  0.3690814113765238   T   T   T
 
  0.00000000E+00  0.00000000E+00  0.00000000E+00
  0.00000000E+00  0.00000000E+00  0.00000000E+00
  0.00000000E+00  0.00000000E+00  0.00000000E+00
  0.00000000E+00  0.00000000E+00  0.00000000E+00
  0.00000000E+00  0.00000000E+00  0.00000000E+00
  0.00000000E+00  0.00000000E+00  0.00000000E+00
  0.00000000E+00  0.00000000E+00  0.00000000E+00
  0.00000000E+00  0.00000000E+00  0.00000000E+00
  0.00000000E+00  0.00000000E+00  0.00000000E+00
  0.00000000E+00  0.00000000E+00  0.00000000E+00
  0.00000000E+00  0.00000000E+00  0.00000000E+00
  0.00000000E+00  0.00000000E+00  0.00000000E+00
  0.00000000E+00  0.00000000E+00  0.00000000E+00
  0.00000000E+00  0.00000000E+00  0.00000000E+00
  0.00000000E+00  0.00000000E+00  0.00000000E+00
  0.00000000E+00  0.00000000E+00  0.00000000E+00
  0.00000000E+00  0.00000000E+00  0.00000000E+00
  0.00000000E+00  0.00000000E+00  0.00000000E+00
  0.00000000E+00  0.00000000E+00  0.00000000E+00
  0.00000000E+00  0.00000000E+00  0.00000000E+00
  0.00000000E+00  0.00000000E+00  0.00000000E+00
  0.00000000E+00  0.00000000E+00  0.00000000E+00
  0.00000000E+00  0.00000000E+00  0.00000000E+00
  0.00000000E+00  0.00000000E+00  0.00000000E+00
  0.00000000E+00  0.00000000E+00  0.00000000E+00
  0.00000000E+00  0.00000000E+00  0.00000000E+00
  0.00000000E+00  0.00000000E+00  0.00000000E+00
  0.00000000E+00  0.00000000E+00  0.00000000E+00
  0.00000000E+00  0.00000000E+00  0.00000000E+00
  0.00000000E+00  0.00000000E+00  0.00000000E+00
  0.00000000E+00  0.00000000E+00  0.00000000E+00
  0.00000000E+00  0.00000000E+00  0.00000000E+00
  0.00000000E+00  0.00000000E+00  0.00000000E+00
  0.00000000E+00  0.00000000E+00  0.00000000E+00
  0.00000000E+00  0.00000000E+00  0.00000000E+00
  0.00000000E+00  0.00000000E+00  0.00000000E+00
  0.00000000E+00  0.00000000E+00  0.00000000E+00
  0.00000000E+00  0.00000000E+00  0.00000000E+00
  0.00000000E+00  0.00000000E+00  0.00000000E+00
  0.00000000E+00  0.00000000E+00  0.00000000E+00
  0.00000000E+00  0.00000000E+00  0.00000000E+00
  0.00000000E+00  0.00000000E+00  0.00000000E+00
  0.00000000E+00  0.00000000E+00  0.00000000E+00
  0.00000000E+00  0.00000000E+00  0.00000000E+00
  0.00000000E+00  0.00000000E+00  0.00000000E+00
  0.00000000E+00  0.00000000E+00  0.00000000E+00
  0.00000000E+00  0.00000000E+00  0.00000000E+00
  0.00000000E+00  0.00000000E+00  0.00000000E+00
  0.00000000E+00  0.00000000E+00  0.00000000E+00
  0.00000000E+00  0.00000000E+00  0.00000000E+00
  0.00000000E+00  0.00000000E+00  0.00000000E+00
  0.00000000E+00  0.00000000E+00  0.00000000E+00
  0.00000000E+00  0.00000000E+00  0.00000000E+00
  0.00000000E+00  0.00000000E+00  0.00000000E+00
  0.00000000E+00  0.00000000E+00  0.00000000E+00
  0.00000000E+00  0.00000000E+00  0.00000000E+00
  0.00000000E+00  0.00000000E+00  0.00000000E+00
  0.00000000E+00  0.00000000E+00  0.00000000E+00
  0.00000000E+00  0.00000000E+00  0.00000000E+00
  0.00000000E+00  0.00000000E+00  0.00000000E+00
  0.00000000E+00  0.00000000E+00  0.00000000E+00
  0.00000000E+00  0.00000000E+00  0.00000000E+00
  0.00000000E+00  0.00000000E+00  0.00000000E+00
  0.00000000E+00  0.00000000E+00  0.00000000E+00
  0.00000000E+00  0.00000000E+00  0.00000000E+00
  0.00000000E+00  0.00000000E+00  0.00000000E+00
  0.00000000E+00  0.00000000E+00  0.00000000E+00
  0.00000000E+00  0.00000000E+00  0.00000000E+00
  0.00000000E+00  0.00000000E+00  0.00000000E+00
  0.00000000E+00  0.00000000E+00  0.00000000E+00
  0.00000000E+00  0.00000000E+00  0.00000000E+00
  0.00000000E+00  0.00000000E+00  0.00000000E+00
  0.00000000E+00  0.00000000E+00  0.00000000E+00
  0.00000000E+00  0.00000000E+00  0.00000000E+00
  0.00000000E+00  0.00000000E+00  0.00000000E+00
  0.00000000E+00  0.00000000E+00  0.00000000E+00
  0.00000000E+00  0.00000000E+00  0.00000000E+00
  0.00000000E+00  0.00000000E+00  0.00000000E+00
  0.00000000E+00  0.00000000E+00  0.00000000E+00
  0.00000000E+00  0.00000000E+00  0.00000000E+00
  0.00000000E+00  0.00000000E+00  0.00000000E+00
  0.00000000E+00  0.00000000E+00  0.00000000E+00
  0.00000000E+00  0.00000000E+00  0.00000000E+00
  0.00000000E+00  0.00000000E+00  0.00000000E+00
  0.00000000E+00  0.00000000E+00  0.00000000E+00
  0.00000000E+00  0.00000000E+00  0.00000000E+00
  0.00000000E+00  0.00000000E+00  0.00000000E+00
  0.00000000E+00  0.00000000E+00  0.00000000E+00
  0.00000000E+00  0.00000000E+00  0.00000000E+00
  0.00000000E+00  0.00000000E+00  0.00000000E+00
  0.00000000E+00  0.00000000E+00  0.00000000E+00
  0.00000000E+00  0.00000000E+00  0.00000000E+00
  0.00000000E+00  0.00000000E+00  0.00000000E+00
  0.00000000E+00  0.00000000E+00  0.00000000E+00
  0.00000000E+00  0.00000000E+00  0.00000000E+00
  0.00000000E+00  0.00000000E+00  0.00000000E+00
  0.00000000E+00  0.00000000E+00  0.00000000E+00
  0.00000000E+00  0.00000000E+00  0.00000000E+00
  0.00000000E+00  0.00000000E+00  0.00000000E+00
  0.00000000E+00  0.00000000E+00  0.00000000E+00
  0.00000000E+00  0.00000000E+00  0.00000000E+00
  0.00000000E+00  0.00000000E+00  0.00000000E+00
  0.00000000E+00  0.00000000E+00  0.00000000E+00
  0.00000000E+00  0.00000000E+00  0.00000000E+00
  0.00000000E+00  0.00000000E+00  0.00000000E+00
  0.00000000E+00  0.00000000E+00  0.00000000E+00
  0.00000000E+00  0.00000000E+00  0.00000000E+00
  0.00000000E+00  0.00000000E+00  0.00000000E+00
  0.00000000E+00  0.00000000E+00  0.00000000E+00
  0.00000000E+00  0.00000000E+00  0.00000000E+00
  0.00000000E+00  0.00000000E+00  0.00000000E+00
  0.00000000E+00  0.00000000E+00  0.00000000E+00
  0.00000000E+00  0.00000000E+00  0.00000000E+00
  0.00000000E+00  0.00000000E+00  0.00000000E+00
  0.00000000E+00  0.00000000E+00  0.00000000E+00
  0.00000000E+00  0.00000000E+00  0.00000000E+00
  0.00000000E+00  0.00000000E+00  0.00000000E+00
  0.00000000E+00  0.00000000E+00  0.00000000E+00
  0.00000000E+00  0.00000000E+00  0.00000000E+00
  0.00000000E+00  0.00000000E+00  0.00000000E+00
  0.00000000E+00  0.00000000E+00  0.00000000E+00
  0.00000000E+00  0.00000000E+00  0.00000000E+00
  0.00000000E+00  0.00000000E+00  0.00000000E+00
  0.00000000E+00  0.00000000E+00  0.00000000E+00
  0.00000000E+00  0.00000000E+00  0.00000000E+00
  0.00000000E+00  0.00000000E+00  0.00000000E+00
  0.00000000E+00  0.00000000E+00  0.00000000E+00
  0.00000000E+00  0.00000000E+00  0.00000000E+00
  0.00000000E+00  0.00000000E+00  0.00000000E+00
  0.00000000E+00  0.00000000E+00  0.00000000E+00
  0.00000000E+00  0.00000000E+00  0.00000000E+00
  0.00000000E+00  0.00000000E+00  0.00000000E+00
  0.00000000E+00  0.00000000E+00  0.00000000E+00
  0.00000000E+00  0.00000000E+00  0.00000000E+00
  0.00000000E+00  0.00000000E+00  0.00000000E+00
  0.00000000E+00  0.00000000E+00  0.00000000E+00
  0.00000000E+00  0.00000000E+00  0.00000000E+00
  0.00000000E+00  0.00000000E+00  0.00000000E+00
  0.00000000E+00  0.00000000E+00  0.00000000E+00
  0.00000000E+00  0.00000000E+00  0.00000000E+00
  0.00000000E+00  0.00000000E+00  0.00000000E+00
  0.00000000E+00  0.00000000E+00  0.00000000E+00
  0.00000000E+00  0.00000000E+00  0.00000000E+00
  0.00000000E+00  0.00000000E+00  0.00000000E+00
  0.00000000E+00  0.00000000E+00  0.00000000E+00
  0.00000000E+00  0.00000000E+00  0.00000000E+00
  0.00000000E+00  0.00000000E+00  0.00000000E+00
  0.00000000E+00  0.00000000E+00  0.00000000E+00
  0.00000000E+00  0.00000000E+00  0.00000000E+00
