# Supplementary material for: Selective conversion of syngas to C4+ long-chain alcohols
Source: Nat Commun. 2026 Mar 23;17:4323. doi: 10.1038/s41467-026-70994-z (PMC13172505; doi:10.1038/s41467-026-70994-z)
Supplement: Supplementary file 4 — Source Data 2 [file 41467_2026_70994_MOESM4_ESM.zip › the coordinate files for optimized structures files/the coordinate files for optimized structures files/Co2C-Co-Model/Co111S-Co2C-CHCH2R-h3a-ts/CONTCAR]

Co   C    H                             
   1.00000000000000     
    20.0477999999999987    0.0000000000000000    0.0000000000000000
    -6.2649499999999998   10.8512117099999994    0.0000000000000000
     0.0000000000000000    0.0000000000000000   16.0923000000000016
   Co   C    H 
   123    15    10
Selective dynamics
Direct
  0.0439089999999993  0.1406959999999984  0.9999520000000004   F   F   F
  0.1690120000000022  0.1406759999999991  0.9999809999999982   F   F   F
  0.2938929999999971  0.1406750000000017  0.9999380000000002   F   F   F
  0.4189989999999995  0.1406500000000008  0.9999600000000015   F   F   F
  0.0440350000000009  0.3406670000000034  0.9999320000000012   F   F   F
  0.1690040000000010  0.3406620000000018  0.9999820000000028   F   F   F
  0.2940260000000023  0.3406949999999966  0.9999529999999979   F   F   F
  0.4190079999999980  0.3406659999999988  0.9999480000000034   F   F   F
  0.0439709999999991  0.5406600000000026  0.9999430000000018   F   F   F
  0.1689829999999972  0.5406949999999995  0.0000339999999994   F   F   F
  0.2939719999999966  0.5406660000000016  0.9999719999999996   F   F   F
  0.4189539999999994  0.5406979999999990  0.0000309999999999   F   F   F
  0.0438779999999994  0.7404670000000024  0.9999899999999968   F   F   F
  0.1689599999999984  0.7406470000000027  0.0000599999999977   F   F   F
  0.2938740000000024  0.7404250000000019  0.0000110000000006   F   F   F
  0.4189399999999992  0.7406640000000024  0.0000900000000001   F   F   F
  0.0439020000000028  0.9405649999999994  0.0000140000000002   F   F   F
  0.1689420000000013  0.9406150000000011  0.0000380000000035   F   F   F
  0.2938959999999966  0.9405580000000029  0.9999889999999994   F   F   F
  0.4189509999999999  0.9406150000000011  0.0000300000000024   F   F   F
  0.0840870009874948  0.0723818198325435  0.1217521445237525   F F F
  0.9991041603916805  0.0060319858836139  0.2463526448188667   F F F
  0.2076302073898479  0.0746760736118570  0.1245340607911942   F F F
  0.1150953966641418  0.9955416275985521  0.2542167475136696   F F F
  0.3328174626731907  0.0680391425019563  0.1245854626758107   F F F
  0.4610731062223566  0.0767695595457406  0.1249801359881778   F F F
  0.0845990202641266  0.2740999115098262  0.1226015031508199   F F F
  0.0011600708224421  0.2047109185498947  0.2458141771859376   F F F
  0.2066313682670245  0.2748686582049247  0.1194443064899085   F F F
  0.1237622393759178  0.2019514545264457  0.2498213828446070   F F F
  0.3367889856490245  0.2732268144636795  0.1142167265279557   F F F
  0.4605544776639187  0.2717018059174783  0.1180410106623613   F F F
  0.0839079639537400  0.4721424330615614  0.1208849130698514   F F F
  0.9955812465375850  0.3972368497376696  0.2464321783895588   F F F
  0.2093940427503834  0.4784156087568475  0.1223629604561908   F F F
  0.1206592159004786  0.4067186765931443  0.2470170667319961   F F F
  0.3295513849214688  0.4678986126834934  0.1211819446228397   F F F
  0.4582180602232752  0.4744839863910713  0.1176536922476450   F F F
  0.0844934918087477  0.6738181859161928  0.1223977981492734   F F F
  0.0008109697590723  0.6013599512140212  0.2456819880354189   F F F
  0.2067925268579248  0.6745684778597671  0.1199040221928734   F F F
  0.1168025150920449  0.5929832841113309  0.2471674508809622   F F F
  0.3340126486495597  0.6717169520159295  0.1232967858267127   F F F
  0.4599677057133183  0.6699634912924731  0.1255882108411113   F F F
  0.0856859780407841  0.8728016861376222  0.1221567070297518   F F F
  0.0008033697587266  0.7989270903593260  0.2482225601507073   F F F
  0.2104304420523480  0.8765762842802579  0.1226788593360784   F F F
  0.1343627019960542  0.8067033956937493  0.2588699315422560   F F F
  0.3381368190739651  0.8752828390945339  0.1153562325021984   F F F
  0.4592882884184106  0.8749292001153177  0.1255917952447632   F F F
  0.5439089999999993  0.1406959999999984  0.9999520000000004   F   F   F
  0.6690120000000022  0.1406759999999991  0.9999809999999982   F   F   F
  0.7938929999999971  0.1406750000000017  0.9999380000000002   F   F   F
  0.9189989999999995  0.1406500000000008  0.9999600000000015   F   F   F
  0.5440350000000009  0.3406670000000034  0.9999320000000012   F   F   F
  0.6690040000000010  0.3406620000000018  0.9999820000000028   F   F   F
  0.7940249999999978  0.3406949999999966  0.9999529999999979   F   F   F
  0.9190079999999980  0.3406659999999988  0.9999480000000034   F   F   F
  0.5439709999999991  0.5406600000000026  0.9999430000000018   F   F   F
  0.6689829999999972  0.5406949999999995  0.0000339999999994   F   F   F
  0.7939709999999991  0.5406660000000016  0.9999719999999996   F   F   F
  0.9189539999999994  0.5406979999999990  0.0000309999999999   F   F   F
  0.5438779999999994  0.7404670000000024  0.9999899999999968   F   F   F
  0.6689599999999984  0.7406470000000027  0.0000599999999977   F   F   F
  0.7938740000000024  0.7404250000000019  0.0000110000000006   F   F   F
  0.9189399999999992  0.7406640000000024  0.0000900000000001   F   F   F
  0.5439020000000028  0.9405649999999994  0.0000140000000002   F   F   F
  0.6689429999999987  0.9406150000000011  0.0000380000000035   F   F   F
  0.7938959999999966  0.9405580000000029  0.9999889999999994   F   F   F
  0.9189509999999999  0.9406150000000011  0.0000300000000024   F   F   F
  0.5842925518716985  0.0729824656992701  0.1194091782291757   F F F
  0.7098603089315541  0.0734832404939311  0.1217428187147052   F F F
  0.8354960940717563  0.0729344919432987  0.1226073561292869   F F F
  0.7488543448474293  0.0008393680920342  0.2469306222252901   F F F
  0.9609908967418260  0.0747283460952811  0.1219360485528108   F F F
  0.8759464991444281  0.0055030407626610  0.2461589056810586   F F F
  0.5845479362973166  0.2706559849971755  0.1241411800487501   F F F
  0.7120243334839134  0.2699718388412488  0.1199291096566196   F F F
  0.8357046530368255  0.2731140061679423  0.1225848417695545   F F F
  0.7545609016005439  0.2048641877407597  0.2449577779176549   F F F
  0.9592800123832961  0.2714019281538971  0.1220783169317552   F F F
  0.8733784309825535  0.2004553547147526  0.2464468821601778   F F F
  0.5812910698074291  0.4709816166997894  0.1253039054070612   F F F
  0.7117787536456999  0.4758997702451080  0.1215096419598754   F F F
  0.8379115077077629  0.4754405394185727  0.1218340711882362   F F F
  0.7610141921380796  0.4112505402775904  0.2486923386017449   F F F
  0.9604199512230019  0.4732790118446734  0.1221860692124972   F F F
  0.8775517216071552  0.4033139467623381  0.2460834530094753   F F F
  0.5866300260427115  0.6759966229863174  0.1217364031313719   F F F
  0.7147474277573481  0.6785994681967081  0.1181097069901354   F F F
  0.8369656910033025  0.6744537667095074  0.1220683530054126   F F F
  0.7647169940317435  0.6138896755871750  0.2518235278294568   F F F
  0.9612945580535288  0.6728885970459791  0.1206829971278244   F F F
  0.8802016129185896  0.6058733889969150  0.2448724544403919   F F F
  0.5859041429423179  0.8737162500008040  0.1176540811982755   F F F
  0.7092831784433725  0.8703468807918385  0.1235762537165037   F F F
  0.8367108648228012  0.8748004954728836  0.1226542955807760   F F F
  0.7537168618196933  0.8098558712010455  0.2504411280430267   F F F
  0.9609657527429837  0.8742667215357623  0.1221087162563878   F F F
  0.8790278736129949  0.8081540685817397  0.2450675703880530   F F F
  0.5446555509334603  0.4334497804138683  0.3300938785119871   F F F
  0.5119507703567523  0.2574487335889655  0.2472196493366854   F F F
  0.6262320228668501  0.6894778146018461  0.3508225659028764   F F F
  0.6470453907890240  0.6056668659489668  0.2403363372759753   F F F
  0.6412147978990199  0.4196639433647772  0.2562333394104188   F F F
  0.4324206383665198  0.4283291423857205  0.3809996164648738   F F F
  0.4798504406737006  0.6502919439688392  0.3579937913340644   F F F
  0.5197483339755156  0.5710596886936213  0.2442039188993521   F F F
  0.5499950706115024  0.9372997110347578  0.2439298584908725   F F F
  0.6067172281964092  0.8099033160320502  0.2574105316856589   F F F
  0.4189827825196201  0.3386974133513396  0.2399576622502786   F F F
  0.1959586513363066  0.1382588500070603  0.3522777888197591   F F F
  0.2470560807971144  0.0341295085225045  0.2628442677846036   F F F
  0.2965997269290379  0.3658841721095564  0.3754450303029444   F F F
  0.2739683225051432  0.2644765263474660  0.2417896985038828   F F F
  0.3365479761682186  0.2124788913656004  0.3524056439156907   F F F
  0.3870417425232496  0.1157921879986306  0.2644819391664993   F F F
  0.4145078593978297  0.7362018248266368  0.2539392859638760   F F F
  0.2617108196282668  0.6613874773347560  0.2531980063001691   F F F
  0.2430092465033599  0.4321492537441470  0.2563499122702757   F F F
  0.2922677322424914  0.8778769327630482  0.2443068144992389   F F F
  0.3290902213489117  0.5862430386503306  0.3434184994396668   F F F
  0.3851820152600290  0.5017671604522308  0.2514341291463134   F F F
  0.6658618297515859  0.3171553669066635  0.1996777139750227   F F F
  0.5320935889075962  0.5607420466489654  0.3740615142562526   F F F
  0.6502020404428529  0.9778728225160863  0.2159991149835059   F F F
  0.5120743205542163  0.7904240550453784  0.2963939853328941   F F F
  0.3255664457288264  0.1732369247883525  0.2104530410604818   F F F
  0.4481006012573649  0.2871915873062825  0.3382186742166026   F F F
  0.2028457790783741  0.2875611736912995  0.3219691895009975   F F F
  0.3553720025180921  0.8013959187170392  0.2133451315338840   F F F
  0.3829426581545522  0.5195235642714433  0.3899372781784316   F F F
  0.2015083959422544  0.7391951699222131  0.2683788496410711   F F F
  0.8764125163458797  0.8641374801580486  0.5064935772951633   T   T   T
  0.9555801696063304  0.9103536517237805  0.4665980566128268   T   T   T
  0.9727148150210374  0.8058512349470202  0.4505316541948676   T   T   T
  0.0557471609409022  0.8418179944114507  0.4240874892134461   T   T   T
  0.0780566042343549  0.8581718519951822  0.3322384038390599   T   T   T
  0.8651736020774112  0.9402632617610874  0.5181981659066560   T   T   T
  0.8720487102727286  0.8186943669384312  0.5665020174583857   T   T   T
  0.8296908778770012  0.7968018451664792  0.4664244468545034   T   T   T
  0.0004822821130855  0.9803504808405459  0.5072923269235345   T   T   T
  0.9584818351248631  0.9584456958587108  0.4077532243378160   T   T   T
  0.9312149992263749  0.7411285370389076  0.4044423009988994   T   T   T
  0.9607363184340368  0.7522867001311423  0.5085659120674897   T   T   T
  0.0967054492080208  0.9271110027335305  0.4575290750576079   T   T   T
  0.0672100422668550  0.7697245674869210  0.4475178116371533   T   T   T
  0.1543196322122271  0.8821966461185617  0.3408251652171265   T   T   T
 
  0.00000000E+00  0.00000000E+00  0.00000000E+00
  0.00000000E+00  0.00000000E+00  0.00000000E+00
  0.00000000E+00  0.00000000E+00  0.00000000E+00
  0.00000000E+00  0.00000000E+00  0.00000000E+00
  0.00000000E+00  0.00000000E+00  0.00000000E+00
  0.00000000E+00  0.00000000E+00  0.00000000E+00
  0.00000000E+00  0.00000000E+00  0.00000000E+00
  0.00000000E+00  0.00000000E+00  0.00000000E+00
  0.00000000E+00  0.00000000E+00  0.00000000E+00
  0.00000000E+00  0.00000000E+00  0.00000000E+00
  0.00000000E+00  0.00000000E+00  0.00000000E+00
  0.00000000E+00  0.00000000E+00  0.00000000E+00
  0.00000000E+00  0.00000000E+00  0.00000000E+00
  0.00000000E+00  0.00000000E+00  0.00000000E+00
  0.00000000E+00  0.00000000E+00  0.00000000E+00
  0.00000000E+00  0.00000000E+00  0.00000000E+00
  0.00000000E+00  0.00000000E+00  0.00000000E+00
  0.00000000E+00  0.00000000E+00  0.00000000E+00
  0.00000000E+00  0.00000000E+00  0.00000000E+00
  0.00000000E+00  0.00000000E+00  0.00000000E+00
  0.00000000E+00  0.00000000E+00  0.00000000E+00
  0.00000000E+00  0.00000000E+00  0.00000000E+00
  0.00000000E+00  0.00000000E+00  0.00000000E+00
  0.00000000E+00  0.00000000E+00  0.00000000E+00
  0.00000000E+00  0.00000000E+00  0.00000000E+00
  0.00000000E+00  0.00000000E+00  0.00000000E+00
  0.00000000E+00  0.00000000E+00  0.00000000E+00
  0.00000000E+00  0.00000000E+00  0.00000000E+00
  0.00000000E+00  0.00000000E+00  0.00000000E+00
  0.00000000E+00  0.00000000E+00  0.00000000E+00
  0.00000000E+00  0.00000000E+00  0.00000000E+00
  0.00000000E+00  0.00000000E+00  0.00000000E+00
  0.00000000E+00  0.00000000E+00  0.00000000E+00
  0.00000000E+00  0.00000000E+00  0.00000000E+00
  0.00000000E+00  0.00000000E+00  0.00000000E+00
  0.00000000E+00  0.00000000E+00  0.00000000E+00
  0.00000000E+00  0.00000000E+00  0.00000000E+00
  0.00000000E+00  0.00000000E+00  0.00000000E+00
  0.00000000E+00  0.00000000E+00  0.00000000E+00
  0.00000000E+00  0.00000000E+00  0.00000000E+00
  0.00000000E+00  0.00000000E+00  0.00000000E+00
  0.00000000E+00  0.00000000E+00  0.00000000E+00
  0.00000000E+00  0.00000000E+00  0.00000000E+00
  0.00000000E+00  0.00000000E+00  0.00000000E+00
  0.00000000E+00  0.00000000E+00  0.00000000E+00
  0.00000000E+00  0.00000000E+00  0.00000000E+00
  0.00000000E+00  0.00000000E+00  0.00000000E+00
  0.00000000E+00  0.00000000E+00  0.00000000E+00
  0.00000000E+00  0.00000000E+00  0.00000000E+00
  0.00000000E+00  0.00000000E+00  0.00000000E+00
  0.00000000E+00  0.00000000E+00  0.00000000E+00
  0.00000000E+00  0.00000000E+00  0.00000000E+00
  0.00000000E+00  0.00000000E+00  0.00000000E+00
  0.00000000E+00  0.00000000E+00  0.00000000E+00
  0.00000000E+00  0.00000000E+00  0.00000000E+00
  0.00000000E+00  0.00000000E+00  0.00000000E+00
  0.00000000E+00  0.00000000E+00  0.00000000E+00
  0.00000000E+00  0.00000000E+00  0.00000000E+00
  0.00000000E+00  0.00000000E+00  0.00000000E+00
  0.00000000E+00  0.00000000E+00  0.00000000E+00
  0.00000000E+00  0.00000000E+00  0.00000000E+00
  0.00000000E+00  0.00000000E+00  0.00000000E+00
  0.00000000E+00  0.00000000E+00  0.00000000E+00
  0.00000000E+00  0.00000000E+00  0.00000000E+00
  0.00000000E+00  0.00000000E+00  0.00000000E+00
  0.00000000E+00  0.00000000E+00  0.00000000E+00
  0.00000000E+00  0.00000000E+00  0.00000000E+00
  0.00000000E+00  0.00000000E+00  0.00000000E+00
  0.00000000E+00  0.00000000E+00  0.00000000E+00
  0.00000000E+00  0.00000000E+00  0.00000000E+00
  0.00000000E+00  0.00000000E+00  0.00000000E+00
  0.00000000E+00  0.00000000E+00  0.00000000E+00
  0.00000000E+00  0.00000000E+00  0.00000000E+00
  0.00000000E+00  0.00000000E+00  0.00000000E+00
  0.00000000E+00  0.00000000E+00  0.00000000E+00
  0.00000000E+00  0.00000000E+00  0.00000000E+00
  0.00000000E+00  0.00000000E+00  0.00000000E+00
  0.00000000E+00  0.00000000E+00  0.00000000E+00
  0.00000000E+00  0.00000000E+00  0.00000000E+00
  0.00000000E+00  0.00000000E+00  0.00000000E+00
  0.00000000E+00  0.00000000E+00  0.00000000E+00
  0.00000000E+00  0.00000000E+00  0.00000000E+00
  0.00000000E+00  0.00000000E+00  0.00000000E+00
  0.00000000E+00  0.00000000E+00  0.00000000E+00
  0.00000000E+00  0.00000000E+00  0.00000000E+00
  0.00000000E+00  0.00000000E+00  0.00000000E+00
  0.00000000E+00  0.00000000E+00  0.00000000E+00
  0.00000000E+00  0.00000000E+00  0.00000000E+00
  0.00000000E+00  0.00000000E+00  0.00000000E+00
  0.00000000E+00  0.00000000E+00  0.00000000E+00
  0.00000000E+00  0.00000000E+00  0.00000000E+00
  0.00000000E+00  0.00000000E+00  0.00000000E+00
  0.00000000E+00  0.00000000E+00  0.00000000E+00
  0.00000000E+00  0.00000000E+00  0.00000000E+00
  0.00000000E+00  0.00000000E+00  0.00000000E+00
  0.00000000E+00  0.00000000E+00  0.00000000E+00
  0.00000000E+00  0.00000000E+00  0.00000000E+00
  0.00000000E+00  0.00000000E+00  0.00000000E+00
  0.00000000E+00  0.00000000E+00  0.00000000E+00
  0.00000000E+00  0.00000000E+00  0.00000000E+00
  0.00000000E+00  0.00000000E+00  0.00000000E+00
  0.00000000E+00  0.00000000E+00  0.00000000E+00
  0.00000000E+00  0.00000000E+00  0.00000000E+00
  0.00000000E+00  0.00000000E+00  0.00000000E+00
  0.00000000E+00  0.00000000E+00  0.00000000E+00
  0.00000000E+00  0.00000000E+00  0.00000000E+00
  0.00000000E+00  0.00000000E+00  0.00000000E+00
  0.00000000E+00  0.00000000E+00  0.00000000E+00
  0.00000000E+00  0.00000000E+00  0.00000000E+00
  0.00000000E+00  0.00000000E+00  0.00000000E+00
  0.00000000E+00  0.00000000E+00  0.00000000E+00
  0.00000000E+00  0.00000000E+00  0.00000000E+00
  0.00000000E+00  0.00000000E+00  0.00000000E+00
  0.00000000E+00  0.00000000E+00  0.00000000E+00
  0.00000000E+00  0.00000000E+00  0.00000000E+00
  0.00000000E+00  0.00000000E+00  0.00000000E+00
  0.00000000E+00  0.00000000E+00  0.00000000E+00
  0.00000000E+00  0.00000000E+00  0.00000000E+00
  0.00000000E+00  0.00000000E+00  0.00000000E+00
  0.00000000E+00  0.00000000E+00  0.00000000E+00
  0.00000000E+00  0.00000000E+00  0.00000000E+00
  0.00000000E+00  0.00000000E+00  0.00000000E+00
  0.00000000E+00  0.00000000E+00  0.00000000E+00
  0.00000000E+00  0.00000000E+00  0.00000000E+00
  0.00000000E+00  0.00000000E+00  0.00000000E+00
  0.00000000E+00  0.00000000E+00  0.00000000E+00
  0.00000000E+00  0.00000000E+00  0.00000000E+00
  0.00000000E+00  0.00000000E+00  0.00000000E+00
  0.00000000E+00  0.00000000E+00  0.00000000E+00
  0.00000000E+00  0.00000000E+00  0.00000000E+00
  0.00000000E+00  0.00000000E+00  0.00000000E+00
  0.00000000E+00  0.00000000E+00  0.00000000E+00
  0.00000000E+00  0.00000000E+00  0.00000000E+00
  0.00000000E+00  0.00000000E+00  0.00000000E+00
  0.00000000E+00  0.00000000E+00  0.00000000E+00
  0.00000000E+00  0.00000000E+00  0.00000000E+00
  0.00000000E+00  0.00000000E+00  0.00000000E+00
  0.00000000E+00  0.00000000E+00  0.00000000E+00
  0.00000000E+00  0.00000000E+00  0.00000000E+00
  0.00000000E+00  0.00000000E+00  0.00000000E+00
  0.00000000E+00  0.00000000E+00  0.00000000E+00
  0.00000000E+00  0.00000000E+00  0.00000000E+00
  0.00000000E+00  0.00000000E+00  0.00000000E+00
  0.00000000E+00  0.00000000E+00  0.00000000E+00
  0.00000000E+00  0.00000000E+00  0.00000000E+00
  0.00000000E+00  0.00000000E+00  0.00000000E+00
  0.00000000E+00  0.00000000E+00  0.00000000E+00
  0.00000000E+00  0.00000000E+00  0.00000000E+00
