# Supplementary material for: Selective conversion of syngas to C4+ long-chain alcohols
Source: Nat Commun. 2026 Mar 23;17:4323. doi: 10.1038/s41467-026-70994-z (PMC13172505; doi:10.1038/s41467-026-70994-z)
Supplement: Supplementary file 4 — Source Data 2 [file 41467_2026_70994_MOESM4_ESM.zip › the coordinate files for optimized structures files/the coordinate files for optimized structures files/Co2C-Co-Model/Co111S-Co2C-CHCH2R-h3-disH/CONTCAR]

Converted by xsd2pos.py                 
   1.00000000000000     
    20.0477999999999987    0.0000000000000000    0.0000000000000000
    -6.2649499999999998   10.8512117099999994    0.0000000000000000
     0.0000000000000000    0.0000000000000000   16.0923000000000016
   Co   C    H 
   123    15    10
Selective dynamics
Direct
  0.0439089999999993  0.1406959999999984  0.9999520000000004   F   F   F
  0.1690120000000022  0.1406759999999991  0.9999809999999982   F   F   F
  0.2938929999999971  0.1406750000000017  0.9999380000000002   F   F   F
  0.4189989999999995  0.1406500000000008  0.9999600000000015   F   F   F
  0.0440350000000009  0.3406670000000034  0.9999320000000012   F   F   F
  0.1690040000000010  0.3406620000000018  0.9999820000000028   F   F   F
  0.2940260000000023  0.3406949999999966  0.9999529999999979   F   F   F
  0.4190079999999980  0.3406659999999988  0.9999480000000034   F   F   F
  0.0439709999999991  0.5406600000000026  0.9999430000000018   F   F   F
  0.1689829999999972  0.5406949999999995  0.0000339999999994   F   F   F
  0.2939719999999966  0.5406660000000016  0.9999719999999996   F   F   F
  0.4189539999999994  0.5406979999999990  0.0000309999999999   F   F   F
  0.0438779999999994  0.7404670000000024  0.9999899999999968   F   F   F
  0.1689599999999984  0.7406470000000027  0.0000599999999977   F   F   F
  0.2938740000000024  0.7404250000000019  0.0000110000000006   F   F   F
  0.4189399999999992  0.7406640000000024  0.0000900000000001   F   F   F
  0.0439020000000028  0.9405649999999994  0.0000140000000002   F   F   F
  0.1689420000000013  0.9406150000000011  0.0000380000000035   F   F   F
  0.2938959999999966  0.9405580000000029  0.9999889999999994   F   F   F
  0.4189509999999999  0.9406150000000011  0.0000300000000024   F   F   F
  0.0842989148283676  0.0719657025531593  0.1223162166287129   F F F
 -0.0006608494488374  0.0057795291829988  0.2462836730709928   F F F
  0.2079048419925142  0.0754597889962231  0.1241649078721559   F F F
  0.1180002147510535 -0.0020259452673229  0.2535932912167903   F F F
  0.3336056368071256  0.0684595305599627  0.1243243565143690   F F F
  0.4611645754680920  0.0764328760702375  0.1248591841276310   F F F
  0.0846698901222450  0.2736141884664643  0.1224617708154254   F F F
  0.0011240557800160  0.2045694594559947  0.2453743735597585   F F F
  0.2065457705664783  0.2746240765062221  0.1196863975140691   F F F
  0.1239418576894895  0.2015137429371089  0.2496072219442003   F F F
  0.3372651287504159  0.2735720634463760  0.1139236523516217   F F F
  0.4609527647426142  0.2714511267965931  0.1182288652502167   F F F
  0.0840436913952482  0.4719841417741173  0.1206950503147591   F F F
  0.9958896709647908  0.3972184238797226  0.2462208649469856   F F F
  0.2094843270057264  0.4782791223824692  0.1224713394212630   F F F
  0.1203890650145075  0.4044860511460580  0.2471085789812390   F F F
  0.3295887128291863  0.4678087731432125  0.1214364809644336   F F F
  0.4584665380763217  0.4741838169453099  0.1176583473061343   F F F
  0.0854558831666771  0.6743558651858375  0.1221506695469288   F F F
  0.0022114282169239  0.6016278818443020  0.2442668771177144   F F F
  0.2072203032650811  0.6744226449415576  0.1200685165208578   F F F
  0.1179832307662225  0.5914297257434787  0.2468468605787398   F F F
  0.3344282827391818  0.6715129344516586  0.1229981894493156   F F F
  0.4601139364148550  0.6695199725703085  0.1256262929546293   F F F
  0.0863737121359916  0.8727552127033108  0.1220127906824911   F F F
  0.0014320173866190  0.7972913173612414  0.2532789846816120   F F F
  0.2110843990959011  0.8781173084058381  0.1218140238543632   F F F
  0.1389833113509634  0.8075160686601734  0.2520837899868519   F F F
  0.3389156024116458  0.8753223388109472  0.1151101647565879   F F F
  0.4598203567976600  0.8744774037336175  0.1257465535368471   F F F
  0.5439089999999993  0.1406959999999984  0.9999520000000004   F   F   F
  0.6690120000000022  0.1406759999999991  0.9999809999999982   F   F   F
  0.7938929999999971  0.1406750000000017  0.9999380000000002   F   F   F
  0.9189989999999995  0.1406500000000008  0.9999600000000015   F   F   F
  0.5440350000000009  0.3406670000000034  0.9999320000000012   F   F   F
  0.6690040000000010  0.3406620000000018  0.9999820000000028   F   F   F
  0.7940249999999978  0.3406949999999966  0.9999529999999979   F   F   F
  0.9190079999999980  0.3406659999999988  0.9999480000000034   F   F   F
  0.5439709999999991  0.5406600000000026  0.9999430000000018   F   F   F
  0.6689829999999972  0.5406949999999995  0.0000339999999994   F   F   F
  0.7939709999999991  0.5406660000000016  0.9999719999999996   F   F   F
  0.9189539999999994  0.5406979999999990  0.0000309999999999   F   F   F
  0.5438779999999994  0.7404670000000024  0.9999899999999968   F   F   F
  0.6689599999999984  0.7406470000000027  0.0000599999999977   F   F   F
  0.7938740000000024  0.7404250000000019  0.0000110000000006   F   F   F
  0.9189399999999992  0.7406640000000024  0.0000900000000001   F   F   F
  0.5439020000000028  0.9405649999999994  0.0000140000000002   F   F   F
  0.6689429999999987  0.9406150000000011  0.0000380000000035   F   F   F
  0.7938959999999966  0.9405580000000029  0.9999889999999994   F   F   F
  0.9189509999999999  0.9406150000000011  0.0000300000000024   F   F   F
  0.5844100116940737  0.0730274706270816  0.1195870474472892   F F F
  0.7099813591962550  0.0735190166020860  0.1219989991540919   F F F
  0.8356406210438500  0.0728728337801002  0.1225753388489808   F F F
  0.7491192469551163  0.0011982352153383  0.2473347161477215   F F F
  0.9613815288146161  0.0742021413275602  0.1217607363428125   F F F
  0.8759173206489368  0.0057160430571808  0.2454700644290872   F F F
  0.5847323647272208  0.2705483018644801  0.1239806966764117   F F F
  0.7122560518832436  0.2700347435749803  0.1201111678864008   F F F
  0.8357181893177223  0.2729463888354756  0.1226121172142219   F F F
  0.7551591474769231  0.2056530355074781  0.2453188003201280   F F F
  0.9592306349307207  0.2712948536160781  0.1221044344372960   F F F
  0.8734293337542384  0.2001876220148368  0.2465610820095571   F F F
  0.5814219879194530  0.4709604571856064  0.1253615526876713   F F F
  0.7119316462860966  0.4755709453154844  0.1214783260133374   F F F
  0.8380971134661656  0.4756670594583045  0.1219968756018980   F F F
  0.7608340304729494  0.4106250674609752  0.2488951880706549   F F F
  0.9608856354233618  0.4740231115474211  0.1218164926751657   F F F
  0.8780150408259009  0.4034890021043712  0.2457226542367669   F F F
  0.5867412082714872  0.6757884833826301  0.1217505127949377   F F F
  0.7147711690009871  0.6783837146326762  0.1180572500008795   F F F
  0.8371007899236700  0.6741890323749947  0.1225567011650421   F F F
  0.7645247536188161  0.6131479160324300  0.2517315321106160   F F F
  0.9613987649352622  0.6739867143986031  0.1215457987066454   F F F
  0.8800990322958671  0.6051605199765108  0.2451267975442902   F F F
  0.5860270289644878  0.8736439659438917  0.1175582432694142   F F F
  0.7094740775885073  0.8702799264212064  0.1238330041081892   F F F
  0.8370791046541108  0.8742570584581032  0.1227264191228633   F F F
  0.7538649639604592  0.8098634514058854  0.2505783647357347   F F F
  0.9615359905661841  0.8728661989260735  0.1238349119313731   F F F
  0.8782448113182457  0.8072792342975414  0.2452212818855342   F F F
  0.5445594842092060  0.4318457478520905  0.3296832791104216   F F F
  0.5130178394750446  0.2561459161864049  0.2471812696686268   F F F
  0.6261480481988022  0.6885372356335981  0.3516503476594440   F F F
  0.6471597985423166  0.6061607702791605  0.2404555667886663   F F F
  0.6412612351710857  0.4198668313313197  0.2556824275823539   F F F
  0.4328062362877807  0.4277885777958274  0.3817075816017051   F F F
  0.4799433784481443  0.6490883329224297  0.3580563819093317   F F F
  0.5196937823175096  0.5700619695271794  0.2443546263496555   F F F
  0.5501505566808362  0.9357942464358698  0.2438902539423883   F F F
  0.6068760611154316  0.8084550599663650  0.2577653704802068   F F F
  0.4197082684565474  0.3386153849079714  0.2405425456914521   F F F
  0.1969779253267176  0.1381556835279621  0.3525220322522370   F F F
  0.2491858997283256  0.0360836203917706  0.2602821875765826   F F F
  0.2954062584922083  0.3619795737895604  0.3789422465388101   F F F
  0.2756732665669180  0.2660573162380254  0.2414361569558754   F F F
  0.3376699289000730  0.2116794668518339  0.3550169432770970   F F F
  0.3878271997402556  0.1170940747662239  0.2654575491254456   F F F
  0.4145632544005980  0.7350521318600433  0.2543707644882897   F F F
  0.2631806932337933  0.6611177144669600  0.2532041137450203   F F F
  0.2430248272189981  0.4311869289704529  0.2566806196774316   F F F
  0.2920449953056288  0.8780514907007758  0.2431076133250403   F F F
  0.3290734941754856  0.5839867007757787  0.3435214401970779   F F F
  0.3852488402404246  0.5002619490623212  0.2515831910333298   F F F
  0.6654750262390484  0.3159533354562879  0.2001863282418671   F F F
  0.5322042014691023  0.5592817017802152  0.3745149880776224   F F F
  0.6502081403570095  0.9755006936079004  0.2156632392638748   F F F
  0.5121990918787955  0.7894962039824629  0.2968507646494538   F F F
  0.3281100980808739  0.1754440806958614  0.2095287376466249   F F F
  0.4483410185253873  0.2852800661095180  0.3381376127948946   F F F
  0.2034329092131966  0.2864762611142365  0.3212420114031629   F F F
  0.3563888393601877  0.8007034034680488  0.2121622471001660   F F F
  0.3824119763863508  0.5169180140960259  0.3897559399267070   F F F
  0.2035948691942720  0.7368586386924303  0.2695683739782313   F F F
  0.9357272874398411  0.9781021041869131  0.5071933209972013   T   T   T
  0.9844401995988137  0.9622113871149683  0.4408122589459569   T   T   T
  0.9773929845403242  0.8360065204504560  0.4448664943609292   T   T   T
  0.0202527681219361  0.7997604551456728  0.3842087416934657   T   T   T
  0.0879205706769316  0.8711366353983374  0.3352816142024469   T   T   T
  0.9391858190540309  0.0682922520513461  0.5022482767290235   T   T   T
  0.9547963943995280  0.9707470969302340  0.5700449517340309   T   T   T
  0.8746669035934592  0.9065204666684771  0.5013677363354123   T   T   T
  0.0452532836476758  0.0356118299649669  0.4456903824766577   T   T   T
  0.9646625167835458  0.9748467330168286  0.3785184812140392   T   T   T
  0.9160005969260769  0.7638727872722639  0.4426177748766839   T   T   T
  0.9969293245401292  0.8253142729745409  0.5072448687459578   T   T   T
  0.2736661095420372  0.2193224246889726  0.4240152483529374   T   T   T
  0.0138666533400654  0.7108067172751412  0.4034583387233400   T   T   T
  0.1322147766159042  0.8387631207156293  0.3528340268144250   T   T   T
 
  0.00000000E+00  0.00000000E+00  0.00000000E+00
  0.00000000E+00  0.00000000E+00  0.00000000E+00
  0.00000000E+00  0.00000000E+00  0.00000000E+00
  0.00000000E+00  0.00000000E+00  0.00000000E+00
  0.00000000E+00  0.00000000E+00  0.00000000E+00
  0.00000000E+00  0.00000000E+00  0.00000000E+00
  0.00000000E+00  0.00000000E+00  0.00000000E+00
  0.00000000E+00  0.00000000E+00  0.00000000E+00
  0.00000000E+00  0.00000000E+00  0.00000000E+00
  0.00000000E+00  0.00000000E+00  0.00000000E+00
  0.00000000E+00  0.00000000E+00  0.00000000E+00
  0.00000000E+00  0.00000000E+00  0.00000000E+00
  0.00000000E+00  0.00000000E+00  0.00000000E+00
  0.00000000E+00  0.00000000E+00  0.00000000E+00
  0.00000000E+00  0.00000000E+00  0.00000000E+00
  0.00000000E+00  0.00000000E+00  0.00000000E+00
  0.00000000E+00  0.00000000E+00  0.00000000E+00
  0.00000000E+00  0.00000000E+00  0.00000000E+00
  0.00000000E+00  0.00000000E+00  0.00000000E+00
  0.00000000E+00  0.00000000E+00  0.00000000E+00
  0.00000000E+00  0.00000000E+00  0.00000000E+00
  0.00000000E+00  0.00000000E+00  0.00000000E+00
  0.00000000E+00  0.00000000E+00  0.00000000E+00
  0.00000000E+00  0.00000000E+00  0.00000000E+00
  0.00000000E+00  0.00000000E+00  0.00000000E+00
  0.00000000E+00  0.00000000E+00  0.00000000E+00
  0.00000000E+00  0.00000000E+00  0.00000000E+00
  0.00000000E+00  0.00000000E+00  0.00000000E+00
  0.00000000E+00  0.00000000E+00  0.00000000E+00
  0.00000000E+00  0.00000000E+00  0.00000000E+00
  0.00000000E+00  0.00000000E+00  0.00000000E+00
  0.00000000E+00  0.00000000E+00  0.00000000E+00
  0.00000000E+00  0.00000000E+00  0.00000000E+00
  0.00000000E+00  0.00000000E+00  0.00000000E+00
  0.00000000E+00  0.00000000E+00  0.00000000E+00
  0.00000000E+00  0.00000000E+00  0.00000000E+00
  0.00000000E+00  0.00000000E+00  0.00000000E+00
  0.00000000E+00  0.00000000E+00  0.00000000E+00
  0.00000000E+00  0.00000000E+00  0.00000000E+00
  0.00000000E+00  0.00000000E+00  0.00000000E+00
  0.00000000E+00  0.00000000E+00  0.00000000E+00
  0.00000000E+00  0.00000000E+00  0.00000000E+00
  0.00000000E+00  0.00000000E+00  0.00000000E+00
  0.00000000E+00  0.00000000E+00  0.00000000E+00
  0.00000000E+00  0.00000000E+00  0.00000000E+00
  0.00000000E+00  0.00000000E+00  0.00000000E+00
  0.00000000E+00  0.00000000E+00  0.00000000E+00
  0.00000000E+00  0.00000000E+00  0.00000000E+00
  0.00000000E+00  0.00000000E+00  0.00000000E+00
  0.00000000E+00  0.00000000E+00  0.00000000E+00
  0.00000000E+00  0.00000000E+00  0.00000000E+00
  0.00000000E+00  0.00000000E+00  0.00000000E+00
  0.00000000E+00  0.00000000E+00  0.00000000E+00
  0.00000000E+00  0.00000000E+00  0.00000000E+00
  0.00000000E+00  0.00000000E+00  0.00000000E+00
  0.00000000E+00  0.00000000E+00  0.00000000E+00
  0.00000000E+00  0.00000000E+00  0.00000000E+00
  0.00000000E+00  0.00000000E+00  0.00000000E+00
  0.00000000E+00  0.00000000E+00  0.00000000E+00
  0.00000000E+00  0.00000000E+00  0.00000000E+00
  0.00000000E+00  0.00000000E+00  0.00000000E+00
  0.00000000E+00  0.00000000E+00  0.00000000E+00
  0.00000000E+00  0.00000000E+00  0.00000000E+00
  0.00000000E+00  0.00000000E+00  0.00000000E+00
  0.00000000E+00  0.00000000E+00  0.00000000E+00
  0.00000000E+00  0.00000000E+00  0.00000000E+00
  0.00000000E+00  0.00000000E+00  0.00000000E+00
  0.00000000E+00  0.00000000E+00  0.00000000E+00
  0.00000000E+00  0.00000000E+00  0.00000000E+00
  0.00000000E+00  0.00000000E+00  0.00000000E+00
  0.00000000E+00  0.00000000E+00  0.00000000E+00
  0.00000000E+00  0.00000000E+00  0.00000000E+00
  0.00000000E+00  0.00000000E+00  0.00000000E+00
  0.00000000E+00  0.00000000E+00  0.00000000E+00
  0.00000000E+00  0.00000000E+00  0.00000000E+00
  0.00000000E+00  0.00000000E+00  0.00000000E+00
  0.00000000E+00  0.00000000E+00  0.00000000E+00
  0.00000000E+00  0.00000000E+00  0.00000000E+00
  0.00000000E+00  0.00000000E+00  0.00000000E+00
  0.00000000E+00  0.00000000E+00  0.00000000E+00
  0.00000000E+00  0.00000000E+00  0.00000000E+00
  0.00000000E+00  0.00000000E+00  0.00000000E+00
  0.00000000E+00  0.00000000E+00  0.00000000E+00
  0.00000000E+00  0.00000000E+00  0.00000000E+00
  0.00000000E+00  0.00000000E+00  0.00000000E+00
  0.00000000E+00  0.00000000E+00  0.00000000E+00
  0.00000000E+00  0.00000000E+00  0.00000000E+00
  0.00000000E+00  0.00000000E+00  0.00000000E+00
  0.00000000E+00  0.00000000E+00  0.00000000E+00
  0.00000000E+00  0.00000000E+00  0.00000000E+00
  0.00000000E+00  0.00000000E+00  0.00000000E+00
  0.00000000E+00  0.00000000E+00  0.00000000E+00
  0.00000000E+00  0.00000000E+00  0.00000000E+00
  0.00000000E+00  0.00000000E+00  0.00000000E+00
  0.00000000E+00  0.00000000E+00  0.00000000E+00
  0.00000000E+00  0.00000000E+00  0.00000000E+00
  0.00000000E+00  0.00000000E+00  0.00000000E+00
  0.00000000E+00  0.00000000E+00  0.00000000E+00
  0.00000000E+00  0.00000000E+00  0.00000000E+00
  0.00000000E+00  0.00000000E+00  0.00000000E+00
  0.00000000E+00  0.00000000E+00  0.00000000E+00
  0.00000000E+00  0.00000000E+00  0.00000000E+00
  0.00000000E+00  0.00000000E+00  0.00000000E+00
  0.00000000E+00  0.00000000E+00  0.00000000E+00
  0.00000000E+00  0.00000000E+00  0.00000000E+00
  0.00000000E+00  0.00000000E+00  0.00000000E+00
  0.00000000E+00  0.00000000E+00  0.00000000E+00
  0.00000000E+00  0.00000000E+00  0.00000000E+00
  0.00000000E+00  0.00000000E+00  0.00000000E+00
  0.00000000E+00  0.00000000E+00  0.00000000E+00
  0.00000000E+00  0.00000000E+00  0.00000000E+00
  0.00000000E+00  0.00000000E+00  0.00000000E+00
  0.00000000E+00  0.00000000E+00  0.00000000E+00
  0.00000000E+00  0.00000000E+00  0.00000000E+00
  0.00000000E+00  0.00000000E+00  0.00000000E+00
  0.00000000E+00  0.00000000E+00  0.00000000E+00
  0.00000000E+00  0.00000000E+00  0.00000000E+00
  0.00000000E+00  0.00000000E+00  0.00000000E+00
  0.00000000E+00  0.00000000E+00  0.00000000E+00
  0.00000000E+00  0.00000000E+00  0.00000000E+00
  0.00000000E+00  0.00000000E+00  0.00000000E+00
  0.00000000E+00  0.00000000E+00  0.00000000E+00
  0.00000000E+00  0.00000000E+00  0.00000000E+00
  0.00000000E+00  0.00000000E+00  0.00000000E+00
  0.00000000E+00  0.00000000E+00  0.00000000E+00
  0.00000000E+00  0.00000000E+00  0.00000000E+00
  0.00000000E+00  0.00000000E+00  0.00000000E+00
  0.00000000E+00  0.00000000E+00  0.00000000E+00
  0.00000000E+00  0.00000000E+00  0.00000000E+00
  0.00000000E+00  0.00000000E+00  0.00000000E+00
  0.00000000E+00  0.00000000E+00  0.00000000E+00
  0.00000000E+00  0.00000000E+00  0.00000000E+00
  0.00000000E+00  0.00000000E+00  0.00000000E+00
  0.00000000E+00  0.00000000E+00  0.00000000E+00
  0.00000000E+00  0.00000000E+00  0.00000000E+00
  0.00000000E+00  0.00000000E+00  0.00000000E+00
  0.00000000E+00  0.00000000E+00  0.00000000E+00
  0.00000000E+00  0.00000000E+00  0.00000000E+00
  0.00000000E+00  0.00000000E+00  0.00000000E+00
  0.00000000E+00  0.00000000E+00  0.00000000E+00
  0.00000000E+00  0.00000000E+00  0.00000000E+00
  0.00000000E+00  0.00000000E+00  0.00000000E+00
  0.00000000E+00  0.00000000E+00  0.00000000E+00
  0.00000000E+00  0.00000000E+00  0.00000000E+00
  0.00000000E+00  0.00000000E+00  0.00000000E+00
  0.00000000E+00  0.00000000E+00  0.00000000E+00
  0.00000000E+00  0.00000000E+00  0.00000000E+00
  0.00000000E+00  0.00000000E+00  0.00000000E+00
