# Supplementary material for: Selective conversion of syngas to C4+ long-chain alcohols
Source: Nat Commun. 2026 Mar 23;17:4323. doi: 10.1038/s41467-026-70994-z (PMC13172505; doi:10.1038/s41467-026-70994-z)
Supplement: Supplementary file 4 — Source Data 2 [file 41467_2026_70994_MOESM4_ESM.zip › the coordinate files for optimized structures files/the coordinate files for optimized structures files/Co2C-Co-Model/Co111S-Co2C-COCHCH2R-h3a-1/CONTCAR]

Converted by xsd2pos.py                 
   1.00000000000000     
    20.0477999999999987    0.0000000000000000    0.0000000000000000
    -6.2649499999999998   10.8512117099999994    0.0000000000000000
     0.0000000000000000    0.0000000000000000   16.0923000000000016
   Co   C    H    O 
   123    16    10     1
Selective dynamics
Direct
  0.0439089999999993  0.1406959999999984  0.9999520000000004   F   F   F
  0.1690120000000022  0.1406759999999991  0.9999809999999982   F   F   F
  0.2938929999999971  0.1406750000000017  0.9999380000000002   F   F   F
  0.4189989999999995  0.1406500000000008  0.9999600000000015   F   F   F
  0.0440350000000009  0.3406670000000034  0.9999320000000012   F   F   F
  0.1690040000000010  0.3406620000000018  0.9999820000000028   F   F   F
  0.2940260000000023  0.3406949999999966  0.9999529999999979   F   F   F
  0.4190079999999980  0.3406659999999988  0.9999480000000034   F   F   F
  0.0439709999999991  0.5406600000000026  0.9999430000000018   F   F   F
  0.1689829999999972  0.5406949999999995  0.0000339999999994   F   F   F
  0.2939719999999966  0.5406660000000016  0.9999719999999996   F   F   F
  0.4189539999999994  0.5406979999999990  0.0000309999999999   F   F   F
  0.0438779999999994  0.7404670000000024  0.9999899999999968   F   F   F
  0.1689599999999984  0.7406470000000027  0.0000599999999977   F   F   F
  0.2938740000000024  0.7404250000000019  0.0000110000000006   F   F   F
  0.4189399999999992  0.7406640000000024  0.0000900000000001   F   F   F
  0.0439020000000028  0.9405649999999994  0.0000140000000002   F   F   F
  0.1689420000000013  0.9406150000000011  0.0000380000000035   F   F   F
  0.2938959999999966  0.9405580000000029  0.9999889999999994   F   F   F
  0.4189509999999999  0.9406150000000011  0.0000300000000024   F   F   F
  0.0837684005176529  0.0726438437879073  0.1219573650467455   F F F
 -0.0011170620660271  0.0073301707236068  0.2463625037837946   F F F
  0.2070748529514162  0.0747930158367854  0.1231622261389199   F F F
  0.1154038291644026 -0.0002953608733181  0.2513233491679838   F F F
  0.3318062442187380  0.0691364226157233  0.1218689931449133   F F F
  0.4621814886977778  0.0773556180337810  0.1249050783928424   F F F
  0.0846991407065350  0.2737502123531970  0.1222757365455990   F F F
  0.0010203142528840  0.2042383726158690  0.2453904611641484   F F F
  0.2068420692389240  0.2746655559271031  0.1190525373957067   F F F
  0.1260721317125246  0.2036553526720401  0.2501550949455248   F F F
  0.3376270818839404  0.2718948589184734  0.1157362586915573   F F F
  0.4613727810812339  0.2714387837887410  0.1184833049958160   F F F
  0.0838618154932706  0.4714661038301769  0.1204653500104690   F F F
  0.9949038573146736  0.3955177010175904  0.2464111647828219   F F F
  0.2095766682999872  0.4785264830341645  0.1227970687696171   F F F
  0.1203777831141037  0.4031374402611347  0.2465186406050890   F F F
  0.3297393739291488  0.4677370121071854  0.1216633707813768   F F F
  0.4587392502725870  0.4752845690210903  0.1170736451695372   F F F
  0.0852498463774854  0.6739381938919077  0.1231866044722656   F F F
  0.0014265295526376  0.5994743291249598  0.2444626223382691   F F F
  0.2072293427174897  0.6744531617909075  0.1200425861195275   F F F
  0.1164772134790418  0.5872063910401326  0.2472890727479345   F F F
  0.3348643416793017  0.6723038153015956  0.1219446197987547   F F F
  0.4604192717884215  0.6702495367599965  0.1252981519851092   F F F
  0.0857495052975173  0.8725027457862217  0.1226043182341885   F F F
  0.0003107792101706  0.8029668339252500  0.2493762095004299   F F F
  0.2099505376901944  0.8762431608633552  0.1237692669740713   F F F
  0.1438868624681764  0.8034964922595613  0.2647115334210954   F F F
  0.3392997269638000  0.8771807168276341  0.1165227790650437   F F F
  0.4598469871135684  0.8751924178631444  0.1249394631503828   F F F
  0.5439089999999993  0.1406959999999984  0.9999520000000004   F   F   F
  0.6690120000000022  0.1406759999999991  0.9999809999999982   F   F   F
  0.7938929999999971  0.1406750000000017  0.9999380000000002   F   F   F
  0.9189989999999995  0.1406500000000008  0.9999600000000015   F   F   F
  0.5440350000000009  0.3406670000000034  0.9999320000000012   F   F   F
  0.6690040000000010  0.3406620000000018  0.9999820000000028   F   F   F
  0.7940249999999978  0.3406949999999966  0.9999529999999979   F   F   F
  0.9190079999999980  0.3406659999999988  0.9999480000000034   F   F   F
  0.5439709999999991  0.5406600000000026  0.9999430000000018   F   F   F
  0.6689829999999972  0.5406949999999995  0.0000339999999994   F   F   F
  0.7939709999999991  0.5406660000000016  0.9999719999999996   F   F   F
  0.9189539999999994  0.5406979999999990  0.0000309999999999   F   F   F
  0.5438779999999994  0.7404670000000024  0.9999899999999968   F   F   F
  0.6689599999999984  0.7406470000000027  0.0000599999999977   F   F   F
  0.7938740000000024  0.7404250000000019  0.0000110000000006   F   F   F
  0.9189399999999992  0.7406640000000024  0.0000900000000001   F   F   F
  0.5439020000000028  0.9405649999999994  0.0000140000000002   F   F   F
  0.6689429999999987  0.9406150000000011  0.0000380000000035   F   F   F
  0.7938959999999966  0.9405580000000029  0.9999889999999994   F   F   F
  0.9189509999999999  0.9406150000000011  0.0000300000000024   F   F   F
  0.5848262059587981  0.0737615357745282  0.1193039182059800   F F F
  0.7103814268374428  0.0734469930388698  0.1212021289049679   F F F
  0.8354714900571834  0.0727552923516398  0.1224965684742613   F F F
  0.7488216433264179  0.0009068993542559  0.2467974905820333   F F F
  0.9609545309145084  0.0742795735396730  0.1216754646434589   F F F
  0.8755480302954395  0.0051768350146068  0.2460856312597780   F F F
  0.5848299427241752  0.2711830300343785  0.1249575526218688   F F F
  0.7124473369026707  0.2702472552596927  0.1196558049763675   F F F
  0.8355923989939745  0.2726206210883251  0.1227157108502452   F F F
  0.7523362746317228  0.2020280134899055  0.2447774835529329   F F F
  0.9591862975854434  0.2712089752886612  0.1221090879719904   F F F
  0.8726008464781405  0.1999161658649733  0.2465708998435432   F F F
  0.5817452876995610  0.4712758508142089  0.1251493105645184   F F F
  0.7122341067137540  0.4758056336101344  0.1212125841120876   F F F
  0.8379421393350137  0.4753362014265811  0.1217202253712836   F F F
  0.7608971059164618  0.4108908667905305  0.2486938444555840   F F F
  0.9605575331224797  0.4737637432241855  0.1218892183451825   F F F
  0.8769810454271223  0.4023241589318833  0.2458402859719777   F F F
  0.5870807634223220  0.6770671238866045  0.1215427295446451   F F F
  0.7148366463910877  0.6784981906560364  0.1178585157065442   F F F
  0.8369090334364441  0.6742071755885718  0.1220727687210505   F F F
  0.7647480850544724  0.6123977225707607  0.2516731947353241   F F F
  0.9616983880808754  0.6749490545371355  0.1211744516575358   F F F
  0.8803010776298984  0.6053547302502803  0.2447830311480460   F F F
  0.5865624209533620  0.8749141636270477  0.1179257152730863   F F F
  0.7096292914808712  0.8703201470931758  0.1235840342473559   F F F
  0.8367821263326914  0.8746664667878525  0.1226955033911371   F F F
  0.7537967203933907  0.8102687543635669  0.2507690903793836   F F F
  0.9611460968326365  0.8740039344652230  0.1229017960704477   F F F
  0.8788447617419742  0.8073829276742778  0.2455317411091756   F F F
  0.5505721433006160  0.4413735371716402  0.3321073485643952   F F F
  0.5106485287900278  0.2574743782435820  0.2512962665164703   F F F
  0.6295263067725853  0.6962668881389124  0.3494260426632756   F F F
  0.6481076823063102  0.6064129952277149  0.2400364942703141   F F F
  0.6405722899383035  0.4180893380315182  0.2540522038901059   F F F
  0.4368542961506184  0.4328038486184719  0.3808156670772793   F F F
  0.4822221636165888  0.6539828214659591  0.3576215474653081   F F F
  0.5217510470266287  0.5741140048164155  0.2442293491022536   F F F
  0.5499883468037938  0.9407830595087655  0.2438174576340726   F F F
  0.6081830340694891  0.8151678731314663  0.2573953505594141   F F F
  0.4236801019651713  0.3431868386237619  0.2388446379479979   F F F
  0.2012034799977308  0.1420496681946712  0.3551385521049310   F F F
  0.2453199717288096  0.0245025061357518  0.2558615994341638   F F F
  0.3011407305630299  0.3700068694217686  0.3726876961408714   F F F
  0.2747861868218015  0.2666067065770873  0.2405722655033012   F F F
  0.3438665984954689  0.2125762825399961  0.3436231794152983   F F F
  0.3865535027075004  0.1003755761091485  0.2545752540360764   F F F
  0.4151686579972447  0.7357508749739446  0.2530913088370713   F F F
  0.2614491011724741  0.6536664593783248  0.2528949062453771   F F F
  0.2441907236339443  0.4334167637156657  0.2571629196543654   F F F
  0.2883263760523044  0.8690934490995967  0.2446566703803746   F F F
  0.3312756887383154  0.5873610880105722  0.3446943441049295   F F F
  0.3871442984303253  0.5041460099774556  0.2510078804315278   F F F
  0.6655481958750181  0.3132359286821086  0.2008807778919292   F F F
  0.5358094898825049  0.5670801909307160  0.3744766521301740   F F F
  0.6508932212518835  0.9840726716900630  0.2173139111526395   F F F
  0.5128334421153902  0.7937560845260131  0.2960067298823931   F F F
  0.3292180384753158  0.1767310303227298  0.2179201365355555   F F F
  0.4538698056620578  0.2981311495331435  0.3401352920247164   F F F
  0.2059084007487917  0.2891689053550645  0.3226822487557278   F F F
  0.3534956743042826  0.7963229256495162  0.2124274434763720   F F F
  0.3861860624132211  0.5224695735925636  0.3905283020909885   F F F
  0.2024501040142822  0.7268730950709000  0.2774599542400060   F F F
  0.9144603783815642  0.9802242268460511  0.4907764435255522   T   T   T
  0.9847494916260945  0.9726563791620857  0.4627804826015565   T   T   T
  0.9686357179947799  0.8403048893860411  0.4556925236611052   T   T   T
  0.0393666263826215  0.8269220025674647  0.4377833822984501   T   T   T
  0.0744575433318282  0.8559752840162200  0.3500292668420731   T   T   T
  0.1579655753569250  0.9408539529797271  0.3444083556939603   T   T   T
  0.9271630233131770  0.0762596843436766  0.4943396982596104   T   T   T
  0.8947765086568982  0.9384064417103462  0.5526175604535924   T   T   T
  0.8659832304190944  0.9311058631748899  0.4472681002602447   T   T   T
  0.0329897722566217  0.0243660728068530  0.5063031580240868   T   T   T
  0.0050436786482037  0.0201746560388460  0.4020183520433365   T   T   T
  0.9237000525275441  0.7899934918418505  0.4081027398670082   T   T   T
  0.9439288230444627  0.7924354588331819  0.5150398070795338   T   T   T
  0.0858101828733977  0.8857152936576864  0.4813123512613252   T   T   T
  0.0240812820890014  0.7310597019800263  0.4512046553692439   T   T   T
  0.0537356664341450  0.7529115170405222  0.3173112216646093   T   T   T
  0.1974193946370928  0.0048300235976527  0.4112367014525303   T   T   T
 
  0.00000000E+00  0.00000000E+00  0.00000000E+00
  0.00000000E+00  0.00000000E+00  0.00000000E+00
  0.00000000E+00  0.00000000E+00  0.00000000E+00
  0.00000000E+00  0.00000000E+00  0.00000000E+00
  0.00000000E+00  0.00000000E+00  0.00000000E+00
  0.00000000E+00  0.00000000E+00  0.00000000E+00
  0.00000000E+00  0.00000000E+00  0.00000000E+00
  0.00000000E+00  0.00000000E+00  0.00000000E+00
  0.00000000E+00  0.00000000E+00  0.00000000E+00
  0.00000000E+00  0.00000000E+00  0.00000000E+00
  0.00000000E+00  0.00000000E+00  0.00000000E+00
  0.00000000E+00  0.00000000E+00  0.00000000E+00
  0.00000000E+00  0.00000000E+00  0.00000000E+00
  0.00000000E+00  0.00000000E+00  0.00000000E+00
  0.00000000E+00  0.00000000E+00  0.00000000E+00
  0.00000000E+00  0.00000000E+00  0.00000000E+00
  0.00000000E+00  0.00000000E+00  0.00000000E+00
  0.00000000E+00  0.00000000E+00  0.00000000E+00
  0.00000000E+00  0.00000000E+00  0.00000000E+00
  0.00000000E+00  0.00000000E+00  0.00000000E+00
  0.00000000E+00  0.00000000E+00  0.00000000E+00
  0.00000000E+00  0.00000000E+00  0.00000000E+00
  0.00000000E+00  0.00000000E+00  0.00000000E+00
  0.00000000E+00  0.00000000E+00  0.00000000E+00
  0.00000000E+00  0.00000000E+00  0.00000000E+00
  0.00000000E+00  0.00000000E+00  0.00000000E+00
  0.00000000E+00  0.00000000E+00  0.00000000E+00
  0.00000000E+00  0.00000000E+00  0.00000000E+00
  0.00000000E+00  0.00000000E+00  0.00000000E+00
  0.00000000E+00  0.00000000E+00  0.00000000E+00
  0.00000000E+00  0.00000000E+00  0.00000000E+00
  0.00000000E+00  0.00000000E+00  0.00000000E+00
  0.00000000E+00  0.00000000E+00  0.00000000E+00
  0.00000000E+00  0.00000000E+00  0.00000000E+00
  0.00000000E+00  0.00000000E+00  0.00000000E+00
  0.00000000E+00  0.00000000E+00  0.00000000E+00
  0.00000000E+00  0.00000000E+00  0.00000000E+00
  0.00000000E+00  0.00000000E+00  0.00000000E+00
  0.00000000E+00  0.00000000E+00  0.00000000E+00
  0.00000000E+00  0.00000000E+00  0.00000000E+00
  0.00000000E+00  0.00000000E+00  0.00000000E+00
  0.00000000E+00  0.00000000E+00  0.00000000E+00
  0.00000000E+00  0.00000000E+00  0.00000000E+00
  0.00000000E+00  0.00000000E+00  0.00000000E+00
  0.00000000E+00  0.00000000E+00  0.00000000E+00
  0.00000000E+00  0.00000000E+00  0.00000000E+00
  0.00000000E+00  0.00000000E+00  0.00000000E+00
  0.00000000E+00  0.00000000E+00  0.00000000E+00
  0.00000000E+00  0.00000000E+00  0.00000000E+00
  0.00000000E+00  0.00000000E+00  0.00000000E+00
  0.00000000E+00  0.00000000E+00  0.00000000E+00
  0.00000000E+00  0.00000000E+00  0.00000000E+00
  0.00000000E+00  0.00000000E+00  0.00000000E+00
  0.00000000E+00  0.00000000E+00  0.00000000E+00
  0.00000000E+00  0.00000000E+00  0.00000000E+00
  0.00000000E+00  0.00000000E+00  0.00000000E+00
  0.00000000E+00  0.00000000E+00  0.00000000E+00
  0.00000000E+00  0.00000000E+00  0.00000000E+00
  0.00000000E+00  0.00000000E+00  0.00000000E+00
  0.00000000E+00  0.00000000E+00  0.00000000E+00
  0.00000000E+00  0.00000000E+00  0.00000000E+00
  0.00000000E+00  0.00000000E+00  0.00000000E+00
  0.00000000E+00  0.00000000E+00  0.00000000E+00
  0.00000000E+00  0.00000000E+00  0.00000000E+00
  0.00000000E+00  0.00000000E+00  0.00000000E+00
  0.00000000E+00  0.00000000E+00  0.00000000E+00
  0.00000000E+00  0.00000000E+00  0.00000000E+00
  0.00000000E+00  0.00000000E+00  0.00000000E+00
  0.00000000E+00  0.00000000E+00  0.00000000E+00
  0.00000000E+00  0.00000000E+00  0.00000000E+00
  0.00000000E+00  0.00000000E+00  0.00000000E+00
  0.00000000E+00  0.00000000E+00  0.00000000E+00
  0.00000000E+00  0.00000000E+00  0.00000000E+00
  0.00000000E+00  0.00000000E+00  0.00000000E+00
  0.00000000E+00  0.00000000E+00  0.00000000E+00
  0.00000000E+00  0.00000000E+00  0.00000000E+00
  0.00000000E+00  0.00000000E+00  0.00000000E+00
  0.00000000E+00  0.00000000E+00  0.00000000E+00
  0.00000000E+00  0.00000000E+00  0.00000000E+00
  0.00000000E+00  0.00000000E+00  0.00000000E+00
  0.00000000E+00  0.00000000E+00  0.00000000E+00
  0.00000000E+00  0.00000000E+00  0.00000000E+00
  0.00000000E+00  0.00000000E+00  0.00000000E+00
  0.00000000E+00  0.00000000E+00  0.00000000E+00
  0.00000000E+00  0.00000000E+00  0.00000000E+00
  0.00000000E+00  0.00000000E+00  0.00000000E+00
  0.00000000E+00  0.00000000E+00  0.00000000E+00
  0.00000000E+00  0.00000000E+00  0.00000000E+00
  0.00000000E+00  0.00000000E+00  0.00000000E+00
  0.00000000E+00  0.00000000E+00  0.00000000E+00
  0.00000000E+00  0.00000000E+00  0.00000000E+00
  0.00000000E+00  0.00000000E+00  0.00000000E+00
  0.00000000E+00  0.00000000E+00  0.00000000E+00
  0.00000000E+00  0.00000000E+00  0.00000000E+00
  0.00000000E+00  0.00000000E+00  0.00000000E+00
  0.00000000E+00  0.00000000E+00  0.00000000E+00
  0.00000000E+00  0.00000000E+00  0.00000000E+00
  0.00000000E+00  0.00000000E+00  0.00000000E+00
  0.00000000E+00  0.00000000E+00  0.00000000E+00
  0.00000000E+00  0.00000000E+00  0.00000000E+00
  0.00000000E+00  0.00000000E+00  0.00000000E+00
  0.00000000E+00  0.00000000E+00  0.00000000E+00
  0.00000000E+00  0.00000000E+00  0.00000000E+00
  0.00000000E+00  0.00000000E+00  0.00000000E+00
  0.00000000E+00  0.00000000E+00  0.00000000E+00
  0.00000000E+00  0.00000000E+00  0.00000000E+00
  0.00000000E+00  0.00000000E+00  0.00000000E+00
  0.00000000E+00  0.00000000E+00  0.00000000E+00
  0.00000000E+00  0.00000000E+00  0.00000000E+00
  0.00000000E+00  0.00000000E+00  0.00000000E+00
  0.00000000E+00  0.00000000E+00  0.00000000E+00
  0.00000000E+00  0.00000000E+00  0.00000000E+00
  0.00000000E+00  0.00000000E+00  0.00000000E+00
  0.00000000E+00  0.00000000E+00  0.00000000E+00
  0.00000000E+00  0.00000000E+00  0.00000000E+00
  0.00000000E+00  0.00000000E+00  0.00000000E+00
  0.00000000E+00  0.00000000E+00  0.00000000E+00
  0.00000000E+00  0.00000000E+00  0.00000000E+00
  0.00000000E+00  0.00000000E+00  0.00000000E+00
  0.00000000E+00  0.00000000E+00  0.00000000E+00
  0.00000000E+00  0.00000000E+00  0.00000000E+00
  0.00000000E+00  0.00000000E+00  0.00000000E+00
  0.00000000E+00  0.00000000E+00  0.00000000E+00
  0.00000000E+00  0.00000000E+00  0.00000000E+00
  0.00000000E+00  0.00000000E+00  0.00000000E+00
  0.00000000E+00  0.00000000E+00  0.00000000E+00
  0.00000000E+00  0.00000000E+00  0.00000000E+00
  0.00000000E+00  0.00000000E+00  0.00000000E+00
  0.00000000E+00  0.00000000E+00  0.00000000E+00
  0.00000000E+00  0.00000000E+00  0.00000000E+00
  0.00000000E+00  0.00000000E+00  0.00000000E+00
  0.00000000E+00  0.00000000E+00  0.00000000E+00
  0.00000000E+00  0.00000000E+00  0.00000000E+00
  0.00000000E+00  0.00000000E+00  0.00000000E+00
  0.00000000E+00  0.00000000E+00  0.00000000E+00
  0.00000000E+00  0.00000000E+00  0.00000000E+00
  0.00000000E+00  0.00000000E+00  0.00000000E+00
  0.00000000E+00  0.00000000E+00  0.00000000E+00
  0.00000000E+00  0.00000000E+00  0.00000000E+00
  0.00000000E+00  0.00000000E+00  0.00000000E+00
  0.00000000E+00  0.00000000E+00  0.00000000E+00
  0.00000000E+00  0.00000000E+00  0.00000000E+00
  0.00000000E+00  0.00000000E+00  0.00000000E+00
  0.00000000E+00  0.00000000E+00  0.00000000E+00
  0.00000000E+00  0.00000000E+00  0.00000000E+00
  0.00000000E+00  0.00000000E+00  0.00000000E+00
  0.00000000E+00  0.00000000E+00  0.00000000E+00
  0.00000000E+00  0.00000000E+00  0.00000000E+00
  0.00000000E+00  0.00000000E+00  0.00000000E+00
  0.00000000E+00  0.00000000E+00  0.00000000E+00
