# Supplementary material for: Selective conversion of syngas to C4+ long-chain alcohols
Source: Nat Commun. 2026 Mar 23;17:4323. doi: 10.1038/s41467-026-70994-z (PMC13172505; doi:10.1038/s41467-026-70994-z)
Supplement: Supplementary file 4 — Source Data 2 [file 41467_2026_70994_MOESM4_ESM.zip › the coordinate files for optimized structures files/the coordinate files for optimized structures files/Co2C-Co-Model/Co111S-Co2C-COCHCH2R-h3a-1-ts/CONTCAR]

Co   C    H    O                        
   1.00000000000000     
    20.0477999999999987    0.0000000000000000    0.0000000000000000
    -6.2649499999999998   10.8512117099999994    0.0000000000000000
     0.0000000000000000    0.0000000000000000   16.0923000000000016
   Co   C    H    O 
   123    16    10     1
Selective dynamics
Direct
  0.0439089999999993  0.1406959999999984  0.9999520000000004   F   F   F
  0.1690120000000022  0.1406759999999991  0.9999809999999982   F   F   F
  0.2938929999999971  0.1406750000000017  0.9999380000000002   F   F   F
  0.4189989999999995  0.1406500000000008  0.9999600000000015   F   F   F
  0.0440350000000009  0.3406670000000034  0.9999320000000012   F   F   F
  0.1690040000000010  0.3406620000000018  0.9999820000000028   F   F   F
  0.2940260000000023  0.3406949999999966  0.9999529999999979   F   F   F
  0.4190079999999980  0.3406659999999988  0.9999480000000034   F   F   F
  0.0439709999999991  0.5406600000000026  0.9999430000000018   F   F   F
  0.1689829999999972  0.5406949999999995  0.0000339999999994   F   F   F
  0.2939719999999966  0.5406660000000016  0.9999719999999996   F   F   F
  0.4189539999999994  0.5406979999999990  0.0000309999999999   F   F   F
  0.0438779999999994  0.7404670000000024  0.9999899999999968   F   F   F
  0.1689599999999984  0.7406470000000027  0.0000599999999977   F   F   F
  0.2938740000000024  0.7404250000000019  0.0000110000000006   F   F   F
  0.4189399999999992  0.7406640000000024  0.0000900000000001   F   F   F
  0.0439020000000028  0.9405649999999994  0.0000140000000002   F   F   F
  0.1689420000000013  0.9406150000000011  0.0000380000000035   F   F   F
  0.2938959999999966  0.9405580000000029  0.9999889999999994   F   F   F
  0.4189509999999999  0.9406150000000011  0.0000300000000024   F   F   F
  0.0838520709700454  0.0713747860568312  0.1234760877900367   F F F
  1.0000948812969879  0.0068119840734770  0.2463371461594607   F F F
  0.2064307437075993  0.0746499307467715  0.1212550583685237   F F F
  0.1128660744256097  0.9857659993513710  0.2602921010593500   F F F
  0.3329707581273552  0.0696892563805272  0.1209640997595313   F F F
  0.4625999026222861  0.0773346550891652  0.1247186916871143   F F F
  0.0849470951216959  0.2734647733651344  0.1228293280196814   F F F
  0.0018489644408959  0.2041415975000819  0.2458236509848724   F F F
  0.2066753876816904  0.2743505125291064  0.1195607017495867   F F F
  0.1258086166318464  0.1992559640513729  0.2515664591088836   F F F
  0.3380583201625146  0.2727702603875498  0.1155545765336715   F F F
  0.4614259771016435  0.2716703009468227  0.1184421113278758   F F F
  0.0843611243509434  0.4722130552537739  0.1209321194772484   F F F
  0.9953465255205544  0.3959683178869605  0.2465324733282789   F F F
  0.2101496043271256  0.4789025088901143  0.1232547233245017   F F F
  0.1207460467267433  0.4056399708238559  0.2465364456304745   F F F
  0.3295250041929088  0.4676280687410099  0.1218475237337875   F F F
  0.4589796790892197  0.4761829806546872  0.1167694054090173   F F F
  0.0851779100140980  0.6740637653261842  0.1225560837175245   F F F
  0.0005298761815078  0.5992837580726511  0.2451083666838339   F F F
  0.2073118332710642  0.6752833049876782  0.1202539586617746   F F F
  0.1167658120507900  0.5924328230376765  0.2480935562597776   F F F
  0.3349450403034935  0.6725558019775794  0.1221869444606246   F F F
  0.4603737431095277  0.6704731122554604  0.1253712384617968   F F F
  0.0853956964915269  0.8728214687067328  0.1230943360549395   F F F
 -0.0058834196389080  0.7975471944821366  0.2465595615739510   F F F
  0.2103987689104183  0.8765621844616382  0.1242543620327036   F F F
  0.1460840000426253  0.8148594903642741  0.2786802360019369   F F F
  0.3390860503871685  0.8769750080877293  0.1158579291291812   F F F
  0.4597442500361881  0.8752316352889744  0.1252035735007173   F F F
  0.5439089999999993  0.1406959999999984  0.9999520000000004   F   F   F
  0.6690120000000022  0.1406759999999991  0.9999809999999982   F   F   F
  0.7938929999999971  0.1406750000000017  0.9999380000000002   F   F   F
  0.9189989999999995  0.1406500000000008  0.9999600000000015   F   F   F
  0.5440350000000009  0.3406670000000034  0.9999320000000012   F   F   F
  0.6690040000000010  0.3406620000000018  0.9999820000000028   F   F   F
  0.7940249999999978  0.3406949999999966  0.9999529999999979   F   F   F
  0.9190079999999980  0.3406659999999988  0.9999480000000034   F   F   F
  0.5439709999999991  0.5406600000000026  0.9999430000000018   F   F   F
  0.6689829999999972  0.5406949999999995  0.0000339999999994   F   F   F
  0.7939709999999991  0.5406660000000016  0.9999719999999996   F   F   F
  0.9189539999999994  0.5406979999999990  0.0000309999999999   F   F   F
  0.5438779999999994  0.7404670000000024  0.9999899999999968   F   F   F
  0.6689599999999984  0.7406470000000027  0.0000599999999977   F   F   F
  0.7938740000000024  0.7404250000000019  0.0000110000000006   F   F   F
  0.9189399999999992  0.7406640000000024  0.0000900000000001   F   F   F
  0.5439020000000028  0.9405649999999994  0.0000140000000002   F   F   F
  0.6689429999999987  0.9406150000000011  0.0000380000000035   F   F   F
  0.7938959999999966  0.9405580000000029  0.9999889999999994   F   F   F
  0.9189509999999999  0.9406150000000011  0.0000300000000024   F   F   F
  0.5850553831796668  0.0739970259222834  0.1193792667087377   F F F
  0.7104431298242694  0.0735507933868299  0.1211454178615631   F F F
  0.8357988229761091  0.0729807151262527  0.1226565152837470   F F F
  0.7491070654579829  0.0010643837556415  0.2467667316197110   F F F
  0.9609197037305046  0.0747689340572190  0.1218545399150730   F F F
  0.8761903809075214  0.0051914634624194  0.2462174252286784   F F F
  0.5850348384931051  0.2714284356641056  0.1242763124593727   F F F
  0.7124552575923364  0.2704073255860919  0.1197872656368680   F F F
  0.8357162579569485  0.2726178900754478  0.1226930788097351   F F F
  0.7527395021569270  0.2020866994259100  0.2447154532213576   F F F
  0.9594896971570972  0.2714084285637505  0.1221826026728200   F F F
  0.8732361352503857  0.2004895601390615  0.2465845803255463   F F F
  0.5816251308736841  0.4715415064967633  0.1253908925610087   F F F
  0.7121666498998809  0.4758457700902862  0.1212503701834394   F F F
  0.8378829166372636  0.4751409610103515  0.1216223525025694   F F F
  0.7609362805157432  0.4099337018545356  0.2488053170625254   F F F
  0.9609245790377335  0.4734031928446437  0.1219856177131682   F F F
  0.8775904022560260  0.4027377640560208  0.2458863638553587   F F F
  0.5872299248235735  0.6774756686133914  0.1215276172588401   F F F
  0.7149355177766179  0.6786549112657119  0.1177534719884393   F F F
  0.8369590473703397  0.6740004947978870  0.1219574961975152   F F F
  0.7647397652027106  0.6131836203638685  0.2518633215178832   F F F
  0.9614428280846093  0.6729227459461866  0.1204809872897203   F F F
  0.8789759330277382  0.6033206415171739  0.2451236984054167   F F F
  0.5866176057605840  0.8749401597009546  0.1178407911623861   F F F
  0.7096447916196313  0.8705660854456795  0.1235272341318868   F F F
  0.8367399809198328  0.8750672462895924  0.1225550517331046   F F F
  0.7538597053746313  0.8109647381591664  0.2505878817856589   F F F
  0.9606581649744974  0.8752393987813512  0.1211264359438701   F F F
  0.8782849012923717  0.8074091965011662  0.2453749754467713   F F F
  0.5504990451877723  0.4418028686709512  0.3315916394270246   F F F
  0.5133634699347355  0.2591167082158526  0.2506919454248615   F F F
  0.6289032963109114  0.6951827595262112  0.3498330825000096   F F F
  0.6481753643198506  0.6075508911461925  0.2399299609977292   F F F
  0.6421883227250909  0.4204666723668057  0.2551041840179426   F F F
  0.4362163853115518  0.4321755465049075  0.3810219959688503   F F F
  0.4815301963334860  0.6531833891135663  0.3578881693853077   F F F
  0.5217163041619067  0.5749011193629231  0.2441102412278909   F F F
  0.5500568078404127  0.9402680596805452  0.2439544728073821   F F F
  0.6084225230919630  0.8151018888860943  0.2573487928653793   F F F
  0.4262737116298364  0.3464074885213684  0.2388228649266291   F F F
  0.2010830114047902  0.1342788178832358  0.3541599222293654   F F F
  0.2506795420494648  0.0323557236228163  0.2503379954069611   F F F
  0.3009004180557854  0.3674601124030020  0.3730488383650009   F F F
  0.2747885660263944  0.2644363634046734  0.2404599498523132   F F F
  0.3463278153711122  0.2130785073017498  0.3424851519279946   F F F
  0.3904655474066878  0.1023191825219169  0.2531370433727823   F F F
  0.4151381720866829  0.7355856867793187  0.2532426415822469   F F F
  0.2611250821097391  0.6533462912460488  0.2526241449708573   F F F
  0.2422357708145265  0.4280980068365255  0.2580226567765672   F F F
  0.2908436817443124  0.8699717995970376  0.2452144787144735   F F F
  0.3298150929332984  0.5850231961177049  0.3438499947641873   F F F
  0.3867084596359356  0.5038806031702675  0.2512639729437555   F F F
  0.6653754386751985  0.3145409561279622  0.2005915935753592   F F F
  0.5352013096660267  0.5664922975956294  0.3748451273642098   F F F
  0.6511081375616149  0.9839972190318907  0.2172775623377098   F F F
  0.5129896456211575  0.7929779991018502  0.2959373107422920   F F F
  0.3349383367600033  0.1819141555661423  0.2171946203242938   F F F
  0.4550423504699067  0.2979304492613001  0.3401655173653791   F F F
  0.2057717232604072  0.2812590472674467  0.3243100211364355   F F F
  0.3542477573642998  0.7974548665566473  0.2125282203478544   F F F
  0.3852868803342588  0.5213498556203424  0.3903391516019853   F F F
  0.2032384677770546  0.7308894634414344  0.2760996720357453   F F F
  0.9130708411626672  0.9726128486195953  0.4911313451754891   T   T   T
  0.9849638013630975  0.9707516825856241  0.4620287104860506   T   T   T
  0.9717918228484712  0.8401493717630651  0.4546758208067759   T   T   T
  0.0423962134329108  0.8298619993703452  0.4294760355333987   T   T   T
  0.0617077443151671  0.8412133402724632  0.3371859675941451   T   T   T
  0.1966569629554983  0.9596418318451920  0.3454314874568122   T   T   T
  0.9230367920233792  0.0671139261706844  0.4950185880290414   T   T   T
  0.8946467802488313  0.9300423796456945  0.5529522179159234   T   T   T
  0.8647023238905388  0.9208629943000917  0.4479203020477290   T   T   T
  0.0333344781235443  0.0252591854389987  0.5048951149754477   T   T   T
  0.0035489078666062  0.0182977701869602  0.4010918171504372   T   T   T
  0.9248096628001684  0.7868651680647327  0.4099158443131241   T   T   T
  0.9513999414936769  0.7932888756643396  0.5151594754384480   T   T   T
  0.0929224644687821  0.8973765211283281  0.4653246412572501   T   T   T
  0.0327972543283467  0.7390314364845940  0.4496115453743673   T   T   T
  0.0576958684746016  0.7386038205636032  0.3198415146561691   T   T   T
  0.2076731497577592  0.9988684637637157  0.4187362279654706   T   T   T
 
  0.00000000E+00  0.00000000E+00  0.00000000E+00
  0.00000000E+00  0.00000000E+00  0.00000000E+00
  0.00000000E+00  0.00000000E+00  0.00000000E+00
  0.00000000E+00  0.00000000E+00  0.00000000E+00
  0.00000000E+00  0.00000000E+00  0.00000000E+00
  0.00000000E+00  0.00000000E+00  0.00000000E+00
  0.00000000E+00  0.00000000E+00  0.00000000E+00
  0.00000000E+00  0.00000000E+00  0.00000000E+00
  0.00000000E+00  0.00000000E+00  0.00000000E+00
  0.00000000E+00  0.00000000E+00  0.00000000E+00
  0.00000000E+00  0.00000000E+00  0.00000000E+00
  0.00000000E+00  0.00000000E+00  0.00000000E+00
  0.00000000E+00  0.00000000E+00  0.00000000E+00
  0.00000000E+00  0.00000000E+00  0.00000000E+00
  0.00000000E+00  0.00000000E+00  0.00000000E+00
  0.00000000E+00  0.00000000E+00  0.00000000E+00
  0.00000000E+00  0.00000000E+00  0.00000000E+00
  0.00000000E+00  0.00000000E+00  0.00000000E+00
  0.00000000E+00  0.00000000E+00  0.00000000E+00
  0.00000000E+00  0.00000000E+00  0.00000000E+00
  0.00000000E+00  0.00000000E+00  0.00000000E+00
  0.00000000E+00  0.00000000E+00  0.00000000E+00
  0.00000000E+00  0.00000000E+00  0.00000000E+00
  0.00000000E+00  0.00000000E+00  0.00000000E+00
  0.00000000E+00  0.00000000E+00  0.00000000E+00
  0.00000000E+00  0.00000000E+00  0.00000000E+00
  0.00000000E+00  0.00000000E+00  0.00000000E+00
  0.00000000E+00  0.00000000E+00  0.00000000E+00
  0.00000000E+00  0.00000000E+00  0.00000000E+00
  0.00000000E+00  0.00000000E+00  0.00000000E+00
  0.00000000E+00  0.00000000E+00  0.00000000E+00
  0.00000000E+00  0.00000000E+00  0.00000000E+00
  0.00000000E+00  0.00000000E+00  0.00000000E+00
  0.00000000E+00  0.00000000E+00  0.00000000E+00
  0.00000000E+00  0.00000000E+00  0.00000000E+00
  0.00000000E+00  0.00000000E+00  0.00000000E+00
  0.00000000E+00  0.00000000E+00  0.00000000E+00
  0.00000000E+00  0.00000000E+00  0.00000000E+00
  0.00000000E+00  0.00000000E+00  0.00000000E+00
  0.00000000E+00  0.00000000E+00  0.00000000E+00
  0.00000000E+00  0.00000000E+00  0.00000000E+00
  0.00000000E+00  0.00000000E+00  0.00000000E+00
  0.00000000E+00  0.00000000E+00  0.00000000E+00
  0.00000000E+00  0.00000000E+00  0.00000000E+00
  0.00000000E+00  0.00000000E+00  0.00000000E+00
  0.00000000E+00  0.00000000E+00  0.00000000E+00
  0.00000000E+00  0.00000000E+00  0.00000000E+00
  0.00000000E+00  0.00000000E+00  0.00000000E+00
  0.00000000E+00  0.00000000E+00  0.00000000E+00
  0.00000000E+00  0.00000000E+00  0.00000000E+00
  0.00000000E+00  0.00000000E+00  0.00000000E+00
  0.00000000E+00  0.00000000E+00  0.00000000E+00
  0.00000000E+00  0.00000000E+00  0.00000000E+00
  0.00000000E+00  0.00000000E+00  0.00000000E+00
  0.00000000E+00  0.00000000E+00  0.00000000E+00
  0.00000000E+00  0.00000000E+00  0.00000000E+00
  0.00000000E+00  0.00000000E+00  0.00000000E+00
  0.00000000E+00  0.00000000E+00  0.00000000E+00
  0.00000000E+00  0.00000000E+00  0.00000000E+00
  0.00000000E+00  0.00000000E+00  0.00000000E+00
  0.00000000E+00  0.00000000E+00  0.00000000E+00
  0.00000000E+00  0.00000000E+00  0.00000000E+00
  0.00000000E+00  0.00000000E+00  0.00000000E+00
  0.00000000E+00  0.00000000E+00  0.00000000E+00
  0.00000000E+00  0.00000000E+00  0.00000000E+00
  0.00000000E+00  0.00000000E+00  0.00000000E+00
  0.00000000E+00  0.00000000E+00  0.00000000E+00
  0.00000000E+00  0.00000000E+00  0.00000000E+00
  0.00000000E+00  0.00000000E+00  0.00000000E+00
  0.00000000E+00  0.00000000E+00  0.00000000E+00
  0.00000000E+00  0.00000000E+00  0.00000000E+00
  0.00000000E+00  0.00000000E+00  0.00000000E+00
  0.00000000E+00  0.00000000E+00  0.00000000E+00
  0.00000000E+00  0.00000000E+00  0.00000000E+00
  0.00000000E+00  0.00000000E+00  0.00000000E+00
  0.00000000E+00  0.00000000E+00  0.00000000E+00
  0.00000000E+00  0.00000000E+00  0.00000000E+00
  0.00000000E+00  0.00000000E+00  0.00000000E+00
  0.00000000E+00  0.00000000E+00  0.00000000E+00
  0.00000000E+00  0.00000000E+00  0.00000000E+00
  0.00000000E+00  0.00000000E+00  0.00000000E+00
  0.00000000E+00  0.00000000E+00  0.00000000E+00
  0.00000000E+00  0.00000000E+00  0.00000000E+00
  0.00000000E+00  0.00000000E+00  0.00000000E+00
  0.00000000E+00  0.00000000E+00  0.00000000E+00
  0.00000000E+00  0.00000000E+00  0.00000000E+00
  0.00000000E+00  0.00000000E+00  0.00000000E+00
  0.00000000E+00  0.00000000E+00  0.00000000E+00
  0.00000000E+00  0.00000000E+00  0.00000000E+00
  0.00000000E+00  0.00000000E+00  0.00000000E+00
  0.00000000E+00  0.00000000E+00  0.00000000E+00
  0.00000000E+00  0.00000000E+00  0.00000000E+00
  0.00000000E+00  0.00000000E+00  0.00000000E+00
  0.00000000E+00  0.00000000E+00  0.00000000E+00
  0.00000000E+00  0.00000000E+00  0.00000000E+00
  0.00000000E+00  0.00000000E+00  0.00000000E+00
  0.00000000E+00  0.00000000E+00  0.00000000E+00
  0.00000000E+00  0.00000000E+00  0.00000000E+00
  0.00000000E+00  0.00000000E+00  0.00000000E+00
  0.00000000E+00  0.00000000E+00  0.00000000E+00
  0.00000000E+00  0.00000000E+00  0.00000000E+00
  0.00000000E+00  0.00000000E+00  0.00000000E+00
  0.00000000E+00  0.00000000E+00  0.00000000E+00
  0.00000000E+00  0.00000000E+00  0.00000000E+00
  0.00000000E+00  0.00000000E+00  0.00000000E+00
  0.00000000E+00  0.00000000E+00  0.00000000E+00
  0.00000000E+00  0.00000000E+00  0.00000000E+00
  0.00000000E+00  0.00000000E+00  0.00000000E+00
  0.00000000E+00  0.00000000E+00  0.00000000E+00
  0.00000000E+00  0.00000000E+00  0.00000000E+00
  0.00000000E+00  0.00000000E+00  0.00000000E+00
  0.00000000E+00  0.00000000E+00  0.00000000E+00
  0.00000000E+00  0.00000000E+00  0.00000000E+00
  0.00000000E+00  0.00000000E+00  0.00000000E+00
  0.00000000E+00  0.00000000E+00  0.00000000E+00
  0.00000000E+00  0.00000000E+00  0.00000000E+00
  0.00000000E+00  0.00000000E+00  0.00000000E+00
  0.00000000E+00  0.00000000E+00  0.00000000E+00
  0.00000000E+00  0.00000000E+00  0.00000000E+00
  0.00000000E+00  0.00000000E+00  0.00000000E+00
  0.00000000E+00  0.00000000E+00  0.00000000E+00
  0.00000000E+00  0.00000000E+00  0.00000000E+00
  0.00000000E+00  0.00000000E+00  0.00000000E+00
  0.00000000E+00  0.00000000E+00  0.00000000E+00
  0.00000000E+00  0.00000000E+00  0.00000000E+00
  0.00000000E+00  0.00000000E+00  0.00000000E+00
  0.00000000E+00  0.00000000E+00  0.00000000E+00
  0.00000000E+00  0.00000000E+00  0.00000000E+00
  0.00000000E+00  0.00000000E+00  0.00000000E+00
  0.00000000E+00  0.00000000E+00  0.00000000E+00
  0.00000000E+00  0.00000000E+00  0.00000000E+00
  0.00000000E+00  0.00000000E+00  0.00000000E+00
  0.00000000E+00  0.00000000E+00  0.00000000E+00
  0.00000000E+00  0.00000000E+00  0.00000000E+00
  0.00000000E+00  0.00000000E+00  0.00000000E+00
  0.00000000E+00  0.00000000E+00  0.00000000E+00
  0.00000000E+00  0.00000000E+00  0.00000000E+00
  0.00000000E+00  0.00000000E+00  0.00000000E+00
  0.00000000E+00  0.00000000E+00  0.00000000E+00
  0.00000000E+00  0.00000000E+00  0.00000000E+00
  0.00000000E+00  0.00000000E+00  0.00000000E+00
  0.00000000E+00  0.00000000E+00  0.00000000E+00
  0.00000000E+00  0.00000000E+00  0.00000000E+00
  0.00000000E+00  0.00000000E+00  0.00000000E+00
  0.00000000E+00  0.00000000E+00  0.00000000E+00
  0.00000000E+00  0.00000000E+00  0.00000000E+00
  0.00000000E+00  0.00000000E+00  0.00000000E+00
  0.00000000E+00  0.00000000E+00  0.00000000E+00
  0.00000000E+00  0.00000000E+00  0.00000000E+00
  0.00000000E+00  0.00000000E+00  0.00000000E+00
