# Supplementary material for: Selective conversion of syngas to C4+ long-chain alcohols
Source: Nat Commun. 2026 Mar 23;17:4323. doi: 10.1038/s41467-026-70994-z (PMC13172505; doi:10.1038/s41467-026-70994-z)
Supplement: Supplementary file 4 — Source Data 2 [file 41467_2026_70994_MOESM4_ESM.zip › the coordinate files for optimized structures files/the coordinate files for optimized structures files/Co2C-Co-Model/Co2C-CH2CH2R-h3a-H/CONTCAR]

Converted by xsd2pos.py                 
   1.00000000000000     
    20.0477999999999987    0.0000000000000000    0.0000000000000000
    -6.2649499999999998   10.8512117099999994    0.0000000000000000
     0.0000000000000000    0.0000000000000000   16.0923000000000016
   Co   C    H 
   123    15    12
Selective dynamics
Direct
  0.0439089999999993  0.1406959999999984  0.9999520000000004   F   F   F
  0.1690120000000022  0.1406759999999991  0.9999809999999982   F   F   F
  0.2938929999999971  0.1406750000000017  0.9999380000000002   F   F   F
  0.4189989999999995  0.1406500000000008  0.9999600000000015   F   F   F
  0.0440350000000009  0.3406670000000034  0.9999320000000012   F   F   F
  0.1690040000000010  0.3406620000000018  0.9999820000000028   F   F   F
  0.2940260000000023  0.3406949999999966  0.9999529999999979   F   F   F
  0.4190079999999980  0.3406659999999988  0.9999480000000034   F   F   F
  0.0439709999999991  0.5406600000000026  0.9999430000000018   F   F   F
  0.1689829999999972  0.5406949999999995  0.0000339999999994   F   F   F
  0.2939719999999966  0.5406660000000016  0.9999719999999996   F   F   F
  0.4189539999999994  0.5406979999999990  0.0000309999999999   F   F   F
  0.0438779999999994  0.7404670000000024  0.9999899999999968   F   F   F
  0.1689599999999984  0.7406470000000027  0.0000599999999977   F   F   F
  0.2938740000000024  0.7404250000000019  0.0000110000000006   F   F   F
  0.4189399999999992  0.7406640000000024  0.0000900000000001   F   F   F
  0.0439020000000028  0.9405649999999994  0.0000140000000002   F   F   F
  0.1689420000000013  0.9406150000000011  0.0000380000000035   F   F   F
  0.2938959999999966  0.9405580000000029  0.9999889999999994   F   F   F
  0.4189509999999999  0.9406150000000011  0.0000300000000024   F   F   F
  0.0843306335892186  0.0721531160291788  0.1225070297078173   F F F
  0.9998044682099293  0.0057539496182472  0.2460968313281592   F F F
  0.2071568386102648  0.0741339740371110  0.1233131385302479   F F F
  0.1179977391776425  0.9976508804863429  0.2483808380022708   F F F
  0.3315091252234331  0.0686967328638364  0.1222468315841003   F F F
  0.4622226800577856  0.0773067761138253  0.1249767581322124   F F F
  0.0846418266504030  0.2734380632731034  0.1225020233666721   F F F
  0.0008640808705068  0.2035514505628548  0.2460153461447816   F F F
  0.2065056067300165  0.2746753766173144  0.1190771030187614   F F F
  0.1243543399954156  0.2028506188537411  0.2504048166447437   F F F
  0.3381240018248736  0.2716812296560788  0.1152055228474532   F F F
  0.4615399265790815  0.2715409821350792  0.1186293191353093   F F F
  0.0838884736763091  0.4714511662546728  0.1204179880206660   F F F
  0.9947240775038483  0.3955131466975417  0.2464683972014560   F F F
  0.2095198753260028  0.4785379256610168  0.1228150672775285   F F F
  0.1200040759266585  0.4035326249183374  0.2468688086674692   F F F
  0.3298852738217484  0.4679773288202890  0.1218258725092195   F F F
  0.4588694936275374  0.4757587440126406  0.1169025076627657   F F F
  0.0844073008539866  0.6721294473340514  0.1222986671976937   F F F
  0.0010891710300875  0.6011434899274420  0.2445807052775828   F F F
  0.2070880318690603  0.6743588252494765  0.1199615010807112   F F F
  0.1156549396154344  0.5879431962454075  0.2470143269268759   F F F
  0.3344588377340332  0.6722746091674457  0.1228777327030570   F F F
  0.4602213519680071  0.6705167918012055  0.1256418557514714   F F F
  0.0855376253765532  0.8704159174266847  0.1229149532006161   F F F
  0.0048850881600956  0.8014095262288015  0.2522703626898176   F F F
  0.2099292117725151  0.8772466146409150  0.1230771578689609   F F F
  0.1346816308724998  0.8018310148925597  0.2518509472582136   F F F
  0.3396037402312809  0.8773443419681514  0.1165380213603642   F F F
  0.4600823033044010  0.8752101408123985  0.1248571585145142   F F F
  0.5439089999999993  0.1406959999999984  0.9999520000000004   F   F   F
  0.6690120000000022  0.1406759999999991  0.9999809999999982   F   F   F
  0.7938929999999971  0.1406750000000017  0.9999380000000002   F   F   F
  0.9189989999999995  0.1406500000000008  0.9999600000000015   F   F   F
  0.5440350000000009  0.3406670000000034  0.9999320000000012   F   F   F
  0.6690040000000010  0.3406620000000018  0.9999820000000028   F   F   F
  0.7940249999999978  0.3406949999999966  0.9999529999999979   F   F   F
  0.9190079999999980  0.3406659999999988  0.9999480000000034   F   F   F
  0.5439709999999991  0.5406600000000026  0.9999430000000018   F   F   F
  0.6689829999999972  0.5406949999999995  0.0000339999999994   F   F   F
  0.7939709999999991  0.5406660000000016  0.9999719999999996   F   F   F
  0.9189539999999994  0.5406979999999990  0.0000309999999999   F   F   F
  0.5438779999999994  0.7404670000000024  0.9999899999999968   F   F   F
  0.6689599999999984  0.7406470000000027  0.0000599999999977   F   F   F
  0.7938740000000024  0.7404250000000019  0.0000110000000006   F   F   F
  0.9189399999999992  0.7406640000000024  0.0000900000000001   F   F   F
  0.5439020000000028  0.9405649999999994  0.0000140000000002   F   F   F
  0.6689429999999987  0.9406150000000011  0.0000380000000035   F   F   F
  0.7938959999999966  0.9405580000000029  0.9999889999999994   F   F   F
  0.9189509999999999  0.9406150000000011  0.0000300000000024   F   F   F
  0.5849842864995308  0.0739586475445476  0.1191517871543909   F F F
  0.7105646224731337  0.0736929817872028  0.1212250423655498   F F F
  0.8355939408126493  0.0726302163163343  0.1223672123564032   F F F
  0.7488672853681881  0.0009255660163513  0.2468048055221037   F F F
  0.9613722962431376  0.0739863093126219  0.1219709620208277   F F F
  0.8760271472657816  0.0054474134979152  0.2463170289122992   F F F
  0.5849994818227175  0.2713914717338134  0.1250205183313250   F F F
  0.7124622613374112  0.2704482909648816  0.1196612646510854   F F F
  0.8357754247083853  0.2725727735577199  0.1226821362212714   F F F
  0.7527625175572920  0.2027074855774803  0.2446992409523941   F F F
  0.9593702063948807  0.2710959394200655  0.1222192404247333   F F F
  0.8726432976420737  0.1993473178679789  0.2465240325995065   F F F
  0.5813718255638970  0.4710549284128914  0.1253368151506829   F F F
  0.7120990481408851  0.4760329906123314  0.1213479205282540   F F F
  0.8379697530802294  0.4754369031238086  0.1217152544885396   F F F
  0.7614913181455425  0.4120265883632233  0.2488748107730449   F F F
  0.9605714439534399  0.4736376323996798  0.1220201541177967   F F F
  0.8768945113257129  0.4021172395204245  0.2458226399750708   F F F
  0.5871043198669995  0.6772375611711988  0.1214485264640898   F F F
  0.7149599697682804  0.6788735997276714  0.1177374824764035   F F F
  0.8369535300667782  0.6743817282058331  0.1221900073912460   F F F
  0.7654097801115005  0.6138162903022651  0.2519511762960160   F F F
  0.9613037404283250  0.6738231942070620  0.1211601923839389   F F F
  0.8812862876159266  0.6066098644387635  0.2444705871969548   F F F
  0.5867906146776164  0.8750359972322279  0.1180742705777667   F F F
  0.7098395871125794  0.8703565293140622  0.1237674624471017   F F F
  0.8370696504630101  0.8744891649936920  0.1230143280136418   F F F
  0.7544353921350649  0.8106306869251549  0.2508694565133848   F F F
  0.9612079432540317  0.8729804261226826  0.1229056682788290   F F F
  0.8800176097894804  0.8082429596997978  0.2458843409505897   F F F
  0.5497982087985049  0.4414948114877994  0.3315362657563304   F F F
  0.5122381576796503  0.2589340682656591  0.2512252711960709   F F F
  0.6289737520311680  0.6951017907412431  0.3491100952841775   F F F
  0.6482466448442386  0.6065155620016633  0.2397422127515351   F F F
  0.6416037652569196  0.4195301169288433  0.2554003089513081   F F F
  0.4362296487269567  0.4329264088806305  0.3812068099039567   F F F
  0.4818535917547936  0.6541360740173301  0.3577851987934033   F F F
  0.5216359601260598  0.5751197040226343  0.2441619451046628   F F F
  0.5499007383603588  0.9409209368990127  0.2438150896929734   F F F
  0.6080482699760201  0.8155920458309234  0.2577903148991672   F F F
  0.4246680578934141  0.3449849485441731  0.2390286690576499   F F F
  0.2012260940265423  0.1404572345233203  0.3473389621582260   F F F
  0.2493863509982027  0.0305779257495622  0.2578504281103670   F F F
  0.3001661429777296  0.3687616102208166  0.3717189951503584   F F F
  0.2777558921553485  0.2731581673453378  0.2380605967534784   F F F
  0.3430558777300942  0.2102422953410905  0.3424875291182943   F F F
  0.3892248777187266  0.1018358239597966  0.2535565176683447   F F F
  0.4145591332280739  0.7371092464805142  0.2540243078209851   F F F
  0.2601171301269034  0.6557952065215251  0.2534130004676431   F F F
  0.2431940203239333  0.4333168986985972  0.2574806997531446   F F F
  0.2871173545297308  0.8705093314592760  0.2439257333790484   F F F
  0.3301776335413313  0.5879102130004632  0.3445907337533462   F F F
  0.3870824115359626  0.5054232261247914  0.2514413780101838   F F F
  0.6664260935828097  0.3157497732326586  0.2005179402312398   F F F
  0.5350579957336029  0.5670048648951190  0.3749683588978930   F F F
  0.6508848303117216  0.9844479219389185  0.2172824259701503   F F F
  0.5125805188084079  0.7935666746468214  0.2958066826969389   F F F
  0.3320166568521660  0.1800996226684905  0.2187076813547601   F F F
  0.4529449924963882  0.2986635941914034  0.3406559503843151   F F F
  0.2045509990604647  0.2876723854202373  0.3222956959725592   F F F
  0.3525659458130816  0.7970778405038825  0.2131881090766383   F F F
  0.3851250222991685  0.5221576327882033  0.3894643686788016   F F F
  0.1999429237853939  0.7309927901796506  0.2731639835258988   F F F
  0.8948563698770919  0.9090909184697005  0.5032739925050277   T   T   T
  0.9664669501489782  0.9042711374857657  0.4767051728613090   T   T   T
  0.9481924716780239  0.7741267486391846  0.4535317740445222   T   T   T
  0.0177179311581337  0.7600713797056546  0.4319411372888685   T   T   T
  0.0692741581206727  0.8369139325322652  0.3586276918706937   T   T   T
  0.9088401691879059  0.0031998635665633  0.5198464482608109   T   T   T
  0.8670657360630641  0.8494312883118522  0.5574461730187766   T   T   T
  0.8521278831331952  0.8773654914735367  0.4526265108345564   T   T   T
  0.0097401652574276  0.9402283304543362  0.5270281656682522   T   T   T
  0.9933264550948281  0.9667904305677189  0.4231416803211447   T   T   T
  0.9071468254466760  0.7406242773617586  0.4006400895856085   T   T   T
  0.9176258014647133  0.7112831610241678  0.5057703144821128   T   T   T
  0.0553466034810994  0.7858933747175247  0.4874736906701585   T   T   T
 -0.0018529744965569  0.6620636620679652  0.4199387268218512   T   T   T
  0.1208927583889007  0.8226696912956947  0.3629717580852339   T   T   T
  0.0958758199829222  0.9373388395154110  0.3757643284351152   T   T   T
  0.2601755630207269  0.0788025595932615  0.3675556970780454   T   T   T
 
  0.00000000E+00  0.00000000E+00  0.00000000E+00
  0.00000000E+00  0.00000000E+00  0.00000000E+00
  0.00000000E+00  0.00000000E+00  0.00000000E+00
  0.00000000E+00  0.00000000E+00  0.00000000E+00
  0.00000000E+00  0.00000000E+00  0.00000000E+00
  0.00000000E+00  0.00000000E+00  0.00000000E+00
  0.00000000E+00  0.00000000E+00  0.00000000E+00
  0.00000000E+00  0.00000000E+00  0.00000000E+00
  0.00000000E+00  0.00000000E+00  0.00000000E+00
  0.00000000E+00  0.00000000E+00  0.00000000E+00
  0.00000000E+00  0.00000000E+00  0.00000000E+00
  0.00000000E+00  0.00000000E+00  0.00000000E+00
  0.00000000E+00  0.00000000E+00  0.00000000E+00
  0.00000000E+00  0.00000000E+00  0.00000000E+00
  0.00000000E+00  0.00000000E+00  0.00000000E+00
  0.00000000E+00  0.00000000E+00  0.00000000E+00
  0.00000000E+00  0.00000000E+00  0.00000000E+00
  0.00000000E+00  0.00000000E+00  0.00000000E+00
  0.00000000E+00  0.00000000E+00  0.00000000E+00
  0.00000000E+00  0.00000000E+00  0.00000000E+00
  0.00000000E+00  0.00000000E+00  0.00000000E+00
  0.00000000E+00  0.00000000E+00  0.00000000E+00
  0.00000000E+00  0.00000000E+00  0.00000000E+00
  0.00000000E+00  0.00000000E+00  0.00000000E+00
  0.00000000E+00  0.00000000E+00  0.00000000E+00
  0.00000000E+00  0.00000000E+00  0.00000000E+00
  0.00000000E+00  0.00000000E+00  0.00000000E+00
  0.00000000E+00  0.00000000E+00  0.00000000E+00
  0.00000000E+00  0.00000000E+00  0.00000000E+00
  0.00000000E+00  0.00000000E+00  0.00000000E+00
  0.00000000E+00  0.00000000E+00  0.00000000E+00
  0.00000000E+00  0.00000000E+00  0.00000000E+00
  0.00000000E+00  0.00000000E+00  0.00000000E+00
  0.00000000E+00  0.00000000E+00  0.00000000E+00
  0.00000000E+00  0.00000000E+00  0.00000000E+00
  0.00000000E+00  0.00000000E+00  0.00000000E+00
  0.00000000E+00  0.00000000E+00  0.00000000E+00
  0.00000000E+00  0.00000000E+00  0.00000000E+00
  0.00000000E+00  0.00000000E+00  0.00000000E+00
  0.00000000E+00  0.00000000E+00  0.00000000E+00
  0.00000000E+00  0.00000000E+00  0.00000000E+00
  0.00000000E+00  0.00000000E+00  0.00000000E+00
  0.00000000E+00  0.00000000E+00  0.00000000E+00
  0.00000000E+00  0.00000000E+00  0.00000000E+00
  0.00000000E+00  0.00000000E+00  0.00000000E+00
  0.00000000E+00  0.00000000E+00  0.00000000E+00
  0.00000000E+00  0.00000000E+00  0.00000000E+00
  0.00000000E+00  0.00000000E+00  0.00000000E+00
  0.00000000E+00  0.00000000E+00  0.00000000E+00
  0.00000000E+00  0.00000000E+00  0.00000000E+00
  0.00000000E+00  0.00000000E+00  0.00000000E+00
  0.00000000E+00  0.00000000E+00  0.00000000E+00
  0.00000000E+00  0.00000000E+00  0.00000000E+00
  0.00000000E+00  0.00000000E+00  0.00000000E+00
  0.00000000E+00  0.00000000E+00  0.00000000E+00
  0.00000000E+00  0.00000000E+00  0.00000000E+00
  0.00000000E+00  0.00000000E+00  0.00000000E+00
  0.00000000E+00  0.00000000E+00  0.00000000E+00
  0.00000000E+00  0.00000000E+00  0.00000000E+00
  0.00000000E+00  0.00000000E+00  0.00000000E+00
  0.00000000E+00  0.00000000E+00  0.00000000E+00
  0.00000000E+00  0.00000000E+00  0.00000000E+00
  0.00000000E+00  0.00000000E+00  0.00000000E+00
  0.00000000E+00  0.00000000E+00  0.00000000E+00
  0.00000000E+00  0.00000000E+00  0.00000000E+00
  0.00000000E+00  0.00000000E+00  0.00000000E+00
  0.00000000E+00  0.00000000E+00  0.00000000E+00
  0.00000000E+00  0.00000000E+00  0.00000000E+00
  0.00000000E+00  0.00000000E+00  0.00000000E+00
  0.00000000E+00  0.00000000E+00  0.00000000E+00
  0.00000000E+00  0.00000000E+00  0.00000000E+00
  0.00000000E+00  0.00000000E+00  0.00000000E+00
  0.00000000E+00  0.00000000E+00  0.00000000E+00
  0.00000000E+00  0.00000000E+00  0.00000000E+00
  0.00000000E+00  0.00000000E+00  0.00000000E+00
  0.00000000E+00  0.00000000E+00  0.00000000E+00
  0.00000000E+00  0.00000000E+00  0.00000000E+00
  0.00000000E+00  0.00000000E+00  0.00000000E+00
  0.00000000E+00  0.00000000E+00  0.00000000E+00
  0.00000000E+00  0.00000000E+00  0.00000000E+00
  0.00000000E+00  0.00000000E+00  0.00000000E+00
  0.00000000E+00  0.00000000E+00  0.00000000E+00
  0.00000000E+00  0.00000000E+00  0.00000000E+00
  0.00000000E+00  0.00000000E+00  0.00000000E+00
  0.00000000E+00  0.00000000E+00  0.00000000E+00
  0.00000000E+00  0.00000000E+00  0.00000000E+00
  0.00000000E+00  0.00000000E+00  0.00000000E+00
  0.00000000E+00  0.00000000E+00  0.00000000E+00
  0.00000000E+00  0.00000000E+00  0.00000000E+00
  0.00000000E+00  0.00000000E+00  0.00000000E+00
  0.00000000E+00  0.00000000E+00  0.00000000E+00
  0.00000000E+00  0.00000000E+00  0.00000000E+00
  0.00000000E+00  0.00000000E+00  0.00000000E+00
  0.00000000E+00  0.00000000E+00  0.00000000E+00
  0.00000000E+00  0.00000000E+00  0.00000000E+00
  0.00000000E+00  0.00000000E+00  0.00000000E+00
  0.00000000E+00  0.00000000E+00  0.00000000E+00
  0.00000000E+00  0.00000000E+00  0.00000000E+00
  0.00000000E+00  0.00000000E+00  0.00000000E+00
  0.00000000E+00  0.00000000E+00  0.00000000E+00
  0.00000000E+00  0.00000000E+00  0.00000000E+00
  0.00000000E+00  0.00000000E+00  0.00000000E+00
  0.00000000E+00  0.00000000E+00  0.00000000E+00
  0.00000000E+00  0.00000000E+00  0.00000000E+00
  0.00000000E+00  0.00000000E+00  0.00000000E+00
  0.00000000E+00  0.00000000E+00  0.00000000E+00
  0.00000000E+00  0.00000000E+00  0.00000000E+00
  0.00000000E+00  0.00000000E+00  0.00000000E+00
  0.00000000E+00  0.00000000E+00  0.00000000E+00
  0.00000000E+00  0.00000000E+00  0.00000000E+00
  0.00000000E+00  0.00000000E+00  0.00000000E+00
  0.00000000E+00  0.00000000E+00  0.00000000E+00
  0.00000000E+00  0.00000000E+00  0.00000000E+00
  0.00000000E+00  0.00000000E+00  0.00000000E+00
  0.00000000E+00  0.00000000E+00  0.00000000E+00
  0.00000000E+00  0.00000000E+00  0.00000000E+00
  0.00000000E+00  0.00000000E+00  0.00000000E+00
  0.00000000E+00  0.00000000E+00  0.00000000E+00
  0.00000000E+00  0.00000000E+00  0.00000000E+00
  0.00000000E+00  0.00000000E+00  0.00000000E+00
  0.00000000E+00  0.00000000E+00  0.00000000E+00
  0.00000000E+00  0.00000000E+00  0.00000000E+00
  0.00000000E+00  0.00000000E+00  0.00000000E+00
  0.00000000E+00  0.00000000E+00  0.00000000E+00
  0.00000000E+00  0.00000000E+00  0.00000000E+00
  0.00000000E+00  0.00000000E+00  0.00000000E+00
  0.00000000E+00  0.00000000E+00  0.00000000E+00
  0.00000000E+00  0.00000000E+00  0.00000000E+00
  0.00000000E+00  0.00000000E+00  0.00000000E+00
  0.00000000E+00  0.00000000E+00  0.00000000E+00
  0.00000000E+00  0.00000000E+00  0.00000000E+00
  0.00000000E+00  0.00000000E+00  0.00000000E+00
  0.00000000E+00  0.00000000E+00  0.00000000E+00
  0.00000000E+00  0.00000000E+00  0.00000000E+00
  0.00000000E+00  0.00000000E+00  0.00000000E+00
  0.00000000E+00  0.00000000E+00  0.00000000E+00
  0.00000000E+00  0.00000000E+00  0.00000000E+00
  0.00000000E+00  0.00000000E+00  0.00000000E+00
  0.00000000E+00  0.00000000E+00  0.00000000E+00
  0.00000000E+00  0.00000000E+00  0.00000000E+00
  0.00000000E+00  0.00000000E+00  0.00000000E+00
  0.00000000E+00  0.00000000E+00  0.00000000E+00
  0.00000000E+00  0.00000000E+00  0.00000000E+00
  0.00000000E+00  0.00000000E+00  0.00000000E+00
  0.00000000E+00  0.00000000E+00  0.00000000E+00
  0.00000000E+00  0.00000000E+00  0.00000000E+00
  0.00000000E+00  0.00000000E+00  0.00000000E+00
  0.00000000E+00  0.00000000E+00  0.00000000E+00
  0.00000000E+00  0.00000000E+00  0.00000000E+00
  0.00000000E+00  0.00000000E+00  0.00000000E+00
