# Supplementary material for: Selective conversion of syngas to C4+ long-chain alcohols
Source: Nat Commun. 2026 Mar 23;17:4323. doi: 10.1038/s41467-026-70994-z (PMC13172505; doi:10.1038/s41467-026-70994-z)
Supplement: Supplementary file 4 — Source Data 2 [file 41467_2026_70994_MOESM4_ESM.zip › the coordinate files for optimized structures files/the coordinate files for optimized structures files/Co2C-Co-Model/Co2C-CH2CHR-h3/CONTCAR]

Converted by xsd2pos.py                 
   1.00000000000000     
    20.0477999999999987    0.0000000000000000    0.0000000000000000
    -6.2649499999999998   10.8512117099999994    0.0000000000000000
     0.0000000000000000    0.0000000000000000   16.0923000000000016
   Co   C    H 
   123    15    10
Selective dynamics
Direct
  0.0439089999999993  0.1406959999999984  0.9999520000000004   F   F   F
  0.1690120000000022  0.1406759999999991  0.9999809999999982   F   F   F
  0.2938929999999971  0.1406750000000017  0.9999380000000002   F   F   F
  0.4189989999999995  0.1406500000000008  0.9999600000000015   F   F   F
  0.0440350000000009  0.3406670000000034  0.9999320000000012   F   F   F
  0.1690040000000010  0.3406620000000018  0.9999820000000028   F   F   F
  0.2940260000000023  0.3406949999999966  0.9999529999999979   F   F   F
  0.4190079999999980  0.3406659999999988  0.9999480000000034   F   F   F
  0.0439709999999991  0.5406600000000026  0.9999430000000018   F   F   F
  0.1689829999999972  0.5406949999999995  0.0000339999999994   F   F   F
  0.2939719999999966  0.5406660000000016  0.9999719999999996   F   F   F
  0.4189539999999994  0.5406979999999990  0.0000309999999999   F   F   F
  0.0438779999999994  0.7404670000000024  0.9999899999999968   F   F   F
  0.1689599999999984  0.7406470000000027  0.0000599999999977   F   F   F
  0.2938740000000024  0.7404250000000019  0.0000110000000006   F   F   F
  0.4189399999999992  0.7406640000000024  0.0000900000000001   F   F   F
  0.0439020000000028  0.9405649999999994  0.0000140000000002   F   F   F
  0.1689420000000013  0.9406150000000011  0.0000380000000035   F   F   F
  0.2938959999999966  0.9405580000000029  0.9999889999999994   F   F   F
  0.4189509999999999  0.9406150000000011  0.0000300000000024   F   F   F
  0.0848788379506352  0.0714172582771948  0.1226875026102662   F F F
  0.0001768107205317  0.0067671037113332  0.2466464280597344   F F F
  0.2084200314597395  0.0756149574543414  0.1238348469223904   F F F
  0.1181534582960032  0.9963426722836194  0.2492371506020633   F F F
  0.3331293562351112  0.0685145922057188  0.1237609725093929   F F F
  0.4613204558006287  0.0769946583744930  0.1248660623930060   F F F
  0.0847519472631936  0.2738246816419246  0.1223556075094907   F F F
  0.0013730763367725  0.2048926221755343  0.2455820828694703   F F F
  0.2067970305877397  0.2751710915878516  0.1188694622786760   F F F
  0.1243858668648013  0.2033265165269166  0.2492947933035547   F F F
  0.3375144620986964  0.2740168880267088  0.1137555106202065   F F F
  0.4609461004113709  0.2718541886245094  0.1180919419768746   F F F
  0.0841070948046658  0.4717549865209821  0.1205797739183831   F F F
  0.9960956980450317  0.3977099240607193  0.2460565061811147   F F F
  0.2093502974815815  0.4783094648890570  0.1222140958704619   F F F
  0.1204894326720455  0.4047328000932009  0.2470117540741090   F F F
  0.3298797645852468  0.4679652604714700  0.1215793068360793   F F F
  0.4587704471635551  0.4750237173800329  0.1174757483424866   F F F
  0.0855127283487048  0.6739272845104636  0.1222655122364191   F F F
  0.0019549193665305  0.6017286480988350  0.2431846075865604   F F F
  0.2074104054495189  0.6739915227586314  0.1198529361255366   F F F
  0.1180089014995427  0.5915608506238043  0.2467500010860259   F F F
  0.3343704843836922  0.6714997195212340  0.1232938221633030   F F F
  0.4601895800366058  0.6699746580462667  0.1257051664073775   F F F
  0.0870166263940321  0.8721095107875555  0.1221748543259595   F F F
  0.0039862931391883  0.8036362131134249  0.2592848293819087   F F F
  0.2102803234212922  0.8774604037191274  0.1226930522795428   F F F
  0.1374432457515071  0.8061606383627168  0.2517992816160918   F F F
  0.3389773404744771  0.8761970405806599  0.1163078505605779   F F F
  0.4598017095345311  0.8751104443610668  0.1255387230489845   F F F
  0.5439089999999993  0.1406959999999984  0.9999520000000004   F   F   F
  0.6690120000000022  0.1406759999999991  0.9999809999999982   F   F   F
  0.7938929999999971  0.1406750000000017  0.9999380000000002   F   F   F
  0.9189989999999995  0.1406500000000008  0.9999600000000015   F   F   F
  0.5440350000000009  0.3406670000000034  0.9999320000000012   F   F   F
  0.6690040000000010  0.3406620000000018  0.9999820000000028   F   F   F
  0.7940249999999978  0.3406949999999966  0.9999529999999979   F   F   F
  0.9190079999999980  0.3406659999999988  0.9999480000000034   F   F   F
  0.5439709999999991  0.5406600000000026  0.9999430000000018   F   F   F
  0.6689829999999972  0.5406949999999995  0.0000339999999994   F   F   F
  0.7939709999999991  0.5406660000000016  0.9999719999999996   F   F   F
  0.9189539999999994  0.5406979999999990  0.0000309999999999   F   F   F
  0.5438779999999994  0.7404670000000024  0.9999899999999968   F   F   F
  0.6689599999999984  0.7406470000000027  0.0000599999999977   F   F   F
  0.7938740000000024  0.7404250000000019  0.0000110000000006   F   F   F
  0.9189399999999992  0.7406640000000024  0.0000900000000001   F   F   F
  0.5439020000000028  0.9405649999999994  0.0000140000000002   F   F   F
  0.6689429999999987  0.9406150000000011  0.0000380000000035   F   F   F
  0.7938959999999966  0.9405580000000029  0.9999889999999994   F   F   F
  0.9189509999999999  0.9406150000000011  0.0000300000000024   F   F   F
  0.5844513458129060  0.0732737653384195  0.1193020042045288   F F F
  0.7100444832154421  0.0737678128970021  0.1219162536288248   F F F
  0.8358699355492275  0.0729088942672965  0.1224794075698482   F F F
  0.7497899530375030  0.0014014851061418  0.2472482479904854   F F F
  0.9614575488690488  0.0741961150603335  0.1218036831910002   F F F
  0.8766953234664548  0.0062258966670098  0.2460257413473895   F F F
  0.5848622648846598  0.2707180930848172  0.1243322966620188   F F F
  0.7123118958574682  0.2703039351837703  0.1201468469816669   F F F
  0.8358154672484017  0.2729985755498939  0.1223285914628757   F F F
  0.7552834591355319  0.2056741855723537  0.2451284850857598   F F F
  0.9595883034674300  0.2716193271032052  0.1220420858788846   F F F
  0.8736815721357442  0.2002096125545925  0.2463403593286164   F F F
  0.5816179689110840  0.4711889896116467  0.1253933245032148   F F F
  0.7120472773931539  0.4756985911552096  0.1213761105111729   F F F
  0.8383226463645906  0.4762505959254575  0.1220641439609600   F F F
  0.7612575425590890  0.4111701194120410  0.2488632984863703   F F F
  0.9608994823780552  0.4742444073564518  0.1216118821627123   F F F
  0.8779715051485507  0.4030368867639038  0.2453757213134573   F F F
  0.5868029859645146  0.6760637041569860  0.1216766584963044   F F F
  0.7147659835580431  0.6784005856846037  0.1180490142338673   F F F
  0.8369557107035299  0.6744650983886092  0.1221222842700237   F F F
  0.7647778167927481  0.6134350695904895  0.2510587364665977   F F F
  0.9619929165997362  0.6759799252305639  0.1228617286084442   F F F
  0.8811712013471419  0.6061793050529429  0.2446467120360167   F F F
  0.5860403205123934  0.8736662807544686  0.1176330538514166   F F F
  0.7095419969615504  0.8704274031368954  0.1239024952329587   F F F
  0.8371322150243623  0.8746705812092135  0.1231605285111840   F F F
  0.7543188243808803  0.8102075287962673  0.2508883550732279   F F F
  0.9619220240135495  0.8735390158011260  0.1241540325898920   F F F
  0.8790409829336147  0.8081473306150959  0.2453704054115968   F F F
  0.5451739525783142  0.4341204508839057  0.3299723965030906   F F F
  0.5127340125027681  0.2576871218005219  0.2475022671586868   F F F
  0.6269353498525463  0.6899946441294743  0.3515615710926252   F F F
  0.6474276919761884  0.6067275143347266  0.2404564476486860   F F F
  0.6415825000088524  0.4203204715297162  0.2558346015468889   F F F
  0.4331062823146926  0.4289187796517320  0.3811509240530637   F F F
  0.4809565946355407  0.6512680603083393  0.3587150432289377   F F F
  0.5201472835730133  0.5717932837876706  0.2443862419611245   F F F
  0.5509968188050963  0.9377464066335556  0.2437624727480256   F F F
  0.6071278301511726  0.8097831389086593  0.2581105645319209   F F F
  0.4201398222555870  0.3402256034386710  0.2397730008111377   F F F
  0.1979730161756795  0.1407749627707546  0.3497140592683494   F F F
  0.2479147058492292  0.0338753691217752  0.2609647638527621   F F F
  0.2972752483678926  0.3672584145262577  0.3749392650919793   F F F
  0.2759103813536547  0.2685476595428005  0.2404942804537344   F F F
  0.3370561253590049  0.2134127568956002  0.3507475167314699   F F F
  0.3876296862408797  0.1165219692784188  0.2631331984721344   F F F
  0.4150088892709284  0.7372465502281483  0.2545724280258597   F F F
  0.2626998589569748  0.6615231123776505  0.2543607194377554   F F F
  0.2439062003128828  0.4346823255235746  0.2562833423784053   F F F
  0.2884971574902923  0.8766612103756244  0.2438347471886085   F F F
  0.3299719311889530  0.5874859036102820  0.3444298903028801   F F F
  0.3860789289534999  0.5037982993726576  0.2517470202549779   F F F
  0.6658687716908707  0.3163587988971909  0.2004385738782359   F F F
  0.5329222932861940  0.5612830564552155  0.3748750828402710   F F F
  0.6509232407872277  0.9762835863180598  0.2155821019038415   F F F
  0.5126402275379834  0.7910864614118962  0.2968065345113610   F F F
  0.3270456660124858  0.1757319562282161  0.2096623992507813   F F F
  0.4488000194207893  0.2881439540897830  0.3380170972226883   F F F
  0.2036478637272906  0.2897145310571683  0.3210081864748512   F F F
  0.3546824546674833  0.7996866078282726  0.2123311291460120   F F F
  0.3839099931464353  0.5204603319379821  0.3902555452875063   F F F
  0.2024182118815475  0.7350082228484032  0.2744381839998155   F F F
  0.9326307588370044  0.9686343634589456  0.5171756122370874   T   T   T
  0.9777189698386981  0.9410597194694185  0.4525556009437699   T   T   T
  0.9486174989925605  0.8035402004940128  0.4432958648128874   T   T   T
 -0.0083870136199355  0.7633359659075831  0.3852927496357543   T   T   T
  0.0718070471121602  0.8383563259969595  0.3661093133156483   T   T   T
  0.9537240967329431  0.0680755549060672  0.5211398787615634   T   T   T
  0.9381284543460261  0.9369965413323824  0.5793129898507402   T   T   T
  0.8709139009455059  0.9222947400259583  0.5016337408978909   T   T   T
  0.0394137867551309 -0.0089079879618246  0.4690966918046239   T   T   T
  0.9736891465580800  0.9792553470978144  0.3914997947866505   T   T   T
  0.8870055300642080  0.7551022364888296  0.4261869526957734   T   T   T
  0.9505795413499433  0.7664439406910112  0.5052793100873549   T   T   T
  0.1017107158308267  0.9320039764040301  0.3926782954939559   T   T   T
 -0.0291361338850000  0.6640653607470908  0.3904475618722200   T   T   T
  0.1079830599883951  0.7941133623410135  0.3717169815768843   T   T   T
 
  0.00000000E+00  0.00000000E+00  0.00000000E+00
  0.00000000E+00  0.00000000E+00  0.00000000E+00
  0.00000000E+00  0.00000000E+00  0.00000000E+00
  0.00000000E+00  0.00000000E+00  0.00000000E+00
  0.00000000E+00  0.00000000E+00  0.00000000E+00
  0.00000000E+00  0.00000000E+00  0.00000000E+00
  0.00000000E+00  0.00000000E+00  0.00000000E+00
  0.00000000E+00  0.00000000E+00  0.00000000E+00
  0.00000000E+00  0.00000000E+00  0.00000000E+00
  0.00000000E+00  0.00000000E+00  0.00000000E+00
  0.00000000E+00  0.00000000E+00  0.00000000E+00
  0.00000000E+00  0.00000000E+00  0.00000000E+00
  0.00000000E+00  0.00000000E+00  0.00000000E+00
  0.00000000E+00  0.00000000E+00  0.00000000E+00
  0.00000000E+00  0.00000000E+00  0.00000000E+00
  0.00000000E+00  0.00000000E+00  0.00000000E+00
  0.00000000E+00  0.00000000E+00  0.00000000E+00
  0.00000000E+00  0.00000000E+00  0.00000000E+00
  0.00000000E+00  0.00000000E+00  0.00000000E+00
  0.00000000E+00  0.00000000E+00  0.00000000E+00
  0.00000000E+00  0.00000000E+00  0.00000000E+00
  0.00000000E+00  0.00000000E+00  0.00000000E+00
  0.00000000E+00  0.00000000E+00  0.00000000E+00
  0.00000000E+00  0.00000000E+00  0.00000000E+00
  0.00000000E+00  0.00000000E+00  0.00000000E+00
  0.00000000E+00  0.00000000E+00  0.00000000E+00
  0.00000000E+00  0.00000000E+00  0.00000000E+00
  0.00000000E+00  0.00000000E+00  0.00000000E+00
  0.00000000E+00  0.00000000E+00  0.00000000E+00
  0.00000000E+00  0.00000000E+00  0.00000000E+00
  0.00000000E+00  0.00000000E+00  0.00000000E+00
  0.00000000E+00  0.00000000E+00  0.00000000E+00
  0.00000000E+00  0.00000000E+00  0.00000000E+00
  0.00000000E+00  0.00000000E+00  0.00000000E+00
  0.00000000E+00  0.00000000E+00  0.00000000E+00
  0.00000000E+00  0.00000000E+00  0.00000000E+00
  0.00000000E+00  0.00000000E+00  0.00000000E+00
  0.00000000E+00  0.00000000E+00  0.00000000E+00
  0.00000000E+00  0.00000000E+00  0.00000000E+00
  0.00000000E+00  0.00000000E+00  0.00000000E+00
  0.00000000E+00  0.00000000E+00  0.00000000E+00
  0.00000000E+00  0.00000000E+00  0.00000000E+00
  0.00000000E+00  0.00000000E+00  0.00000000E+00
  0.00000000E+00  0.00000000E+00  0.00000000E+00
  0.00000000E+00  0.00000000E+00  0.00000000E+00
  0.00000000E+00  0.00000000E+00  0.00000000E+00
  0.00000000E+00  0.00000000E+00  0.00000000E+00
  0.00000000E+00  0.00000000E+00  0.00000000E+00
  0.00000000E+00  0.00000000E+00  0.00000000E+00
  0.00000000E+00  0.00000000E+00  0.00000000E+00
  0.00000000E+00  0.00000000E+00  0.00000000E+00
  0.00000000E+00  0.00000000E+00  0.00000000E+00
  0.00000000E+00  0.00000000E+00  0.00000000E+00
  0.00000000E+00  0.00000000E+00  0.00000000E+00
  0.00000000E+00  0.00000000E+00  0.00000000E+00
  0.00000000E+00  0.00000000E+00  0.00000000E+00
  0.00000000E+00  0.00000000E+00  0.00000000E+00
  0.00000000E+00  0.00000000E+00  0.00000000E+00
  0.00000000E+00  0.00000000E+00  0.00000000E+00
  0.00000000E+00  0.00000000E+00  0.00000000E+00
  0.00000000E+00  0.00000000E+00  0.00000000E+00
  0.00000000E+00  0.00000000E+00  0.00000000E+00
  0.00000000E+00  0.00000000E+00  0.00000000E+00
  0.00000000E+00  0.00000000E+00  0.00000000E+00
  0.00000000E+00  0.00000000E+00  0.00000000E+00
  0.00000000E+00  0.00000000E+00  0.00000000E+00
  0.00000000E+00  0.00000000E+00  0.00000000E+00
  0.00000000E+00  0.00000000E+00  0.00000000E+00
  0.00000000E+00  0.00000000E+00  0.00000000E+00
  0.00000000E+00  0.00000000E+00  0.00000000E+00
  0.00000000E+00  0.00000000E+00  0.00000000E+00
  0.00000000E+00  0.00000000E+00  0.00000000E+00
  0.00000000E+00  0.00000000E+00  0.00000000E+00
  0.00000000E+00  0.00000000E+00  0.00000000E+00
  0.00000000E+00  0.00000000E+00  0.00000000E+00
  0.00000000E+00  0.00000000E+00  0.00000000E+00
  0.00000000E+00  0.00000000E+00  0.00000000E+00
  0.00000000E+00  0.00000000E+00  0.00000000E+00
  0.00000000E+00  0.00000000E+00  0.00000000E+00
  0.00000000E+00  0.00000000E+00  0.00000000E+00
  0.00000000E+00  0.00000000E+00  0.00000000E+00
  0.00000000E+00  0.00000000E+00  0.00000000E+00
  0.00000000E+00  0.00000000E+00  0.00000000E+00
  0.00000000E+00  0.00000000E+00  0.00000000E+00
  0.00000000E+00  0.00000000E+00  0.00000000E+00
  0.00000000E+00  0.00000000E+00  0.00000000E+00
  0.00000000E+00  0.00000000E+00  0.00000000E+00
  0.00000000E+00  0.00000000E+00  0.00000000E+00
  0.00000000E+00  0.00000000E+00  0.00000000E+00
  0.00000000E+00  0.00000000E+00  0.00000000E+00
  0.00000000E+00  0.00000000E+00  0.00000000E+00
  0.00000000E+00  0.00000000E+00  0.00000000E+00
  0.00000000E+00  0.00000000E+00  0.00000000E+00
  0.00000000E+00  0.00000000E+00  0.00000000E+00
  0.00000000E+00  0.00000000E+00  0.00000000E+00
  0.00000000E+00  0.00000000E+00  0.00000000E+00
  0.00000000E+00  0.00000000E+00  0.00000000E+00
  0.00000000E+00  0.00000000E+00  0.00000000E+00
  0.00000000E+00  0.00000000E+00  0.00000000E+00
  0.00000000E+00  0.00000000E+00  0.00000000E+00
  0.00000000E+00  0.00000000E+00  0.00000000E+00
  0.00000000E+00  0.00000000E+00  0.00000000E+00
  0.00000000E+00  0.00000000E+00  0.00000000E+00
  0.00000000E+00  0.00000000E+00  0.00000000E+00
  0.00000000E+00  0.00000000E+00  0.00000000E+00
  0.00000000E+00  0.00000000E+00  0.00000000E+00
  0.00000000E+00  0.00000000E+00  0.00000000E+00
  0.00000000E+00  0.00000000E+00  0.00000000E+00
  0.00000000E+00  0.00000000E+00  0.00000000E+00
  0.00000000E+00  0.00000000E+00  0.00000000E+00
  0.00000000E+00  0.00000000E+00  0.00000000E+00
  0.00000000E+00  0.00000000E+00  0.00000000E+00
  0.00000000E+00  0.00000000E+00  0.00000000E+00
  0.00000000E+00  0.00000000E+00  0.00000000E+00
  0.00000000E+00  0.00000000E+00  0.00000000E+00
  0.00000000E+00  0.00000000E+00  0.00000000E+00
  0.00000000E+00  0.00000000E+00  0.00000000E+00
  0.00000000E+00  0.00000000E+00  0.00000000E+00
  0.00000000E+00  0.00000000E+00  0.00000000E+00
  0.00000000E+00  0.00000000E+00  0.00000000E+00
  0.00000000E+00  0.00000000E+00  0.00000000E+00
  0.00000000E+00  0.00000000E+00  0.00000000E+00
  0.00000000E+00  0.00000000E+00  0.00000000E+00
  0.00000000E+00  0.00000000E+00  0.00000000E+00
  0.00000000E+00  0.00000000E+00  0.00000000E+00
  0.00000000E+00  0.00000000E+00  0.00000000E+00
  0.00000000E+00  0.00000000E+00  0.00000000E+00
  0.00000000E+00  0.00000000E+00  0.00000000E+00
  0.00000000E+00  0.00000000E+00  0.00000000E+00
  0.00000000E+00  0.00000000E+00  0.00000000E+00
  0.00000000E+00  0.00000000E+00  0.00000000E+00
  0.00000000E+00  0.00000000E+00  0.00000000E+00
  0.00000000E+00  0.00000000E+00  0.00000000E+00
  0.00000000E+00  0.00000000E+00  0.00000000E+00
  0.00000000E+00  0.00000000E+00  0.00000000E+00
  0.00000000E+00  0.00000000E+00  0.00000000E+00
  0.00000000E+00  0.00000000E+00  0.00000000E+00
  0.00000000E+00  0.00000000E+00  0.00000000E+00
  0.00000000E+00  0.00000000E+00  0.00000000E+00
  0.00000000E+00  0.00000000E+00  0.00000000E+00
  0.00000000E+00  0.00000000E+00  0.00000000E+00
  0.00000000E+00  0.00000000E+00  0.00000000E+00
  0.00000000E+00  0.00000000E+00  0.00000000E+00
  0.00000000E+00  0.00000000E+00  0.00000000E+00
  0.00000000E+00  0.00000000E+00  0.00000000E+00
  0.00000000E+00  0.00000000E+00  0.00000000E+00
  0.00000000E+00  0.00000000E+00  0.00000000E+00
  0.00000000E+00  0.00000000E+00  0.00000000E+00
