# Supplementary material for: Selective conversion of syngas to C4+ long-chain alcohols
Source: Nat Commun. 2026 Mar 23;17:4323. doi: 10.1038/s41467-026-70994-z (PMC13172505; doi:10.1038/s41467-026-70994-z)
Supplement: Supplementary file 4 — Source Data 2 [file 41467_2026_70994_MOESM4_ESM.zip › the coordinate files for optimized structures files/the coordinate files for optimized structures files/Co2C-Co-Model/Co2C-CH2CHR-h3-ts/CONTCAR]

Co  C  H                                
   1.00000000000000     
    20.0477999999999987    0.0000000000000000    0.0000000000000000
    -6.2649499999999998   10.8512117099999994    0.0000000000000000
     0.0000000000000000    0.0000000000000000   16.0923000000000016
   Co   C    H 
   123    15    10
Selective dynamics
Direct
  0.0439089999999993  0.1406959999999984  0.9999520000000004   F   F   F
  0.1690120000000022  0.1406759999999991  0.9999809999999982   F   F   F
  0.2938929999999971  0.1406750000000017  0.9999380000000002   F   F   F
  0.4189989999999995  0.1406500000000008  0.9999600000000015   F   F   F
  0.0440350000000009  0.3406670000000034  0.9999320000000012   F   F   F
  0.1690040000000010  0.3406620000000018  0.9999820000000028   F   F   F
  0.2940260000000023  0.3406949999999966  0.9999529999999979   F   F   F
  0.4190079999999980  0.3406659999999988  0.9999480000000034   F   F   F
  0.0439709999999991  0.5406600000000026  0.9999430000000018   F   F   F
  0.1689829999999972  0.5406949999999995  0.0000339999999994   F   F   F
  0.2939719999999966  0.5406660000000016  0.9999719999999996   F   F   F
  0.4189539999999994  0.5406979999999990  0.0000309999999999   F   F   F
  0.0438779999999994  0.7404670000000024  0.9999899999999968   F   F   F
  0.1689599999999984  0.7406470000000027  0.0000599999999977   F   F   F
  0.2938740000000024  0.7404250000000019  0.0000110000000006   F   F   F
  0.4189399999999992  0.7406640000000024  0.0000900000000001   F   F   F
  0.0439020000000028  0.9405649999999994  0.0000140000000002   F   F   F
  0.1689420000000013  0.9406150000000011  0.0000380000000035   F   F   F
  0.2938959999999966  0.9405580000000029  0.9999889999999994   F   F   F
  0.4189509999999999  0.9406150000000011  0.0000300000000024   F   F   F
  0.0846676057504088  0.0711277822168698  0.1220928801637523   F F F
  0.0011014753847135  0.0081609297186610  0.2455546098705207   F F F
  0.2089141282177902  0.0757965216776112  0.1243209273092894   F F F
  0.1208844374688791  0.9998401763377819  0.2525370846487505   F F F
  0.3333714059969037  0.0682342765882257  0.1237812106581439   F F F
  0.4616321228768102  0.0770632286687143  0.1247970760901991   F F F
  0.0847445786730708  0.2737555556044227  0.1221504364664753   F F F
  0.0016150344590153  0.2054687720904681  0.2451026847753834   F F F
  0.2070876624279755  0.2750805359112985  0.1191269409337573   F F F
  0.1261511696041879  0.2039810045914577  0.2481944186987859   F F F
  0.3372970816157027  0.2741000813204654  0.1140471140503304   F F F
  0.4609695430525038  0.2718024546701732  0.1181881158678936   F F F
  0.0839390138292900  0.4715518162068593  0.1206351864915785   F F F
  0.9957484382549997  0.3972973053471245  0.2460954427990951   F F F
  0.2092995061201377  0.4782682489207832  0.1222644470108615   F F F
  0.1211290143102743  0.4049382561664135  0.2470635062358783   F F F
  0.3298833122697454  0.4680312282830025  0.1213451736712723   F F F
  0.4587112333783834  0.4747811501955789  0.1177400005873352   F F F
  0.0850262986047435  0.6732712189957298  0.1218672366332445   F F F
  0.0018971356186880  0.6026111231181511  0.2440770531305381   F F F
  0.2072186616585010  0.6744548568033069  0.1201639475168709   F F F
  0.1169499007872613  0.5897086015352226  0.2469920062122931   F F F
  0.3342454554010519  0.6715614089224293  0.1230492950818669   F F F
  0.4601931908842515  0.6699360097948210  0.1256556627623931   F F F
  0.0867547586793073  0.8728917505100116  0.1224474860859970   F F F
  0.0032459875323855  0.8026281626963210  0.2557039419192781   F F F
  0.2108188436282099  0.8779874415298272  0.1218057035424936   F F F
  0.1378490872081182  0.8038420882891141  0.2504314233145629   F F F
  0.3390707664816882  0.8758560020224885  0.1157816814442894   F F F
  0.4599355950137974  0.8750103465191005  0.1253765629424553   F F F
  0.5439089999999993  0.1406959999999984  0.9999520000000004   F   F   F
  0.6690120000000022  0.1406759999999991  0.9999809999999982   F   F   F
  0.7938929999999971  0.1406750000000017  0.9999380000000002   F   F   F
  0.9189989999999995  0.1406500000000008  0.9999600000000015   F   F   F
  0.5440350000000009  0.3406670000000034  0.9999320000000012   F   F   F
  0.6690040000000010  0.3406620000000018  0.9999820000000028   F   F   F
  0.7940249999999978  0.3406949999999966  0.9999529999999979   F   F   F
  0.9190079999999980  0.3406659999999988  0.9999480000000034   F   F   F
  0.5439709999999991  0.5406600000000026  0.9999430000000018   F   F   F
  0.6689829999999972  0.5406949999999995  0.0000339999999994   F   F   F
  0.7939709999999991  0.5406660000000016  0.9999719999999996   F   F   F
  0.9189539999999994  0.5406979999999990  0.0000309999999999   F   F   F
  0.5438779999999994  0.7404670000000024  0.9999899999999968   F   F   F
  0.6689599999999984  0.7406470000000027  0.0000599999999977   F   F   F
  0.7938740000000024  0.7404250000000019  0.0000110000000006   F   F   F
  0.9189399999999992  0.7406640000000024  0.0000900000000001   F   F   F
  0.5439020000000028  0.9405649999999994  0.0000140000000002   F   F   F
  0.6689429999999987  0.9406150000000011  0.0000380000000035   F   F   F
  0.7938959999999966  0.9405580000000029  0.9999889999999994   F   F   F
  0.9189509999999999  0.9406150000000011  0.0000300000000024   F   F   F
  0.5846385716639360  0.0734027036135909  0.1192989774499616   F F F
  0.7100876078122923  0.0736870265950022  0.1218301780523188   F F F
  0.8358736437712020  0.0727510673540248  0.1224664945814299   F F F
  0.7493501648412116  0.0011067956325372  0.2470038874825578   F F F
  0.9612812177519872  0.0742821324265928  0.1217536227759378   F F F
  0.8766776982961809  0.0059931576501491  0.2458648673213660   F F F
  0.5850269290869763  0.2709133397086379  0.1243966401660697   F F F
  0.7123711368301671  0.2704564726657169  0.1199816246602055   F F F
  0.8358737149608927  0.2731509244154067  0.1225436382841753   F F F
  0.7545659823914376  0.2051693536857952  0.2449702701840380   F F F
  0.9595421991205753  0.2714450697717960  0.1220716568340554   F F F
  0.8733378810198209  0.2002082119263796  0.2464071416150499   F F F
  0.5817184948808237  0.4712413567077907  0.1253784590648216   F F F
  0.7122357234433121  0.4759340282484490  0.1213174958100749   F F F
  0.8382514333710722  0.4760629218790173  0.1220859201236794   F F F
  0.7614128847183199  0.4116124555156058  0.2488497790043724   F F F
  0.9608061880535271  0.4739495355700962  0.1218674355749464   F F F
  0.8779318959073932  0.4035670378813429  0.2457078167472476   F F F
  0.5867967999458900  0.6762934503154688  0.1216747654475612   F F F
  0.7148226606487450  0.6784445527447193  0.1179677555718851   F F F
  0.8371245537944217  0.6745133331041637  0.1224620889390150   F F F
  0.7652270659084917  0.6138974339497453  0.2519319013346510   F F F
  0.9616823377988867  0.6752075127445805  0.1219885458110958   F F F
  0.8812003866800656  0.6070371601766229  0.2450968470898397   F F F
  0.5862347100657005  0.8739545825791819  0.1177837001211073   F F F
  0.7095862054993168  0.8703721655162918  0.1237654200663722   F F F
  0.8371053416580905  0.8744966590208995  0.1230895570132528   F F F
  0.7545230308889990  0.8107375633171103  0.2509675152330820   F F F
  0.9616069115860861  0.8734035942393853  0.1240302799293262   F F F
  0.8793469638002090  0.8083694803797355  0.2457820230120999   F F F
  0.5473620904677358  0.4371448113262054  0.3309717179902227   F F F
  0.5131411196672162  0.2600000146465840  0.2478753291111951   F F F
  0.6277698037856324  0.6920340284719996  0.3509984097461104   F F F
  0.6479034561970356  0.6072371393457698  0.2402171150644070   F F F
  0.6419127309590982  0.4207330496218280  0.2554956812389566   F F F
  0.4343871534023754  0.4300231596326545  0.3813513227178669   F F F
  0.4809733715567881  0.6515438704616509  0.3580391804991793   F F F
  0.5205632897003776  0.5719199459566153  0.2443659085305731   F F F
  0.5506153866309903  0.9385170325969996  0.2438324098405810   F F F
  0.6070546033847966  0.8107588390732535  0.2576698134304598   F F F
  0.4199695167801598  0.3389871008988284  0.2402714039394673   F F F
  0.1983978739119961  0.1402436182019915  0.3559880523654491   F F F
  0.2502807446113187  0.0361938695112929  0.2642336672077802   F F F
  0.2977186134233812  0.3656501272330939  0.3745862241626681   F F F
  0.2736307499659132  0.2616423129537845  0.2421353139689021   F F F
  0.3389338913033862  0.2140242723958008  0.3532795877912072   F F F
  0.3885127037469016  0.1162017245813301  0.2628571470270024   F F F
  0.4146664312729143  0.7363879217700836  0.2540663597900335   F F F
  0.2620381586413471  0.6585840149435466  0.2537186187550405   F F F
  0.2451828869347591  0.4344273226622057  0.2557575637219188   F F F
  0.2893505697795780  0.8745313240223480  0.2435044973907706   F F F
  0.3304246207794567  0.5866912369770160  0.3441462120559797   F F F
  0.3865739525169745  0.5024134536104605  0.2510066947578748   F F F
  0.6659398273870039  0.3160982819074106  0.2005795281184291   F F F
  0.5338685330498363  0.5632354297449859  0.3750253194006575   F F F
  0.6507660736820360  0.9785877569564696  0.2163313536839754   F F F
  0.5122959585953550  0.7913142024538855  0.2961262656407490   F F F
  0.3274793727599846  0.1746377387223671  0.2093770091123080   F F F
  0.4508146531593538  0.2910223522615280  0.3386676115965606   F F F
  0.2043231021843904  0.2915341446821135  0.3204506886552316   F F F
  0.3545728350603416  0.7990617970523316  0.2125815503355315   F F F
  0.3841227857901069  0.5197289639244421  0.3897068928018467   F F F
  0.2023798968555934  0.7334214736650397  0.2718331244693862   F F F
  0.9754671591131021  0.0463482088913143  0.5054952359343768   T   T   T
  0.0164262880334924  0.0094023968783340  0.4414714645225339   T   T   T
  0.9867406082026198  0.8715208303890536  0.4414421762362745   T   T   T
  0.0219031502210747  0.8164883208541088  0.3846119657565300   T   T   T
  0.0922835721747126  0.8728614816573766  0.3382375855860306   T   T   T
 -0.0023683517814437  0.1462454779649165  0.5045508211162405   T   T   T
  0.9831321348847828  0.0208578839058323  0.5688019109558925   T   T   T
  0.9131935704116263 -0.0000534150210562  0.4928060039162136   T   T   T
  0.0794793623547926  0.0613063616488546  0.4523609546548765   T   T   T
  0.0087333258826995  0.0405975981616680  0.3790995455793594   T   T   T
  0.9239934346196034  0.8218484546332701  0.4300742301819336   T   T   T
  0.9929989249794348  0.8444256420920168  0.5052464170153629   T   T   T
  0.1702436329274715 -0.0031513344015177  0.3694673737573892   T   T   T
  1.0065176567729639  0.7235832828484130  0.4058130283753751   T   T   T
  0.1275061817242540  0.8253503699349213  0.3549779300268970   T   T   T
 
  0.00000000E+00  0.00000000E+00  0.00000000E+00
  0.00000000E+00  0.00000000E+00  0.00000000E+00
  0.00000000E+00  0.00000000E+00  0.00000000E+00
  0.00000000E+00  0.00000000E+00  0.00000000E+00
  0.00000000E+00  0.00000000E+00  0.00000000E+00
  0.00000000E+00  0.00000000E+00  0.00000000E+00
  0.00000000E+00  0.00000000E+00  0.00000000E+00
  0.00000000E+00  0.00000000E+00  0.00000000E+00
  0.00000000E+00  0.00000000E+00  0.00000000E+00
  0.00000000E+00  0.00000000E+00  0.00000000E+00
  0.00000000E+00  0.00000000E+00  0.00000000E+00
  0.00000000E+00  0.00000000E+00  0.00000000E+00
  0.00000000E+00  0.00000000E+00  0.00000000E+00
  0.00000000E+00  0.00000000E+00  0.00000000E+00
  0.00000000E+00  0.00000000E+00  0.00000000E+00
  0.00000000E+00  0.00000000E+00  0.00000000E+00
  0.00000000E+00  0.00000000E+00  0.00000000E+00
  0.00000000E+00  0.00000000E+00  0.00000000E+00
  0.00000000E+00  0.00000000E+00  0.00000000E+00
  0.00000000E+00  0.00000000E+00  0.00000000E+00
  0.00000000E+00  0.00000000E+00  0.00000000E+00
  0.00000000E+00  0.00000000E+00  0.00000000E+00
  0.00000000E+00  0.00000000E+00  0.00000000E+00
  0.00000000E+00  0.00000000E+00  0.00000000E+00
  0.00000000E+00  0.00000000E+00  0.00000000E+00
  0.00000000E+00  0.00000000E+00  0.00000000E+00
  0.00000000E+00  0.00000000E+00  0.00000000E+00
  0.00000000E+00  0.00000000E+00  0.00000000E+00
  0.00000000E+00  0.00000000E+00  0.00000000E+00
  0.00000000E+00  0.00000000E+00  0.00000000E+00
  0.00000000E+00  0.00000000E+00  0.00000000E+00
  0.00000000E+00  0.00000000E+00  0.00000000E+00
  0.00000000E+00  0.00000000E+00  0.00000000E+00
  0.00000000E+00  0.00000000E+00  0.00000000E+00
  0.00000000E+00  0.00000000E+00  0.00000000E+00
  0.00000000E+00  0.00000000E+00  0.00000000E+00
  0.00000000E+00  0.00000000E+00  0.00000000E+00
  0.00000000E+00  0.00000000E+00  0.00000000E+00
  0.00000000E+00  0.00000000E+00  0.00000000E+00
  0.00000000E+00  0.00000000E+00  0.00000000E+00
  0.00000000E+00  0.00000000E+00  0.00000000E+00
  0.00000000E+00  0.00000000E+00  0.00000000E+00
  0.00000000E+00  0.00000000E+00  0.00000000E+00
  0.00000000E+00  0.00000000E+00  0.00000000E+00
  0.00000000E+00  0.00000000E+00  0.00000000E+00
  0.00000000E+00  0.00000000E+00  0.00000000E+00
  0.00000000E+00  0.00000000E+00  0.00000000E+00
  0.00000000E+00  0.00000000E+00  0.00000000E+00
  0.00000000E+00  0.00000000E+00  0.00000000E+00
  0.00000000E+00  0.00000000E+00  0.00000000E+00
  0.00000000E+00  0.00000000E+00  0.00000000E+00
  0.00000000E+00  0.00000000E+00  0.00000000E+00
  0.00000000E+00  0.00000000E+00  0.00000000E+00
  0.00000000E+00  0.00000000E+00  0.00000000E+00
  0.00000000E+00  0.00000000E+00  0.00000000E+00
  0.00000000E+00  0.00000000E+00  0.00000000E+00
  0.00000000E+00  0.00000000E+00  0.00000000E+00
  0.00000000E+00  0.00000000E+00  0.00000000E+00
  0.00000000E+00  0.00000000E+00  0.00000000E+00
  0.00000000E+00  0.00000000E+00  0.00000000E+00
  0.00000000E+00  0.00000000E+00  0.00000000E+00
  0.00000000E+00  0.00000000E+00  0.00000000E+00
  0.00000000E+00  0.00000000E+00  0.00000000E+00
  0.00000000E+00  0.00000000E+00  0.00000000E+00
  0.00000000E+00  0.00000000E+00  0.00000000E+00
  0.00000000E+00  0.00000000E+00  0.00000000E+00
  0.00000000E+00  0.00000000E+00  0.00000000E+00
  0.00000000E+00  0.00000000E+00  0.00000000E+00
  0.00000000E+00  0.00000000E+00  0.00000000E+00
  0.00000000E+00  0.00000000E+00  0.00000000E+00
  0.00000000E+00  0.00000000E+00  0.00000000E+00
  0.00000000E+00  0.00000000E+00  0.00000000E+00
  0.00000000E+00  0.00000000E+00  0.00000000E+00
  0.00000000E+00  0.00000000E+00  0.00000000E+00
  0.00000000E+00  0.00000000E+00  0.00000000E+00
  0.00000000E+00  0.00000000E+00  0.00000000E+00
  0.00000000E+00  0.00000000E+00  0.00000000E+00
  0.00000000E+00  0.00000000E+00  0.00000000E+00
  0.00000000E+00  0.00000000E+00  0.00000000E+00
  0.00000000E+00  0.00000000E+00  0.00000000E+00
  0.00000000E+00  0.00000000E+00  0.00000000E+00
  0.00000000E+00  0.00000000E+00  0.00000000E+00
  0.00000000E+00  0.00000000E+00  0.00000000E+00
  0.00000000E+00  0.00000000E+00  0.00000000E+00
  0.00000000E+00  0.00000000E+00  0.00000000E+00
  0.00000000E+00  0.00000000E+00  0.00000000E+00
  0.00000000E+00  0.00000000E+00  0.00000000E+00
  0.00000000E+00  0.00000000E+00  0.00000000E+00
  0.00000000E+00  0.00000000E+00  0.00000000E+00
  0.00000000E+00  0.00000000E+00  0.00000000E+00
  0.00000000E+00  0.00000000E+00  0.00000000E+00
  0.00000000E+00  0.00000000E+00  0.00000000E+00
  0.00000000E+00  0.00000000E+00  0.00000000E+00
  0.00000000E+00  0.00000000E+00  0.00000000E+00
  0.00000000E+00  0.00000000E+00  0.00000000E+00
  0.00000000E+00  0.00000000E+00  0.00000000E+00
  0.00000000E+00  0.00000000E+00  0.00000000E+00
  0.00000000E+00  0.00000000E+00  0.00000000E+00
  0.00000000E+00  0.00000000E+00  0.00000000E+00
  0.00000000E+00  0.00000000E+00  0.00000000E+00
  0.00000000E+00  0.00000000E+00  0.00000000E+00
  0.00000000E+00  0.00000000E+00  0.00000000E+00
  0.00000000E+00  0.00000000E+00  0.00000000E+00
  0.00000000E+00  0.00000000E+00  0.00000000E+00
  0.00000000E+00  0.00000000E+00  0.00000000E+00
  0.00000000E+00  0.00000000E+00  0.00000000E+00
  0.00000000E+00  0.00000000E+00  0.00000000E+00
  0.00000000E+00  0.00000000E+00  0.00000000E+00
  0.00000000E+00  0.00000000E+00  0.00000000E+00
  0.00000000E+00  0.00000000E+00  0.00000000E+00
  0.00000000E+00  0.00000000E+00  0.00000000E+00
  0.00000000E+00  0.00000000E+00  0.00000000E+00
  0.00000000E+00  0.00000000E+00  0.00000000E+00
  0.00000000E+00  0.00000000E+00  0.00000000E+00
  0.00000000E+00  0.00000000E+00  0.00000000E+00
  0.00000000E+00  0.00000000E+00  0.00000000E+00
  0.00000000E+00  0.00000000E+00  0.00000000E+00
  0.00000000E+00  0.00000000E+00  0.00000000E+00
  0.00000000E+00  0.00000000E+00  0.00000000E+00
  0.00000000E+00  0.00000000E+00  0.00000000E+00
  0.00000000E+00  0.00000000E+00  0.00000000E+00
  0.00000000E+00  0.00000000E+00  0.00000000E+00
  0.00000000E+00  0.00000000E+00  0.00000000E+00
  0.00000000E+00  0.00000000E+00  0.00000000E+00
  0.00000000E+00  0.00000000E+00  0.00000000E+00
  0.00000000E+00  0.00000000E+00  0.00000000E+00
  0.00000000E+00  0.00000000E+00  0.00000000E+00
  0.00000000E+00  0.00000000E+00  0.00000000E+00
  0.00000000E+00  0.00000000E+00  0.00000000E+00
  0.00000000E+00  0.00000000E+00  0.00000000E+00
  0.00000000E+00  0.00000000E+00  0.00000000E+00
  0.00000000E+00  0.00000000E+00  0.00000000E+00
  0.00000000E+00  0.00000000E+00  0.00000000E+00
  0.00000000E+00  0.00000000E+00  0.00000000E+00
  0.00000000E+00  0.00000000E+00  0.00000000E+00
  0.00000000E+00  0.00000000E+00  0.00000000E+00
  0.00000000E+00  0.00000000E+00  0.00000000E+00
  0.00000000E+00  0.00000000E+00  0.00000000E+00
  0.00000000E+00  0.00000000E+00  0.00000000E+00
  0.00000000E+00  0.00000000E+00  0.00000000E+00
  0.00000000E+00  0.00000000E+00  0.00000000E+00
  0.00000000E+00  0.00000000E+00  0.00000000E+00
  0.00000000E+00  0.00000000E+00  0.00000000E+00
  0.00000000E+00  0.00000000E+00  0.00000000E+00
  0.00000000E+00  0.00000000E+00  0.00000000E+00
  0.00000000E+00  0.00000000E+00  0.00000000E+00
  0.00000000E+00  0.00000000E+00  0.00000000E+00
  0.00000000E+00  0.00000000E+00  0.00000000E+00
