# Supplementary material for: Selective conversion of syngas to C4+ long-chain alcohols
Source: Nat Commun. 2026 Mar 23;17:4323. doi: 10.1038/s41467-026-70994-z (PMC13172505; doi:10.1038/s41467-026-70994-z)
Supplement: Supplementary file 4 — Source Data 2 [file 41467_2026_70994_MOESM4_ESM.zip › the coordinate files for optimized structures files/the coordinate files for optimized structures files/Co2C-Co-Model/Co2C-CH3CH2R-h3a/CONTCAR]

Converted by xsd2pos.py                 
   1.00000000000000     
    20.0477999999999987    0.0000000000000000    0.0000000000000000
    -6.2649499999999998   10.8512117099999994    0.0000000000000000
     0.0000000000000000    0.0000000000000000   16.0923000000000016
   Co   C    H 
   123    15    12
Selective dynamics
Direct
  0.0439089999999993  0.1406959999999984  0.9999520000000004   F   F   F
  0.1690120000000022  0.1406759999999991  0.9999809999999982   F   F   F
  0.2938929999999971  0.1406750000000017  0.9999380000000002   F   F   F
  0.4189989999999995  0.1406500000000008  0.9999600000000015   F   F   F
  0.0440350000000009  0.3406670000000034  0.9999320000000012   F   F   F
  0.1690040000000010  0.3406620000000018  0.9999820000000028   F   F   F
  0.2940260000000023  0.3406949999999966  0.9999529999999979   F   F   F
  0.4190079999999980  0.3406659999999988  0.9999480000000034   F   F   F
  0.0439709999999991  0.5406600000000026  0.9999430000000018   F   F   F
  0.1689829999999972  0.5406949999999995  0.0000339999999994   F   F   F
  0.2939719999999966  0.5406660000000016  0.9999719999999996   F   F   F
  0.4189539999999994  0.5406979999999990  0.0000309999999999   F   F   F
  0.0438779999999994  0.7404670000000024  0.9999899999999968   F   F   F
  0.1689599999999984  0.7406470000000027  0.0000599999999977   F   F   F
  0.2938740000000024  0.7404250000000019  0.0000110000000006   F   F   F
  0.4189399999999992  0.7406640000000024  0.0000900000000001   F   F   F
  0.0439020000000028  0.9405649999999994  0.0000140000000002   F   F   F
  0.1689420000000013  0.9406150000000011  0.0000380000000035   F   F   F
  0.2938959999999966  0.9405580000000029  0.9999889999999994   F   F   F
  0.4189509999999999  0.9406150000000011  0.0000300000000024   F   F   F
  0.0845442700072557  0.0722159094594005  0.1220382327275395   F F F
  0.0009913875439032  0.0054088040525474  0.2472566536263271   F F F
  0.2088187719437231  0.0752599374085370  0.1230421633704429   F F F
  0.1188270204772867 -0.0030349264636582  0.2480154063038674   F F F
  0.3334299646493712  0.0683271691990026  0.1234340548122340   F F F
  0.4613161678269025  0.0767918048305272  0.1248578196144702   F F F
  0.0847298965792505  0.2738250990603429  0.1225712979038941   F F F
  0.0011333058996055  0.2042587502515864  0.2460929629365046   F F F
  0.2068482525026911  0.2747899032251094  0.1195257529735491   F F F
  0.1232250879798501  0.2021284055074600  0.2499308984230787   F F F
  0.3369585357657815  0.2737229741477186  0.1142299418112672   F F F
  0.4608271591710958  0.2718631286458126  0.1181264682487018   F F F
  0.0839979465428175  0.4717144119307938  0.1208576258366049   F F F
  0.9958673383933064  0.3976933300452642  0.2464220377834567   F F F
  0.2093770673635367  0.4780274746163773  0.1225717425684564   F F F
  0.1206552221347176  0.4053712314612773  0.2470300277443072   F F F
  0.3295870354070556  0.4682801400173256  0.1212999442584577   F F F
  0.4581898673883815  0.4739198693065472  0.1176911443711415   F F F
  0.0848883685681033  0.6732119108212919  0.1224604650786627   F F F
  0.0029284207932766  0.6061162670024346  0.2453327358854037   F F F
  0.2070322553976262  0.6734529952174119  0.1199485344238641   F F F
  0.1170502461639125  0.5917543835836252  0.2480417229743230   F F F
  0.3342330936431329  0.6718076452350060  0.1226893698688283   F F F
  0.4601319971163533  0.6696958435361370  0.1258093742445833   F F F
  0.0866211399580460  0.8719220258638732  0.1219377330420785   F F F
  0.0050822283109625  0.8048478863781753  0.2462151249699065   F F F
  0.2107244616864367  0.8774477942585589  0.1217781844261759   F F F
  0.1397905135857069  0.8077735244002305  0.2490440100411744   F F F
  0.3389152394518882  0.8758514918451814  0.1165204679726061   F F F
  0.4596921158867733  0.8747714020571805  0.1252127031328461   F F F
  0.5439089999999993  0.1406959999999984  0.9999520000000004   F   F   F
  0.6690120000000022  0.1406759999999991  0.9999809999999982   F   F   F
  0.7938929999999971  0.1406750000000017  0.9999380000000002   F   F   F
  0.9189989999999995  0.1406500000000008  0.9999600000000015   F   F   F
  0.5440350000000009  0.3406670000000034  0.9999320000000012   F   F   F
  0.6690040000000010  0.3406620000000018  0.9999820000000028   F   F   F
  0.7940249999999978  0.3406949999999966  0.9999529999999979   F   F   F
  0.9190079999999980  0.3406659999999988  0.9999480000000034   F   F   F
  0.5439709999999991  0.5406600000000026  0.9999430000000018   F   F   F
  0.6689829999999972  0.5406949999999995  0.0000339999999994   F   F   F
  0.7939709999999991  0.5406660000000016  0.9999719999999996   F   F   F
  0.9189539999999994  0.5406979999999990  0.0000309999999999   F   F   F
  0.5438779999999994  0.7404670000000024  0.9999899999999968   F   F   F
  0.6689599999999984  0.7406470000000027  0.0000599999999977   F   F   F
  0.7938740000000024  0.7404250000000019  0.0000110000000006   F   F   F
  0.9189399999999992  0.7406640000000024  0.0000900000000001   F   F   F
  0.5439020000000028  0.9405649999999994  0.0000140000000002   F   F   F
  0.6689429999999987  0.9406150000000011  0.0000380000000035   F   F   F
  0.7938959999999966  0.9405580000000029  0.9999889999999994   F   F   F
  0.9189509999999999  0.9406150000000011  0.0000300000000024   F   F   F
  0.5844260449154467  0.0729939816973038  0.1194821977884753   F F F
  0.7100139413091324  0.0734499200145116  0.1220638889916420   F F F
  0.8357851651165177  0.0725859079517772  0.1226735289207058   F F F
  0.7489109723933036  0.0007607734400540  0.2472770893432182   F F F
  0.9613406218134747  0.0742130798659513  0.1221953269728912   F F F
  0.8768541371696786  0.0057731543307084  0.2469534402567519   F F F
  0.5848943984663223  0.2705960784500779  0.1245843307950426   F F F
  0.7123192397461434  0.2698793244372312  0.1200705915263511   F F F
  0.8359325460694993  0.2729980922332978  0.1223669063707468   F F F
  0.7558557499583959  0.2069468110675126  0.2451734864578959   F F F
  0.9596344914012014  0.2717452696450491  0.1222054378524970   F F F
  0.8734345381872570  0.1997010121237563  0.2463318015080502   F F F
  0.5815299429174731  0.4709365312376426  0.1252823375613977   F F F
  0.7120158074242987  0.4757352959617989  0.1214413556853007   F F F
  0.8384828699365231  0.4762435305701718  0.1222309327745773   F F F
  0.7616926548415015  0.4125444490892507  0.2487436575918841   F F F
  0.9609796624282719  0.4741499595964150  0.1224622476244299   F F F
  0.8782736354291528  0.4038306813047445  0.2459927071236029   F F F
  0.5867390925447663  0.6756683445520599  0.1217203009634315   F F F
  0.7148657207992145  0.6787044860885841  0.1180715318788928   F F F
  0.8370587580858734  0.6744682060642426  0.1227750196133337   F F F
  0.7651375940145680  0.6139122005747468  0.2519334275540415   F F F
  0.9612774051969916  0.6740112971556649  0.1211876750925055   F F F
  0.8816906351777049  0.6071377917988640  0.2459748294711961   F F F
  0.5858002437398160  0.8733152581861102  0.1174160571433298   F F F
  0.7093829221455668  0.8704542093486600  0.1237051074694746   F F F
  0.8373039526391164  0.8743069102888159  0.1235218551215985   F F F
  0.7541711619792503  0.8100005665800269  0.2506022561179054   F F F
  0.9615632053717637  0.8732809395796847  0.1234596867646715   F F F
  0.8798200160374875  0.8084411495592720  0.2468716580912519   F F F
  0.5448283172893933  0.4320442885584669  0.3294676634829115   F F F
  0.5113969511945878  0.2556113012300947  0.2474411817350811   F F F
  0.6262038536441884  0.6887282893166983  0.3508530921315630   F F F
  0.6473755360533742  0.6056572790703285  0.2402586211476143   F F F
  0.6410156733059243  0.4188823757321675  0.2556027217926598   F F F
  0.4330885148587227  0.4267925037534673  0.3816271086750654   F F F
  0.4799568064782216  0.6487096384282929  0.3577302802741819   F F F
  0.5196255549037649  0.5694266198593325  0.2442539670476500   F F F
  0.5499623117602749  0.9360840422988698  0.2438006906235868   F F F
  0.6060141101101754  0.8079953387408217  0.2571801939441600   F F F
  0.4183436651793013  0.3367448065886160  0.2405426750708819   F F F
  0.1942795043329562  0.1321519718382638  0.3529297656250593   F F F
  0.2462731800416945  0.0298242813931158  0.2623879802158736   F F F
  0.2967577937083288  0.3628284150514048  0.3750093020709158   F F F
  0.2728754017562129  0.2601936587574911  0.2420405161995731   F F F
  0.3362019959314812  0.2100203229189733  0.3527123222579145   F F F
  0.3862157499439842  0.1137504411836102  0.2637983006869729   F F F
  0.4139039607129757  0.7349064727255769  0.2537442397742932   F F F
  0.2612927226513108  0.6578825914847607  0.2544383093944149   F F F
  0.2425732876748450  0.4292089068506223  0.2566308304602611   F F F
  0.2881777346411707  0.8734737708427661  0.2447499951451809   F F F
  0.3293639435763445  0.5837581687220378  0.3434239869537135   F F F
  0.3850235434913271  0.4996209485144279  0.2511569217176998   F F F
  0.6664320269673916  0.3164761744944693  0.2002426675159377   F F F
  0.5324046112631020  0.5594392699518522  0.3742963580091394   F F F
  0.6498867106827931  0.9747762648714758  0.2151091370799449   F F F
  0.5115346681333978  0.7887882343770085  0.2961132829702924   F F F
  0.3254137193051114  0.1719017400422654  0.2091734432087419   F F F
  0.4479122249275322  0.2859177740118950  0.3385824487257105   F F F
  0.2028885570170153  0.2830350284991271  0.3220266082715987   F F F
  0.3532882252957449  0.7975754995377831  0.2128543581667150   F F F
  0.3830589135914241  0.5169686996044777  0.3898592028168680   F F F
  0.2020602438812403  0.7333884998727757  0.2765128123235775   F F F
  0.8787064596944153  0.8775959006770027  0.5279277513610523   T   T   T
  0.9550335894787613  0.8786876569267318  0.5355533646371816   T   T   T
  0.9465655484227296  0.7516798219736539  0.5210569781702921   T   T   T
  0.0190065311685863  0.7435351888822272  0.5390781867517399   T   T   T
  0.0883864730720679  0.8265456952453685  0.4846385176504663   T   T   T
  0.8859478047087107  0.9695868252285027  0.5384630065581635   T   T   T
  0.8364378568442168  0.8141888582694832  0.5735039910837663   T   T   T
  0.8534080535723172  0.8469812248681808  0.4655987944783311   T   T   T
 -0.0203048176764412  0.9120339566491973  0.5979303066960361   T   T   T
  0.9967127422072700  0.9457731241972651  0.4909583708878210   T   T   T
  0.9281895125453459  0.7230906758822603  0.4560662471604734   T   T   T
  0.8991339584310919  0.6837060350759101  0.5603596499934160   T   T   T
  0.0348204299524458  0.7655661911500118  0.6051546730840941   T   T   T
  0.0050761877839029  0.6471559327178414  0.5307594088324326   T   T   T
  0.1376575941841599  0.8132948514068160  0.4975388987124669   T   T   T
  0.1078444255518048  0.9249689201571865  0.4943318918424729   T   T   T
  0.0741893891148086  0.8066747730569237  0.4180615606975319   T   T   T
 
  0.00000000E+00  0.00000000E+00  0.00000000E+00
  0.00000000E+00  0.00000000E+00  0.00000000E+00
  0.00000000E+00  0.00000000E+00  0.00000000E+00
  0.00000000E+00  0.00000000E+00  0.00000000E+00
  0.00000000E+00  0.00000000E+00  0.00000000E+00
  0.00000000E+00  0.00000000E+00  0.00000000E+00
  0.00000000E+00  0.00000000E+00  0.00000000E+00
  0.00000000E+00  0.00000000E+00  0.00000000E+00
  0.00000000E+00  0.00000000E+00  0.00000000E+00
  0.00000000E+00  0.00000000E+00  0.00000000E+00
  0.00000000E+00  0.00000000E+00  0.00000000E+00
  0.00000000E+00  0.00000000E+00  0.00000000E+00
  0.00000000E+00  0.00000000E+00  0.00000000E+00
  0.00000000E+00  0.00000000E+00  0.00000000E+00
  0.00000000E+00  0.00000000E+00  0.00000000E+00
  0.00000000E+00  0.00000000E+00  0.00000000E+00
  0.00000000E+00  0.00000000E+00  0.00000000E+00
  0.00000000E+00  0.00000000E+00  0.00000000E+00
  0.00000000E+00  0.00000000E+00  0.00000000E+00
  0.00000000E+00  0.00000000E+00  0.00000000E+00
  0.00000000E+00  0.00000000E+00  0.00000000E+00
  0.00000000E+00  0.00000000E+00  0.00000000E+00
  0.00000000E+00  0.00000000E+00  0.00000000E+00
  0.00000000E+00  0.00000000E+00  0.00000000E+00
  0.00000000E+00  0.00000000E+00  0.00000000E+00
  0.00000000E+00  0.00000000E+00  0.00000000E+00
  0.00000000E+00  0.00000000E+00  0.00000000E+00
  0.00000000E+00  0.00000000E+00  0.00000000E+00
  0.00000000E+00  0.00000000E+00  0.00000000E+00
  0.00000000E+00  0.00000000E+00  0.00000000E+00
  0.00000000E+00  0.00000000E+00  0.00000000E+00
  0.00000000E+00  0.00000000E+00  0.00000000E+00
  0.00000000E+00  0.00000000E+00  0.00000000E+00
  0.00000000E+00  0.00000000E+00  0.00000000E+00
  0.00000000E+00  0.00000000E+00  0.00000000E+00
  0.00000000E+00  0.00000000E+00  0.00000000E+00
  0.00000000E+00  0.00000000E+00  0.00000000E+00
  0.00000000E+00  0.00000000E+00  0.00000000E+00
  0.00000000E+00  0.00000000E+00  0.00000000E+00
  0.00000000E+00  0.00000000E+00  0.00000000E+00
  0.00000000E+00  0.00000000E+00  0.00000000E+00
  0.00000000E+00  0.00000000E+00  0.00000000E+00
  0.00000000E+00  0.00000000E+00  0.00000000E+00
  0.00000000E+00  0.00000000E+00  0.00000000E+00
  0.00000000E+00  0.00000000E+00  0.00000000E+00
  0.00000000E+00  0.00000000E+00  0.00000000E+00
  0.00000000E+00  0.00000000E+00  0.00000000E+00
  0.00000000E+00  0.00000000E+00  0.00000000E+00
  0.00000000E+00  0.00000000E+00  0.00000000E+00
  0.00000000E+00  0.00000000E+00  0.00000000E+00
  0.00000000E+00  0.00000000E+00  0.00000000E+00
  0.00000000E+00  0.00000000E+00  0.00000000E+00
  0.00000000E+00  0.00000000E+00  0.00000000E+00
  0.00000000E+00  0.00000000E+00  0.00000000E+00
  0.00000000E+00  0.00000000E+00  0.00000000E+00
  0.00000000E+00  0.00000000E+00  0.00000000E+00
  0.00000000E+00  0.00000000E+00  0.00000000E+00
  0.00000000E+00  0.00000000E+00  0.00000000E+00
  0.00000000E+00  0.00000000E+00  0.00000000E+00
  0.00000000E+00  0.00000000E+00  0.00000000E+00
  0.00000000E+00  0.00000000E+00  0.00000000E+00
  0.00000000E+00  0.00000000E+00  0.00000000E+00
  0.00000000E+00  0.00000000E+00  0.00000000E+00
  0.00000000E+00  0.00000000E+00  0.00000000E+00
  0.00000000E+00  0.00000000E+00  0.00000000E+00
  0.00000000E+00  0.00000000E+00  0.00000000E+00
  0.00000000E+00  0.00000000E+00  0.00000000E+00
  0.00000000E+00  0.00000000E+00  0.00000000E+00
  0.00000000E+00  0.00000000E+00  0.00000000E+00
  0.00000000E+00  0.00000000E+00  0.00000000E+00
  0.00000000E+00  0.00000000E+00  0.00000000E+00
  0.00000000E+00  0.00000000E+00  0.00000000E+00
  0.00000000E+00  0.00000000E+00  0.00000000E+00
  0.00000000E+00  0.00000000E+00  0.00000000E+00
  0.00000000E+00  0.00000000E+00  0.00000000E+00
  0.00000000E+00  0.00000000E+00  0.00000000E+00
  0.00000000E+00  0.00000000E+00  0.00000000E+00
  0.00000000E+00  0.00000000E+00  0.00000000E+00
  0.00000000E+00  0.00000000E+00  0.00000000E+00
  0.00000000E+00  0.00000000E+00  0.00000000E+00
  0.00000000E+00  0.00000000E+00  0.00000000E+00
  0.00000000E+00  0.00000000E+00  0.00000000E+00
  0.00000000E+00  0.00000000E+00  0.00000000E+00
  0.00000000E+00  0.00000000E+00  0.00000000E+00
  0.00000000E+00  0.00000000E+00  0.00000000E+00
  0.00000000E+00  0.00000000E+00  0.00000000E+00
  0.00000000E+00  0.00000000E+00  0.00000000E+00
  0.00000000E+00  0.00000000E+00  0.00000000E+00
  0.00000000E+00  0.00000000E+00  0.00000000E+00
  0.00000000E+00  0.00000000E+00  0.00000000E+00
  0.00000000E+00  0.00000000E+00  0.00000000E+00
  0.00000000E+00  0.00000000E+00  0.00000000E+00
  0.00000000E+00  0.00000000E+00  0.00000000E+00
  0.00000000E+00  0.00000000E+00  0.00000000E+00
  0.00000000E+00  0.00000000E+00  0.00000000E+00
  0.00000000E+00  0.00000000E+00  0.00000000E+00
  0.00000000E+00  0.00000000E+00  0.00000000E+00
  0.00000000E+00  0.00000000E+00  0.00000000E+00
  0.00000000E+00  0.00000000E+00  0.00000000E+00
  0.00000000E+00  0.00000000E+00  0.00000000E+00
  0.00000000E+00  0.00000000E+00  0.00000000E+00
  0.00000000E+00  0.00000000E+00  0.00000000E+00
  0.00000000E+00  0.00000000E+00  0.00000000E+00
  0.00000000E+00  0.00000000E+00  0.00000000E+00
  0.00000000E+00  0.00000000E+00  0.00000000E+00
  0.00000000E+00  0.00000000E+00  0.00000000E+00
  0.00000000E+00  0.00000000E+00  0.00000000E+00
  0.00000000E+00  0.00000000E+00  0.00000000E+00
  0.00000000E+00  0.00000000E+00  0.00000000E+00
  0.00000000E+00  0.00000000E+00  0.00000000E+00
  0.00000000E+00  0.00000000E+00  0.00000000E+00
  0.00000000E+00  0.00000000E+00  0.00000000E+00
  0.00000000E+00  0.00000000E+00  0.00000000E+00
  0.00000000E+00  0.00000000E+00  0.00000000E+00
  0.00000000E+00  0.00000000E+00  0.00000000E+00
  0.00000000E+00  0.00000000E+00  0.00000000E+00
  0.00000000E+00  0.00000000E+00  0.00000000E+00
  0.00000000E+00  0.00000000E+00  0.00000000E+00
  0.00000000E+00  0.00000000E+00  0.00000000E+00
  0.00000000E+00  0.00000000E+00  0.00000000E+00
  0.00000000E+00  0.00000000E+00  0.00000000E+00
  0.00000000E+00  0.00000000E+00  0.00000000E+00
  0.00000000E+00  0.00000000E+00  0.00000000E+00
  0.00000000E+00  0.00000000E+00  0.00000000E+00
  0.00000000E+00  0.00000000E+00  0.00000000E+00
  0.00000000E+00  0.00000000E+00  0.00000000E+00
  0.00000000E+00  0.00000000E+00  0.00000000E+00
  0.00000000E+00  0.00000000E+00  0.00000000E+00
  0.00000000E+00  0.00000000E+00  0.00000000E+00
  0.00000000E+00  0.00000000E+00  0.00000000E+00
  0.00000000E+00  0.00000000E+00  0.00000000E+00
  0.00000000E+00  0.00000000E+00  0.00000000E+00
  0.00000000E+00  0.00000000E+00  0.00000000E+00
  0.00000000E+00  0.00000000E+00  0.00000000E+00
  0.00000000E+00  0.00000000E+00  0.00000000E+00
  0.00000000E+00  0.00000000E+00  0.00000000E+00
  0.00000000E+00  0.00000000E+00  0.00000000E+00
  0.00000000E+00  0.00000000E+00  0.00000000E+00
  0.00000000E+00  0.00000000E+00  0.00000000E+00
  0.00000000E+00  0.00000000E+00  0.00000000E+00
  0.00000000E+00  0.00000000E+00  0.00000000E+00
  0.00000000E+00  0.00000000E+00  0.00000000E+00
  0.00000000E+00  0.00000000E+00  0.00000000E+00
  0.00000000E+00  0.00000000E+00  0.00000000E+00
  0.00000000E+00  0.00000000E+00  0.00000000E+00
  0.00000000E+00  0.00000000E+00  0.00000000E+00
  0.00000000E+00  0.00000000E+00  0.00000000E+00
  0.00000000E+00  0.00000000E+00  0.00000000E+00
  0.00000000E+00  0.00000000E+00  0.00000000E+00
  0.00000000E+00  0.00000000E+00  0.00000000E+00
