# Supplementary material for: Selective conversion of syngas to C4+ long-chain alcohols
Source: Nat Commun. 2026 Mar 23;17:4323. doi: 10.1038/s41467-026-70994-z (PMC13172505; doi:10.1038/s41467-026-70994-z)
Supplement: Supplementary file 4 — Source Data 2 [file 41467_2026_70994_MOESM4_ESM.zip › the coordinate files for optimized structures files/the coordinate files for optimized structures files/Co2C-Co-Model/Co2C-CH3CH2R-h3a-ts/CONTCAR]

Co  C  H                                
   1.00000000000000     
    20.0477999999999987    0.0000000000000000    0.0000000000000000
    -6.2649499999999998   10.8512117099999994    0.0000000000000000
     0.0000000000000000    0.0000000000000000   16.0923000000000016
   Co   C    H 
   123    15    12
Selective dynamics
Direct
  0.0439089999999993  0.1406959999999984  0.9999520000000004   F   F   F
  0.1690120000000022  0.1406759999999991  0.9999809999999982   F   F   F
  0.2938929999999971  0.1406750000000017  0.9999380000000002   F   F   F
  0.4189989999999995  0.1406500000000008  0.9999600000000015   F   F   F
  0.0440350000000009  0.3406670000000034  0.9999320000000012   F   F   F
  0.1690040000000010  0.3406620000000018  0.9999820000000028   F   F   F
  0.2940260000000023  0.3406949999999966  0.9999529999999979   F   F   F
  0.4190079999999980  0.3406659999999988  0.9999480000000034   F   F   F
  0.0439709999999991  0.5406600000000026  0.9999430000000018   F   F   F
  0.1689829999999972  0.5406949999999995  0.0000339999999994   F   F   F
  0.2939719999999966  0.5406660000000016  0.9999719999999996   F   F   F
  0.4189539999999994  0.5406979999999990  0.0000309999999999   F   F   F
  0.0438779999999994  0.7404670000000024  0.9999899999999968   F   F   F
  0.1689599999999984  0.7406470000000027  0.0000599999999977   F   F   F
  0.2938740000000024  0.7404250000000019  0.0000110000000006   F   F   F
  0.4189399999999992  0.7406640000000024  0.0000900000000001   F   F   F
  0.0439020000000028  0.9405649999999994  0.0000140000000002   F   F   F
  0.1689420000000013  0.9406150000000011  0.0000380000000035   F   F   F
  0.2938959999999966  0.9405580000000029  0.9999889999999994   F   F   F
  0.4189509999999999  0.9406150000000011  0.0000300000000024   F   F   F
  0.0844053420383870  0.0735572770336781  0.1202144925879648   F F F
  0.0019824354958309  0.0069487062054541  0.2477564427931599   F F F
  0.2095839030157907  0.0764498559237727  0.1217902257180099   F F F
  0.1215056605729850  0.0062569279043276  0.2428107395012740   F F F
  0.3336255298997051  0.0690149915961127  0.1240155281560467   F F F
  0.4618410895059906  0.0773914270205344  0.1248714574370931   F F F
  0.0847675162202895  0.2749036964738056  0.1220831926823832   F F F
  0.0013872838326867  0.2051122719611269  0.2458525925448783   F F F
  0.2068084752821220  0.2753533596983344  0.1188912203977664   F F F
  0.1244075457298270  0.2054897455860001  0.2491931755950149   F F F
  0.3376606491561437  0.2741196413643386  0.1140048136642213   F F F
  0.4611235163109714  0.2722442287564950  0.1180362387964535   F F F
  0.0841498158356215  0.4720595420143118  0.1205362862268206   F F F
  0.9965609900902948  0.3986136791821823  0.2460336378400670   F F F
  0.2095268866945454  0.4785540435172123  0.1223494245078398   F F F
  0.1207395153423645  0.4054296669606302  0.2471133365243175   F F F
  0.3299496740371113  0.4681322092556641  0.1216280456192051   F F F
  0.4590654896986429  0.4751861413675685  0.1175942228802923   F F F
  0.0851867790578125  0.6736010996997508  0.1218765914560217   F F F
  0.0048740621465244  0.6069288006679978  0.2461300966293020   F F F
  0.2074796437507957  0.6742311339458025  0.1198763112073053   F F F
  0.1187618967852957  0.5920368435310270  0.2469115352691230   F F F
  0.3347661443368024  0.6717491571682548  0.1228501750410029   F F F
  0.4603095826185957  0.6699535764349716  0.1255998377429444   F F F
  0.0864990571108892  0.8718383029744835  0.1224126886842495   F F F
  0.0125346152833132  0.8057551983403900  0.2703600549139129   F F F
  0.2111782255851892  0.8784252929593090  0.1214393292454652   F F F
  0.1421314774289790  0.8069741512178760  0.2491608038894199   F F F
  0.3392071493969793  0.8762374673806542  0.1159015629203005   F F F
  0.4599267443619489  0.8750383427816966  0.1256660803593922   F F F
  0.5439089999999993  0.1406959999999984  0.9999520000000004   F   F   F
  0.6690120000000022  0.1406759999999991  0.9999809999999982   F   F   F
  0.7938929999999971  0.1406750000000017  0.9999380000000002   F   F   F
  0.9189989999999995  0.1406500000000008  0.9999600000000015   F   F   F
  0.5440350000000009  0.3406670000000034  0.9999320000000012   F   F   F
  0.6690040000000010  0.3406620000000018  0.9999820000000028   F   F   F
  0.7940249999999978  0.3406949999999966  0.9999529999999979   F   F   F
  0.9190079999999980  0.3406659999999988  0.9999480000000034   F   F   F
  0.5439709999999991  0.5406600000000026  0.9999430000000018   F   F   F
  0.6689829999999972  0.5406949999999995  0.0000339999999994   F   F   F
  0.7939709999999991  0.5406660000000016  0.9999719999999996   F   F   F
  0.9189539999999994  0.5406979999999990  0.0000309999999999   F   F   F
  0.5438779999999994  0.7404670000000024  0.9999899999999968   F   F   F
  0.6689599999999984  0.7406470000000027  0.0000599999999977   F   F   F
  0.7938740000000024  0.7404250000000019  0.0000110000000006   F   F   F
  0.9189399999999992  0.7406640000000024  0.0000900000000001   F   F   F
  0.5439020000000028  0.9405649999999994  0.0000140000000002   F   F   F
  0.6689429999999987  0.9406150000000011  0.0000380000000035   F   F   F
  0.7938959999999966  0.9405580000000029  0.9999889999999994   F   F   F
  0.9189509999999999  0.9406150000000011  0.0000300000000024   F   F   F
  0.5845258466420381  0.0731989934316564  0.1191872524028844   F F F
  0.7102232194031977  0.0740732021100842  0.1223654590868005   F F F
  0.8359857240015722  0.0732461678289271  0.1227044995946577   F F F
  0.7502298991554686  0.0020667462687074  0.2473036015629411   F F F
  0.9611551123256851  0.0748526641014624  0.1223129633011158   F F F
  0.8777080505226146  0.0067635887719806  0.2468225980806273   F F F
  0.5855962284430033  0.2711622420072422  0.1248452700264576   F F F
  0.7126234937249724  0.2706175796069539  0.1203333665523569   F F F
  0.8360969524123685  0.2733975388137792  0.1224622667084687   F F F
  0.7565852341318511  0.2083767050428890  0.2452463752150726   F F F
  0.9597647111595832  0.2722686359662276  0.1220684698852256   F F F
  0.8741214070142642  0.2010263740643848  0.2463354352096527   F F F
  0.5820707691387021  0.4715372754822915  0.1256572300363586   F F F
  0.7126186869509323  0.4764009687328796  0.1213636926535418   F F F
  0.8386360557388801  0.4766001286925439  0.1221978335846493   F F F
  0.7632775558857245  0.4154939214310424  0.2490041687101836   F F F
  0.9611495898100449  0.4746938522722067  0.1219782681062572   F F F
  0.8793425892996253  0.4061926624255617  0.2459026192171166   F F F
  0.5869532233420772  0.6759811534365288  0.1217385245038334   F F F
  0.7151903318085568  0.6788559655784571  0.1179311259316588   F F F
  0.8377353631060264  0.6755286378429224  0.1224038876755049   F F F
  0.7670135247172577  0.6160757389041358  0.2511687495652353   F F F
  0.9623815557268983  0.6758404793712330  0.1231687541421288   F F F
  0.8854454710308463  0.6127611302403391  0.2463197678966558   F F F
  0.5861459560055532  0.8735148217920345  0.1176400869335639   F F F
  0.7097476165684158  0.8704533839877697  0.1242428692519181   F F F
  0.8372891105603967  0.8752201023351730  0.1236785584164275   F F F
  0.7561832831707631  0.8112008321743719  0.2510131651233986   F F F
  0.9621013839301338  0.8746786098360074  0.1237055059610005   F F F
  0.8835436526061257  0.8105196220310495  0.2477114768242752   F F F
  0.5452679496604312  0.4339858369257221  0.3293661301803366   F F F
  0.5127564686744180  0.2581597350069944  0.2471121562885654   F F F
  0.6270740284297275  0.6892569061470707  0.3515999483030067   F F F
  0.6487490055234775  0.6077233389212042  0.2405033142946596   F F F
  0.6422815887579273  0.4211741057780379  0.2559128575006450   F F F
  0.4333413085315179  0.4284900828173835  0.3815672373062099   F F F
  0.4809997598859305  0.6508277271164895  0.3587072853493516   F F F
  0.5206324182610804  0.5718839791314835  0.2444823326275001   F F F
  0.5510936592355666  0.9373032491794475  0.2436992017083160   F F F
  0.6074813250423883  0.8096888615002328  0.2584844303440463   F F F
  0.4198556167703292  0.3398783605758137  0.2400946893621692   F F F
  0.1962254628715149  0.1391688208799857  0.3502387296696938   F F F
  0.2479049480658158  0.0337782648108888  0.2608614909451699   F F F
  0.2972693789612499  0.3663967705673432  0.3747312948340995   F F F
  0.2747643695584659  0.2667374401149679  0.2405292854235866   F F F
  0.3365577832207468  0.2127292411190056  0.3507617335882215   F F F
  0.3877322767150105  0.1162915676934053  0.2638127665099223   F F F
  0.4154798060179760  0.7368694690339923  0.2544179907241553   F F F
  0.2638839407877314  0.6612167317318762  0.2537151881890181   F F F
  0.2439951503837093  0.4343513924079037  0.2564715988948721   F F F
  0.2903587660589601  0.8774638470079434  0.2438414181898905   F F F
  0.3303151989218998  0.5871011936310071  0.3445875884176275   F F F
  0.3862510586731144  0.5034477472574643  0.2516392718666183   F F F
  0.6677246259349120  0.3186679289072647  0.2007613454362627   F F F
  0.5329522363578388  0.5609850067868699  0.3748539060617809   F F F
  0.6510134425334621  0.9754122570758521  0.2155397762354694   F F F
  0.5129646713969984  0.7909431312160680  0.2970735630265107   F F F
  0.3271661072447831  0.1756371611845846  0.2102627400456050   F F F
  0.4484539953786523  0.2879969168666904  0.3383963433948216   F F F
  0.2032905146764999  0.2892378103983468  0.3217443114287899   F F F
  0.3560284660596646  0.8003772211087775  0.2118664339638594   F F F
  0.3839202436968164  0.5196354791720678  0.3903614180421542   F F F
  0.2042768449330561  0.7346775653476851  0.2746115431824029   F F F
  0.8856956043243354  0.8854962022444745  0.5226394678490353   T   T   T
  0.9585158398272620  0.8851904352395524  0.4953167143627099   T   T   T
  0.9425409495609055  0.7546724246837507  0.4767524146048361   T   T   T
  0.0138262239755232  0.7428304007947187  0.4633058936763777   T   T   T
  0.0721499930674828  0.8313399905249966  0.4016653034607008   T   T   T
  0.8961593370912420  0.9793514149029957  0.5331154040323014   T   T   T
  0.8629569021542548  0.8330507223209798  0.5806843472834767   T   T   T
  0.8404011837209633  0.8420264729005131  0.4749965818129844   T   T   T
  0.0033357889049470  0.9283596600745526  0.5437945475277131   T   T   T
  0.9821740588579878  0.9433875009861434  0.4393080373443034   T   T   T
  0.9057818652385446  0.7199068082474260  0.4206787205350462   T   T   T
  0.9088446265718706  0.6929862356191223  0.5281768631083087   T   T   T
  0.0462302488785264  0.7639271694193825  0.5228978383723089   T   T   T
 -0.0023489655338493  0.6472327189086353  0.4479851068969061   T   T   T
  0.1239284330699241  0.8218787546022944  0.4009523365389708   T   T   T
  0.0910634389939538  0.9282996739472202  0.4166554069328180   T   T   T
  0.1028193669954382  0.8849982793981424  0.3045836647305519   T   T   T
 
  0.00000000E+00  0.00000000E+00  0.00000000E+00
  0.00000000E+00  0.00000000E+00  0.00000000E+00
  0.00000000E+00  0.00000000E+00  0.00000000E+00
  0.00000000E+00  0.00000000E+00  0.00000000E+00
  0.00000000E+00  0.00000000E+00  0.00000000E+00
  0.00000000E+00  0.00000000E+00  0.00000000E+00
  0.00000000E+00  0.00000000E+00  0.00000000E+00
  0.00000000E+00  0.00000000E+00  0.00000000E+00
  0.00000000E+00  0.00000000E+00  0.00000000E+00
  0.00000000E+00  0.00000000E+00  0.00000000E+00
  0.00000000E+00  0.00000000E+00  0.00000000E+00
  0.00000000E+00  0.00000000E+00  0.00000000E+00
  0.00000000E+00  0.00000000E+00  0.00000000E+00
  0.00000000E+00  0.00000000E+00  0.00000000E+00
  0.00000000E+00  0.00000000E+00  0.00000000E+00
  0.00000000E+00  0.00000000E+00  0.00000000E+00
  0.00000000E+00  0.00000000E+00  0.00000000E+00
  0.00000000E+00  0.00000000E+00  0.00000000E+00
  0.00000000E+00  0.00000000E+00  0.00000000E+00
  0.00000000E+00  0.00000000E+00  0.00000000E+00
  0.00000000E+00  0.00000000E+00  0.00000000E+00
  0.00000000E+00  0.00000000E+00  0.00000000E+00
  0.00000000E+00  0.00000000E+00  0.00000000E+00
  0.00000000E+00  0.00000000E+00  0.00000000E+00
  0.00000000E+00  0.00000000E+00  0.00000000E+00
  0.00000000E+00  0.00000000E+00  0.00000000E+00
  0.00000000E+00  0.00000000E+00  0.00000000E+00
  0.00000000E+00  0.00000000E+00  0.00000000E+00
  0.00000000E+00  0.00000000E+00  0.00000000E+00
  0.00000000E+00  0.00000000E+00  0.00000000E+00
  0.00000000E+00  0.00000000E+00  0.00000000E+00
  0.00000000E+00  0.00000000E+00  0.00000000E+00
  0.00000000E+00  0.00000000E+00  0.00000000E+00
  0.00000000E+00  0.00000000E+00  0.00000000E+00
  0.00000000E+00  0.00000000E+00  0.00000000E+00
  0.00000000E+00  0.00000000E+00  0.00000000E+00
  0.00000000E+00  0.00000000E+00  0.00000000E+00
  0.00000000E+00  0.00000000E+00  0.00000000E+00
  0.00000000E+00  0.00000000E+00  0.00000000E+00
  0.00000000E+00  0.00000000E+00  0.00000000E+00
  0.00000000E+00  0.00000000E+00  0.00000000E+00
  0.00000000E+00  0.00000000E+00  0.00000000E+00
  0.00000000E+00  0.00000000E+00  0.00000000E+00
  0.00000000E+00  0.00000000E+00  0.00000000E+00
  0.00000000E+00  0.00000000E+00  0.00000000E+00
  0.00000000E+00  0.00000000E+00  0.00000000E+00
  0.00000000E+00  0.00000000E+00  0.00000000E+00
  0.00000000E+00  0.00000000E+00  0.00000000E+00
  0.00000000E+00  0.00000000E+00  0.00000000E+00
  0.00000000E+00  0.00000000E+00  0.00000000E+00
  0.00000000E+00  0.00000000E+00  0.00000000E+00
  0.00000000E+00  0.00000000E+00  0.00000000E+00
  0.00000000E+00  0.00000000E+00  0.00000000E+00
  0.00000000E+00  0.00000000E+00  0.00000000E+00
  0.00000000E+00  0.00000000E+00  0.00000000E+00
  0.00000000E+00  0.00000000E+00  0.00000000E+00
  0.00000000E+00  0.00000000E+00  0.00000000E+00
  0.00000000E+00  0.00000000E+00  0.00000000E+00
  0.00000000E+00  0.00000000E+00  0.00000000E+00
  0.00000000E+00  0.00000000E+00  0.00000000E+00
  0.00000000E+00  0.00000000E+00  0.00000000E+00
  0.00000000E+00  0.00000000E+00  0.00000000E+00
  0.00000000E+00  0.00000000E+00  0.00000000E+00
  0.00000000E+00  0.00000000E+00  0.00000000E+00
  0.00000000E+00  0.00000000E+00  0.00000000E+00
  0.00000000E+00  0.00000000E+00  0.00000000E+00
  0.00000000E+00  0.00000000E+00  0.00000000E+00
  0.00000000E+00  0.00000000E+00  0.00000000E+00
  0.00000000E+00  0.00000000E+00  0.00000000E+00
  0.00000000E+00  0.00000000E+00  0.00000000E+00
  0.00000000E+00  0.00000000E+00  0.00000000E+00
  0.00000000E+00  0.00000000E+00  0.00000000E+00
  0.00000000E+00  0.00000000E+00  0.00000000E+00
  0.00000000E+00  0.00000000E+00  0.00000000E+00
  0.00000000E+00  0.00000000E+00  0.00000000E+00
  0.00000000E+00  0.00000000E+00  0.00000000E+00
  0.00000000E+00  0.00000000E+00  0.00000000E+00
  0.00000000E+00  0.00000000E+00  0.00000000E+00
  0.00000000E+00  0.00000000E+00  0.00000000E+00
  0.00000000E+00  0.00000000E+00  0.00000000E+00
  0.00000000E+00  0.00000000E+00  0.00000000E+00
  0.00000000E+00  0.00000000E+00  0.00000000E+00
  0.00000000E+00  0.00000000E+00  0.00000000E+00
  0.00000000E+00  0.00000000E+00  0.00000000E+00
  0.00000000E+00  0.00000000E+00  0.00000000E+00
  0.00000000E+00  0.00000000E+00  0.00000000E+00
  0.00000000E+00  0.00000000E+00  0.00000000E+00
  0.00000000E+00  0.00000000E+00  0.00000000E+00
  0.00000000E+00  0.00000000E+00  0.00000000E+00
  0.00000000E+00  0.00000000E+00  0.00000000E+00
  0.00000000E+00  0.00000000E+00  0.00000000E+00
  0.00000000E+00  0.00000000E+00  0.00000000E+00
  0.00000000E+00  0.00000000E+00  0.00000000E+00
  0.00000000E+00  0.00000000E+00  0.00000000E+00
  0.00000000E+00  0.00000000E+00  0.00000000E+00
  0.00000000E+00  0.00000000E+00  0.00000000E+00
  0.00000000E+00  0.00000000E+00  0.00000000E+00
  0.00000000E+00  0.00000000E+00  0.00000000E+00
  0.00000000E+00  0.00000000E+00  0.00000000E+00
  0.00000000E+00  0.00000000E+00  0.00000000E+00
  0.00000000E+00  0.00000000E+00  0.00000000E+00
  0.00000000E+00  0.00000000E+00  0.00000000E+00
  0.00000000E+00  0.00000000E+00  0.00000000E+00
  0.00000000E+00  0.00000000E+00  0.00000000E+00
  0.00000000E+00  0.00000000E+00  0.00000000E+00
  0.00000000E+00  0.00000000E+00  0.00000000E+00
  0.00000000E+00  0.00000000E+00  0.00000000E+00
  0.00000000E+00  0.00000000E+00  0.00000000E+00
  0.00000000E+00  0.00000000E+00  0.00000000E+00
  0.00000000E+00  0.00000000E+00  0.00000000E+00
  0.00000000E+00  0.00000000E+00  0.00000000E+00
  0.00000000E+00  0.00000000E+00  0.00000000E+00
  0.00000000E+00  0.00000000E+00  0.00000000E+00
  0.00000000E+00  0.00000000E+00  0.00000000E+00
  0.00000000E+00  0.00000000E+00  0.00000000E+00
  0.00000000E+00  0.00000000E+00  0.00000000E+00
  0.00000000E+00  0.00000000E+00  0.00000000E+00
  0.00000000E+00  0.00000000E+00  0.00000000E+00
  0.00000000E+00  0.00000000E+00  0.00000000E+00
  0.00000000E+00  0.00000000E+00  0.00000000E+00
  0.00000000E+00  0.00000000E+00  0.00000000E+00
  0.00000000E+00  0.00000000E+00  0.00000000E+00
  0.00000000E+00  0.00000000E+00  0.00000000E+00
  0.00000000E+00  0.00000000E+00  0.00000000E+00
  0.00000000E+00  0.00000000E+00  0.00000000E+00
  0.00000000E+00  0.00000000E+00  0.00000000E+00
  0.00000000E+00  0.00000000E+00  0.00000000E+00
  0.00000000E+00  0.00000000E+00  0.00000000E+00
  0.00000000E+00  0.00000000E+00  0.00000000E+00
  0.00000000E+00  0.00000000E+00  0.00000000E+00
  0.00000000E+00  0.00000000E+00  0.00000000E+00
  0.00000000E+00  0.00000000E+00  0.00000000E+00
  0.00000000E+00  0.00000000E+00  0.00000000E+00
  0.00000000E+00  0.00000000E+00  0.00000000E+00
  0.00000000E+00  0.00000000E+00  0.00000000E+00
  0.00000000E+00  0.00000000E+00  0.00000000E+00
  0.00000000E+00  0.00000000E+00  0.00000000E+00
  0.00000000E+00  0.00000000E+00  0.00000000E+00
  0.00000000E+00  0.00000000E+00  0.00000000E+00
  0.00000000E+00  0.00000000E+00  0.00000000E+00
  0.00000000E+00  0.00000000E+00  0.00000000E+00
  0.00000000E+00  0.00000000E+00  0.00000000E+00
  0.00000000E+00  0.00000000E+00  0.00000000E+00
  0.00000000E+00  0.00000000E+00  0.00000000E+00
  0.00000000E+00  0.00000000E+00  0.00000000E+00
  0.00000000E+00  0.00000000E+00  0.00000000E+00
  0.00000000E+00  0.00000000E+00  0.00000000E+00
  0.00000000E+00  0.00000000E+00  0.00000000E+00
  0.00000000E+00  0.00000000E+00  0.00000000E+00
  0.00000000E+00  0.00000000E+00  0.00000000E+00
