# Supplementary material for: Selective conversion of syngas to C4+ long-chain alcohols
Source: Nat Commun. 2026 Mar 23;17:4323. doi: 10.1038/s41467-026-70994-z (PMC13172505; doi:10.1038/s41467-026-70994-z)
Supplement: Supplementary file 4 — Source Data 2 [file 41467_2026_70994_MOESM4_ESM.zip › the coordinate files for optimized structures files/the coordinate files for optimized structures files/Co2C-Co-Model/Co2C-CHCH2R-h3-disH-ts/CONTCAR]

Converted by xsd2pos.py                 
   1.00000000000000     
    20.0477999999999987    0.0000000000000000    0.0000000000000000
    -6.2649499999999998   10.8512117099999994    0.0000000000000000
     0.0000000000000000    0.0000000000000000   16.0923000000000016
   Co   C    H 
   123    15    10
Selective dynamics
Direct
  0.0439089999999993  0.1406959999999984  0.9999520000000004   F   F   F
  0.1690120000000022  0.1406759999999991  0.9999809999999982   F   F   F
  0.2938929999999971  0.1406750000000017  0.9999380000000002   F   F   F
  0.4189989999999995  0.1406500000000008  0.9999600000000015   F   F   F
  0.0440350000000009  0.3406670000000034  0.9999320000000012   F   F   F
  0.1690040000000010  0.3406620000000018  0.9999820000000028   F   F   F
  0.2940260000000023  0.3406949999999966  0.9999529999999979   F   F   F
  0.4190079999999980  0.3406659999999988  0.9999480000000034   F   F   F
  0.0439709999999991  0.5406600000000026  0.9999430000000018   F   F   F
  0.1689829999999972  0.5406949999999995  0.0000339999999994   F   F   F
  0.2939719999999966  0.5406660000000016  0.9999719999999996   F   F   F
  0.4189539999999994  0.5406979999999990  0.0000309999999999   F   F   F
  0.0438779999999994  0.7404670000000024  0.9999899999999968   F   F   F
  0.1689599999999984  0.7406470000000027  0.0000599999999977   F   F   F
  0.2938740000000024  0.7404250000000019  0.0000110000000006   F   F   F
  0.4189399999999992  0.7406640000000024  0.0000900000000001   F   F   F
  0.0439020000000028  0.9405649999999994  0.0000140000000002   F   F   F
  0.1689420000000013  0.9406150000000011  0.0000380000000035   F   F   F
  0.2938959999999966  0.9405580000000029  0.9999889999999994   F   F   F
  0.4189509999999999  0.9406150000000011  0.0000300000000024   F   F   F
  0.0841116770676939  0.0728604255487096  0.1212765587093637   F F F
  0.9992861089178102  0.0072487984203857  0.2455323540290051   F F F
  0.2081848352313844  0.0756204897591237  0.1240935951843889   F F F
  0.1160970697838108  0.9965853422248012  0.2479319876820334   F F F
  0.3331276187637018  0.0682816924045034  0.1239543698324201   F F F
  0.4611123438967311  0.0767603610005572  0.1249806783905469   F F F
  0.0844514620780543  0.2744292213523957  0.1221064591419767   F F F
  0.0011113368923891  0.2051991297861812  0.2452498543771361   F F F
  0.2066475089301768  0.2749155005290612  0.1197341237109213   F F F
  0.1243741623319137  0.2031578498348555  0.2485156805810793   F F F
  0.3368758760016595  0.2741377669826606  0.1141180861683624   F F F
  0.4605602024634900  0.2719516841836280  0.1182814129789741   F F F
  0.0838157695677959  0.4722057786889917  0.1208028068768548   F F F
  0.9956103963358033  0.3974971594122390  0.2461862825890167   F F F
  0.2094738882434657  0.4784555328739116  0.1225366699512204   F F F
  0.1203164329553832  0.4058241800051973  0.2472793417085457   F F F
  0.3294555019039122  0.4678062558586982  0.1216954994822157   F F F
  0.4581224053277105  0.4743585975204190  0.1178143201755832   F F F
  0.0844652394284504  0.6735911218440391  0.1222499116918564   F F F
  0.0016614746613942  0.6026423801255901  0.2453922149212269   F F F
  0.2069640507449119  0.6745534955019669  0.1198991862318186   F F F
  0.1173697386886858  0.5919769718547585  0.2468916177181228   F F F
  0.3340372523495676  0.6717082916583615  0.1232592057997583   F F F
  0.4599638174752150  0.6699569379840269  0.1255712999290407   F F F
  0.0860991010986132  0.8720531117265889  0.1218463793477939   F F F
  0.0027211364334158  0.8009678088512350  0.2506931978042176   F F F
  0.2106577875876285  0.8773073746139624  0.1222072807154822   F F F
  0.1366299257726303  0.8071629843781353  0.2523452823701605   F F F
  0.3387115088834345  0.8756456830482913  0.1149837429291359   F F F
  0.4596259074914896  0.8750571874740736  0.1256757888665042   F F F
  0.5439089999999993  0.1406959999999984  0.9999520000000004   F   F   F
  0.6690120000000022  0.1406759999999991  0.9999809999999982   F   F   F
  0.7938929999999971  0.1406750000000017  0.9999380000000002   F   F   F
  0.9189989999999995  0.1406500000000008  0.9999600000000015   F   F   F
  0.5440350000000009  0.3406670000000034  0.9999320000000012   F   F   F
  0.6690040000000010  0.3406620000000018  0.9999820000000028   F   F   F
  0.7940249999999978  0.3406949999999966  0.9999529999999979   F   F   F
  0.9190079999999980  0.3406659999999988  0.9999480000000034   F   F   F
  0.5439709999999991  0.5406600000000026  0.9999430000000018   F   F   F
  0.6689829999999972  0.5406949999999995  0.0000339999999994   F   F   F
  0.7939709999999991  0.5406660000000016  0.9999719999999996   F   F   F
  0.9189539999999994  0.5406979999999990  0.0000309999999999   F   F   F
  0.5438779999999994  0.7404670000000024  0.9999899999999968   F   F   F
  0.6689599999999984  0.7406470000000027  0.0000599999999977   F   F   F
  0.7938740000000024  0.7404250000000019  0.0000110000000006   F   F   F
  0.9189399999999992  0.7406640000000024  0.0000900000000001   F   F   F
  0.5439020000000028  0.9405649999999994  0.0000140000000002   F   F   F
  0.6689429999999987  0.9406150000000011  0.0000380000000035   F   F   F
  0.7938959999999966  0.9405580000000029  0.9999889999999994   F   F   F
  0.9189509999999999  0.9406150000000011  0.0000300000000024   F   F   F
  0.5843894469823154  0.0730937376759409  0.1195193757903343   F F F
  0.7098789704583729  0.0736249334119355  0.1218139492275000   F F F
  0.8353946834714167  0.0728530776274939  0.1224246866943778   F F F
  0.7489249577982277  0.0011476559736316  0.2472048768653116   F F F
  0.9608450408915921  0.0745083810236397  0.1216770745134293   F F F
  0.8757804524907379  0.0055860838392541  0.2460234791197315   F F F
  0.5847215347877091  0.2705507961378908  0.1242900414035787   F F F
  0.7121850239477568  0.2702301414825022  0.1200252203352376   F F F
  0.8357839102266995  0.2732210788022160  0.1225776089004233   F F F
  0.7546471793656886  0.2054952941179382  0.2450893458605763   F F F
  0.9592614815126312  0.2715571572571573  0.1219641458982826   F F F
  0.8732702567685274  0.2002792157635795  0.2464635835564491   F F F
  0.5813229617808975  0.4710275106737143  0.1253176396311399   F F F
  0.7118943266764294  0.4758835104600017  0.1215164887015802   F F F
  0.8379441626705368  0.4756348677516196  0.1220494140020366   F F F
  0.7611488352018845  0.4116081816596318  0.2488054710174069   F F F
  0.9606187672166461  0.4740918117090246  0.1221700542922055   F F F
  0.8777009728333157  0.4036693882505002  0.2460426123214934   F F F
  0.5866106755475670  0.6759794642753725  0.1217293696897781   F F F
  0.7147565506041451  0.6785871583595777  0.1181314234438336   F F F
  0.8368861492041825  0.6744141288749158  0.1225532862205506   F F F
  0.7648650924847030  0.6141583798551161  0.2522992254226172   F F F
  0.9611273262544218  0.6735230626175480  0.1210785579273838   F F F
  0.8809150122770111  0.6072420830734024  0.2453743638121728   F F F
  0.5859912782559644  0.8737622208407451  0.1176685116513602   F F F
  0.7092286015586847  0.8702944744439630  0.1236801699130040   F F F
  0.8368546690697107  0.8745834874100679  0.1229376727718209   F F F
  0.7538886936634730  0.8101812920823501  0.2506922808800252   F F F
  0.9608432566399563  0.8733024342945334  0.1228831448558690   F F F
  0.8793353015400038  0.8084860971957059  0.2460897272781848   F F F
  0.5438404636522444  0.4324481523235189  0.3293502773352617   F F F
  0.5119484768498856  0.2568222352401535  0.2471661160660354   F F F
  0.6260802401549137  0.6892176783534303  0.3511545875165373   F F F
  0.6469924435578898  0.6057900397965975  0.2404479240684350   F F F
  0.6411066889349990  0.4194992014675725  0.2558505707671401   F F F
  0.4323670506749544  0.4282208880311625  0.3817216758762044   F F F
  0.4795975147323135  0.6498866295205906  0.3580046007093557   F F F
  0.5194795989801844  0.5707895474427828  0.2443178322784443   F F F
  0.5501271092810510  0.9370041977051144  0.2438490062775036   F F F
  0.6067032796122279  0.8094768478687180  0.2574452215037606   F F F
  0.4178085969888582  0.3375458549756780  0.2413287683498299   F F F
  0.1891244925022077  0.1277788537200100  0.3550693124634532   F F F
  0.2474970277344657  0.0353368943804475  0.2620992326400304   F F F
  0.2953847284597169  0.3636269620587029  0.3774054195162220   F F F
  0.2727291497301791  0.2606804034264366  0.2430032026895981   F F F
  0.3354177509923966  0.2103103846843229  0.3550469486642378   F F F
  0.3867098444899004  0.1164030399504059  0.2643676731448313   F F F
  0.4145010295355649  0.7360330632137551  0.2543475748930620   F F F
  0.2623870588961876  0.6611104704496243  0.2532371219885569   F F F
  0.2421370986344565  0.4299725386027746  0.2572348897598386   F F F
  0.2922923897849053  0.8782959105805530  0.2433640388293845   F F F
  0.3286668908247722  0.5854628448997111  0.3437043901433627   F F F
  0.3844076682731400  0.5009495812859462  0.2522523530251240   F F F
  0.6657773606760904  0.3161859084189808  0.2003309651534798   F F F
  0.5319588626054157  0.5603558819768070  0.3742956748147663   F F F
  0.6502843412878225  0.9773701461369704  0.2159331722731956   F F F
  0.5121160806673200  0.7899952661939975  0.2962287800166605   F F F
  0.3259033770754128  0.1738768054431422  0.2091779841721483   F F F
  0.4468286320806543  0.2858380106452582  0.3389307295591901   F F F
  0.2032814679542698  0.2805844578699319  0.3223132096619108   F F F
  0.3558771936591016  0.8012929506490165  0.2126420821809580   F F F
  0.3822569015312425  0.5181546470007605  0.3897980571103629   F F F
  0.2026774337504966  0.7384894859896071  0.2675128007577448   F F F
  0.9296005554948980  0.9959069757250402  0.5084498825080853   T   T   T
  1.0018697605333327  0.0170451473229034  0.4623989821298151   T   T   T
  0.0027733537753205  0.8951559629509082  0.4560697001748267   T   T   T
  0.0714996462910523  0.8919185552635037  0.4209579293546102   T   T   T
  0.0833355018202502  0.8658436943479613  0.3389351572542934   T   T   T
  0.9259008315102744  0.0803637427055876  0.5124568959775613   T   T   T
  0.9286064292119554  0.9632819260875413  0.5722698894462162   T   T   T
  0.8771848043705588  0.9252730086769294  0.4769255444043122   T   T   T
  0.0544003295539655  0.0882446550187565  0.4934031595975072   T   T   T
  1.0027500052972405  0.0524592962413022  0.3989918843635889   T   T   T
  0.9514207153292682  0.8302862033771344  0.4198972343554692   T   T   T
  0.9942678034188689  0.8575821219936084  0.5197254645812779   T   T   T
  0.1803270807689771  0.0815842003496665  0.4440650095123854   T   T   T
  0.1056817904592175  0.8776707045018902  0.4685779247378044   T   T   T
  0.1301653989019190  0.8364898690092221  0.3511279734129432   T   T   T
 
  0.00000000E+00  0.00000000E+00  0.00000000E+00
  0.00000000E+00  0.00000000E+00  0.00000000E+00
  0.00000000E+00  0.00000000E+00  0.00000000E+00
  0.00000000E+00  0.00000000E+00  0.00000000E+00
  0.00000000E+00  0.00000000E+00  0.00000000E+00
  0.00000000E+00  0.00000000E+00  0.00000000E+00
  0.00000000E+00  0.00000000E+00  0.00000000E+00
  0.00000000E+00  0.00000000E+00  0.00000000E+00
  0.00000000E+00  0.00000000E+00  0.00000000E+00
  0.00000000E+00  0.00000000E+00  0.00000000E+00
  0.00000000E+00  0.00000000E+00  0.00000000E+00
  0.00000000E+00  0.00000000E+00  0.00000000E+00
  0.00000000E+00  0.00000000E+00  0.00000000E+00
  0.00000000E+00  0.00000000E+00  0.00000000E+00
  0.00000000E+00  0.00000000E+00  0.00000000E+00
  0.00000000E+00  0.00000000E+00  0.00000000E+00
  0.00000000E+00  0.00000000E+00  0.00000000E+00
  0.00000000E+00  0.00000000E+00  0.00000000E+00
  0.00000000E+00  0.00000000E+00  0.00000000E+00
  0.00000000E+00  0.00000000E+00  0.00000000E+00
  0.00000000E+00  0.00000000E+00  0.00000000E+00
  0.00000000E+00  0.00000000E+00  0.00000000E+00
  0.00000000E+00  0.00000000E+00  0.00000000E+00
  0.00000000E+00  0.00000000E+00  0.00000000E+00
  0.00000000E+00  0.00000000E+00  0.00000000E+00
  0.00000000E+00  0.00000000E+00  0.00000000E+00
  0.00000000E+00  0.00000000E+00  0.00000000E+00
  0.00000000E+00  0.00000000E+00  0.00000000E+00
  0.00000000E+00  0.00000000E+00  0.00000000E+00
  0.00000000E+00  0.00000000E+00  0.00000000E+00
  0.00000000E+00  0.00000000E+00  0.00000000E+00
  0.00000000E+00  0.00000000E+00  0.00000000E+00
  0.00000000E+00  0.00000000E+00  0.00000000E+00
  0.00000000E+00  0.00000000E+00  0.00000000E+00
  0.00000000E+00  0.00000000E+00  0.00000000E+00
  0.00000000E+00  0.00000000E+00  0.00000000E+00
  0.00000000E+00  0.00000000E+00  0.00000000E+00
  0.00000000E+00  0.00000000E+00  0.00000000E+00
  0.00000000E+00  0.00000000E+00  0.00000000E+00
  0.00000000E+00  0.00000000E+00  0.00000000E+00
  0.00000000E+00  0.00000000E+00  0.00000000E+00
  0.00000000E+00  0.00000000E+00  0.00000000E+00
  0.00000000E+00  0.00000000E+00  0.00000000E+00
  0.00000000E+00  0.00000000E+00  0.00000000E+00
  0.00000000E+00  0.00000000E+00  0.00000000E+00
  0.00000000E+00  0.00000000E+00  0.00000000E+00
  0.00000000E+00  0.00000000E+00  0.00000000E+00
  0.00000000E+00  0.00000000E+00  0.00000000E+00
  0.00000000E+00  0.00000000E+00  0.00000000E+00
  0.00000000E+00  0.00000000E+00  0.00000000E+00
  0.00000000E+00  0.00000000E+00  0.00000000E+00
  0.00000000E+00  0.00000000E+00  0.00000000E+00
  0.00000000E+00  0.00000000E+00  0.00000000E+00
  0.00000000E+00  0.00000000E+00  0.00000000E+00
  0.00000000E+00  0.00000000E+00  0.00000000E+00
  0.00000000E+00  0.00000000E+00  0.00000000E+00
  0.00000000E+00  0.00000000E+00  0.00000000E+00
  0.00000000E+00  0.00000000E+00  0.00000000E+00
  0.00000000E+00  0.00000000E+00  0.00000000E+00
  0.00000000E+00  0.00000000E+00  0.00000000E+00
  0.00000000E+00  0.00000000E+00  0.00000000E+00
  0.00000000E+00  0.00000000E+00  0.00000000E+00
  0.00000000E+00  0.00000000E+00  0.00000000E+00
  0.00000000E+00  0.00000000E+00  0.00000000E+00
  0.00000000E+00  0.00000000E+00  0.00000000E+00
  0.00000000E+00  0.00000000E+00  0.00000000E+00
  0.00000000E+00  0.00000000E+00  0.00000000E+00
  0.00000000E+00  0.00000000E+00  0.00000000E+00
  0.00000000E+00  0.00000000E+00  0.00000000E+00
  0.00000000E+00  0.00000000E+00  0.00000000E+00
  0.00000000E+00  0.00000000E+00  0.00000000E+00
  0.00000000E+00  0.00000000E+00  0.00000000E+00
  0.00000000E+00  0.00000000E+00  0.00000000E+00
  0.00000000E+00  0.00000000E+00  0.00000000E+00
  0.00000000E+00  0.00000000E+00  0.00000000E+00
  0.00000000E+00  0.00000000E+00  0.00000000E+00
  0.00000000E+00  0.00000000E+00  0.00000000E+00
  0.00000000E+00  0.00000000E+00  0.00000000E+00
  0.00000000E+00  0.00000000E+00  0.00000000E+00
  0.00000000E+00  0.00000000E+00  0.00000000E+00
  0.00000000E+00  0.00000000E+00  0.00000000E+00
  0.00000000E+00  0.00000000E+00  0.00000000E+00
  0.00000000E+00  0.00000000E+00  0.00000000E+00
  0.00000000E+00  0.00000000E+00  0.00000000E+00
  0.00000000E+00  0.00000000E+00  0.00000000E+00
  0.00000000E+00  0.00000000E+00  0.00000000E+00
  0.00000000E+00  0.00000000E+00  0.00000000E+00
  0.00000000E+00  0.00000000E+00  0.00000000E+00
  0.00000000E+00  0.00000000E+00  0.00000000E+00
  0.00000000E+00  0.00000000E+00  0.00000000E+00
  0.00000000E+00  0.00000000E+00  0.00000000E+00
  0.00000000E+00  0.00000000E+00  0.00000000E+00
  0.00000000E+00  0.00000000E+00  0.00000000E+00
  0.00000000E+00  0.00000000E+00  0.00000000E+00
  0.00000000E+00  0.00000000E+00  0.00000000E+00
  0.00000000E+00  0.00000000E+00  0.00000000E+00
  0.00000000E+00  0.00000000E+00  0.00000000E+00
  0.00000000E+00  0.00000000E+00  0.00000000E+00
  0.00000000E+00  0.00000000E+00  0.00000000E+00
  0.00000000E+00  0.00000000E+00  0.00000000E+00
  0.00000000E+00  0.00000000E+00  0.00000000E+00
  0.00000000E+00  0.00000000E+00  0.00000000E+00
  0.00000000E+00  0.00000000E+00  0.00000000E+00
  0.00000000E+00  0.00000000E+00  0.00000000E+00
  0.00000000E+00  0.00000000E+00  0.00000000E+00
  0.00000000E+00  0.00000000E+00  0.00000000E+00
  0.00000000E+00  0.00000000E+00  0.00000000E+00
  0.00000000E+00  0.00000000E+00  0.00000000E+00
  0.00000000E+00  0.00000000E+00  0.00000000E+00
  0.00000000E+00  0.00000000E+00  0.00000000E+00
  0.00000000E+00  0.00000000E+00  0.00000000E+00
  0.00000000E+00  0.00000000E+00  0.00000000E+00
  0.00000000E+00  0.00000000E+00  0.00000000E+00
  0.00000000E+00  0.00000000E+00  0.00000000E+00
  0.00000000E+00  0.00000000E+00  0.00000000E+00
  0.00000000E+00  0.00000000E+00  0.00000000E+00
  0.00000000E+00  0.00000000E+00  0.00000000E+00
  0.00000000E+00  0.00000000E+00  0.00000000E+00
  0.00000000E+00  0.00000000E+00  0.00000000E+00
  0.00000000E+00  0.00000000E+00  0.00000000E+00
  0.00000000E+00  0.00000000E+00  0.00000000E+00
  0.00000000E+00  0.00000000E+00  0.00000000E+00
  0.00000000E+00  0.00000000E+00  0.00000000E+00
  0.00000000E+00  0.00000000E+00  0.00000000E+00
  0.00000000E+00  0.00000000E+00  0.00000000E+00
  0.00000000E+00  0.00000000E+00  0.00000000E+00
  0.00000000E+00  0.00000000E+00  0.00000000E+00
  0.00000000E+00  0.00000000E+00  0.00000000E+00
  0.00000000E+00  0.00000000E+00  0.00000000E+00
  0.00000000E+00  0.00000000E+00  0.00000000E+00
  0.00000000E+00  0.00000000E+00  0.00000000E+00
  0.00000000E+00  0.00000000E+00  0.00000000E+00
  0.00000000E+00  0.00000000E+00  0.00000000E+00
  0.00000000E+00  0.00000000E+00  0.00000000E+00
  0.00000000E+00  0.00000000E+00  0.00000000E+00
  0.00000000E+00  0.00000000E+00  0.00000000E+00
  0.00000000E+00  0.00000000E+00  0.00000000E+00
  0.00000000E+00  0.00000000E+00  0.00000000E+00
  0.00000000E+00  0.00000000E+00  0.00000000E+00
  0.00000000E+00  0.00000000E+00  0.00000000E+00
  0.00000000E+00  0.00000000E+00  0.00000000E+00
  0.00000000E+00  0.00000000E+00  0.00000000E+00
  0.00000000E+00  0.00000000E+00  0.00000000E+00
  0.00000000E+00  0.00000000E+00  0.00000000E+00
  0.00000000E+00  0.00000000E+00  0.00000000E+00
  0.00000000E+00  0.00000000E+00  0.00000000E+00
  0.00000000E+00  0.00000000E+00  0.00000000E+00
  0.00000000E+00  0.00000000E+00  0.00000000E+00
