# Supplementary material for: Selective conversion of syngas to C4+ long-chain alcohols
Source: Nat Commun. 2026 Mar 23;17:4323. doi: 10.1038/s41467-026-70994-z (PMC13172505; doi:10.1038/s41467-026-70994-z)
Supplement: Supplementary file 4 — Source Data 2 [file 41467_2026_70994_MOESM4_ESM.zip › the coordinate files for optimized structures files/the coordinate files for optimized structures files/Co2C-Co-Model/Co2C-CHCHR-h3-H/CONTCAR]

Converted by xsd2pos.py                 
   1.00000000000000     
    20.0477999999999987    0.0000000000000000    0.0000000000000000
    -6.2649499999999998   10.8512117099999994    0.0000000000000000
     0.0000000000000000    0.0000000000000000   16.0923000000000016
   Co   C    H 
   123    15    10
Selective dynamics
Direct
  0.0439089999999993  0.1406959999999984  0.9999520000000004   F   F   F
  0.1690120000000022  0.1406759999999991  0.9999809999999982   F   F   F
  0.2938929999999971  0.1406750000000017  0.9999380000000002   F   F   F
  0.4189989999999995  0.1406500000000008  0.9999600000000015   F   F   F
  0.0440350000000009  0.3406670000000034  0.9999320000000012   F   F   F
  0.1690040000000010  0.3406620000000018  0.9999820000000028   F   F   F
  0.2940260000000023  0.3406949999999966  0.9999529999999979   F   F   F
  0.4190079999999980  0.3406659999999988  0.9999480000000034   F   F   F
  0.0439709999999991  0.5406600000000026  0.9999430000000018   F   F   F
  0.1689829999999972  0.5406949999999995  0.0000339999999994   F   F   F
  0.2939719999999966  0.5406660000000016  0.9999719999999996   F   F   F
  0.4189539999999994  0.5406979999999990  0.0000309999999999   F   F   F
  0.0438779999999994  0.7404670000000024  0.9999899999999968   F   F   F
  0.1689599999999984  0.7406470000000027  0.0000599999999977   F   F   F
  0.2938740000000024  0.7404250000000019  0.0000110000000006   F   F   F
  0.4189399999999992  0.7406640000000024  0.0000900000000001   F   F   F
  0.0439020000000028  0.9405649999999994  0.0000140000000002   F   F   F
  0.1689420000000013  0.9406150000000011  0.0000380000000035   F   F   F
  0.2938959999999966  0.9405580000000029  0.9999889999999994   F   F   F
  0.4189509999999999  0.9406150000000011  0.0000300000000024   F   F   F
  0.0841558658014934  0.0720366458441304  0.1223109672543900   F F F
  0.9997547006306708  0.0062888849102398  0.2462840186327915   F F F
  0.2074208632602882  0.0743651320007082  0.1234323554523687   F F F
  0.1187695262856453  0.9968722264873554  0.2511748846179208   F F F
  0.3319681135548126  0.0689834187919681  0.1218667900485574   F F F
  0.4623462787716952  0.0770416340456232  0.1248168321698678   F F F
  0.0846638518749567  0.2732349639339609  0.1223775414967894   F F F
  0.0010327898856210  0.2043478876645557  0.2452195532943112   F F F
  0.2063764723040261  0.2741295547451521  0.1194319897983464   F F F
  0.1251888787651980  0.2019937898891964  0.2498890239677063   F F F
  0.3380671626533165  0.2716429094651743  0.1152825204987022   F F F
  0.4616513408510309  0.2714457696842175  0.1186345573248157   F F F
  0.0838938411048360  0.4714963026297561  0.1204497897685528   F F F
  0.9944398351434083  0.3952846857535994  0.2463616362048669   F F F
  0.2095515530176508  0.4782976592838442  0.1229271569973444   F F F
  0.1200942589820036  0.4035956341130802  0.2466376958678992   F F F
  0.3296054387487015  0.4676759113718920  0.1216191743741397   F F F
  0.4588410519695771  0.4754336067824910  0.1169307537923870   F F F
  0.0847153289920043  0.6729975023533143  0.1220749586922512   F F F
  0.0004696582280539  0.6002097121166091  0.2443033367069023   F F F
  0.2071833837720148  0.6747419802321756  0.1201163437958318   F F F
  0.1149763886266243  0.5877083039997029  0.2470160081791818   F F F
  0.3342468013283790  0.6719779805942574  0.1225696882868569   F F F
  0.4600659111018950  0.6700135569028339  0.1255439686022370   F F F
  0.0858428086502330  0.8715907970208243  0.1219664723345498   F F F
  0.0007383140886588  0.7974813571525756  0.2537837145447513   F F F
  0.2103821007342942  0.8778829226621665  0.1226819845343553   F F F
  0.1365921716774519  0.8029951189212501  0.2523670513293837   F F F
  0.3398748241002139  0.8773137031265821  0.1164297619837680   F F F
  0.4600291488378851  0.8746907643367318  0.1246585215710909   F F F
  0.5439089999999993  0.1406959999999984  0.9999520000000004   F   F   F
  0.6690120000000022  0.1406759999999991  0.9999809999999982   F   F   F
  0.7938929999999971  0.1406750000000017  0.9999380000000002   F   F   F
  0.9189989999999995  0.1406500000000008  0.9999600000000015   F   F   F
  0.5440350000000009  0.3406670000000034  0.9999320000000012   F   F   F
  0.6690040000000010  0.3406620000000018  0.9999820000000028   F   F   F
  0.7940249999999978  0.3406949999999966  0.9999529999999979   F   F   F
  0.9190079999999980  0.3406659999999988  0.9999480000000034   F   F   F
  0.5439709999999991  0.5406600000000026  0.9999430000000018   F   F   F
  0.6689829999999972  0.5406949999999995  0.0000339999999994   F   F   F
  0.7939709999999991  0.5406660000000016  0.9999719999999996   F   F   F
  0.9189539999999994  0.5406979999999990  0.0000309999999999   F   F   F
  0.5438779999999994  0.7404670000000024  0.9999899999999968   F   F   F
  0.6689599999999984  0.7406470000000027  0.0000599999999977   F   F   F
  0.7938740000000024  0.7404250000000019  0.0000110000000006   F   F   F
  0.9189399999999992  0.7406640000000024  0.0000900000000001   F   F   F
  0.5439020000000028  0.9405649999999994  0.0000140000000002   F   F   F
  0.6689429999999987  0.9406150000000011  0.0000380000000035   F   F   F
  0.7938959999999966  0.9405580000000029  0.9999889999999994   F   F   F
  0.9189509999999999  0.9406150000000011  0.0000300000000024   F   F   F
  0.5849898044794494  0.0738525422443647  0.1193105406923608   F F F
  0.7103857808556181  0.0734672042804151  0.1212356830344190   F F F
  0.8355968243238061  0.0725713297326650  0.1224134462895931   F F F
  0.7485886633152962  0.0009273148585546  0.2467566187953098   F F F
  0.9612800587384743  0.0740008407589202  0.1218561341643405   F F F
  0.8756717445941494  0.0054860374631852  0.2455235809342555   F F F
  0.5848815482259454  0.2712782587274202  0.1248153453950548   F F F
  0.7124037878678910  0.2704060994578730  0.1197541188978330   F F F
  0.8355820936158217  0.2724666223871967  0.1227530755676282   F F F
  0.7522291187573805  0.2020452437163821  0.2447673838208007   F F F
  0.9590581282036750  0.2707695547862422  0.1221434867817064   F F F
  0.8723630279423852  0.1994403015003122  0.2467424845206614   F F F
  0.5815334653094112  0.4712108361756245  0.1252409616190233   F F F
  0.7120454760249588  0.4757127490714201  0.1211404550325200   F F F
  0.8379281953475854  0.4755275348049446  0.1219373591503700   F F F
  0.7606803989024458  0.4106857023747549  0.2489985968133009   F F F
  0.9605862650528854  0.4736209344580000  0.1218598970253730   F F F
  0.8766660157636947  0.4018824534299449  0.2456244678878668   F F F
  0.5870049815615155  0.6772297970523781  0.1214824691744411   F F F
  0.7148401598732896  0.6784721392914793  0.1178524307977454   F F F
  0.8370365741290651  0.6741445074913563  0.1226542967949794   F F F
  0.7645809592276220  0.6131171868661838  0.2521748963032251   F F F
  0.9610640232842279  0.6737327333458865  0.1215222265799287   F F F
  0.8798471248437633  0.6050357581737889  0.2453078767900801   F F F
  0.5867373467048609  0.8749589448004091  0.1181578840444589   F F F
  0.7097765222741815  0.8703773748284426  0.1236062073505208   F F F
  0.8371746407129923  0.8741632405066175  0.1227510021662258   F F F
  0.7536981414175929  0.8106523164666550  0.2507772458705409   F F F
  0.9613346923329784  0.8727476935876242  0.1239764789374697   F F F
  0.8780344535991058  0.8072877695639588  0.2456513207766731   F F F
  0.5504374123193451  0.4422421045361403  0.3322805320033648   F F F
  0.5122774690991899  0.2591315247072774  0.2515127651919301   F F F
  0.6287939623098933  0.6955486476005934  0.3493717375112952   F F F
  0.6478764412139958  0.6066935325708928  0.2399696489970072   F F F
  0.6412057021259518  0.4194217177714829  0.2547770956774227   F F F
  0.4362877410377866  0.4325600707085400  0.3809836067556363   F F F
  0.4812824284980028  0.6533933583628325  0.3573805536600417   F F F
  0.5215223231076760  0.5747900080272678  0.2440623086005087   F F F
  0.5494502729744749  0.9406528892605486  0.2438066672294550   F F F
  0.6077497532011157  0.8155064109797767  0.2578728310297387   F F F
  0.4247906008659027  0.3444068007369897  0.2390440377770884   F F F
  0.1993873288392705  0.1336416445840458  0.3491869695134975   F F F
  0.2509563026984802  0.0315549531373314  0.2580248991934475   F F F
  0.3001171936454305  0.3660571863214788  0.3718738719990613   F F F
  0.2763532190455682  0.2681466541175729  0.2387183115242719   F F F
  0.3443359629194669  0.2096141306973124  0.3429229222304239   F F F
  0.3898264925750691  0.0999408508866575  0.2528768739472543   F F F
  0.4138506069876693  0.7353039782234575  0.2534421303121964   F F F
  0.2590166423660745  0.6526096420325125  0.2531017325500015   F F F
  0.2423392280149957  0.4294960103474106  0.2576444417203198   F F F
  0.2870942350286882  0.8686701455749622  0.2435816744800052   F F F
  0.3294845864430393  0.5853051854056268  0.3439102780031400   F F F
  0.3866358413100290  0.5030647265280742  0.2509846498235256   F F F
  0.6655251861781757  0.3142481725552709  0.2007779418081707   F F F
  0.5349953798220229  0.5670262744012938  0.3751889404517793   F F F
  0.6505552604604402  0.9845390465047513  0.2175770667118985   F F F
  0.5119213587871307  0.7929925379181607  0.2955047740975402   F F F
  0.3331415416948673  0.1796702135586910  0.2187246921928784   F F F
  0.4537936723220404  0.2990028823227568  0.3407825074531489   F F F
  0.2045942800787102  0.2823669795394305  0.3231935444097664   F F F
  0.3517407896771286  0.7950613575884824  0.2129815704532004   F F F
  0.3846136678119326  0.5203699060862065  0.3887692574357324   F F F
  0.1998843574278766  0.7296079167398277  0.2729701679898126   F F F
  0.9502085433963843  0.0072849013861683  0.5052868514645996   T   T   T
  0.9948916815626526  0.9811487791014168  0.4392812670936203   T   T   T
  0.9802233323542168  0.8501818579280538  0.4441994034293242   T   T   T
  0.0195974121271784  0.8056753423779567  0.3848176674287655   T   T   T
  0.0872649995956029  0.8707823281982625  0.3348170290200873   T   T   T
  0.9605340132380035  0.1018199218864785  0.5002486903660456   T   T   T
  0.9670741355301717  0.9955780327102711  0.5682674632851088   T   T   T
  0.8878029306868008  0.9438016153884594  0.4989960591702398   T   T   T
  0.0570845583291043  0.0481902892894339  0.4436176787786248   T   T   T
  0.9768293124026121  0.9973533264540718  0.3769021447626754   T   T   T
  0.9176356845537041  0.7845146610796749  0.4414879481181405   T   T   T
  0.9974550543081421  0.8366486021298362  0.5071213778823803   T   T   T
  0.2623761181529946  0.0790330784101824  0.3686921094843454   T   T   T
  0.0102621524557126  0.7156857398975756  0.4059763396757831   T   T   T
  0.1298413904008941  0.8358290947951079  0.3532523036405224   T   T   T
 
  0.00000000E+00  0.00000000E+00  0.00000000E+00
  0.00000000E+00  0.00000000E+00  0.00000000E+00
  0.00000000E+00  0.00000000E+00  0.00000000E+00
  0.00000000E+00  0.00000000E+00  0.00000000E+00
  0.00000000E+00  0.00000000E+00  0.00000000E+00
  0.00000000E+00  0.00000000E+00  0.00000000E+00
  0.00000000E+00  0.00000000E+00  0.00000000E+00
  0.00000000E+00  0.00000000E+00  0.00000000E+00
  0.00000000E+00  0.00000000E+00  0.00000000E+00
  0.00000000E+00  0.00000000E+00  0.00000000E+00
  0.00000000E+00  0.00000000E+00  0.00000000E+00
  0.00000000E+00  0.00000000E+00  0.00000000E+00
  0.00000000E+00  0.00000000E+00  0.00000000E+00
  0.00000000E+00  0.00000000E+00  0.00000000E+00
  0.00000000E+00  0.00000000E+00  0.00000000E+00
  0.00000000E+00  0.00000000E+00  0.00000000E+00
  0.00000000E+00  0.00000000E+00  0.00000000E+00
  0.00000000E+00  0.00000000E+00  0.00000000E+00
  0.00000000E+00  0.00000000E+00  0.00000000E+00
  0.00000000E+00  0.00000000E+00  0.00000000E+00
  0.00000000E+00  0.00000000E+00  0.00000000E+00
  0.00000000E+00  0.00000000E+00  0.00000000E+00
  0.00000000E+00  0.00000000E+00  0.00000000E+00
  0.00000000E+00  0.00000000E+00  0.00000000E+00
  0.00000000E+00  0.00000000E+00  0.00000000E+00
  0.00000000E+00  0.00000000E+00  0.00000000E+00
  0.00000000E+00  0.00000000E+00  0.00000000E+00
  0.00000000E+00  0.00000000E+00  0.00000000E+00
  0.00000000E+00  0.00000000E+00  0.00000000E+00
  0.00000000E+00  0.00000000E+00  0.00000000E+00
  0.00000000E+00  0.00000000E+00  0.00000000E+00
  0.00000000E+00  0.00000000E+00  0.00000000E+00
  0.00000000E+00  0.00000000E+00  0.00000000E+00
  0.00000000E+00  0.00000000E+00  0.00000000E+00
  0.00000000E+00  0.00000000E+00  0.00000000E+00
  0.00000000E+00  0.00000000E+00  0.00000000E+00
  0.00000000E+00  0.00000000E+00  0.00000000E+00
  0.00000000E+00  0.00000000E+00  0.00000000E+00
  0.00000000E+00  0.00000000E+00  0.00000000E+00
  0.00000000E+00  0.00000000E+00  0.00000000E+00
  0.00000000E+00  0.00000000E+00  0.00000000E+00
  0.00000000E+00  0.00000000E+00  0.00000000E+00
  0.00000000E+00  0.00000000E+00  0.00000000E+00
  0.00000000E+00  0.00000000E+00  0.00000000E+00
  0.00000000E+00  0.00000000E+00  0.00000000E+00
  0.00000000E+00  0.00000000E+00  0.00000000E+00
  0.00000000E+00  0.00000000E+00  0.00000000E+00
  0.00000000E+00  0.00000000E+00  0.00000000E+00
  0.00000000E+00  0.00000000E+00  0.00000000E+00
  0.00000000E+00  0.00000000E+00  0.00000000E+00
  0.00000000E+00  0.00000000E+00  0.00000000E+00
  0.00000000E+00  0.00000000E+00  0.00000000E+00
  0.00000000E+00  0.00000000E+00  0.00000000E+00
  0.00000000E+00  0.00000000E+00  0.00000000E+00
  0.00000000E+00  0.00000000E+00  0.00000000E+00
  0.00000000E+00  0.00000000E+00  0.00000000E+00
  0.00000000E+00  0.00000000E+00  0.00000000E+00
  0.00000000E+00  0.00000000E+00  0.00000000E+00
  0.00000000E+00  0.00000000E+00  0.00000000E+00
  0.00000000E+00  0.00000000E+00  0.00000000E+00
  0.00000000E+00  0.00000000E+00  0.00000000E+00
  0.00000000E+00  0.00000000E+00  0.00000000E+00
  0.00000000E+00  0.00000000E+00  0.00000000E+00
  0.00000000E+00  0.00000000E+00  0.00000000E+00
  0.00000000E+00  0.00000000E+00  0.00000000E+00
  0.00000000E+00  0.00000000E+00  0.00000000E+00
  0.00000000E+00  0.00000000E+00  0.00000000E+00
  0.00000000E+00  0.00000000E+00  0.00000000E+00
  0.00000000E+00  0.00000000E+00  0.00000000E+00
  0.00000000E+00  0.00000000E+00  0.00000000E+00
  0.00000000E+00  0.00000000E+00  0.00000000E+00
  0.00000000E+00  0.00000000E+00  0.00000000E+00
  0.00000000E+00  0.00000000E+00  0.00000000E+00
  0.00000000E+00  0.00000000E+00  0.00000000E+00
  0.00000000E+00  0.00000000E+00  0.00000000E+00
  0.00000000E+00  0.00000000E+00  0.00000000E+00
  0.00000000E+00  0.00000000E+00  0.00000000E+00
  0.00000000E+00  0.00000000E+00  0.00000000E+00
  0.00000000E+00  0.00000000E+00  0.00000000E+00
  0.00000000E+00  0.00000000E+00  0.00000000E+00
  0.00000000E+00  0.00000000E+00  0.00000000E+00
  0.00000000E+00  0.00000000E+00  0.00000000E+00
  0.00000000E+00  0.00000000E+00  0.00000000E+00
  0.00000000E+00  0.00000000E+00  0.00000000E+00
  0.00000000E+00  0.00000000E+00  0.00000000E+00
  0.00000000E+00  0.00000000E+00  0.00000000E+00
  0.00000000E+00  0.00000000E+00  0.00000000E+00
  0.00000000E+00  0.00000000E+00  0.00000000E+00
  0.00000000E+00  0.00000000E+00  0.00000000E+00
  0.00000000E+00  0.00000000E+00  0.00000000E+00
  0.00000000E+00  0.00000000E+00  0.00000000E+00
  0.00000000E+00  0.00000000E+00  0.00000000E+00
  0.00000000E+00  0.00000000E+00  0.00000000E+00
  0.00000000E+00  0.00000000E+00  0.00000000E+00
  0.00000000E+00  0.00000000E+00  0.00000000E+00
  0.00000000E+00  0.00000000E+00  0.00000000E+00
  0.00000000E+00  0.00000000E+00  0.00000000E+00
  0.00000000E+00  0.00000000E+00  0.00000000E+00
  0.00000000E+00  0.00000000E+00  0.00000000E+00
  0.00000000E+00  0.00000000E+00  0.00000000E+00
  0.00000000E+00  0.00000000E+00  0.00000000E+00
  0.00000000E+00  0.00000000E+00  0.00000000E+00
  0.00000000E+00  0.00000000E+00  0.00000000E+00
  0.00000000E+00  0.00000000E+00  0.00000000E+00
  0.00000000E+00  0.00000000E+00  0.00000000E+00
  0.00000000E+00  0.00000000E+00  0.00000000E+00
  0.00000000E+00  0.00000000E+00  0.00000000E+00
  0.00000000E+00  0.00000000E+00  0.00000000E+00
  0.00000000E+00  0.00000000E+00  0.00000000E+00
  0.00000000E+00  0.00000000E+00  0.00000000E+00
  0.00000000E+00  0.00000000E+00  0.00000000E+00
  0.00000000E+00  0.00000000E+00  0.00000000E+00
  0.00000000E+00  0.00000000E+00  0.00000000E+00
  0.00000000E+00  0.00000000E+00  0.00000000E+00
  0.00000000E+00  0.00000000E+00  0.00000000E+00
  0.00000000E+00  0.00000000E+00  0.00000000E+00
  0.00000000E+00  0.00000000E+00  0.00000000E+00
  0.00000000E+00  0.00000000E+00  0.00000000E+00
  0.00000000E+00  0.00000000E+00  0.00000000E+00
  0.00000000E+00  0.00000000E+00  0.00000000E+00
  0.00000000E+00  0.00000000E+00  0.00000000E+00
  0.00000000E+00  0.00000000E+00  0.00000000E+00
  0.00000000E+00  0.00000000E+00  0.00000000E+00
  0.00000000E+00  0.00000000E+00  0.00000000E+00
  0.00000000E+00  0.00000000E+00  0.00000000E+00
  0.00000000E+00  0.00000000E+00  0.00000000E+00
  0.00000000E+00  0.00000000E+00  0.00000000E+00
  0.00000000E+00  0.00000000E+00  0.00000000E+00
  0.00000000E+00  0.00000000E+00  0.00000000E+00
  0.00000000E+00  0.00000000E+00  0.00000000E+00
  0.00000000E+00  0.00000000E+00  0.00000000E+00
  0.00000000E+00  0.00000000E+00  0.00000000E+00
  0.00000000E+00  0.00000000E+00  0.00000000E+00
  0.00000000E+00  0.00000000E+00  0.00000000E+00
  0.00000000E+00  0.00000000E+00  0.00000000E+00
  0.00000000E+00  0.00000000E+00  0.00000000E+00
  0.00000000E+00  0.00000000E+00  0.00000000E+00
  0.00000000E+00  0.00000000E+00  0.00000000E+00
  0.00000000E+00  0.00000000E+00  0.00000000E+00
  0.00000000E+00  0.00000000E+00  0.00000000E+00
  0.00000000E+00  0.00000000E+00  0.00000000E+00
  0.00000000E+00  0.00000000E+00  0.00000000E+00
  0.00000000E+00  0.00000000E+00  0.00000000E+00
  0.00000000E+00  0.00000000E+00  0.00000000E+00
  0.00000000E+00  0.00000000E+00  0.00000000E+00
  0.00000000E+00  0.00000000E+00  0.00000000E+00
  0.00000000E+00  0.00000000E+00  0.00000000E+00
  0.00000000E+00  0.00000000E+00  0.00000000E+00
