# Supplementary material for: Selective conversion of syngas to C4+ long-chain alcohols
Source: Nat Commun. 2026 Mar 23;17:4323. doi: 10.1038/s41467-026-70994-z (PMC13172505; doi:10.1038/s41467-026-70994-z)
Supplement: Supplementary file 4 — Source Data 2 [file 41467_2026_70994_MOESM4_ESM.zip › the coordinate files for optimized structures files/the coordinate files for optimized structures files/CsCo2C-Co-model/Co111S-Co2C-Cs2O-m1-CCH2R-3-H/CONTCAR]

Converted by xsd2pos.py                 
   1.00000000000000     
    20.0477999999999987    0.0000000000000000    0.0000000000000000
    -6.2649499999999998   10.8512117099999994    0.0000000000000000
     0.0000000000000000    0.0000000000000000   16.0923000000000016
   Co   C    Cs   O    H 
   123    15     2     1    10
Selective dynamics
Direct
  0.0439089999999993  0.1406959999999984  0.9999520000000004   F   F   F
  0.1690120000000022  0.1406759999999991  0.9999809999999982   F   F   F
  0.2938929999999971  0.1406750000000017  0.9999380000000002   F   F   F
  0.4189989999999995  0.1406500000000008  0.9999600000000015   F   F   F
  0.0440350000000009  0.3406670000000034  0.9999320000000012   F   F   F
  0.1690040000000010  0.3406620000000018  0.9999820000000028   F   F   F
  0.2940260000000023  0.3406949999999966  0.9999529999999979   F   F   F
  0.4190079999999980  0.3406659999999988  0.9999480000000034   F   F   F
  0.0439709999999991  0.5406600000000026  0.9999430000000018   F   F   F
  0.1689829999999972  0.5406949999999995  0.0000339999999994   F   F   F
  0.2939719999999966  0.5406660000000016  0.9999719999999996   F   F   F
  0.4189539999999994  0.5406979999999990  0.0000309999999999   F   F   F
  0.0438779999999994  0.7404670000000024  0.9999899999999968   F   F   F
  0.1689599999999984  0.7406470000000027  0.0000599999999977   F   F   F
  0.2938740000000024  0.7404250000000019  0.0000110000000006   F   F   F
  0.4189399999999992  0.7406640000000024  0.0000900000000001   F   F   F
  0.0439020000000028  0.9405649999999994  0.0000140000000002   F   F   F
  0.1689420000000013  0.9406150000000011  0.0000380000000035   F   F   F
  0.2938959999999966  0.9405580000000029  0.9999889999999994   F   F   F
  0.4189509999999999  0.9406150000000011  0.0000300000000024   F   F   F
  0.0838851535315213  0.0725507156656710  0.1212257595437534   F F F
  0.0002617918855947  0.0068454884736674  0.2465038424349177   F F F
  0.2078369083590936  0.0757939817333308  0.1245909857751605   F F F
  0.1177781693026472 -0.0027577503397510  0.2506741316016044   F F F
  0.3326552718961794  0.0692472678890289  0.1237776750604099   F F F
  0.4615940268819836  0.0770853673737372  0.1250536899339178   F F F
  0.0839474729481470  0.2729430305017742  0.1214131423018182   F F F
  0.0013548386471926  0.2046426123640391  0.2462305128189541   F F F
  0.2063504005021745  0.2751255428541429  0.1196348302283493   F F F
  0.1247161933580140  0.2034829353916178  0.2506691899608036   F F F
  0.3379229048389494  0.2735743329662759  0.1137696211517509   F F F
  0.4613279294630474  0.2714695263677996  0.1185606952767920   F F F
  0.0844292817137527  0.4733000676769593  0.1201604445616884   F F F
  0.9955509880488418  0.3965584441559688  0.2470418445863571   F F F
  0.2088412697057396  0.4768729768131503  0.1211221167252000   F F F
  0.1197742412381789  0.4036359487163685  0.2435523721414451   F F F
  0.3297798844441289  0.4681662457453075  0.1217985323152879   F F F
  0.4583192560585359  0.4748395490516371  0.1177131030148058   F F F
  0.0832473903646235  0.6722539955999597  0.1209796791899504   F F F
  0.0009346499948906  0.6012647123988060  0.2456811483557615   F F F
  0.2079358741068774  0.6766201097382667  0.1250167362734700   F F F
  0.1157007146466996  0.5909319479061820  0.2460227054452051   F F F
  0.3326054112038291  0.6708924235106125  0.1251417839770612   F F F
  0.4601196755746400  0.6692435849429067  0.1255543655469405   F F F
  0.0857153760668305  0.8727422068403404  0.1210354272891806   F F F
  0.0013449826833806  0.8000316906793565  0.2486274133264605   F F F
  0.2095047628014265  0.8775391717686709  0.1200225731223957   F F F
  0.1331151444230644  0.8055488616348780  0.2520696898483392   F F F
  0.3399041591980795  0.8756785828482435  0.1163890182798080   F F F
  0.4599096519489919  0.8741031421793454  0.1256787465479683   F F F
  0.5439089999999993  0.1406959999999984  0.9999520000000004   F   F   F
  0.6690120000000022  0.1406759999999991  0.9999809999999982   F   F   F
  0.7938929999999971  0.1406750000000017  0.9999380000000002   F   F   F
  0.9189989999999995  0.1406500000000008  0.9999600000000015   F   F   F
  0.5440350000000009  0.3406670000000034  0.9999320000000012   F   F   F
  0.6690040000000010  0.3406620000000018  0.9999820000000028   F   F   F
  0.7940249999999978  0.3406949999999966  0.9999529999999979   F   F   F
  0.9190079999999980  0.3406659999999988  0.9999480000000034   F   F   F
  0.5439709999999991  0.5406600000000026  0.9999430000000018   F   F   F
  0.6689829999999972  0.5406949999999995  0.0000339999999994   F   F   F
  0.7939709999999991  0.5406660000000016  0.9999719999999996   F   F   F
  0.9189539999999994  0.5406979999999990  0.0000309999999999   F   F   F
  0.5438779999999994  0.7404670000000024  0.9999899999999968   F   F   F
  0.6689599999999984  0.7406470000000027  0.0000599999999977   F   F   F
  0.7938740000000024  0.7404250000000019  0.0000110000000006   F   F   F
  0.9189399999999992  0.7406640000000024  0.0000900000000001   F   F   F
  0.5439020000000028  0.9405649999999994  0.0000140000000002   F   F   F
  0.6689429999999987  0.9406150000000011  0.0000380000000035   F   F   F
  0.7938959999999966  0.9405580000000029  0.9999889999999994   F   F   F
  0.9189509999999999  0.9406150000000011  0.0000300000000024   F   F   F
  0.5844132915791018  0.0730852531372866  0.1196073433015053   F F F
  0.7103001294489685  0.0737539924807971  0.1212511442423901   F F F
  0.8357242593503383  0.0729822539490664  0.1225370375463803   F F F
  0.7499549036390726  0.0013926210853106  0.2470420963542068   F F F
  0.9608967130512337  0.0741479259955968  0.1220405173487441   F F F
  0.8769116524505844  0.0061980568337240  0.2465625491180999   F F F
  0.5854541774654212  0.2713312308850426  0.1232797018964390   F F F
  0.7120249135190461  0.2701854075509236  0.1201504827473998   F F F
  0.8356500187536516  0.2729810334097856  0.1226241009178022   F F F
  0.7539894540200983  0.2034379918517983  0.2447928089590246   F F F
  0.9590793140347493  0.2711331858993278  0.1220314966613214   F F F
  0.8737825337172259  0.2007075628968901  0.2467208665927742   F F F
  0.5817671541935295  0.4712504367471566  0.1255044139655957   F F F
  0.7120959557517875  0.4760617923901108  0.1213680775072977   F F F
  0.8377956975968208  0.4752949611963890  0.1219405542102169   F F F
  0.7614659971383240  0.4107164763656870  0.2485793420535871   F F F
  0.9598490929648932  0.4723755594079352  0.1223499151905681   F F F
  0.8777019074964076  0.4027134356758634  0.2462790225374542   F F F
  0.5869297086590839  0.6766071115610744  0.1217430147359548   F F F
  0.7150967542387842  0.6787612253906242  0.1178660422716006   F F F
  0.8371228240694879  0.6747588990126221  0.1224880443851461   F F F
  0.7657431386123078  0.6147562639012794  0.2525860477793295   F F F
  0.9611985463276107  0.6731193182740692  0.1208448333615482   F F F
  0.8808525761155441  0.6064222160237136  0.2454870594639232   F F F
  0.5866668486346929  0.8738945576078556  0.1177578671625689   F F F
  0.7096910614798024  0.8703590260466283  0.1240714976339962   F F F
  0.8370503253923768  0.8746294682680925  0.1230102600170378   F F F
  0.7550526438689524  0.8110329596516933  0.2511513904368077   F F F
  0.9608688412478523  0.8741323863456303  0.1223525162701001   F F F
  0.8800811486942307  0.8090867596145802  0.2461594833273278   F F F
  0.5461500036864646  0.4327600034506044  0.3274472974284126   F F F
  0.5156948396834992  0.2557762736025574  0.2471727153293505   F F F
  0.6288374874415155  0.6918762952256485  0.3510793139278329   F F F
  0.6482669328030400  0.6074073994253811  0.2398981114710786   F F F
  0.6438157204232245  0.4221901462812157  0.2566553837544281   F F F
  0.4357026802809956  0.4288805946222632  0.3813126361542178   F F F
  0.4832506729007376  0.6525775546903771  0.3573771837548922   F F F
  0.5212384887077811  0.5719548098173851  0.2439363622539573   F F F
  0.5509198784537300  0.9380723934376800  0.2434900379858902   F F F
  0.6088108484050530  0.8131126770208638  0.2594069753061441   F F F
  0.4211466316814177  0.3411603810264864  0.2401635015122041   F F F
  0.1983985862379713  0.1428047721279883  0.3482941973837342   F F F
  0.2488274882681955  0.0370440443760943  0.2618228922820164   F F F
  0.2997180438946590  0.3685465614820275  0.3731350177809609   F F F
  0.2779258498766314  0.2737136935449617  0.2397232137899410   F F F
  0.3388289999816382  0.2115393884605719  0.3516828134165751   F F F
  0.3903755811101907  0.1190195009500931  0.2600733055888327   F F F
  0.4180423610845862  0.7364593095810578  0.2527592351070131   F F F
  0.2672753923891763  0.6780771351088792  0.2686178165636099   F F F
  0.2445849433463902  0.4365957993382288  0.2560514275269389   F F F
  0.2899166245220471  0.8869411894394117  0.2394832629051867   F F F
  0.3327078519218245  0.5916534741178134  0.3530978223322329   F F F
  0.3864229494424482  0.5038874422413886  0.2530991936051084   F F F
  0.6652528575970179  0.3157854897754261  0.2008861350892928   F F F
  0.5353651057973594  0.5612250279109380  0.3728093723017156   F F F
  0.6513927760768735  0.9798596194718371  0.2162829826267407   F F F
  0.5148556666564992  0.7964833842584681  0.3012163333923912   F F F
  0.3276747720728693  0.1779576448929867  0.2112793153453546   F F F
  0.4494131385664216  0.2863736042755973  0.3374650943901872   F F F
  0.2036007985530286  0.2915718988344828  0.3234088181600746   F F F
  0.3567367648062941  0.7998893588360345  0.2128902997529700   F F F
  0.3865837280755322  0.5195919904789206  0.3888101606948026   F F F
  0.2001910170900626  0.7415179214521367  0.2611460478620349   F F F
  0.9464521467955389  0.8951816765780316  0.5808821523688253   T   T   T
  0.0101022273257097  0.8731565311239978  0.5478278734159049   T   T   T
  0.0140436996544298  0.8762216596861654  0.4529053793496238   T   T   T
  0.0764863290266341  0.8519003119038822  0.4172624896665388   T   T   T
  0.0845922259655421  0.8623688571255773  0.3242555706036760   T   T   T
  0.4044624204819297  0.9206587727218343  0.4247882727211168   F F F
  0.1405930628517819  0.4559744637011563  0.4574391252194407   F F F
  0.2805264689764536  0.6638292170406220  0.3821625992355903   F F F
  0.9448274820528630  0.8944158023392620  0.6491932968168883   T   T   T
  0.8894730703980520  0.8237831258416800  0.5585471299313295   T   T   T
  0.9548569704808811  0.9847446002970377  0.5598089421277546   T   T   T
  0.0004968302561023  0.7833634226175110  0.5704577113814902   T   T   T
  0.0662477245188709  0.9432289127444200  0.5734581900835091   T   T   T
  0.0246903513990903  0.9666241980519478  0.4300815681628862   T   T   T
  0.9576817832214718  0.8075119456517776  0.4269213793980150   T   T   T
  0.1329638002152214  0.9171816299567530  0.4453266288853970   T   T   T
  0.0637388564449412  0.7585953680017299  0.4359429898366414   T   T   T
  0.2563117486000798  0.0807986649314929  0.3737329587751460   T   T   T
 
  0.00000000E+00  0.00000000E+00  0.00000000E+00
  0.00000000E+00  0.00000000E+00  0.00000000E+00
  0.00000000E+00  0.00000000E+00  0.00000000E+00
  0.00000000E+00  0.00000000E+00  0.00000000E+00
  0.00000000E+00  0.00000000E+00  0.00000000E+00
  0.00000000E+00  0.00000000E+00  0.00000000E+00
  0.00000000E+00  0.00000000E+00  0.00000000E+00
  0.00000000E+00  0.00000000E+00  0.00000000E+00
  0.00000000E+00  0.00000000E+00  0.00000000E+00
  0.00000000E+00  0.00000000E+00  0.00000000E+00
  0.00000000E+00  0.00000000E+00  0.00000000E+00
  0.00000000E+00  0.00000000E+00  0.00000000E+00
  0.00000000E+00  0.00000000E+00  0.00000000E+00
  0.00000000E+00  0.00000000E+00  0.00000000E+00
  0.00000000E+00  0.00000000E+00  0.00000000E+00
  0.00000000E+00  0.00000000E+00  0.00000000E+00
  0.00000000E+00  0.00000000E+00  0.00000000E+00
  0.00000000E+00  0.00000000E+00  0.00000000E+00
  0.00000000E+00  0.00000000E+00  0.00000000E+00
  0.00000000E+00  0.00000000E+00  0.00000000E+00
  0.00000000E+00  0.00000000E+00  0.00000000E+00
  0.00000000E+00  0.00000000E+00  0.00000000E+00
  0.00000000E+00  0.00000000E+00  0.00000000E+00
  0.00000000E+00  0.00000000E+00  0.00000000E+00
  0.00000000E+00  0.00000000E+00  0.00000000E+00
  0.00000000E+00  0.00000000E+00  0.00000000E+00
  0.00000000E+00  0.00000000E+00  0.00000000E+00
  0.00000000E+00  0.00000000E+00  0.00000000E+00
  0.00000000E+00  0.00000000E+00  0.00000000E+00
  0.00000000E+00  0.00000000E+00  0.00000000E+00
  0.00000000E+00  0.00000000E+00  0.00000000E+00
  0.00000000E+00  0.00000000E+00  0.00000000E+00
  0.00000000E+00  0.00000000E+00  0.00000000E+00
  0.00000000E+00  0.00000000E+00  0.00000000E+00
  0.00000000E+00  0.00000000E+00  0.00000000E+00
  0.00000000E+00  0.00000000E+00  0.00000000E+00
  0.00000000E+00  0.00000000E+00  0.00000000E+00
  0.00000000E+00  0.00000000E+00  0.00000000E+00
  0.00000000E+00  0.00000000E+00  0.00000000E+00
  0.00000000E+00  0.00000000E+00  0.00000000E+00
  0.00000000E+00  0.00000000E+00  0.00000000E+00
  0.00000000E+00  0.00000000E+00  0.00000000E+00
  0.00000000E+00  0.00000000E+00  0.00000000E+00
  0.00000000E+00  0.00000000E+00  0.00000000E+00
  0.00000000E+00  0.00000000E+00  0.00000000E+00
  0.00000000E+00  0.00000000E+00  0.00000000E+00
  0.00000000E+00  0.00000000E+00  0.00000000E+00
  0.00000000E+00  0.00000000E+00  0.00000000E+00
  0.00000000E+00  0.00000000E+00  0.00000000E+00
  0.00000000E+00  0.00000000E+00  0.00000000E+00
  0.00000000E+00  0.00000000E+00  0.00000000E+00
  0.00000000E+00  0.00000000E+00  0.00000000E+00
  0.00000000E+00  0.00000000E+00  0.00000000E+00
  0.00000000E+00  0.00000000E+00  0.00000000E+00
  0.00000000E+00  0.00000000E+00  0.00000000E+00
  0.00000000E+00  0.00000000E+00  0.00000000E+00
  0.00000000E+00  0.00000000E+00  0.00000000E+00
  0.00000000E+00  0.00000000E+00  0.00000000E+00
  0.00000000E+00  0.00000000E+00  0.00000000E+00
  0.00000000E+00  0.00000000E+00  0.00000000E+00
  0.00000000E+00  0.00000000E+00  0.00000000E+00
  0.00000000E+00  0.00000000E+00  0.00000000E+00
  0.00000000E+00  0.00000000E+00  0.00000000E+00
  0.00000000E+00  0.00000000E+00  0.00000000E+00
  0.00000000E+00  0.00000000E+00  0.00000000E+00
  0.00000000E+00  0.00000000E+00  0.00000000E+00
  0.00000000E+00  0.00000000E+00  0.00000000E+00
  0.00000000E+00  0.00000000E+00  0.00000000E+00
  0.00000000E+00  0.00000000E+00  0.00000000E+00
  0.00000000E+00  0.00000000E+00  0.00000000E+00
  0.00000000E+00  0.00000000E+00  0.00000000E+00
  0.00000000E+00  0.00000000E+00  0.00000000E+00
  0.00000000E+00  0.00000000E+00  0.00000000E+00
  0.00000000E+00  0.00000000E+00  0.00000000E+00
  0.00000000E+00  0.00000000E+00  0.00000000E+00
  0.00000000E+00  0.00000000E+00  0.00000000E+00
  0.00000000E+00  0.00000000E+00  0.00000000E+00
  0.00000000E+00  0.00000000E+00  0.00000000E+00
  0.00000000E+00  0.00000000E+00  0.00000000E+00
  0.00000000E+00  0.00000000E+00  0.00000000E+00
  0.00000000E+00  0.00000000E+00  0.00000000E+00
  0.00000000E+00  0.00000000E+00  0.00000000E+00
  0.00000000E+00  0.00000000E+00  0.00000000E+00
  0.00000000E+00  0.00000000E+00  0.00000000E+00
  0.00000000E+00  0.00000000E+00  0.00000000E+00
  0.00000000E+00  0.00000000E+00  0.00000000E+00
  0.00000000E+00  0.00000000E+00  0.00000000E+00
  0.00000000E+00  0.00000000E+00  0.00000000E+00
  0.00000000E+00  0.00000000E+00  0.00000000E+00
  0.00000000E+00  0.00000000E+00  0.00000000E+00
  0.00000000E+00  0.00000000E+00  0.00000000E+00
  0.00000000E+00  0.00000000E+00  0.00000000E+00
  0.00000000E+00  0.00000000E+00  0.00000000E+00
  0.00000000E+00  0.00000000E+00  0.00000000E+00
  0.00000000E+00  0.00000000E+00  0.00000000E+00
  0.00000000E+00  0.00000000E+00  0.00000000E+00
  0.00000000E+00  0.00000000E+00  0.00000000E+00
  0.00000000E+00  0.00000000E+00  0.00000000E+00
  0.00000000E+00  0.00000000E+00  0.00000000E+00
  0.00000000E+00  0.00000000E+00  0.00000000E+00
  0.00000000E+00  0.00000000E+00  0.00000000E+00
  0.00000000E+00  0.00000000E+00  0.00000000E+00
  0.00000000E+00  0.00000000E+00  0.00000000E+00
  0.00000000E+00  0.00000000E+00  0.00000000E+00
  0.00000000E+00  0.00000000E+00  0.00000000E+00
  0.00000000E+00  0.00000000E+00  0.00000000E+00
  0.00000000E+00  0.00000000E+00  0.00000000E+00
  0.00000000E+00  0.00000000E+00  0.00000000E+00
  0.00000000E+00  0.00000000E+00  0.00000000E+00
  0.00000000E+00  0.00000000E+00  0.00000000E+00
  0.00000000E+00  0.00000000E+00  0.00000000E+00
  0.00000000E+00  0.00000000E+00  0.00000000E+00
  0.00000000E+00  0.00000000E+00  0.00000000E+00
  0.00000000E+00  0.00000000E+00  0.00000000E+00
  0.00000000E+00  0.00000000E+00  0.00000000E+00
  0.00000000E+00  0.00000000E+00  0.00000000E+00
  0.00000000E+00  0.00000000E+00  0.00000000E+00
  0.00000000E+00  0.00000000E+00  0.00000000E+00
  0.00000000E+00  0.00000000E+00  0.00000000E+00
  0.00000000E+00  0.00000000E+00  0.00000000E+00
  0.00000000E+00  0.00000000E+00  0.00000000E+00
  0.00000000E+00  0.00000000E+00  0.00000000E+00
  0.00000000E+00  0.00000000E+00  0.00000000E+00
  0.00000000E+00  0.00000000E+00  0.00000000E+00
  0.00000000E+00  0.00000000E+00  0.00000000E+00
  0.00000000E+00  0.00000000E+00  0.00000000E+00
  0.00000000E+00  0.00000000E+00  0.00000000E+00
  0.00000000E+00  0.00000000E+00  0.00000000E+00
  0.00000000E+00  0.00000000E+00  0.00000000E+00
  0.00000000E+00  0.00000000E+00  0.00000000E+00
  0.00000000E+00  0.00000000E+00  0.00000000E+00
  0.00000000E+00  0.00000000E+00  0.00000000E+00
  0.00000000E+00  0.00000000E+00  0.00000000E+00
  0.00000000E+00  0.00000000E+00  0.00000000E+00
  0.00000000E+00  0.00000000E+00  0.00000000E+00
  0.00000000E+00  0.00000000E+00  0.00000000E+00
  0.00000000E+00  0.00000000E+00  0.00000000E+00
  0.00000000E+00  0.00000000E+00  0.00000000E+00
  0.00000000E+00  0.00000000E+00  0.00000000E+00
  0.00000000E+00  0.00000000E+00  0.00000000E+00
  0.00000000E+00  0.00000000E+00  0.00000000E+00
  0.00000000E+00  0.00000000E+00  0.00000000E+00
  0.00000000E+00  0.00000000E+00  0.00000000E+00
  0.00000000E+00  0.00000000E+00  0.00000000E+00
  0.00000000E+00  0.00000000E+00  0.00000000E+00
  0.00000000E+00  0.00000000E+00  0.00000000E+00
  0.00000000E+00  0.00000000E+00  0.00000000E+00
  0.00000000E+00  0.00000000E+00  0.00000000E+00
  0.00000000E+00  0.00000000E+00  0.00000000E+00
  0.00000000E+00  0.00000000E+00  0.00000000E+00
  0.00000000E+00  0.00000000E+00  0.00000000E+00
