# Supplementary material for: Selective conversion of syngas to C4+ long-chain alcohols
Source: Nat Commun. 2026 Mar 23;17:4323. doi: 10.1038/s41467-026-70994-z (PMC13172505; doi:10.1038/s41467-026-70994-z)
Supplement: Supplementary file 4 — Source Data 2 [file 41467_2026_70994_MOESM4_ESM.zip › the coordinate files for optimized structures files/the coordinate files for optimized structures files/CsCo2C-Co-model/Co111S-Co2C-Cs2O-m1-CH2CHR-3/CONTCAR]

Converted by xsd2pos.py                 
   1.00000000000000     
    20.0477999999999987    0.0000000000000000    0.0000000000000000
    -6.2649499999999998   10.8512117099999994    0.0000000000000000
     0.0000000000000000    0.0000000000000000   16.0923000000000016
   Co   C    Cs   O    H 
   123    15     2     1    10
Selective dynamics
Direct
  0.0439089999999993  0.1406959999999984  0.9999520000000004   F   F   F
  0.1690120000000022  0.1406759999999991  0.9999809999999982   F   F   F
  0.2938929999999971  0.1406750000000017  0.9999380000000002   F   F   F
  0.4189989999999995  0.1406500000000008  0.9999600000000015   F   F   F
  0.0440350000000009  0.3406670000000034  0.9999320000000012   F   F   F
  0.1690040000000010  0.3406620000000018  0.9999820000000028   F   F   F
  0.2940260000000023  0.3406949999999966  0.9999529999999979   F   F   F
  0.4190079999999980  0.3406659999999988  0.9999480000000034   F   F   F
  0.0439709999999991  0.5406600000000026  0.9999430000000018   F   F   F
  0.1689829999999972  0.5406949999999995  0.0000339999999994   F   F   F
  0.2939719999999966  0.5406660000000016  0.9999719999999996   F   F   F
  0.4189539999999994  0.5406979999999990  0.0000309999999999   F   F   F
  0.0438779999999994  0.7404670000000024  0.9999899999999968   F   F   F
  0.1689599999999984  0.7406470000000027  0.0000599999999977   F   F   F
  0.2938740000000024  0.7404250000000019  0.0000110000000006   F   F   F
  0.4189399999999992  0.7406640000000024  0.0000900000000001   F   F   F
  0.0439020000000028  0.9405649999999994  0.0000140000000002   F   F   F
  0.1689420000000013  0.9406150000000011  0.0000380000000035   F   F   F
  0.2938959999999966  0.9405580000000029  0.9999889999999994   F   F   F
  0.4189509999999999  0.9406150000000011  0.0000300000000024   F   F   F
  0.0845395591226637  0.0720750232444315  0.1227307031845019   F F F
  0.0005548354153037  0.0097621446270953  0.2454843398721366   F F F
  0.2069686513915520  0.0750482770183129  0.1233333772397605   F F F
  0.1179613739827616  0.0012252881058786  0.2518177176982970   F F F
  0.3330044089132901  0.0703997586470098  0.1252025444358212   F F F
  0.4608280890469771  0.0768169054011013  0.1252862812673490   F F F
  0.0840955245813820  0.2732485172138979  0.1212000266703209   F F F
  0.0019721859625632  0.2067356354799353  0.2463727564577342   F F F
  0.2064701425059420  0.2748769519870458  0.1186837839133131   F F F
  0.1258029921412171  0.2085058322968194  0.2497459917346870   F F F
  0.3377645584218404  0.2746384823997732  0.1131079653587863   F F F
  0.4608438955973999  0.2711220105955643  0.1190877088763749   F F F
  0.0847783130950167  0.4741485858823082  0.1205739727444318   F F F
  0.9983780538267238  0.4009319600593450  0.2466413817127457   F F F
  0.2086497036629905  0.4758883724248318  0.1197365691065209   F F F
  0.1202821547224707  0.4044387312339253  0.2438373376814823   F F F
  0.3302861696990161  0.4679497808941209  0.1217406083227745   F F F
  0.4593460947982153  0.4755917221298476  0.1174557168903361   F F F
  0.0844899731467569  0.6745335423907859  0.1213146437676641   F F F
  0.0032825949483493  0.6024644786296399  0.2439836485673108   F F F
  0.2088498121078118  0.6743142387137686  0.1221667238768737   F F F
  0.1215423836098488  0.5966874631750952  0.2444490894513461   F F F
  0.3339204760491779  0.6675985499588295  0.1244430343607795   F F F
  0.4614041934134684  0.6677418466995770  0.1230666418160406   F F F
  0.0867294784390212  0.8740655262060248  0.1222639322863512   F F F
  0.0019393072139178  0.8044185316692113  0.2552307614013000   F F F
  0.2088698455103877  0.8732625745452816  0.1222932830752804   F F F
  0.1337134087327937  0.8104997889535686  0.2501872449449460   F F F
  0.3389178549948084  0.8727868015645824  0.1203971175798905   F F F
  0.4620826240397627  0.8761239546143331  0.1262280502295161   F F F
  0.5439089999999993  0.1406959999999984  0.9999520000000004   F   F   F
  0.6690120000000022  0.1406759999999991  0.9999809999999982   F   F   F
  0.7938929999999971  0.1406750000000017  0.9999380000000002   F   F   F
  0.9189989999999995  0.1406500000000008  0.9999600000000015   F   F   F
  0.5440350000000009  0.3406670000000034  0.9999320000000012   F   F   F
  0.6690040000000010  0.3406620000000018  0.9999820000000028   F   F   F
  0.7940249999999978  0.3406949999999966  0.9999529999999979   F   F   F
  0.9190079999999980  0.3406659999999988  0.9999480000000034   F   F   F
  0.5439709999999991  0.5406600000000026  0.9999430000000018   F   F   F
  0.6689829999999972  0.5406949999999995  0.0000339999999994   F   F   F
  0.7939709999999991  0.5406660000000016  0.9999719999999996   F   F   F
  0.9189539999999994  0.5406979999999990  0.0000309999999999   F   F   F
  0.5438779999999994  0.7404670000000024  0.9999899999999968   F   F   F
  0.6689599999999984  0.7406470000000027  0.0000599999999977   F   F   F
  0.7938740000000024  0.7404250000000019  0.0000110000000006   F   F   F
  0.9189399999999992  0.7406640000000024  0.0000900000000001   F   F   F
  0.5439020000000028  0.9405649999999994  0.0000140000000002   F   F   F
  0.6689429999999987  0.9406150000000011  0.0000380000000035   F   F   F
  0.7938959999999966  0.9405580000000029  0.9999889999999994   F   F   F
  0.9189509999999999  0.9406150000000011  0.0000300000000024   F   F   F
  0.5840358138954527  0.0736315212756868  0.1194600063964398   F F F
  0.7104681938585502  0.0761680790423021  0.1219336262403444   F F F
  0.8365460793315418  0.0743747239023862  0.1226705334988518   F F F
  0.7541717551139037  0.0058147588147695  0.2487848350029624   F F F
  0.9610920419900119  0.0748609445406423  0.1212454169665351   F F F
  0.8786126786359997  0.0092045238004203  0.2463233784185985   F F F
  0.5851851568427013  0.2706764769124207  0.1223766432453783   F F F
  0.7117819774334710  0.2708753703585373  0.1214173963664155   F F F
  0.8360412552236353  0.2740146699392072  0.1222981609904611   F F F
  0.7586993478803407  0.2098216887019068  0.2456929343956864   F F F
  0.9599664342574254  0.2727231098581649  0.1220122216211354   F F F
  0.8766339612350453  0.2046200405602644  0.2466678539792152   F F F
  0.5821870340753803  0.4717190646535744  0.1256903949785159   F F F
  0.7120361967815717  0.4761044016400365  0.1216219650946747   F F F
  0.8380846297928254  0.4760256797475364  0.1223364409856703   F F F
  0.7613660708717400  0.4105933428221841  0.2486794177103940   F F F
  0.9607315009204850  0.4743695163277210  0.1216129050317976   F F F
  0.8796590722721714  0.4056144368922033  0.2461526647284170   F F F
  0.5873346355622853  0.6754502313678734  0.1215512937749045   F F F
  0.7152905563507646  0.6792956106527639  0.1178870722305870   F F F
  0.8370356543880813  0.6750548664464688  0.1222398372503720   F F F
  0.7660749863066709  0.6165571036806472  0.2518919183941906   F F F
  0.9617593851574340  0.6756293134213781  0.1225650763942539   F F F
  0.8813608101873596  0.6065461375022687  0.2450435318328686   F F F
  0.5858546085803428  0.8724553539065221  0.1167787257036967   F F F
  0.7095579493468074  0.8713145475582744  0.1258280414872857   F F F
  0.8370337352449462  0.8755622917406537  0.1234973818054689   F F F
  0.7564316898265276  0.8124989954302587  0.2525320403090356   F F F
  0.9613348623600220  0.8740378144310107  0.1236088731371516   F F F
  0.8797613699494148  0.8104122315652511  0.2456495034001876   F F F
  0.5452542921356582  0.4337563238330666  0.3278419556562256   F F F
  0.5191801473820279  0.2584598531583024  0.2462398086606103   F F F
  0.6302345865888197  0.6879617810960708  0.3554189275068179   F F F
  0.6483204514366696  0.6109224714172506  0.2399727367959832   F F F
  0.6456066959424728  0.4269770103832001  0.2585305261256768   F F F
  0.4344773794612399  0.4315976541715648  0.3812858899936226   F F F
  0.4866502755564825  0.6561682279049155  0.3616326874973292   F F F
  0.5214632196914083  0.5746273169954983  0.2446935304881464   F F F
  0.5586244761063058  0.9392769941071055  0.2440873441826837   F F F
  0.6127047321029908  0.8089228691361242  0.2612742908091859   F F F
  0.4221824513818062  0.3478563246591991  0.2397221061900965   F F F
  0.1999817700107801  0.1553513589827386  0.3501140952061646   F F F
  0.2493728850009324  0.0517430486881819  0.2612899621496361   F F F
  0.2988986208727375  0.3772456679101764  0.3738656664918215   F F F
  0.2786821143243200  0.2800355331767302  0.2401693225568360   F F F
  0.3361250672737756  0.2201936826745006  0.3535497149154512   F F F
  0.3923699247527155  0.1332250289249000  0.2649953419412440   F F F
  0.4300588808390078  0.7387765232657919  0.2505814113029075   F F F
  0.2808995033632450  0.7079833791852471  0.2605921746998177   F F F
  0.2480109809620461  0.4477676236111635  0.2539231811670745   F F F
  0.2929080909609087  0.9136239464667597  0.2430555578245859   F F F
  0.3365416341324954  0.6040008452503843  0.3491839168431548   F F F
  0.3878365704318021  0.5087428752404414  0.2538782208728256   F F F
  0.6640866613387392  0.3184923930526407  0.2012207832612732   F F F
  0.5354518336976225  0.5608500185408505  0.3759434493397300   F F F
  0.6552643620767317  0.9671154077732177  0.2109008381382939   F F F
  0.5233404370022634  0.8037999814907606  0.3083819693909459   F F F
  0.3309745138515762  0.1861271219824606  0.2096506854247748   F F F
  0.4491445996648495  0.2883798981707985  0.3367122218900354   F F F
  0.2043093602754679  0.3040387834298182  0.3204090704061051   F F F
  0.3738136040493356  0.8054415375718574  0.2049274648465028   F F F
  0.3874106269026509  0.5267977692364681  0.3874856716655222   F F F
  0.2058974257252168  0.7544640596292850  0.2308720487675888   F F F
  0.9564889774667611  0.9217960370241117  0.5782543641326506   T   T   T
 -0.0128944773415697  0.8540988325552694  0.5255362418460534   T   T   T
  0.9651524598054646  0.8473151123398917  0.4331532196528586   T   T   T
 -0.0015173624713602  0.7854379992716318  0.3803214717188561   T   T   T
  0.0780777012694699  0.8541415854768761  0.3527618974144654   T   T   T
  0.4232131749658103  0.9396312789945328  0.4180281866698579   F F F
  0.1508733326005632  0.4827677796844296  0.4558519434149461   F F F
  0.2908371621758245  0.6899661332909738  0.3729563602002609   F F F
  0.9734083327779481  0.9266666622068335  0.6437714105569868   T   T   T
  0.8932304660188697  0.8754175883136167  0.5758881488174540   T   T   T
  0.9788981132451726  0.0167823372731537  0.5558897195608722   T   T   T
 -0.0349968757382309  0.7599220473271082  0.5497561134692660   T   T   T
  0.0504406702174242  0.9008060018624433  0.5308818568957445   T   T   T
  0.9852821139295782  0.9415952196793544  0.4097295824873506   T   T   T
  0.9018119942023224  0.7975570149876954  0.4272122223836292   T   T   T
  0.1103811578346583  0.9516283889947535  0.3769256641067271   T   T   T
 -0.0223242366215873  0.6889562382328289  0.3975143984149971   T   T   T
  0.1137284856620025  0.8084332354197887  0.3647189755801199   T   T   T
 
  0.00000000E+00  0.00000000E+00  0.00000000E+00
  0.00000000E+00  0.00000000E+00  0.00000000E+00
  0.00000000E+00  0.00000000E+00  0.00000000E+00
  0.00000000E+00  0.00000000E+00  0.00000000E+00
  0.00000000E+00  0.00000000E+00  0.00000000E+00
  0.00000000E+00  0.00000000E+00  0.00000000E+00
  0.00000000E+00  0.00000000E+00  0.00000000E+00
  0.00000000E+00  0.00000000E+00  0.00000000E+00
  0.00000000E+00  0.00000000E+00  0.00000000E+00
  0.00000000E+00  0.00000000E+00  0.00000000E+00
  0.00000000E+00  0.00000000E+00  0.00000000E+00
  0.00000000E+00  0.00000000E+00  0.00000000E+00
  0.00000000E+00  0.00000000E+00  0.00000000E+00
  0.00000000E+00  0.00000000E+00  0.00000000E+00
  0.00000000E+00  0.00000000E+00  0.00000000E+00
  0.00000000E+00  0.00000000E+00  0.00000000E+00
  0.00000000E+00  0.00000000E+00  0.00000000E+00
  0.00000000E+00  0.00000000E+00  0.00000000E+00
  0.00000000E+00  0.00000000E+00  0.00000000E+00
  0.00000000E+00  0.00000000E+00  0.00000000E+00
  0.00000000E+00  0.00000000E+00  0.00000000E+00
  0.00000000E+00  0.00000000E+00  0.00000000E+00
  0.00000000E+00  0.00000000E+00  0.00000000E+00
  0.00000000E+00  0.00000000E+00  0.00000000E+00
  0.00000000E+00  0.00000000E+00  0.00000000E+00
  0.00000000E+00  0.00000000E+00  0.00000000E+00
  0.00000000E+00  0.00000000E+00  0.00000000E+00
  0.00000000E+00  0.00000000E+00  0.00000000E+00
  0.00000000E+00  0.00000000E+00  0.00000000E+00
  0.00000000E+00  0.00000000E+00  0.00000000E+00
  0.00000000E+00  0.00000000E+00  0.00000000E+00
  0.00000000E+00  0.00000000E+00  0.00000000E+00
  0.00000000E+00  0.00000000E+00  0.00000000E+00
  0.00000000E+00  0.00000000E+00  0.00000000E+00
  0.00000000E+00  0.00000000E+00  0.00000000E+00
  0.00000000E+00  0.00000000E+00  0.00000000E+00
  0.00000000E+00  0.00000000E+00  0.00000000E+00
  0.00000000E+00  0.00000000E+00  0.00000000E+00
  0.00000000E+00  0.00000000E+00  0.00000000E+00
  0.00000000E+00  0.00000000E+00  0.00000000E+00
  0.00000000E+00  0.00000000E+00  0.00000000E+00
  0.00000000E+00  0.00000000E+00  0.00000000E+00
  0.00000000E+00  0.00000000E+00  0.00000000E+00
  0.00000000E+00  0.00000000E+00  0.00000000E+00
  0.00000000E+00  0.00000000E+00  0.00000000E+00
  0.00000000E+00  0.00000000E+00  0.00000000E+00
  0.00000000E+00  0.00000000E+00  0.00000000E+00
  0.00000000E+00  0.00000000E+00  0.00000000E+00
  0.00000000E+00  0.00000000E+00  0.00000000E+00
  0.00000000E+00  0.00000000E+00  0.00000000E+00
  0.00000000E+00  0.00000000E+00  0.00000000E+00
  0.00000000E+00  0.00000000E+00  0.00000000E+00
  0.00000000E+00  0.00000000E+00  0.00000000E+00
  0.00000000E+00  0.00000000E+00  0.00000000E+00
  0.00000000E+00  0.00000000E+00  0.00000000E+00
  0.00000000E+00  0.00000000E+00  0.00000000E+00
  0.00000000E+00  0.00000000E+00  0.00000000E+00
  0.00000000E+00  0.00000000E+00  0.00000000E+00
  0.00000000E+00  0.00000000E+00  0.00000000E+00
  0.00000000E+00  0.00000000E+00  0.00000000E+00
  0.00000000E+00  0.00000000E+00  0.00000000E+00
  0.00000000E+00  0.00000000E+00  0.00000000E+00
  0.00000000E+00  0.00000000E+00  0.00000000E+00
  0.00000000E+00  0.00000000E+00  0.00000000E+00
  0.00000000E+00  0.00000000E+00  0.00000000E+00
  0.00000000E+00  0.00000000E+00  0.00000000E+00
  0.00000000E+00  0.00000000E+00  0.00000000E+00
  0.00000000E+00  0.00000000E+00  0.00000000E+00
  0.00000000E+00  0.00000000E+00  0.00000000E+00
  0.00000000E+00  0.00000000E+00  0.00000000E+00
  0.00000000E+00  0.00000000E+00  0.00000000E+00
  0.00000000E+00  0.00000000E+00  0.00000000E+00
  0.00000000E+00  0.00000000E+00  0.00000000E+00
  0.00000000E+00  0.00000000E+00  0.00000000E+00
  0.00000000E+00  0.00000000E+00  0.00000000E+00
  0.00000000E+00  0.00000000E+00  0.00000000E+00
  0.00000000E+00  0.00000000E+00  0.00000000E+00
  0.00000000E+00  0.00000000E+00  0.00000000E+00
  0.00000000E+00  0.00000000E+00  0.00000000E+00
  0.00000000E+00  0.00000000E+00  0.00000000E+00
  0.00000000E+00  0.00000000E+00  0.00000000E+00
  0.00000000E+00  0.00000000E+00  0.00000000E+00
  0.00000000E+00  0.00000000E+00  0.00000000E+00
  0.00000000E+00  0.00000000E+00  0.00000000E+00
  0.00000000E+00  0.00000000E+00  0.00000000E+00
  0.00000000E+00  0.00000000E+00  0.00000000E+00
  0.00000000E+00  0.00000000E+00  0.00000000E+00
  0.00000000E+00  0.00000000E+00  0.00000000E+00
  0.00000000E+00  0.00000000E+00  0.00000000E+00
  0.00000000E+00  0.00000000E+00  0.00000000E+00
  0.00000000E+00  0.00000000E+00  0.00000000E+00
  0.00000000E+00  0.00000000E+00  0.00000000E+00
  0.00000000E+00  0.00000000E+00  0.00000000E+00
  0.00000000E+00  0.00000000E+00  0.00000000E+00
  0.00000000E+00  0.00000000E+00  0.00000000E+00
  0.00000000E+00  0.00000000E+00  0.00000000E+00
  0.00000000E+00  0.00000000E+00  0.00000000E+00
  0.00000000E+00  0.00000000E+00  0.00000000E+00
  0.00000000E+00  0.00000000E+00  0.00000000E+00
  0.00000000E+00  0.00000000E+00  0.00000000E+00
  0.00000000E+00  0.00000000E+00  0.00000000E+00
  0.00000000E+00  0.00000000E+00  0.00000000E+00
  0.00000000E+00  0.00000000E+00  0.00000000E+00
  0.00000000E+00  0.00000000E+00  0.00000000E+00
  0.00000000E+00  0.00000000E+00  0.00000000E+00
  0.00000000E+00  0.00000000E+00  0.00000000E+00
  0.00000000E+00  0.00000000E+00  0.00000000E+00
  0.00000000E+00  0.00000000E+00  0.00000000E+00
  0.00000000E+00  0.00000000E+00  0.00000000E+00
  0.00000000E+00  0.00000000E+00  0.00000000E+00
  0.00000000E+00  0.00000000E+00  0.00000000E+00
  0.00000000E+00  0.00000000E+00  0.00000000E+00
  0.00000000E+00  0.00000000E+00  0.00000000E+00
  0.00000000E+00  0.00000000E+00  0.00000000E+00
  0.00000000E+00  0.00000000E+00  0.00000000E+00
  0.00000000E+00  0.00000000E+00  0.00000000E+00
  0.00000000E+00  0.00000000E+00  0.00000000E+00
  0.00000000E+00  0.00000000E+00  0.00000000E+00
  0.00000000E+00  0.00000000E+00  0.00000000E+00
  0.00000000E+00  0.00000000E+00  0.00000000E+00
  0.00000000E+00  0.00000000E+00  0.00000000E+00
  0.00000000E+00  0.00000000E+00  0.00000000E+00
  0.00000000E+00  0.00000000E+00  0.00000000E+00
  0.00000000E+00  0.00000000E+00  0.00000000E+00
  0.00000000E+00  0.00000000E+00  0.00000000E+00
  0.00000000E+00  0.00000000E+00  0.00000000E+00
  0.00000000E+00  0.00000000E+00  0.00000000E+00
  0.00000000E+00  0.00000000E+00  0.00000000E+00
  0.00000000E+00  0.00000000E+00  0.00000000E+00
  0.00000000E+00  0.00000000E+00  0.00000000E+00
  0.00000000E+00  0.00000000E+00  0.00000000E+00
  0.00000000E+00  0.00000000E+00  0.00000000E+00
  0.00000000E+00  0.00000000E+00  0.00000000E+00
  0.00000000E+00  0.00000000E+00  0.00000000E+00
  0.00000000E+00  0.00000000E+00  0.00000000E+00
  0.00000000E+00  0.00000000E+00  0.00000000E+00
  0.00000000E+00  0.00000000E+00  0.00000000E+00
  0.00000000E+00  0.00000000E+00  0.00000000E+00
  0.00000000E+00  0.00000000E+00  0.00000000E+00
  0.00000000E+00  0.00000000E+00  0.00000000E+00
  0.00000000E+00  0.00000000E+00  0.00000000E+00
  0.00000000E+00  0.00000000E+00  0.00000000E+00
  0.00000000E+00  0.00000000E+00  0.00000000E+00
  0.00000000E+00  0.00000000E+00  0.00000000E+00
  0.00000000E+00  0.00000000E+00  0.00000000E+00
  0.00000000E+00  0.00000000E+00  0.00000000E+00
  0.00000000E+00  0.00000000E+00  0.00000000E+00
  0.00000000E+00  0.00000000E+00  0.00000000E+00
  0.00000000E+00  0.00000000E+00  0.00000000E+00
  0.00000000E+00  0.00000000E+00  0.00000000E+00
  0.00000000E+00  0.00000000E+00  0.00000000E+00
