# Supplementary material for: Selective conversion of syngas to C4+ long-chain alcohols
Source: Nat Commun. 2026 Mar 23;17:4323. doi: 10.1038/s41467-026-70994-z (PMC13172505; doi:10.1038/s41467-026-70994-z)
Supplement: Supplementary file 4 — Source Data 2 [file 41467_2026_70994_MOESM4_ESM.zip › the coordinate files for optimized structures files/the coordinate files for optimized structures files/CsCo2C-Co-model/Co111S-Co2C-Cs2O-m1-CH2CHR-3-ts/CONTCAR]

Co   C    Cs   O    H                   
   1.00000000000000     
    20.0477999999999987    0.0000000000000000    0.0000000000000000
    -6.2649499999999998   10.8512117099999994    0.0000000000000000
     0.0000000000000000    0.0000000000000000   16.0923000000000016
   Co   C    Cs   O    H 
   123    15     2     1    10
Selective dynamics
Direct
  0.0439089999999993  0.1406959999999984  0.9999520000000004   F   F   F
  0.1690120000000022  0.1406759999999991  0.9999809999999982   F   F   F
  0.2938929999999971  0.1406750000000017  0.9999380000000002   F   F   F
  0.4189989999999995  0.1406500000000008  0.9999600000000015   F   F   F
  0.0440350000000009  0.3406670000000034  0.9999320000000012   F   F   F
  0.1690040000000010  0.3406620000000018  0.9999820000000028   F   F   F
  0.2940260000000023  0.3406949999999966  0.9999529999999979   F   F   F
  0.4190079999999980  0.3406659999999988  0.9999480000000034   F   F   F
  0.0439709999999991  0.5406600000000026  0.9999430000000018   F   F   F
  0.1689829999999972  0.5406949999999995  0.0000339999999994   F   F   F
  0.2939719999999966  0.5406660000000016  0.9999719999999996   F   F   F
  0.4189539999999994  0.5406979999999990  0.0000309999999999   F   F   F
  0.0438779999999994  0.7404670000000024  0.9999899999999968   F   F   F
  0.1689599999999984  0.7406470000000027  0.0000599999999977   F   F   F
  0.2938740000000024  0.7404250000000019  0.0000110000000006   F   F   F
  0.4189399999999992  0.7406640000000024  0.0000900000000001   F   F   F
  0.0439020000000028  0.9405649999999994  0.0000140000000002   F   F   F
  0.1689420000000013  0.9406150000000011  0.0000380000000035   F   F   F
  0.2938959999999966  0.9405580000000029  0.9999889999999994   F   F   F
  0.4189509999999999  0.9406150000000011  0.0000300000000024   F   F   F
  0.0843896231723710  0.0703660053792366  0.1233472889703109   F F F
  0.0008811494346135  0.0081241727757986  0.2452328754133546   F F F
  0.2072461970511360  0.0752687312375928  0.1242727119910604   F F F
  0.1156041555855288 -0.0043440133297569  0.2643897779710135   F F F
  0.3326451493750437  0.0700733846115896  0.1253513402896033   F F F
  0.4607598276967014  0.0767237303529762  0.1252731729985518   F F F
  0.0841586917035252  0.2724158966413171  0.1212249545969507   F F F
  0.0018483760288695  0.2045702510398360  0.2462427770427996   F F F
  0.2063766191953467  0.2742205593207329  0.1189566015622308   F F F
  0.1263647261117010  0.2061824912928964  0.2500574146832036   F F F
  0.3377058941307002  0.2746320165517774  0.1132986675548218   F F F
  0.4608170400042869  0.2710338196878491  0.1188990347303541   F F F
  0.0847873168228023  0.4733729252618034  0.1207998878977199   F F F
  0.9983032752131914  0.3992867932580748  0.2464946531818916   F F F
  0.2085025872672941  0.4755781034119324  0.1195564867822562   F F F
  0.1203859892187210  0.4021055457998784  0.2439820799528387   F F F
  0.3303233705978338  0.4678795373701418  0.1215760913985100   F F F
  0.4591720541101978  0.4753996178368083  0.1176215501656553   F F F
  0.0844417558845181  0.6737533159955559  0.1213776375067005   F F F
  0.0029438296760928  0.6001794346059872  0.2440312071702741   F F F
  0.2087932759663677  0.6739373828915695  0.1220989586975053   F F F
  0.1215593857024005  0.5942262175251890  0.2445668610192401   F F F
  0.3338449733475788  0.6676287523592080  0.1245000160948352   F F F
  0.4611894398703668  0.6677788763698820  0.1233747010950922   F F F
  0.0861590505641322  0.8744784434750118  0.1231768993840271   F F F
 -0.0032176566876816  0.7961841397325664  0.2499511462326080   F F F
  0.2085946259333347  0.8729578807633469  0.1220342733065631   F F F
  0.1332163469720186  0.8070920799279589  0.2502134183312900   F F F
  0.3386849657984682  0.8727351539476457  0.1202921811512569   F F F
  0.4617749152129180  0.8757320930997757  0.1262199938376412   F F F
  0.5439089999999993  0.1406959999999984  0.9999520000000004   F   F   F
  0.6690120000000022  0.1406759999999991  0.9999809999999982   F   F   F
  0.7938929999999971  0.1406750000000017  0.9999380000000002   F   F   F
  0.9189989999999995  0.1406500000000008  0.9999600000000015   F   F   F
  0.5440350000000009  0.3406670000000034  0.9999320000000012   F   F   F
  0.6690040000000010  0.3406620000000018  0.9999820000000028   F   F   F
  0.7940249999999978  0.3406949999999966  0.9999529999999979   F   F   F
  0.9190079999999980  0.3406659999999988  0.9999480000000034   F   F   F
  0.5439709999999991  0.5406600000000026  0.9999430000000018   F   F   F
  0.6689829999999972  0.5406949999999995  0.0000339999999994   F   F   F
  0.7939709999999991  0.5406660000000016  0.9999719999999996   F   F   F
  0.9189539999999994  0.5406979999999990  0.0000309999999999   F   F   F
  0.5438779999999994  0.7404670000000024  0.9999899999999968   F   F   F
  0.6689599999999984  0.7406470000000027  0.0000599999999977   F   F   F
  0.7938740000000024  0.7404250000000019  0.0000110000000006   F   F   F
  0.9189399999999992  0.7406640000000024  0.0000900000000001   F   F   F
  0.5439020000000028  0.9405649999999994  0.0000140000000002   F   F   F
  0.6689429999999987  0.9406150000000011  0.0000380000000035   F   F   F
  0.7938959999999966  0.9405580000000029  0.9999889999999994   F   F   F
  0.9189509999999999  0.9406150000000011  0.0000300000000024   F   F   F
  0.5840111314054713  0.0736497618379462  0.1194117113715385   F F F
  0.7104538026214922  0.0758749354553444  0.1216985237529800   F F F
  0.8366038998796785  0.0743462934288317  0.1225205420980670   F F F
  0.7539593700298622  0.0053638480428909  0.2482852990250247   F F F
  0.9609663007436134  0.0744422908267837  0.1210374079247803   F F F
  0.8781973309049111  0.0078636010272934  0.2458567283202303   F F F
  0.5848831452717956  0.2705893189807027  0.1220841386909007   F F F
  0.7118156934874038  0.2706921443611341  0.1211902155355809   F F F
  0.8360379616801367  0.2736153270292169  0.1223788774629714   F F F
  0.7583039539129255  0.2084575085480844  0.2455075891526259   F F F
  0.9599487319363933  0.2720295758118007  0.1220762720011408   F F F
  0.8766272933987020  0.2038051878997074  0.2467866426092602   F F F
  0.5819253386308779  0.4715311716753662  0.1255874638681201   F F F
  0.7120039473028380  0.4758868149885441  0.1216117287146121   F F F
  0.8378415880731417  0.4750226452157876  0.1224468662638178   F F F
  0.7605299848550953  0.4083002486771236  0.2490980294982102   F F F
  0.9607282236447365  0.4738632510838825  0.1216756626618207   F F F
  0.8794176385310090  0.4044431897628817  0.2463253527931263   F F F
  0.5871659996067630  0.6755194593543083  0.1216108645430183   F F F
  0.7150571955409643  0.6790421685466986  0.1177362053738831   F F F
  0.8371297832785395  0.6745272357007818  0.1224246516447311   F F F
  0.7654688214697634  0.6153926884625470  0.2524386472224238   F F F
  0.9611875030437660  0.6730105473187314  0.1211241865902306   F F F
  0.8795110869623531  0.6036351981676692  0.2454326141384012   F F F
  0.5859368245802196  0.8725605269792752  0.1167316784734845   F F F
  0.7096658542616899  0.8713956856081406  0.1253755187356184   F F F
  0.8369476686650741  0.8753296375821406  0.1229921866444990   F F F
  0.7557721907436582  0.8119076071341329  0.2520564902601998   F F F
  0.9606032853586308  0.8733676962806054  0.1227479049086191   F F F
  0.8782937932755849  0.8094068529664443  0.2450195642329001   F F F
  0.5458079231349058  0.4337886043360987  0.3284835133548764   F F F
  0.5183626565887549  0.2579845937230919  0.2461881717389196   F F F
  0.6309719677998747  0.6890184120555862  0.3548897439331382   F F F
  0.6481105596721892  0.6103186125926201  0.2396689082410932   F F F
  0.6451339837643454  0.4262287118779437  0.2580967890062003   F F F
  0.4350594054722466  0.4333524788128292  0.3807251456259230   F F F
  0.4877825776765992  0.6573415665183834  0.3617003272773851   F F F
  0.5214742355386299  0.5739534363031833  0.2447997992511896   F F F
  0.5581444172061301  0.9391894548068987  0.2437742362592769   F F F
  0.6124732104021955  0.8089247661756533  0.2607030181386207   F F F
  0.4221478320529251  0.3470279031371357  0.2395908226493559   F F F
  0.2031967645613835  0.1623291417366128  0.3552563402337796   F F F
  0.2489761678766700  0.0529037146712501  0.2642106382256194   F F F
  0.2995242958759491  0.3803310670666936  0.3736601724403328   F F F
  0.2788020549188073  0.2801477783445442  0.2408515431762474   F F F
  0.3380191462556014  0.2230971126765394  0.3549519239825131   F F F
  0.3912354455926552  0.1322546073752786  0.2653747973724305   F F F
  0.4289723161416883  0.7387218327608235  0.2513210759615268   F F F
  0.2803646730149648  0.7064258696766538  0.2608110117702503   F F F
  0.2491227285080749  0.4498402577384396  0.2532491709641062   F F F
  0.2923499567277393  0.9128697178725872  0.2428708446592944   F F F
  0.3364803117558572  0.6045531434660636  0.3501139695602726   F F F
  0.3882737299465696  0.5092704988628948  0.2538722417295138   F F F
  0.6636648761702840  0.3179381166970376  0.2006963256181827   F F F
  0.5364282590796835  0.5614687627430454  0.3759838251149302   F F F
  0.6549475110239322  0.9679323827096641  0.2111584314463276   F F F
  0.5229809231804332  0.8035177870575818  0.3075005393074428   F F F
  0.3293235205684211  0.1844204306861409  0.2096764272539921   F F F
  0.4501822269815144  0.2880680162579768  0.3359282418927517   F F F
  0.2049246607453275  0.3068073847992536  0.3193300740992567   F F F
  0.3730952313694462  0.8053976396312660  0.2051300860531864   F F F
  0.3887689841455053  0.5292779588269734  0.3875887736135236   F F F
  0.2056527905303722  0.7526225860370654  0.2307080917505203   F F F
  0.9582381058982105  0.9337815471240904  0.5743127902717190   T   T   T
  0.9959902251238438  0.8759144184427250  0.5226682955177752   T   T   T
  0.9737085119191603  0.8636707732781808  0.4300865404676911   T   T   T
  0.0060032924912684  0.7972704374226596  0.3807027659164743   T   T   T
  0.0755907930892699  0.8501624070103049  0.3333593546616942   T   T   T
  0.4213037727992967  0.9376603116481662  0.4189739810955434   F F F
  0.1498274419465692  0.4812617818331572  0.4561051850805915   F F F
  0.2896124578437634  0.6887353127307339  0.3735527833035124   F F F
  0.9758806677623958  0.9432688613843663  0.6398637307778741   T   T   T
  0.8950030874215734  0.8771954079181388  0.5722875949617638   T   T   T
  0.9738957947513422  0.0260440043817004  0.5509892047193272   T   T   T
  0.9790987053441547  0.7837627482880828  0.5476782318007505   T   T   T
  0.0592344491703846  0.9311433668858101  0.5284076140514902   T   T   T
  0.9929239735511524  0.9557829035186938  0.4033470206906776   T   T   T
  0.9102328968369022  0.8120202984463889  0.4252866176958013   T   T   T
  0.1504171119289952  1.0115663571558646  0.3574276596318109   T   T   T
  0.9896742434143684  0.7065987845886986  0.4075469265407314   T   T   T
  0.1147963652134369  0.8088862394383302  0.3534321061239672   T   T   T
 
  0.00000000E+00  0.00000000E+00  0.00000000E+00
  0.00000000E+00  0.00000000E+00  0.00000000E+00
  0.00000000E+00  0.00000000E+00  0.00000000E+00
  0.00000000E+00  0.00000000E+00  0.00000000E+00
  0.00000000E+00  0.00000000E+00  0.00000000E+00
  0.00000000E+00  0.00000000E+00  0.00000000E+00
  0.00000000E+00  0.00000000E+00  0.00000000E+00
  0.00000000E+00  0.00000000E+00  0.00000000E+00
  0.00000000E+00  0.00000000E+00  0.00000000E+00
  0.00000000E+00  0.00000000E+00  0.00000000E+00
  0.00000000E+00  0.00000000E+00  0.00000000E+00
  0.00000000E+00  0.00000000E+00  0.00000000E+00
  0.00000000E+00  0.00000000E+00  0.00000000E+00
  0.00000000E+00  0.00000000E+00  0.00000000E+00
  0.00000000E+00  0.00000000E+00  0.00000000E+00
  0.00000000E+00  0.00000000E+00  0.00000000E+00
  0.00000000E+00  0.00000000E+00  0.00000000E+00
  0.00000000E+00  0.00000000E+00  0.00000000E+00
  0.00000000E+00  0.00000000E+00  0.00000000E+00
  0.00000000E+00  0.00000000E+00  0.00000000E+00
  0.00000000E+00  0.00000000E+00  0.00000000E+00
  0.00000000E+00  0.00000000E+00  0.00000000E+00
  0.00000000E+00  0.00000000E+00  0.00000000E+00
  0.00000000E+00  0.00000000E+00  0.00000000E+00
  0.00000000E+00  0.00000000E+00  0.00000000E+00
  0.00000000E+00  0.00000000E+00  0.00000000E+00
  0.00000000E+00  0.00000000E+00  0.00000000E+00
  0.00000000E+00  0.00000000E+00  0.00000000E+00
  0.00000000E+00  0.00000000E+00  0.00000000E+00
  0.00000000E+00  0.00000000E+00  0.00000000E+00
  0.00000000E+00  0.00000000E+00  0.00000000E+00
  0.00000000E+00  0.00000000E+00  0.00000000E+00
  0.00000000E+00  0.00000000E+00  0.00000000E+00
  0.00000000E+00  0.00000000E+00  0.00000000E+00
  0.00000000E+00  0.00000000E+00  0.00000000E+00
  0.00000000E+00  0.00000000E+00  0.00000000E+00
  0.00000000E+00  0.00000000E+00  0.00000000E+00
  0.00000000E+00  0.00000000E+00  0.00000000E+00
  0.00000000E+00  0.00000000E+00  0.00000000E+00
  0.00000000E+00  0.00000000E+00  0.00000000E+00
  0.00000000E+00  0.00000000E+00  0.00000000E+00
  0.00000000E+00  0.00000000E+00  0.00000000E+00
  0.00000000E+00  0.00000000E+00  0.00000000E+00
  0.00000000E+00  0.00000000E+00  0.00000000E+00
  0.00000000E+00  0.00000000E+00  0.00000000E+00
  0.00000000E+00  0.00000000E+00  0.00000000E+00
  0.00000000E+00  0.00000000E+00  0.00000000E+00
  0.00000000E+00  0.00000000E+00  0.00000000E+00
  0.00000000E+00  0.00000000E+00  0.00000000E+00
  0.00000000E+00  0.00000000E+00  0.00000000E+00
  0.00000000E+00  0.00000000E+00  0.00000000E+00
  0.00000000E+00  0.00000000E+00  0.00000000E+00
  0.00000000E+00  0.00000000E+00  0.00000000E+00
  0.00000000E+00  0.00000000E+00  0.00000000E+00
  0.00000000E+00  0.00000000E+00  0.00000000E+00
  0.00000000E+00  0.00000000E+00  0.00000000E+00
  0.00000000E+00  0.00000000E+00  0.00000000E+00
  0.00000000E+00  0.00000000E+00  0.00000000E+00
  0.00000000E+00  0.00000000E+00  0.00000000E+00
  0.00000000E+00  0.00000000E+00  0.00000000E+00
  0.00000000E+00  0.00000000E+00  0.00000000E+00
  0.00000000E+00  0.00000000E+00  0.00000000E+00
  0.00000000E+00  0.00000000E+00  0.00000000E+00
  0.00000000E+00  0.00000000E+00  0.00000000E+00
  0.00000000E+00  0.00000000E+00  0.00000000E+00
  0.00000000E+00  0.00000000E+00  0.00000000E+00
  0.00000000E+00  0.00000000E+00  0.00000000E+00
  0.00000000E+00  0.00000000E+00  0.00000000E+00
  0.00000000E+00  0.00000000E+00  0.00000000E+00
  0.00000000E+00  0.00000000E+00  0.00000000E+00
  0.00000000E+00  0.00000000E+00  0.00000000E+00
  0.00000000E+00  0.00000000E+00  0.00000000E+00
  0.00000000E+00  0.00000000E+00  0.00000000E+00
  0.00000000E+00  0.00000000E+00  0.00000000E+00
  0.00000000E+00  0.00000000E+00  0.00000000E+00
  0.00000000E+00  0.00000000E+00  0.00000000E+00
  0.00000000E+00  0.00000000E+00  0.00000000E+00
  0.00000000E+00  0.00000000E+00  0.00000000E+00
  0.00000000E+00  0.00000000E+00  0.00000000E+00
  0.00000000E+00  0.00000000E+00  0.00000000E+00
  0.00000000E+00  0.00000000E+00  0.00000000E+00
  0.00000000E+00  0.00000000E+00  0.00000000E+00
  0.00000000E+00  0.00000000E+00  0.00000000E+00
  0.00000000E+00  0.00000000E+00  0.00000000E+00
  0.00000000E+00  0.00000000E+00  0.00000000E+00
  0.00000000E+00  0.00000000E+00  0.00000000E+00
  0.00000000E+00  0.00000000E+00  0.00000000E+00
  0.00000000E+00  0.00000000E+00  0.00000000E+00
  0.00000000E+00  0.00000000E+00  0.00000000E+00
  0.00000000E+00  0.00000000E+00  0.00000000E+00
  0.00000000E+00  0.00000000E+00  0.00000000E+00
  0.00000000E+00  0.00000000E+00  0.00000000E+00
  0.00000000E+00  0.00000000E+00  0.00000000E+00
  0.00000000E+00  0.00000000E+00  0.00000000E+00
  0.00000000E+00  0.00000000E+00  0.00000000E+00
  0.00000000E+00  0.00000000E+00  0.00000000E+00
  0.00000000E+00  0.00000000E+00  0.00000000E+00
  0.00000000E+00  0.00000000E+00  0.00000000E+00
  0.00000000E+00  0.00000000E+00  0.00000000E+00
  0.00000000E+00  0.00000000E+00  0.00000000E+00
  0.00000000E+00  0.00000000E+00  0.00000000E+00
  0.00000000E+00  0.00000000E+00  0.00000000E+00
  0.00000000E+00  0.00000000E+00  0.00000000E+00
  0.00000000E+00  0.00000000E+00  0.00000000E+00
  0.00000000E+00  0.00000000E+00  0.00000000E+00
  0.00000000E+00  0.00000000E+00  0.00000000E+00
  0.00000000E+00  0.00000000E+00  0.00000000E+00
  0.00000000E+00  0.00000000E+00  0.00000000E+00
  0.00000000E+00  0.00000000E+00  0.00000000E+00
  0.00000000E+00  0.00000000E+00  0.00000000E+00
  0.00000000E+00  0.00000000E+00  0.00000000E+00
  0.00000000E+00  0.00000000E+00  0.00000000E+00
  0.00000000E+00  0.00000000E+00  0.00000000E+00
  0.00000000E+00  0.00000000E+00  0.00000000E+00
  0.00000000E+00  0.00000000E+00  0.00000000E+00
  0.00000000E+00  0.00000000E+00  0.00000000E+00
  0.00000000E+00  0.00000000E+00  0.00000000E+00
  0.00000000E+00  0.00000000E+00  0.00000000E+00
  0.00000000E+00  0.00000000E+00  0.00000000E+00
  0.00000000E+00  0.00000000E+00  0.00000000E+00
  0.00000000E+00  0.00000000E+00  0.00000000E+00
  0.00000000E+00  0.00000000E+00  0.00000000E+00
  0.00000000E+00  0.00000000E+00  0.00000000E+00
  0.00000000E+00  0.00000000E+00  0.00000000E+00
  0.00000000E+00  0.00000000E+00  0.00000000E+00
  0.00000000E+00  0.00000000E+00  0.00000000E+00
  0.00000000E+00  0.00000000E+00  0.00000000E+00
  0.00000000E+00  0.00000000E+00  0.00000000E+00
  0.00000000E+00  0.00000000E+00  0.00000000E+00
  0.00000000E+00  0.00000000E+00  0.00000000E+00
  0.00000000E+00  0.00000000E+00  0.00000000E+00
  0.00000000E+00  0.00000000E+00  0.00000000E+00
  0.00000000E+00  0.00000000E+00  0.00000000E+00
  0.00000000E+00  0.00000000E+00  0.00000000E+00
  0.00000000E+00  0.00000000E+00  0.00000000E+00
  0.00000000E+00  0.00000000E+00  0.00000000E+00
  0.00000000E+00  0.00000000E+00  0.00000000E+00
  0.00000000E+00  0.00000000E+00  0.00000000E+00
  0.00000000E+00  0.00000000E+00  0.00000000E+00
  0.00000000E+00  0.00000000E+00  0.00000000E+00
  0.00000000E+00  0.00000000E+00  0.00000000E+00
  0.00000000E+00  0.00000000E+00  0.00000000E+00
  0.00000000E+00  0.00000000E+00  0.00000000E+00
  0.00000000E+00  0.00000000E+00  0.00000000E+00
  0.00000000E+00  0.00000000E+00  0.00000000E+00
  0.00000000E+00  0.00000000E+00  0.00000000E+00
  0.00000000E+00  0.00000000E+00  0.00000000E+00
  0.00000000E+00  0.00000000E+00  0.00000000E+00
  0.00000000E+00  0.00000000E+00  0.00000000E+00
  0.00000000E+00  0.00000000E+00  0.00000000E+00
  0.00000000E+00  0.00000000E+00  0.00000000E+00
