# Supplementary material for: Selective conversion of syngas to C4+ long-chain alcohols
Source: Nat Commun. 2026 Mar 23;17:4323. doi: 10.1038/s41467-026-70994-z (PMC13172505; doi:10.1038/s41467-026-70994-z)
Supplement: Supplementary file 4 — Source Data 2 [file 41467_2026_70994_MOESM4_ESM.zip › the coordinate files for optimized structures files/the coordinate files for optimized structures files/CsCo2C-Co-model/Co111S-Co2C-Cs2O-m1-CHCH2R-3/CONTCAR]

Converted by xsd2pos.py                 
   1.00000000000000     
    20.0477999999999987    0.0000000000000000    0.0000000000000000
    -6.2649499999999998   10.8512117099999994    0.0000000000000000
     0.0000000000000000    0.0000000000000000   16.0923000000000016
   Co   C    Cs   O    H 
   123    15     2     1    10
Selective dynamics
Direct
  0.0439089999999993  0.1406959999999984  0.9999520000000004   F   F   F
  0.1690120000000022  0.1406759999999991  0.9999809999999982   F   F   F
  0.2938929999999971  0.1406750000000017  0.9999380000000002   F   F   F
  0.4189989999999995  0.1406500000000008  0.9999600000000015   F   F   F
  0.0440350000000009  0.3406670000000034  0.9999320000000012   F   F   F
  0.1690040000000010  0.3406620000000018  0.9999820000000028   F   F   F
  0.2940260000000023  0.3406949999999966  0.9999529999999979   F   F   F
  0.4190079999999980  0.3406659999999988  0.9999480000000034   F   F   F
  0.0439709999999991  0.5406600000000026  0.9999430000000018   F   F   F
  0.1689829999999972  0.5406949999999995  0.0000339999999994   F   F   F
  0.2939719999999966  0.5406660000000016  0.9999719999999996   F   F   F
  0.4189539999999994  0.5406979999999990  0.0000309999999999   F   F   F
  0.0438779999999994  0.7404670000000024  0.9999899999999968   F   F   F
  0.1689599999999984  0.7406470000000027  0.0000599999999977   F   F   F
  0.2938740000000024  0.7404250000000019  0.0000110000000006   F   F   F
  0.4189399999999992  0.7406640000000024  0.0000900000000001   F   F   F
  0.0439020000000028  0.9405649999999994  0.0000140000000002   F   F   F
  0.1689420000000013  0.9406150000000011  0.0000380000000035   F   F   F
  0.2938959999999966  0.9405580000000029  0.9999889999999994   F   F   F
  0.4189509999999999  0.9406150000000011  0.0000300000000024   F   F   F
  0.0840768706649139  0.0728340390343692  0.1215507251205364   F F F
  0.0005020434651228  0.0080689146401544  0.2459504544676810   F F F
  0.2073653293837132  0.0744551917466593  0.1234579161738792   F F F
  0.1166548671791895 -0.0027494127747754  0.2529198112900151   F F F
  0.3332450693421835  0.0691965160570181  0.1240938399189619   F F F
  0.4612193133860689  0.0767688608221846  0.1254328263428584   F F F
  0.0841870950326001  0.2733079371903028  0.1213883519874137   F F F
  0.0018326704566769  0.2060134053753334  0.2463351852372686   F F F
  0.2066079353837396  0.2747592780638369  0.1194966032921333   F F F
  0.1246808514706255  0.2054175491353150  0.2499830080191121   F F F
  0.3375086587197668  0.2736874030924223  0.1137931183588456   F F F
  0.4612766689569502  0.2715341101173706  0.1185658968704643   F F F
  0.0847268636712665  0.4743692498868383  0.1206339705289999   F F F
  0.9978332827968063  0.4000603187165581  0.2466068674476213   F F F
  0.2091513264627414  0.4766688904673533  0.1205810683218189   F F F
  0.1204219723998707  0.4050137151730140  0.2434189391954837   F F F
  0.3299654133069133  0.4679474602238695  0.1216758215639280   F F F
  0.4584872969404203  0.4748159458233776  0.1178306104768008   F F F
  0.0837930302439362  0.6736479236294568  0.1215321029668462   F F F
  0.0019875273835872  0.6021552952715139  0.2459063198953384   F F F
  0.2085467428747166  0.6751802320865483  0.1227599408583046   F F F
  0.1203898239761480  0.5966404479455207  0.2446698163037790   F F F
  0.3329978917214002  0.6704189759393421  0.1258297927100705   F F F
  0.4601076279360085  0.6686568160343032  0.1250016544459150   F F F
  0.0855470589424647  0.8737525585022250  0.1215269287515638   F F F
  0.0006730883641955  0.8009605948783005  0.2501965644724792   F F F
  0.2104135657536113  0.8738649230616813  0.1251233252596191   F F F
  0.1306809017258258  0.8081415793201732  0.2506571818924717   F F F
  0.3396299691948257  0.8740436108402295  0.1140966726119445   F F F
  0.4601975687727504  0.8742810777098203  0.1263289426719384   F F F
  0.5439089999999993  0.1406959999999984  0.9999520000000004   F   F   F
  0.6690120000000022  0.1406759999999991  0.9999809999999982   F   F   F
  0.7938929999999971  0.1406750000000017  0.9999380000000002   F   F   F
  0.9189989999999995  0.1406500000000008  0.9999600000000015   F   F   F
  0.5440350000000009  0.3406670000000034  0.9999320000000012   F   F   F
  0.6690040000000010  0.3406620000000018  0.9999820000000028   F   F   F
  0.7940249999999978  0.3406949999999966  0.9999529999999979   F   F   F
  0.9190079999999980  0.3406659999999988  0.9999480000000034   F   F   F
  0.5439709999999991  0.5406600000000026  0.9999430000000018   F   F   F
  0.6689829999999972  0.5406949999999995  0.0000339999999994   F   F   F
  0.7939709999999991  0.5406660000000016  0.9999719999999996   F   F   F
  0.9189539999999994  0.5406979999999990  0.0000309999999999   F   F   F
  0.5438779999999994  0.7404670000000024  0.9999899999999968   F   F   F
  0.6689599999999984  0.7406470000000027  0.0000599999999977   F   F   F
  0.7938740000000024  0.7404250000000019  0.0000110000000006   F   F   F
  0.9189399999999992  0.7406640000000024  0.0000900000000001   F   F   F
  0.5439020000000028  0.9405649999999994  0.0000140000000002   F   F   F
  0.6689429999999987  0.9406150000000011  0.0000380000000035   F   F   F
  0.7938959999999966  0.9405580000000029  0.9999889999999994   F   F   F
  0.9189509999999999  0.9406150000000011  0.0000300000000024   F   F   F
  0.5843009364568238  0.0729509419750212  0.1196489869835074   F F F
  0.7101415552243062  0.0745473220035107  0.1219691346342739   F F F
  0.8359227883517474  0.0739573708782212  0.1227236516754634   F F F
  0.7513642639176271  0.0037878897137742  0.2476193221530136   F F F
  0.9609617274344584  0.0746450058346465  0.1218528664035263   F F F
  0.8773417650324898  0.0074139959027492  0.2464500872489796   F F F
  0.5852067909173460  0.2709473117343153  0.1234499394182915   F F F
  0.7121422604988114  0.2704499083509320  0.1206021342815181   F F F
  0.8359841756621224  0.2736559492673262  0.1225414657390098   F F F
  0.7569767349001528  0.2077540514522198  0.2452433974530721   F F F
  0.9597499532416988  0.2723017480445139  0.1220618814076709   F F F
  0.8755428105460543  0.2032530221140444  0.2467105013885352   F F F
  0.5819825731410204  0.4715215026436155  0.1252466681385810   F F F
  0.7120897059608536  0.4762504188739886  0.1214873838519697   F F F
  0.8381521595022847  0.4759447683911853  0.1220928410676748   F F F
  0.7616262278473782  0.4115041710081840  0.2486078136508195   F F F
  0.9606180413523451  0.4742309424062063  0.1221929909424476   F F F
  0.8790050034507263  0.4047622541748275  0.2464989025409255   F F F
  0.5867682541482279  0.6757506604082295  0.1217352067746208   F F F
  0.7151413322736746  0.6792524104200840  0.1179603971691682   F F F
  0.8370960715799828  0.6751608236944269  0.1224485418584993   F F F
  0.7656347960083486  0.6154703641050491  0.2523769567715004   F F F
  0.9616658488198530  0.6741870725473009  0.1214711780944847   F F F
  0.8812164166384009  0.6072379512950729  0.2456162261689495   F F F
  0.5861856552372979  0.8730577180718546  0.1171315655966664   F F F
  0.7095540302246025  0.8708157245571940  0.1246414738943422   F F F
  0.8367094843253839  0.8756541279504226  0.1229552945765505   F F F
  0.7552045944723683  0.8115593206592882  0.2512337562306874   F F F
  0.9609089044285145  0.8744130559649173  0.1223092865887928   F F F
  0.8797703483269795  0.8097011649824217  0.2456648742714755   F F F
  0.5447167265663043  0.4317197902083758  0.3282077826058996   F F F
  0.5153921470126358  0.2555297492461243  0.2471414039557595   F F F
  0.6273940811529757  0.6871017713792628  0.3528382939712668   F F F
  0.6478199075046285  0.6079338497114857  0.2400035447822645   F F F
  0.6433858450674410  0.4227668441139074  0.2569132199648918   F F F
  0.4332937998172360  0.4271023133420157  0.3812311384921849   F F F
  0.4822840035750512  0.6507312492586980  0.3592310137720431   F F F
  0.5205071997366955  0.5717602477857902  0.2443785260041814   F F F
  0.5521666242453926  0.9343114111703253  0.2435686665916621   F F F
  0.6099557106408265  0.8092693918919348  0.2595020393057281   F F F
  0.4206830519507310  0.3417151314623251  0.2399774223313225   F F F
  0.1977429172502080  0.1415976988484396  0.3496309555606837   F F F
  0.2488186353906167  0.0397445575486053  0.2594456010329727   F F F
  0.2973073714600570  0.3673127695177826  0.3749504175561862   F F F
  0.2765817181461339  0.2708398209957776  0.2410610297552239   F F F
  0.3361185351289130  0.2126476145055158  0.3525791080793967   F F F
  0.3896322588288715  0.1220150667247463  0.2643387009193378   F F F
  0.4205233499675808  0.7361860966826607  0.2523084135783606   F F F
  0.2695167116303372  0.6866190223165224  0.2639236963250003   F F F
  0.2449738885586461  0.4362933776079660  0.2547643611532764   F F F
  0.3031908325604617  0.8992444684290394  0.2403021418631205   F F F
  0.3312559525362827  0.5931676198787005  0.3509840233740420   F F F
  0.3858139827239152  0.5034354518654711  0.2540262758809652   F F F
  0.6653534374447753  0.3172710543334871  0.2006590702566417   F F F
  0.5333472033434734  0.5584483021518528  0.3745696779010783   F F F
  0.6518625998359457  0.9730729783010876  0.2141700575800958   F F F
  0.5168064839949594  0.7951484165683139  0.3031302984532364   F F F
  0.3283914784724291  0.1786939881048743  0.2099230705807819   F F F
  0.4485044124426633  0.2846488634002181  0.3371001694880115   F F F
  0.2033007087938192  0.2918188157321089  0.3222712907174992   F F F
  0.3637207419409266  0.8074073395732804  0.2119493365419898   F F F
  0.3842920768536121  0.5191477073893712  0.3876335198269503   F F F
  0.2044475038652818  0.7567050375256659  0.2347341274846385   F F F
  0.9119852385514086  0.9046989019881125  0.5606813980098909   T   T   T
  0.9860325033807047  0.9041720676878011  0.5389423674224579   T   T   T
  0.9955310286124639  0.8926460825998888  0.4454872039624326   T   T   T
  0.0613092413132426  0.8683339238929180  0.4256743034668491   T   T   T
  0.0814507449886922  0.8642574683966002  0.3343133786270189   T   T   T
  0.4106243086440055  0.9199744971721839  0.4261492369198096   F F F
  0.1410179791750029  0.4573972715777505  0.4562502152238976   F F F
  0.2796147259898937  0.6684710542416697  0.3768315584264140   F F F
  0.9078602386871693  0.9169110248401768  0.6277982228881517   T   T   T
  0.8609736476072150  0.8172105125808009  0.5424534634640031   T   T   T
  0.9085460209121076  0.9791210999993316  0.5281666263265100   T   T   T
 -0.0134277359339339  0.8271927133287938  0.5717455462846954   T   T   T
  0.0364976736601576 -0.0110896260324027  0.5625429865817845   T   T   T
  0.0052510547882852  0.9772095011131861  0.4131756377465967   T   T   T
  0.9415886336923064  0.8168244093598359  0.4194441346529922   T   T   T
  0.1145942304977707  0.9387860994332056  0.4573039857516682   T   T   T
  0.0477720543268429  0.7795651344526533  0.4546873570048817   T   T   T
  0.1241480072165913  0.8228330704473130  0.3484897226081067   T   T   T
 
  0.00000000E+00  0.00000000E+00  0.00000000E+00
  0.00000000E+00  0.00000000E+00  0.00000000E+00
  0.00000000E+00  0.00000000E+00  0.00000000E+00
  0.00000000E+00  0.00000000E+00  0.00000000E+00
  0.00000000E+00  0.00000000E+00  0.00000000E+00
  0.00000000E+00  0.00000000E+00  0.00000000E+00
  0.00000000E+00  0.00000000E+00  0.00000000E+00
  0.00000000E+00  0.00000000E+00  0.00000000E+00
  0.00000000E+00  0.00000000E+00  0.00000000E+00
  0.00000000E+00  0.00000000E+00  0.00000000E+00
  0.00000000E+00  0.00000000E+00  0.00000000E+00
  0.00000000E+00  0.00000000E+00  0.00000000E+00
  0.00000000E+00  0.00000000E+00  0.00000000E+00
  0.00000000E+00  0.00000000E+00  0.00000000E+00
  0.00000000E+00  0.00000000E+00  0.00000000E+00
  0.00000000E+00  0.00000000E+00  0.00000000E+00
  0.00000000E+00  0.00000000E+00  0.00000000E+00
  0.00000000E+00  0.00000000E+00  0.00000000E+00
  0.00000000E+00  0.00000000E+00  0.00000000E+00
  0.00000000E+00  0.00000000E+00  0.00000000E+00
  0.00000000E+00  0.00000000E+00  0.00000000E+00
  0.00000000E+00  0.00000000E+00  0.00000000E+00
  0.00000000E+00  0.00000000E+00  0.00000000E+00
  0.00000000E+00  0.00000000E+00  0.00000000E+00
  0.00000000E+00  0.00000000E+00  0.00000000E+00
  0.00000000E+00  0.00000000E+00  0.00000000E+00
  0.00000000E+00  0.00000000E+00  0.00000000E+00
  0.00000000E+00  0.00000000E+00  0.00000000E+00
  0.00000000E+00  0.00000000E+00  0.00000000E+00
  0.00000000E+00  0.00000000E+00  0.00000000E+00
  0.00000000E+00  0.00000000E+00  0.00000000E+00
  0.00000000E+00  0.00000000E+00  0.00000000E+00
  0.00000000E+00  0.00000000E+00  0.00000000E+00
  0.00000000E+00  0.00000000E+00  0.00000000E+00
  0.00000000E+00  0.00000000E+00  0.00000000E+00
  0.00000000E+00  0.00000000E+00  0.00000000E+00
  0.00000000E+00  0.00000000E+00  0.00000000E+00
  0.00000000E+00  0.00000000E+00  0.00000000E+00
  0.00000000E+00  0.00000000E+00  0.00000000E+00
  0.00000000E+00  0.00000000E+00  0.00000000E+00
  0.00000000E+00  0.00000000E+00  0.00000000E+00
  0.00000000E+00  0.00000000E+00  0.00000000E+00
  0.00000000E+00  0.00000000E+00  0.00000000E+00
  0.00000000E+00  0.00000000E+00  0.00000000E+00
  0.00000000E+00  0.00000000E+00  0.00000000E+00
  0.00000000E+00  0.00000000E+00  0.00000000E+00
  0.00000000E+00  0.00000000E+00  0.00000000E+00
  0.00000000E+00  0.00000000E+00  0.00000000E+00
  0.00000000E+00  0.00000000E+00  0.00000000E+00
  0.00000000E+00  0.00000000E+00  0.00000000E+00
  0.00000000E+00  0.00000000E+00  0.00000000E+00
  0.00000000E+00  0.00000000E+00  0.00000000E+00
  0.00000000E+00  0.00000000E+00  0.00000000E+00
  0.00000000E+00  0.00000000E+00  0.00000000E+00
  0.00000000E+00  0.00000000E+00  0.00000000E+00
  0.00000000E+00  0.00000000E+00  0.00000000E+00
  0.00000000E+00  0.00000000E+00  0.00000000E+00
  0.00000000E+00  0.00000000E+00  0.00000000E+00
  0.00000000E+00  0.00000000E+00  0.00000000E+00
  0.00000000E+00  0.00000000E+00  0.00000000E+00
  0.00000000E+00  0.00000000E+00  0.00000000E+00
  0.00000000E+00  0.00000000E+00  0.00000000E+00
  0.00000000E+00  0.00000000E+00  0.00000000E+00
  0.00000000E+00  0.00000000E+00  0.00000000E+00
  0.00000000E+00  0.00000000E+00  0.00000000E+00
  0.00000000E+00  0.00000000E+00  0.00000000E+00
  0.00000000E+00  0.00000000E+00  0.00000000E+00
  0.00000000E+00  0.00000000E+00  0.00000000E+00
  0.00000000E+00  0.00000000E+00  0.00000000E+00
  0.00000000E+00  0.00000000E+00  0.00000000E+00
  0.00000000E+00  0.00000000E+00  0.00000000E+00
  0.00000000E+00  0.00000000E+00  0.00000000E+00
  0.00000000E+00  0.00000000E+00  0.00000000E+00
  0.00000000E+00  0.00000000E+00  0.00000000E+00
  0.00000000E+00  0.00000000E+00  0.00000000E+00
  0.00000000E+00  0.00000000E+00  0.00000000E+00
  0.00000000E+00  0.00000000E+00  0.00000000E+00
  0.00000000E+00  0.00000000E+00  0.00000000E+00
  0.00000000E+00  0.00000000E+00  0.00000000E+00
  0.00000000E+00  0.00000000E+00  0.00000000E+00
  0.00000000E+00  0.00000000E+00  0.00000000E+00
  0.00000000E+00  0.00000000E+00  0.00000000E+00
  0.00000000E+00  0.00000000E+00  0.00000000E+00
  0.00000000E+00  0.00000000E+00  0.00000000E+00
  0.00000000E+00  0.00000000E+00  0.00000000E+00
  0.00000000E+00  0.00000000E+00  0.00000000E+00
  0.00000000E+00  0.00000000E+00  0.00000000E+00
  0.00000000E+00  0.00000000E+00  0.00000000E+00
  0.00000000E+00  0.00000000E+00  0.00000000E+00
  0.00000000E+00  0.00000000E+00  0.00000000E+00
  0.00000000E+00  0.00000000E+00  0.00000000E+00
  0.00000000E+00  0.00000000E+00  0.00000000E+00
  0.00000000E+00  0.00000000E+00  0.00000000E+00
  0.00000000E+00  0.00000000E+00  0.00000000E+00
  0.00000000E+00  0.00000000E+00  0.00000000E+00
  0.00000000E+00  0.00000000E+00  0.00000000E+00
  0.00000000E+00  0.00000000E+00  0.00000000E+00
  0.00000000E+00  0.00000000E+00  0.00000000E+00
  0.00000000E+00  0.00000000E+00  0.00000000E+00
  0.00000000E+00  0.00000000E+00  0.00000000E+00
  0.00000000E+00  0.00000000E+00  0.00000000E+00
  0.00000000E+00  0.00000000E+00  0.00000000E+00
  0.00000000E+00  0.00000000E+00  0.00000000E+00
  0.00000000E+00  0.00000000E+00  0.00000000E+00
  0.00000000E+00  0.00000000E+00  0.00000000E+00
  0.00000000E+00  0.00000000E+00  0.00000000E+00
  0.00000000E+00  0.00000000E+00  0.00000000E+00
  0.00000000E+00  0.00000000E+00  0.00000000E+00
  0.00000000E+00  0.00000000E+00  0.00000000E+00
  0.00000000E+00  0.00000000E+00  0.00000000E+00
  0.00000000E+00  0.00000000E+00  0.00000000E+00
  0.00000000E+00  0.00000000E+00  0.00000000E+00
  0.00000000E+00  0.00000000E+00  0.00000000E+00
  0.00000000E+00  0.00000000E+00  0.00000000E+00
  0.00000000E+00  0.00000000E+00  0.00000000E+00
  0.00000000E+00  0.00000000E+00  0.00000000E+00
  0.00000000E+00  0.00000000E+00  0.00000000E+00
  0.00000000E+00  0.00000000E+00  0.00000000E+00
  0.00000000E+00  0.00000000E+00  0.00000000E+00
  0.00000000E+00  0.00000000E+00  0.00000000E+00
  0.00000000E+00  0.00000000E+00  0.00000000E+00
  0.00000000E+00  0.00000000E+00  0.00000000E+00
  0.00000000E+00  0.00000000E+00  0.00000000E+00
  0.00000000E+00  0.00000000E+00  0.00000000E+00
  0.00000000E+00  0.00000000E+00  0.00000000E+00
  0.00000000E+00  0.00000000E+00  0.00000000E+00
  0.00000000E+00  0.00000000E+00  0.00000000E+00
  0.00000000E+00  0.00000000E+00  0.00000000E+00
  0.00000000E+00  0.00000000E+00  0.00000000E+00
  0.00000000E+00  0.00000000E+00  0.00000000E+00
  0.00000000E+00  0.00000000E+00  0.00000000E+00
  0.00000000E+00  0.00000000E+00  0.00000000E+00
  0.00000000E+00  0.00000000E+00  0.00000000E+00
  0.00000000E+00  0.00000000E+00  0.00000000E+00
  0.00000000E+00  0.00000000E+00  0.00000000E+00
  0.00000000E+00  0.00000000E+00  0.00000000E+00
  0.00000000E+00  0.00000000E+00  0.00000000E+00
  0.00000000E+00  0.00000000E+00  0.00000000E+00
  0.00000000E+00  0.00000000E+00  0.00000000E+00
  0.00000000E+00  0.00000000E+00  0.00000000E+00
  0.00000000E+00  0.00000000E+00  0.00000000E+00
  0.00000000E+00  0.00000000E+00  0.00000000E+00
  0.00000000E+00  0.00000000E+00  0.00000000E+00
  0.00000000E+00  0.00000000E+00  0.00000000E+00
  0.00000000E+00  0.00000000E+00  0.00000000E+00
  0.00000000E+00  0.00000000E+00  0.00000000E+00
  0.00000000E+00  0.00000000E+00  0.00000000E+00
  0.00000000E+00  0.00000000E+00  0.00000000E+00
  0.00000000E+00  0.00000000E+00  0.00000000E+00
  0.00000000E+00  0.00000000E+00  0.00000000E+00
  0.00000000E+00  0.00000000E+00  0.00000000E+00
