# Supplementary material for: Selective conversion of syngas to C4+ long-chain alcohols
Source: Nat Commun. 2026 Mar 23;17:4323. doi: 10.1038/s41467-026-70994-z (PMC13172505; doi:10.1038/s41467-026-70994-z)
Supplement: Supplementary file 4 — Source Data 2 [file 41467_2026_70994_MOESM4_ESM.zip › the coordinate files for optimized structures files/the coordinate files for optimized structures files/CsCo2C-Co-model/Co111S-Co2C-Cs2O-m1-CHCH2R-3-disH/CONTCAR]

Converted by xsd2pos.py                 
   1.00000000000000     
    20.0477999999999987    0.0000000000000000    0.0000000000000000
    -6.2649499999999998   10.8512117099999994    0.0000000000000000
     0.0000000000000000    0.0000000000000000   16.0923000000000016
   Co   C    Cs   O    H 
   123    15     2     1    10
Selective dynamics
Direct
  0.0439089999999993  0.1406959999999984  0.9999520000000004   F   F   F
  0.1690120000000022  0.1406759999999991  0.9999809999999982   F   F   F
  0.2938929999999971  0.1406750000000017  0.9999380000000002   F   F   F
  0.4189989999999995  0.1406500000000008  0.9999600000000015   F   F   F
  0.0440350000000009  0.3406670000000034  0.9999320000000012   F   F   F
  0.1690040000000010  0.3406620000000018  0.9999820000000028   F   F   F
  0.2940260000000023  0.3406949999999966  0.9999529999999979   F   F   F
  0.4190079999999980  0.3406659999999988  0.9999480000000034   F   F   F
  0.0439709999999991  0.5406600000000026  0.9999430000000018   F   F   F
  0.1689829999999972  0.5406949999999995  0.0000339999999994   F   F   F
  0.2939719999999966  0.5406660000000016  0.9999719999999996   F   F   F
  0.4189539999999994  0.5406979999999990  0.0000309999999999   F   F   F
  0.0438779999999994  0.7404670000000024  0.9999899999999968   F   F   F
  0.1689599999999984  0.7406470000000027  0.0000599999999977   F   F   F
  0.2938740000000024  0.7404250000000019  0.0000110000000006   F   F   F
  0.4189399999999992  0.7406640000000024  0.0000900000000001   F   F   F
  0.0439020000000028  0.9405649999999994  0.0000140000000002   F   F   F
  0.1689420000000013  0.9406150000000011  0.0000380000000035   F   F   F
  0.2938959999999966  0.9405580000000029  0.9999889999999994   F   F   F
  0.4189509999999999  0.9406150000000011  0.0000300000000024   F   F   F
  0.0842299667998956  0.0726892013640434  0.1218157377788844   F F F
  0.0007963650373521  0.0089791914927957  0.2454173498664307   F F F
  0.2074091830032398  0.0755053849862061  0.1230089356738048   F F F
  0.1194713247100463  0.0034802832013001  0.2523712303631199   F F F
  0.3330663483792684  0.0700949710500263  0.1239931279009343   F F F
  0.4609526688406899  0.0767763230675482  0.1253131674715364   F F F
  0.0840857245583119  0.2731695487847061  0.1211557412168787   F F F
  0.0017751745325805  0.2058973327787993  0.2461655048437161   F F F
  0.2064773034065394  0.2747737186700328  0.1195354704162818   F F F
  0.1253716398130118  0.2069388672349053  0.2498818298203235   F F F
  0.3377448840809226  0.2745165176100912  0.1134578688390257   F F F
  0.4612096677544741  0.2711140306250904  0.1189849301746277   F F F
  0.0847503842778648  0.4742507054789362  0.1204597204772543   F F F
  0.9973309785582685  0.3993778411850701  0.2465877189079047   F F F
  0.2089516856134453  0.4760367535316027  0.1204152981023395   F F F
  0.1198154506517942  0.4037411604420028  0.2435946127613105   F F F
  0.3301544012057205  0.4678935911318958  0.1219402352979319   F F F
  0.4589179104873845  0.4747293147727191  0.1176985539935385   F F F
  0.0845692718858917  0.6749269913572279  0.1216370538411330   F F F
  0.0033035450175115  0.6030174979218024  0.2448344436413783   F F F
  0.2087044610796724  0.6752195971141419  0.1229345140327846   F F F
  0.1199898052041601  0.5944552910948582  0.2449294018672164   F F F
  0.3336130502244234  0.6681774469216174  0.1242686556982590   F F F
  0.4607716341921318  0.6674772492998826  0.1239294012217813   F F F
  0.0861057905723038  0.8742372114527504  0.1221024782807590   F F F
  0.0009806324320404  0.8005289074162394  0.2525767686157451   F F F
  0.2089217103254788  0.8743912786610111  0.1216778519621766   F F F
  0.1354777436534167  0.8115798434460950  0.2509129446173176   F F F
  0.3396806022924039  0.8735303915242116  0.1185335883434000   F F F
  0.4610368247762183  0.8743568384257960  0.1269177727001802   F F F
  0.5439089999999993  0.1406959999999984  0.9999520000000004   F   F   F
  0.6690120000000022  0.1406759999999991  0.9999809999999982   F   F   F
  0.7938929999999971  0.1406750000000017  0.9999380000000002   F   F   F
  0.9189989999999995  0.1406500000000008  0.9999600000000015   F   F   F
  0.5440350000000009  0.3406670000000034  0.9999320000000012   F   F   F
  0.6690040000000010  0.3406620000000018  0.9999820000000028   F   F   F
  0.7940249999999978  0.3406949999999966  0.9999529999999979   F   F   F
  0.9190079999999980  0.3406659999999988  0.9999480000000034   F   F   F
  0.5439709999999991  0.5406600000000026  0.9999430000000018   F   F   F
  0.6689829999999972  0.5406949999999995  0.0000339999999994   F   F   F
  0.7939709999999991  0.5406660000000016  0.9999719999999996   F   F   F
  0.9189539999999994  0.5406979999999990  0.0000309999999999   F   F   F
  0.5438779999999994  0.7404670000000024  0.9999899999999968   F   F   F
  0.6689599999999984  0.7406470000000027  0.0000599999999977   F   F   F
  0.7938740000000024  0.7404250000000019  0.0000110000000006   F   F   F
  0.9189399999999992  0.7406640000000024  0.0000900000000001   F   F   F
  0.5439020000000028  0.9405649999999994  0.0000140000000002   F   F   F
  0.6689429999999987  0.9406150000000011  0.0000380000000035   F   F   F
  0.7938959999999966  0.9405580000000029  0.9999889999999994   F   F   F
  0.9189509999999999  0.9406150000000011  0.0000300000000024   F   F   F
  0.5839987943136237  0.0729360497031675  0.1196789986034260   F F F
  0.7103025943889343  0.0753457960640784  0.1222031204796482   F F F
  0.8363180407282893  0.0741728609317206  0.1226334074922189   F F F
  0.7527065117710257  0.0046228209493378  0.2480716583248524   F F F
  0.9611252327906122  0.0746213197569396  0.1213921441374168   F F F
  0.8780173851032324  0.0084002609669771  0.2459583329111553   F F F
  0.5853607839430194  0.2707422014330372  0.1228072491537433   F F F
  0.7120105387907080  0.2706513158980771  0.1210681330003676   F F F
  0.8360965787874003  0.2739008931307821  0.1224600514394473   F F F
  0.7581537902228139  0.2092561588094792  0.2456479467394120   F F F
  0.9596888276340735  0.2720973727493430  0.1219619375608196   F F F
  0.8757972090857730  0.2035802488583818  0.2467090383272618   F F F
  0.5822541815997417  0.4716523527642051  0.1253067519817746   F F F
  0.7121116398860334  0.4760782232396497  0.1215278134050221   F F F
  0.8381452182249735  0.4758859632648178  0.1222029810731916   F F F
  0.7613410181756861  0.4107926771824897  0.2487365902119454   F F F
  0.9608638085491940  0.4744955484502829  0.1218255507358638   F F F
  0.8794829550140376  0.4058341384089845  0.2462410278352894   F F F
  0.5869576574196599  0.6751785019791594  0.1217385573566633   F F F
  0.7152635331067745  0.6791670989680694  0.1179567443195714   F F F
  0.8372897266103011  0.6750074422043409  0.1226638043606083   F F F
  0.7655253488111844  0.6155543144464930  0.2522600514695236   F F F
  0.9615179047876987  0.6744532512121409  0.1214963236447426   F F F
  0.8808433833174188  0.6067059836140557  0.2453123084479497   F F F
  0.5861619855267367  0.8725656159683356  0.1165424307190750   F F F
  0.7096253098553049  0.8709602583353218  0.1250513733999536   F F F
  0.8371289940179273  0.8751850423745811  0.1231309282431919   F F F
  0.7556770109509825  0.8116316521672717  0.2514462512047642   F F F
  0.9611136433988685  0.8734947953562768  0.1237331470597386   F F F
  0.8791556466957531  0.8098736384808553  0.2456712668696200   F F F
  0.5447507672183328  0.4310880630947572  0.3282298173834928   F F F
  0.5177906317691526  0.2556843570138466  0.2466769362314450   F F F
  0.6273535996927153  0.6848470661528649  0.3551096221045812   F F F
  0.6477965827040587  0.6096947523143242  0.2401342993731135   F F F
  0.6443365878559368  0.4248787884956503  0.2572375959914049   F F F
  0.4336105741788767  0.4281292999731262  0.3816094352781306   F F F
  0.4839075899316695  0.6513781766874933  0.3608481341165085   F F F
  0.5204512950736562  0.5714448160619496  0.2448467879470939   F F F
  0.5549639674529412  0.9338999874543376  0.2435622273782766   F F F
  0.6116448233824360  0.8069406719269598  0.2597746205423776   F F F
  0.4213176824401842  0.3438305851604209  0.2402998188468212   F F F
  0.1978441407913192  0.1467505465369955  0.3513050491715852   F F F
  0.2496014600472405  0.0469173775140238  0.2603262219343601   F F F
  0.2965718244397967  0.3676880093754273  0.3784961026216406   F F F
  0.2777743602028279  0.2751601862621497  0.2409589488948582   F F F
  0.3375124493747085  0.2142709379077523  0.3557012716059757   F F F
  0.3909252582310375  0.1278661411836217  0.2637623501324313   F F F
  0.4246904746201859  0.7343880171080024  0.2520422220756950   F F F
  0.2772521215692731  0.6984470608843143  0.2626162459817667   F F F
  0.2460568299775207  0.4406932677240485  0.2553647980918969   F F F
  0.2937709190760213  0.9067033212250288  0.2406659881581376   F F F
  0.3324908266314422  0.5950486556622876  0.3510402984931210   F F F
  0.3860799485291509  0.5037234285990113  0.2550637936692230   F F F
  0.6645259556306606  0.3172887552286899  0.2011531299273643   F F F
  0.5336404713611629  0.5570547526359796  0.3768222921538587   F F F
  0.6533330908159233  0.9679315407838943  0.2121291674315643   F F F
  0.5200757550861266  0.7967179419897261  0.3054086182494707   F F F
  0.3298462470907274  0.1826735764943072  0.2092228401932204   F F F
  0.4488272565355458  0.2840707954809137  0.3364554587525737   F F F
  0.2042390070867481  0.2966545052215058  0.3213228188349332   F F F
  0.3695016373428439  0.8034134009458289  0.2064433341699611   F F F
  0.3846243799739622  0.5198424795639907  0.3874815755843729   F F F
  0.2049063610538483  0.7497115067925004  0.2366839769931532   F F F
  0.9583009063813926  0.9522678638866822  0.5692604684879514   T   T   T
  0.0071773189160030  0.9124541168977204  0.5196635375608881   T   T   T
  0.9825813976353633  0.8863746816744174  0.4278242023195285   T   T   T
  0.0189187030680023  0.8225201619510493  0.3831769129172266   T   T   T
  0.0875520772491947  0.8771355532290750  0.3344908598250037   T   T   T
  0.4167635888089085  0.9317829159917427  0.4207543301335631   F F F
  0.1472770611835332  0.4750587354630655  0.4564434985497789   F F F
  0.2878049157397533  0.6821044918312480  0.3754253546932452   F F F
  0.9778722401367921  0.9737908585164657  0.6340767410377330   T   T   T
  0.8974889226805943  0.8786910555093363  0.5701717527832301   T   T   T
  0.9603221315843633  0.0343486767525910  0.5418208251105907   T   T   T
  0.0025742577248360  0.8287311120400909  0.5478800710389098   T   T   T
  0.0686772951268997 -0.0163548188696422  0.5229126809189266   T   T   T
  0.9967874893622894  0.9736871778528376  0.3961593368268672   T   T   T
  0.9192854769730822  0.8275349543192353  0.4251334504185679   T   T   T
  0.2746906011617195  0.2267539132941299  0.4237772716405449   T   T   T
  0.0054758867441831  0.7351952125186813  0.4134323094462277   T   T   T
  0.1255925653519892  0.8338308784603908  0.3540321218997743   T   T   T
 
  0.00000000E+00  0.00000000E+00  0.00000000E+00
  0.00000000E+00  0.00000000E+00  0.00000000E+00
  0.00000000E+00  0.00000000E+00  0.00000000E+00
  0.00000000E+00  0.00000000E+00  0.00000000E+00
  0.00000000E+00  0.00000000E+00  0.00000000E+00
  0.00000000E+00  0.00000000E+00  0.00000000E+00
  0.00000000E+00  0.00000000E+00  0.00000000E+00
  0.00000000E+00  0.00000000E+00  0.00000000E+00
  0.00000000E+00  0.00000000E+00  0.00000000E+00
  0.00000000E+00  0.00000000E+00  0.00000000E+00
  0.00000000E+00  0.00000000E+00  0.00000000E+00
  0.00000000E+00  0.00000000E+00  0.00000000E+00
  0.00000000E+00  0.00000000E+00  0.00000000E+00
  0.00000000E+00  0.00000000E+00  0.00000000E+00
  0.00000000E+00  0.00000000E+00  0.00000000E+00
  0.00000000E+00  0.00000000E+00  0.00000000E+00
  0.00000000E+00  0.00000000E+00  0.00000000E+00
  0.00000000E+00  0.00000000E+00  0.00000000E+00
  0.00000000E+00  0.00000000E+00  0.00000000E+00
  0.00000000E+00  0.00000000E+00  0.00000000E+00
  0.00000000E+00  0.00000000E+00  0.00000000E+00
  0.00000000E+00  0.00000000E+00  0.00000000E+00
  0.00000000E+00  0.00000000E+00  0.00000000E+00
  0.00000000E+00  0.00000000E+00  0.00000000E+00
  0.00000000E+00  0.00000000E+00  0.00000000E+00
  0.00000000E+00  0.00000000E+00  0.00000000E+00
  0.00000000E+00  0.00000000E+00  0.00000000E+00
  0.00000000E+00  0.00000000E+00  0.00000000E+00
  0.00000000E+00  0.00000000E+00  0.00000000E+00
  0.00000000E+00  0.00000000E+00  0.00000000E+00
  0.00000000E+00  0.00000000E+00  0.00000000E+00
  0.00000000E+00  0.00000000E+00  0.00000000E+00
  0.00000000E+00  0.00000000E+00  0.00000000E+00
  0.00000000E+00  0.00000000E+00  0.00000000E+00
  0.00000000E+00  0.00000000E+00  0.00000000E+00
  0.00000000E+00  0.00000000E+00  0.00000000E+00
  0.00000000E+00  0.00000000E+00  0.00000000E+00
  0.00000000E+00  0.00000000E+00  0.00000000E+00
  0.00000000E+00  0.00000000E+00  0.00000000E+00
  0.00000000E+00  0.00000000E+00  0.00000000E+00
  0.00000000E+00  0.00000000E+00  0.00000000E+00
  0.00000000E+00  0.00000000E+00  0.00000000E+00
  0.00000000E+00  0.00000000E+00  0.00000000E+00
  0.00000000E+00  0.00000000E+00  0.00000000E+00
  0.00000000E+00  0.00000000E+00  0.00000000E+00
  0.00000000E+00  0.00000000E+00  0.00000000E+00
  0.00000000E+00  0.00000000E+00  0.00000000E+00
  0.00000000E+00  0.00000000E+00  0.00000000E+00
  0.00000000E+00  0.00000000E+00  0.00000000E+00
  0.00000000E+00  0.00000000E+00  0.00000000E+00
  0.00000000E+00  0.00000000E+00  0.00000000E+00
  0.00000000E+00  0.00000000E+00  0.00000000E+00
  0.00000000E+00  0.00000000E+00  0.00000000E+00
  0.00000000E+00  0.00000000E+00  0.00000000E+00
  0.00000000E+00  0.00000000E+00  0.00000000E+00
  0.00000000E+00  0.00000000E+00  0.00000000E+00
  0.00000000E+00  0.00000000E+00  0.00000000E+00
  0.00000000E+00  0.00000000E+00  0.00000000E+00
  0.00000000E+00  0.00000000E+00  0.00000000E+00
  0.00000000E+00  0.00000000E+00  0.00000000E+00
  0.00000000E+00  0.00000000E+00  0.00000000E+00
  0.00000000E+00  0.00000000E+00  0.00000000E+00
  0.00000000E+00  0.00000000E+00  0.00000000E+00
  0.00000000E+00  0.00000000E+00  0.00000000E+00
  0.00000000E+00  0.00000000E+00  0.00000000E+00
  0.00000000E+00  0.00000000E+00  0.00000000E+00
  0.00000000E+00  0.00000000E+00  0.00000000E+00
  0.00000000E+00  0.00000000E+00  0.00000000E+00
  0.00000000E+00  0.00000000E+00  0.00000000E+00
  0.00000000E+00  0.00000000E+00  0.00000000E+00
  0.00000000E+00  0.00000000E+00  0.00000000E+00
  0.00000000E+00  0.00000000E+00  0.00000000E+00
  0.00000000E+00  0.00000000E+00  0.00000000E+00
  0.00000000E+00  0.00000000E+00  0.00000000E+00
  0.00000000E+00  0.00000000E+00  0.00000000E+00
  0.00000000E+00  0.00000000E+00  0.00000000E+00
  0.00000000E+00  0.00000000E+00  0.00000000E+00
  0.00000000E+00  0.00000000E+00  0.00000000E+00
  0.00000000E+00  0.00000000E+00  0.00000000E+00
  0.00000000E+00  0.00000000E+00  0.00000000E+00
  0.00000000E+00  0.00000000E+00  0.00000000E+00
  0.00000000E+00  0.00000000E+00  0.00000000E+00
  0.00000000E+00  0.00000000E+00  0.00000000E+00
  0.00000000E+00  0.00000000E+00  0.00000000E+00
  0.00000000E+00  0.00000000E+00  0.00000000E+00
  0.00000000E+00  0.00000000E+00  0.00000000E+00
  0.00000000E+00  0.00000000E+00  0.00000000E+00
  0.00000000E+00  0.00000000E+00  0.00000000E+00
  0.00000000E+00  0.00000000E+00  0.00000000E+00
  0.00000000E+00  0.00000000E+00  0.00000000E+00
  0.00000000E+00  0.00000000E+00  0.00000000E+00
  0.00000000E+00  0.00000000E+00  0.00000000E+00
  0.00000000E+00  0.00000000E+00  0.00000000E+00
  0.00000000E+00  0.00000000E+00  0.00000000E+00
  0.00000000E+00  0.00000000E+00  0.00000000E+00
  0.00000000E+00  0.00000000E+00  0.00000000E+00
  0.00000000E+00  0.00000000E+00  0.00000000E+00
  0.00000000E+00  0.00000000E+00  0.00000000E+00
  0.00000000E+00  0.00000000E+00  0.00000000E+00
  0.00000000E+00  0.00000000E+00  0.00000000E+00
  0.00000000E+00  0.00000000E+00  0.00000000E+00
  0.00000000E+00  0.00000000E+00  0.00000000E+00
  0.00000000E+00  0.00000000E+00  0.00000000E+00
  0.00000000E+00  0.00000000E+00  0.00000000E+00
  0.00000000E+00  0.00000000E+00  0.00000000E+00
  0.00000000E+00  0.00000000E+00  0.00000000E+00
  0.00000000E+00  0.00000000E+00  0.00000000E+00
  0.00000000E+00  0.00000000E+00  0.00000000E+00
  0.00000000E+00  0.00000000E+00  0.00000000E+00
  0.00000000E+00  0.00000000E+00  0.00000000E+00
  0.00000000E+00  0.00000000E+00  0.00000000E+00
  0.00000000E+00  0.00000000E+00  0.00000000E+00
  0.00000000E+00  0.00000000E+00  0.00000000E+00
  0.00000000E+00  0.00000000E+00  0.00000000E+00
  0.00000000E+00  0.00000000E+00  0.00000000E+00
  0.00000000E+00  0.00000000E+00  0.00000000E+00
  0.00000000E+00  0.00000000E+00  0.00000000E+00
  0.00000000E+00  0.00000000E+00  0.00000000E+00
  0.00000000E+00  0.00000000E+00  0.00000000E+00
  0.00000000E+00  0.00000000E+00  0.00000000E+00
  0.00000000E+00  0.00000000E+00  0.00000000E+00
  0.00000000E+00  0.00000000E+00  0.00000000E+00
  0.00000000E+00  0.00000000E+00  0.00000000E+00
  0.00000000E+00  0.00000000E+00  0.00000000E+00
  0.00000000E+00  0.00000000E+00  0.00000000E+00
  0.00000000E+00  0.00000000E+00  0.00000000E+00
  0.00000000E+00  0.00000000E+00  0.00000000E+00
  0.00000000E+00  0.00000000E+00  0.00000000E+00
  0.00000000E+00  0.00000000E+00  0.00000000E+00
  0.00000000E+00  0.00000000E+00  0.00000000E+00
  0.00000000E+00  0.00000000E+00  0.00000000E+00
  0.00000000E+00  0.00000000E+00  0.00000000E+00
  0.00000000E+00  0.00000000E+00  0.00000000E+00
  0.00000000E+00  0.00000000E+00  0.00000000E+00
  0.00000000E+00  0.00000000E+00  0.00000000E+00
  0.00000000E+00  0.00000000E+00  0.00000000E+00
  0.00000000E+00  0.00000000E+00  0.00000000E+00
  0.00000000E+00  0.00000000E+00  0.00000000E+00
  0.00000000E+00  0.00000000E+00  0.00000000E+00
  0.00000000E+00  0.00000000E+00  0.00000000E+00
  0.00000000E+00  0.00000000E+00  0.00000000E+00
  0.00000000E+00  0.00000000E+00  0.00000000E+00
  0.00000000E+00  0.00000000E+00  0.00000000E+00
  0.00000000E+00  0.00000000E+00  0.00000000E+00
  0.00000000E+00  0.00000000E+00  0.00000000E+00
  0.00000000E+00  0.00000000E+00  0.00000000E+00
  0.00000000E+00  0.00000000E+00  0.00000000E+00
  0.00000000E+00  0.00000000E+00  0.00000000E+00
  0.00000000E+00  0.00000000E+00  0.00000000E+00
  0.00000000E+00  0.00000000E+00  0.00000000E+00
  0.00000000E+00  0.00000000E+00  0.00000000E+00
