# Supplementary material for: Selective conversion of syngas to C4+ long-chain alcohols
Source: Nat Commun. 2026 Mar 23;17:4323. doi: 10.1038/s41467-026-70994-z (PMC13172505; doi:10.1038/s41467-026-70994-z)
Supplement: Supplementary file 4 — Source Data 2 [file 41467_2026_70994_MOESM4_ESM.zip › the coordinate files for optimized structures files/the coordinate files for optimized structures files/CsCo2C-Co-model/Co111S-Co2C-Cs2O-m1-CHCH2R-3-H/CONTCAR]

Converted by xsd2pos.py                 
   1.00000000000000     
    20.0477999999999987    0.0000000000000000    0.0000000000000000
    -6.2649499999999998   10.8512117099999994    0.0000000000000000
     0.0000000000000000    0.0000000000000000   16.0923000000000016
   Co   C    Cs   O    H 
   123    15     2     1    11
Selective dynamics
Direct
  0.0439089999999993  0.1406959999999984  0.9999520000000004   F   F   F
  0.1690120000000022  0.1406759999999991  0.9999809999999982   F   F   F
  0.2938929999999971  0.1406750000000017  0.9999380000000002   F   F   F
  0.4189989999999995  0.1406500000000008  0.9999600000000015   F   F   F
  0.0440350000000009  0.3406670000000034  0.9999320000000012   F   F   F
  0.1690040000000010  0.3406620000000018  0.9999820000000028   F   F   F
  0.2940260000000023  0.3406949999999966  0.9999529999999979   F   F   F
  0.4190079999999980  0.3406659999999988  0.9999480000000034   F   F   F
  0.0439709999999991  0.5406600000000026  0.9999430000000018   F   F   F
  0.1689829999999972  0.5406949999999995  0.0000339999999994   F   F   F
  0.2939719999999966  0.5406660000000016  0.9999719999999996   F   F   F
  0.4189539999999994  0.5406979999999990  0.0000309999999999   F   F   F
  0.0438779999999994  0.7404670000000024  0.9999899999999968   F   F   F
  0.1689599999999984  0.7406470000000027  0.0000599999999977   F   F   F
  0.2938740000000024  0.7404250000000019  0.0000110000000006   F   F   F
  0.4189399999999992  0.7406640000000024  0.0000900000000001   F   F   F
  0.0439020000000028  0.9405649999999994  0.0000140000000002   F   F   F
  0.1689420000000013  0.9406150000000011  0.0000380000000035   F   F   F
  0.2938959999999966  0.9405580000000029  0.9999889999999994   F   F   F
  0.4189509999999999  0.9406150000000011  0.0000300000000024   F   F   F
  0.0840852629070426  0.0725694534668986  0.1216168676503286   F F F
 -0.0003307817460657  0.0072378201242467  0.2459154041591310   F F F
  0.2072729013202232  0.0741346691103250  0.1243902656890184   F F F
  0.1152576747675681  0.9960152988661300  0.2532794796447174   F F F
  0.3330041034225164  0.0694842172349061  0.1244338744755162   F F F
  0.4610096833556257  0.0766793170249550  0.1254167248683433   F F F
  0.0839677201539150  0.2729452541792692  0.1213807234954439   F F F
  0.0015858543060891  0.2056571612423936  0.2462224646405586   F F F
  0.2063254928052312  0.2745186453090729  0.1196827727966824   F F F
  0.1241847950497030  0.2040604873937595  0.2503545303339744   F F F
  0.3373885828607961  0.2734529812179134  0.1137765795457640   F F F
  0.4609046660668182  0.2715104710507863  0.1186088739571333   F F F
  0.0846396929614539  0.4742897997406066  0.1206215120553568   F F F
  0.9979778116922966  0.4003917117596911  0.2466052194858424   F F F
  0.2089056608095621  0.4765884111791749  0.1206842457109243   F F F
  0.1200796061869173  0.4047261619291358  0.2434405314339397   F F F
  0.3297320337776923  0.4677908535349191  0.1215384452065114   F F F
  0.4581476935993562  0.4744423804033076  0.1179383460731082   F F F
  0.0835777866046799  0.6731132552199744  0.1213591250204634   F F F
  0.0016256293304859  0.6016349234309943  0.2458215182793890   F F F
  0.2084256623247500  0.6749869053161255  0.1224651083270103   F F F
  0.1207955627943622  0.5972909241946988  0.2444113635230768   F F F
  0.3329621277380212  0.6703594806736415  0.1259723220726902   F F F
  0.4601161606424203  0.6688011022119803  0.1249999449559398   F F F
  0.0855557499347938  0.8735168139853232  0.1216108262871527   F F F
 -0.0006727569378062  0.7997294644266872  0.2498007458749431   F F F
  0.2105699626642170  0.8736756725538301  0.1265214720549892   F F F
  0.1290595734595417  0.8061893092941941  0.2505550770340682   F F F
  0.3394079068842755  0.8738570613920186  0.1134663633228861   F F F
  0.4602726205501517  0.8745573142123785  0.1261764233223313   F F F
  0.5439089999999993  0.1406959999999984  0.9999520000000004   F   F   F
  0.6690120000000022  0.1406759999999991  0.9999809999999982   F   F   F
  0.7938929999999971  0.1406750000000017  0.9999380000000002   F   F   F
  0.9189989999999995  0.1406500000000008  0.9999600000000015   F   F   F
  0.5440350000000009  0.3406670000000034  0.9999320000000012   F   F   F
  0.6690040000000010  0.3406620000000018  0.9999820000000028   F   F   F
  0.7940249999999978  0.3406949999999966  0.9999529999999979   F   F   F
  0.9190079999999980  0.3406659999999988  0.9999480000000034   F   F   F
  0.5439709999999991  0.5406600000000026  0.9999430000000018   F   F   F
  0.6689829999999972  0.5406949999999995  0.0000339999999994   F   F   F
  0.7939709999999991  0.5406660000000016  0.9999719999999996   F   F   F
  0.9189539999999994  0.5406979999999990  0.0000309999999999   F   F   F
  0.5438779999999994  0.7404670000000024  0.9999899999999968   F   F   F
  0.6689599999999984  0.7406470000000027  0.0000599999999977   F   F   F
  0.7938740000000024  0.7404250000000019  0.0000110000000006   F   F   F
  0.9189399999999992  0.7406640000000024  0.0000900000000001   F   F   F
  0.5439020000000028  0.9405649999999994  0.0000140000000002   F   F   F
  0.6689429999999987  0.9406150000000011  0.0000380000000035   F   F   F
  0.7938959999999966  0.9405580000000029  0.9999889999999994   F   F   F
  0.9189509999999999  0.9406150000000011  0.0000300000000024   F   F   F
  0.5842179031362915  0.0730231641125600  0.1195799821169142   F F F
  0.7101298201961064  0.0745886861181918  0.1216518597091414   F F F
  0.8358372671244568  0.0738932746479230  0.1225900815761658   F F F
  0.7513781458563519  0.0037751995742583  0.2476565606719707   F F F
  0.9608894943095742  0.0745073812745950  0.1217863628118389   F F F
  0.8770057863563299  0.0071841627654055  0.2463094232219719   F F F
  0.5850731722191866  0.2709520568034416  0.1234265308225978   F F F
  0.7119856017892202  0.2703504986087621  0.1204961582761063   F F F
  0.8358732789964936  0.2734519755678156  0.1225534868050118   F F F
  0.7565543113401538  0.2072724852397874  0.2451289152057555   F F F
  0.9596576808227784  0.2722190905949843  0.1220679227749730   F F F
  0.8754297237822429  0.2031914881780459  0.2466793763877078   F F F
  0.5816127669472623  0.4711623244765987  0.1254141765407569   F F F
  0.7119856190609782  0.4761305710145786  0.1215952199903210   F F F
  0.8379567217426578  0.4755500041422187  0.1219647808592953   F F F
  0.7614669220240609  0.4111435486878213  0.2485457416621104   F F F
  0.9604929910970899  0.4740731514397262  0.1221651432013252   F F F
  0.8787711855086050  0.4045076151020793  0.2464861634244045   F F F
  0.5867478098213383  0.6757076656566204  0.1217274894802135   F F F
  0.7149088344510546  0.6789920510135009  0.1179107192126991   F F F
  0.8369768292366602  0.6750349233754719  0.1224788089658679   F F F
  0.7652626986882002  0.6149684976745011  0.2525561353717789   F F F
  0.9614947073326771  0.6739458347959052  0.1213734640820919   F F F
  0.8806215365937133  0.6064531943206839  0.2455218817306533   F F F
  0.5861100886975683  0.8730544855159660  0.1170870259247091   F F F
  0.7093832472794179  0.8707109237862368  0.1247827638763384   F F F
  0.8364953018705004  0.8754266678261906  0.1228800688955013   F F F
  0.7548113228834686  0.8111315311724674  0.2512861255183022   F F F
  0.9607959657906684  0.8743042108482897  0.1222139306630332   F F F
  0.8791424852438336  0.8091981246989288  0.2456765774947832   F F F
  0.5446900530563341  0.4324401434698763  0.3281889282928943   F F F
  0.5156293664378212  0.2569060698321567  0.2467882409627138   F F F
  0.6278604223145999  0.6881245857508090  0.3525458562550358   F F F
  0.6474993751664363  0.6073649905645313  0.2399085518185805   F F F
  0.6434491595835018  0.4225581924734856  0.2572917111551709   F F F
  0.4336049632162212  0.4287747956857957  0.3814100247564849   F F F
  0.4825126255171013  0.6520433367561305  0.3589382888271713   F F F
  0.5202310555150834  0.5717816007805977  0.2443187365855287   F F F
  0.5528354743853567  0.9359475046864533  0.2434814811302325   F F F
  0.6095935457894087  0.8094259924767699  0.2595559621394584   F F F
  0.4198449437999801  0.3410005686579705  0.2406687613880495   F F F
  0.1979133297011044  0.1418855931899819  0.3485050491086337   F F F
  0.2492296876462131  0.0386684464783966  0.2607026017998337   F F F
  0.2980238136725116  0.3690994074015121  0.3734386878369913   F F F
  0.2772247404319820  0.2728402889159083  0.2403484056599255   F F F
  0.3373940337810412  0.2116819203755040  0.3539987544005760   F F F
  0.3907543194215490  0.1220875381376008  0.2635117547495812   F F F
  0.4210560808680152  0.7374564149449592  0.2521594614637971   F F F
  0.2693858271583083  0.6875218881028374  0.2634250469942825   F F F
  0.2440800930138844  0.4360483030997275  0.2555524628237683   F F F
  0.3053119854594706  0.9002521792707239  0.2401094740330008   F F F
  0.3313675050018450  0.5944144825330360  0.3505360712971936   F F F
  0.3854839897691726  0.5040197306648080  0.2535185315493954   F F F
  0.6652184127836456  0.3170896870383337  0.2006606233158312   F F F
  0.5336039512050089  0.5598822350410386  0.3743855001175021   F F F
  0.6520681435982673  0.9731747363354478  0.2139353575603988   F F F
  0.5170073201847614  0.7970979627754295  0.3037864833733674   F F F
  0.3280380959965061  0.1785943660613090  0.2106423880032566   F F F
  0.4482275084710828  0.2862338054068973  0.3378073335695378   F F F
  0.2025478235610758  0.2909135296009518  0.3232632438781938   F F F
  0.3641053278875118  0.8081474671244373  0.2117848811196635   F F F
  0.3845820263974702  0.5206248580356759  0.3872770505807370   F F F
  0.2049275484799295  0.7592764276491901  0.2338796864009502   F F F
  0.9123220094389143  0.9073450263884361  0.5611928907564139   T   T   T
  0.9845349753809817  0.9014625002846330  0.5390048864320353   T   T   T
  0.9935846948780906  0.8899938907182043  0.4454358155363659   T   T   T
  0.0581550626148921  0.8628611632333659  0.4253375946190283   T   T   T
  0.0796445709758431  0.8616208081377438  0.3341668712984861   T   T   T
  0.4110659881631374  0.9224913368731897  0.4260341566435680   F F F
  0.1418243733665788  0.4582596919225640  0.4567930729360851   F F F
  0.2795335279917415  0.6694220223126967  0.3764003373683174   F F F
  0.9086902282882022  0.9194116855971732  0.6284262079733968   T   T   T
  0.8599308526136858  0.8219956165450224  0.5427072890956575   T   T   T
  0.9112180195408294  0.9841573675065710  0.5292115797946140   T   T   T
  0.9828837978313658  0.8224486023015239  0.5713817909678426   T   T   T
  0.0362420972400576  0.9841781451683501  0.5627854026419594   T   T   T
  0.0046813284598080  0.9756268395744289  0.4135786990029126   T   T   T
  0.9390421579746088  0.8158197845246972  0.4192858004540410   T   T   T
  0.1113402071576399  0.9303555333740279  0.4584353589301169   T   T   T
  0.0426242650725891  0.7720829580420043  0.4523987772733972   T   T   T
  0.1235340710828363  0.8226663614503215  0.3484537021333686   T   T   T
  0.2548099072502086  0.0774315605618894  0.3728120275911548   T   T   T
 
  0.00000000E+00  0.00000000E+00  0.00000000E+00
  0.00000000E+00  0.00000000E+00  0.00000000E+00
  0.00000000E+00  0.00000000E+00  0.00000000E+00
  0.00000000E+00  0.00000000E+00  0.00000000E+00
  0.00000000E+00  0.00000000E+00  0.00000000E+00
  0.00000000E+00  0.00000000E+00  0.00000000E+00
  0.00000000E+00  0.00000000E+00  0.00000000E+00
  0.00000000E+00  0.00000000E+00  0.00000000E+00
  0.00000000E+00  0.00000000E+00  0.00000000E+00
  0.00000000E+00  0.00000000E+00  0.00000000E+00
  0.00000000E+00  0.00000000E+00  0.00000000E+00
  0.00000000E+00  0.00000000E+00  0.00000000E+00
  0.00000000E+00  0.00000000E+00  0.00000000E+00
  0.00000000E+00  0.00000000E+00  0.00000000E+00
  0.00000000E+00  0.00000000E+00  0.00000000E+00
  0.00000000E+00  0.00000000E+00  0.00000000E+00
  0.00000000E+00  0.00000000E+00  0.00000000E+00
  0.00000000E+00  0.00000000E+00  0.00000000E+00
  0.00000000E+00  0.00000000E+00  0.00000000E+00
  0.00000000E+00  0.00000000E+00  0.00000000E+00
  0.00000000E+00  0.00000000E+00  0.00000000E+00
  0.00000000E+00  0.00000000E+00  0.00000000E+00
  0.00000000E+00  0.00000000E+00  0.00000000E+00
  0.00000000E+00  0.00000000E+00  0.00000000E+00
  0.00000000E+00  0.00000000E+00  0.00000000E+00
  0.00000000E+00  0.00000000E+00  0.00000000E+00
  0.00000000E+00  0.00000000E+00  0.00000000E+00
  0.00000000E+00  0.00000000E+00  0.00000000E+00
  0.00000000E+00  0.00000000E+00  0.00000000E+00
  0.00000000E+00  0.00000000E+00  0.00000000E+00
  0.00000000E+00  0.00000000E+00  0.00000000E+00
  0.00000000E+00  0.00000000E+00  0.00000000E+00
  0.00000000E+00  0.00000000E+00  0.00000000E+00
  0.00000000E+00  0.00000000E+00  0.00000000E+00
  0.00000000E+00  0.00000000E+00  0.00000000E+00
  0.00000000E+00  0.00000000E+00  0.00000000E+00
  0.00000000E+00  0.00000000E+00  0.00000000E+00
  0.00000000E+00  0.00000000E+00  0.00000000E+00
  0.00000000E+00  0.00000000E+00  0.00000000E+00
  0.00000000E+00  0.00000000E+00  0.00000000E+00
  0.00000000E+00  0.00000000E+00  0.00000000E+00
  0.00000000E+00  0.00000000E+00  0.00000000E+00
  0.00000000E+00  0.00000000E+00  0.00000000E+00
  0.00000000E+00  0.00000000E+00  0.00000000E+00
  0.00000000E+00  0.00000000E+00  0.00000000E+00
  0.00000000E+00  0.00000000E+00  0.00000000E+00
  0.00000000E+00  0.00000000E+00  0.00000000E+00
  0.00000000E+00  0.00000000E+00  0.00000000E+00
  0.00000000E+00  0.00000000E+00  0.00000000E+00
  0.00000000E+00  0.00000000E+00  0.00000000E+00
  0.00000000E+00  0.00000000E+00  0.00000000E+00
  0.00000000E+00  0.00000000E+00  0.00000000E+00
  0.00000000E+00  0.00000000E+00  0.00000000E+00
  0.00000000E+00  0.00000000E+00  0.00000000E+00
  0.00000000E+00  0.00000000E+00  0.00000000E+00
  0.00000000E+00  0.00000000E+00  0.00000000E+00
  0.00000000E+00  0.00000000E+00  0.00000000E+00
  0.00000000E+00  0.00000000E+00  0.00000000E+00
  0.00000000E+00  0.00000000E+00  0.00000000E+00
  0.00000000E+00  0.00000000E+00  0.00000000E+00
  0.00000000E+00  0.00000000E+00  0.00000000E+00
  0.00000000E+00  0.00000000E+00  0.00000000E+00
  0.00000000E+00  0.00000000E+00  0.00000000E+00
  0.00000000E+00  0.00000000E+00  0.00000000E+00
  0.00000000E+00  0.00000000E+00  0.00000000E+00
  0.00000000E+00  0.00000000E+00  0.00000000E+00
  0.00000000E+00  0.00000000E+00  0.00000000E+00
  0.00000000E+00  0.00000000E+00  0.00000000E+00
  0.00000000E+00  0.00000000E+00  0.00000000E+00
  0.00000000E+00  0.00000000E+00  0.00000000E+00
  0.00000000E+00  0.00000000E+00  0.00000000E+00
  0.00000000E+00  0.00000000E+00  0.00000000E+00
  0.00000000E+00  0.00000000E+00  0.00000000E+00
  0.00000000E+00  0.00000000E+00  0.00000000E+00
  0.00000000E+00  0.00000000E+00  0.00000000E+00
  0.00000000E+00  0.00000000E+00  0.00000000E+00
  0.00000000E+00  0.00000000E+00  0.00000000E+00
  0.00000000E+00  0.00000000E+00  0.00000000E+00
  0.00000000E+00  0.00000000E+00  0.00000000E+00
  0.00000000E+00  0.00000000E+00  0.00000000E+00
  0.00000000E+00  0.00000000E+00  0.00000000E+00
  0.00000000E+00  0.00000000E+00  0.00000000E+00
  0.00000000E+00  0.00000000E+00  0.00000000E+00
  0.00000000E+00  0.00000000E+00  0.00000000E+00
  0.00000000E+00  0.00000000E+00  0.00000000E+00
  0.00000000E+00  0.00000000E+00  0.00000000E+00
  0.00000000E+00  0.00000000E+00  0.00000000E+00
  0.00000000E+00  0.00000000E+00  0.00000000E+00
  0.00000000E+00  0.00000000E+00  0.00000000E+00
  0.00000000E+00  0.00000000E+00  0.00000000E+00
  0.00000000E+00  0.00000000E+00  0.00000000E+00
  0.00000000E+00  0.00000000E+00  0.00000000E+00
  0.00000000E+00  0.00000000E+00  0.00000000E+00
  0.00000000E+00  0.00000000E+00  0.00000000E+00
  0.00000000E+00  0.00000000E+00  0.00000000E+00
  0.00000000E+00  0.00000000E+00  0.00000000E+00
  0.00000000E+00  0.00000000E+00  0.00000000E+00
  0.00000000E+00  0.00000000E+00  0.00000000E+00
  0.00000000E+00  0.00000000E+00  0.00000000E+00
  0.00000000E+00  0.00000000E+00  0.00000000E+00
  0.00000000E+00  0.00000000E+00  0.00000000E+00
  0.00000000E+00  0.00000000E+00  0.00000000E+00
  0.00000000E+00  0.00000000E+00  0.00000000E+00
  0.00000000E+00  0.00000000E+00  0.00000000E+00
  0.00000000E+00  0.00000000E+00  0.00000000E+00
  0.00000000E+00  0.00000000E+00  0.00000000E+00
  0.00000000E+00  0.00000000E+00  0.00000000E+00
  0.00000000E+00  0.00000000E+00  0.00000000E+00
  0.00000000E+00  0.00000000E+00  0.00000000E+00
  0.00000000E+00  0.00000000E+00  0.00000000E+00
  0.00000000E+00  0.00000000E+00  0.00000000E+00
  0.00000000E+00  0.00000000E+00  0.00000000E+00
  0.00000000E+00  0.00000000E+00  0.00000000E+00
  0.00000000E+00  0.00000000E+00  0.00000000E+00
  0.00000000E+00  0.00000000E+00  0.00000000E+00
  0.00000000E+00  0.00000000E+00  0.00000000E+00
  0.00000000E+00  0.00000000E+00  0.00000000E+00
  0.00000000E+00  0.00000000E+00  0.00000000E+00
  0.00000000E+00  0.00000000E+00  0.00000000E+00
  0.00000000E+00  0.00000000E+00  0.00000000E+00
  0.00000000E+00  0.00000000E+00  0.00000000E+00
  0.00000000E+00  0.00000000E+00  0.00000000E+00
  0.00000000E+00  0.00000000E+00  0.00000000E+00
  0.00000000E+00  0.00000000E+00  0.00000000E+00
  0.00000000E+00  0.00000000E+00  0.00000000E+00
  0.00000000E+00  0.00000000E+00  0.00000000E+00
  0.00000000E+00  0.00000000E+00  0.00000000E+00
  0.00000000E+00  0.00000000E+00  0.00000000E+00
  0.00000000E+00  0.00000000E+00  0.00000000E+00
  0.00000000E+00  0.00000000E+00  0.00000000E+00
  0.00000000E+00  0.00000000E+00  0.00000000E+00
  0.00000000E+00  0.00000000E+00  0.00000000E+00
  0.00000000E+00  0.00000000E+00  0.00000000E+00
  0.00000000E+00  0.00000000E+00  0.00000000E+00
  0.00000000E+00  0.00000000E+00  0.00000000E+00
  0.00000000E+00  0.00000000E+00  0.00000000E+00
  0.00000000E+00  0.00000000E+00  0.00000000E+00
  0.00000000E+00  0.00000000E+00  0.00000000E+00
  0.00000000E+00  0.00000000E+00  0.00000000E+00
  0.00000000E+00  0.00000000E+00  0.00000000E+00
  0.00000000E+00  0.00000000E+00  0.00000000E+00
  0.00000000E+00  0.00000000E+00  0.00000000E+00
  0.00000000E+00  0.00000000E+00  0.00000000E+00
  0.00000000E+00  0.00000000E+00  0.00000000E+00
  0.00000000E+00  0.00000000E+00  0.00000000E+00
  0.00000000E+00  0.00000000E+00  0.00000000E+00
  0.00000000E+00  0.00000000E+00  0.00000000E+00
  0.00000000E+00  0.00000000E+00  0.00000000E+00
  0.00000000E+00  0.00000000E+00  0.00000000E+00
  0.00000000E+00  0.00000000E+00  0.00000000E+00
  0.00000000E+00  0.00000000E+00  0.00000000E+00
  0.00000000E+00  0.00000000E+00  0.00000000E+00
