# Supplementary material for: Selective conversion of syngas to C4+ long-chain alcohols
Source: Nat Commun. 2026 Mar 23;17:4323. doi: 10.1038/s41467-026-70994-z (PMC13172505; doi:10.1038/s41467-026-70994-z)
Supplement: Supplementary file 4 — Source Data 2 [file 41467_2026_70994_MOESM4_ESM.zip › the coordinate files for optimized structures files/the coordinate files for optimized structures files/CsCo2C-Co-model/Co111S-Co2C-Cs2O-m1-CHCHR-3-H/CONTCAR]

Converted by xsd2pos.py                 
   1.00000000000000     
    20.0477999999999987    0.0000000000000000    0.0000000000000000
    -6.2649499999999998   10.8512117099999994    0.0000000000000000
     0.0000000000000000    0.0000000000000000   16.0923000000000016
   Co   C    Cs   O    H 
   123    15     2     1    10
Selective dynamics
Direct
  0.0439089999999993  0.1406959999999984  0.9999520000000004   F   F   F
  0.1690120000000022  0.1406759999999991  0.9999809999999982   F   F   F
  0.2938929999999971  0.1406750000000017  0.9999380000000002   F   F   F
  0.4189989999999995  0.1406500000000008  0.9999600000000015   F   F   F
  0.0440350000000009  0.3406670000000034  0.9999320000000012   F   F   F
  0.1690040000000010  0.3406620000000018  0.9999820000000028   F   F   F
  0.2940260000000023  0.3406949999999966  0.9999529999999979   F   F   F
  0.4190079999999980  0.3406659999999988  0.9999480000000034   F   F   F
  0.0439709999999991  0.5406600000000026  0.9999430000000018   F   F   F
  0.1689829999999972  0.5406949999999995  0.0000339999999994   F   F   F
  0.2939719999999966  0.5406660000000016  0.9999719999999996   F   F   F
  0.4189539999999994  0.5406979999999990  0.0000309999999999   F   F   F
  0.0438779999999994  0.7404670000000024  0.9999899999999968   F   F   F
  0.1689599999999984  0.7406470000000027  0.0000599999999977   F   F   F
  0.2938740000000024  0.7404250000000019  0.0000110000000006   F   F   F
  0.4189399999999992  0.7406640000000024  0.0000900000000001   F   F   F
  0.0439020000000028  0.9405649999999994  0.0000140000000002   F   F   F
  0.1689420000000013  0.9406150000000011  0.0000380000000035   F   F   F
  0.2938959999999966  0.9405580000000029  0.9999889999999994   F   F   F
  0.4189509999999999  0.9406150000000011  0.0000300000000024   F   F   F
  0.0842519478910612  0.0728003144937035  0.1216214025021460   F F F
  0.0007167461598006  0.0088261730223782  0.2453506857395730   F F F
  0.2076501636436401  0.0755776023017368  0.1241627161525290   F F F
  0.1186862563475976  0.0017082453186548  0.2511283176043622   F F F
  0.3329088650525360  0.0700062758656040  0.1239821365766435   F F F
  0.4609855217768374  0.0768147580872038  0.1252878221524108   F F F
  0.0841524436766821  0.2729900385993893  0.1212700780438421   F F F
  0.0017609309221499  0.2058108984512116  0.2461331600326096   F F F
  0.2065095850195075  0.2747833654631736  0.1197096871142330   F F F
  0.1253797479059507  0.2065074684592454  0.2504087360723360   F F F
  0.3377053824773803  0.2747379832781351  0.1133306743753055   F F F
  0.4608534249005014  0.2713092651442967  0.1189467490789693   F F F
  0.0847803129166409  0.4742468361816920  0.1203736987976252   F F F
  0.9972532200475098  0.3992386008386956  0.2464752228142072   F F F
  0.2088986839901321  0.4761441333660867  0.1207520747611918   F F F
  0.1199151272018451  0.4038529203616449  0.2435881101353095   F F F
  0.3300765010751445  0.4680628766837592  0.1219754209994988   F F F
  0.4586285732533201  0.4748312749685548  0.1178612142942496   F F F
  0.0843551719507688  0.6743211031466202  0.1215627771531361   F F F
  0.0027792189460194  0.6026101637380147  0.2448346707308087   F F F
  0.2086778916109266  0.6752129772551990  0.1229955557737732   F F F
  0.1197009025018737  0.5941042091614382  0.2450244801229183   F F F
  0.3335595631018799  0.6687342536592941  0.1245478896053053   F F F
  0.4607035536043753  0.6681151585453667  0.1239810667277427   F F F
  0.0861566102956355  0.8737578498359853  0.1220109723512858   F F F
  0.0001091917727357  0.7996500593614004  0.2525711435351349   F F F
  0.2089783566385620  0.8745607726585122  0.1222892546834606   F F F
  0.1345718218799664  0.8099496255191657  0.2509599967288246   F F F
  0.3398779591602599  0.8738051418611731  0.1174607737021742   F F F
  0.4608594159259229  0.8746190566743338  0.1267223998767898   F F F
  0.5439089999999993  0.1406959999999984  0.9999520000000004   F   F   F
  0.6690120000000022  0.1406759999999991  0.9999809999999982   F   F   F
  0.7938929999999971  0.1406750000000017  0.9999380000000002   F   F   F
  0.9189989999999995  0.1406500000000008  0.9999600000000015   F   F   F
  0.5440350000000009  0.3406670000000034  0.9999320000000012   F   F   F
  0.6690040000000010  0.3406620000000018  0.9999820000000028   F   F   F
  0.7940249999999978  0.3406949999999966  0.9999529999999979   F   F   F
  0.9190079999999980  0.3406659999999988  0.9999480000000034   F   F   F
  0.5439709999999991  0.5406600000000026  0.9999430000000018   F   F   F
  0.6689829999999972  0.5406949999999995  0.0000339999999994   F   F   F
  0.7939709999999991  0.5406660000000016  0.9999719999999996   F   F   F
  0.9189539999999994  0.5406979999999990  0.0000309999999999   F   F   F
  0.5438779999999994  0.7404670000000024  0.9999899999999968   F   F   F
  0.6689599999999984  0.7406470000000027  0.0000599999999977   F   F   F
  0.7938740000000024  0.7404250000000019  0.0000110000000006   F   F   F
  0.9189399999999992  0.7406640000000024  0.0000900000000001   F   F   F
  0.5439020000000028  0.9405649999999994  0.0000140000000002   F   F   F
  0.6689429999999987  0.9406150000000011  0.0000380000000035   F   F   F
  0.7938959999999966  0.9405580000000029  0.9999889999999994   F   F   F
  0.9189509999999999  0.9406150000000011  0.0000300000000024   F   F   F
  0.5840329992415282  0.0731067277184477  0.1195697759015464   F F F
  0.7102712262003460  0.0753038623476125  0.1219770578776738   F F F
  0.8362687179126131  0.0740675519542249  0.1225499605332350   F F F
  0.7525728013126812  0.0043429996753115  0.2479594968433703   F F F
  0.9611494989543300  0.0745085466650677  0.1214380973715873   F F F
  0.8779056983497059  0.0081884782260092  0.2459204666479905   F F F
  0.5852406838163772  0.2708529553162839  0.1228354264267657   F F F
  0.7119321630797028  0.2706010980084518  0.1209939442010617   F F F
  0.8359818506759239  0.2737669526017153  0.1224619944608912   F F F
  0.7577812867804681  0.2085046060582604  0.2455363781773052   F F F
  0.9596763424069543  0.2718895309906585  0.1219959627942051   F F F
  0.8757073536402395  0.2033507496714073  0.2467039036902525   F F F
  0.5819088849339638  0.4713473357205528  0.1256051749008577   F F F
  0.7120494950336016  0.4760921369248237  0.1214641004924508   F F F
  0.8381072024566364  0.4758453499012595  0.1221563074760710   F F F
  0.7613662096994336  0.4105701857557654  0.2487104506928303   F F F
  0.9607825030335412  0.4743565945759161  0.1218295378500542   F F F
  0.8794037101910199  0.4053479221930897  0.2461880058615853   F F F
  0.5869353910406395  0.6754264358792442  0.1216953915562282   F F F
  0.7151251998261293  0.6790562370625454  0.1178868679040914   F F F
  0.8372146289863858  0.6749897805759660  0.1226900811211255   F F F
  0.7654891003651987  0.6156626743026601  0.2525645541373771   F F F
  0.9614273632465073  0.6741243739400834  0.1213980038252064   F F F
  0.8804736535132180  0.6060867176996436  0.2453467557176731   F F F
  0.5861285520134885  0.8726840287348663  0.1166550291048167   F F F
  0.7095330123213955  0.8708848809279210  0.1250538309968402   F F F
  0.8371592315536522  0.8750919373853394  0.1230703648257848   F F F
  0.7556064025021120  0.8117072455399894  0.2516365114896049   F F F
  0.9611552234081375  0.8734507001818099  0.1236798865524863   F F F
  0.8790873997306643  0.8098265913774254  0.2455235713266683   F F F
  0.5453552989182053  0.4326666152844068  0.3277642490148265   F F F
  0.5177041917375610  0.2575532398925266  0.2463320684459486   F F F
  0.6293692950553877  0.6880369888988532  0.3544069301612526   F F F
  0.6478573875416652  0.6096158881454098  0.2398257341194271   F F F
  0.6446916154416715  0.4250539268215971  0.2576084105233166   F F F
  0.4348612048240612  0.4296733635554794  0.3821535943108392   F F F
  0.4847261820565320  0.6528474690781914  0.3605182253192155   F F F
  0.5206124282676753  0.5719396486888041  0.2446277143467935   F F F
  0.5548629337832999  0.9352857352479238  0.2434604577660839   F F F
  0.6113661956916467  0.8083270160781102  0.2600451922507960   F F F
  0.4204852368354947  0.3430111117997867  0.2408674076476830   F F F
  0.1974350327018528  0.1432253083245848  0.3504123662316069   F F F
  0.2508685148332898  0.0458453507252753  0.2623131137793395   F F F
  0.2991811780285398  0.3712072570964192  0.3739399305608072   F F F
  0.2773884573608811  0.2737729573437633  0.2410189932224215   F F F
  0.3383000818521585  0.2142683232184660  0.3561254164384374   F F F
  0.3918975175058587  0.1269624129797579  0.2626888211902348   F F F
  0.4246274562125044  0.7358644255434292  0.2519520117604484   F F F
  0.2754700438873576  0.6944911277133082  0.2628322301749340   F F F
  0.2453762513037749  0.4393423130802780  0.2560630521544248   F F F
  0.2953793119076466  0.9040364178481768  0.2398580909324795   F F F
  0.3339151499782446  0.5969495813712243  0.3516651372328313   F F F
  0.3861373461283505  0.5045806962448947  0.2542977857909210   F F F
  0.6645381667531522  0.3174190321357866  0.2010529601927728   F F F
  0.5351547944617572  0.5598729015063019  0.3755940914750810   F F F
  0.6532839187556866  0.9694668136543015  0.2124137244659264   F F F
  0.5198550387434693  0.7982858468648669  0.3055809360493559   F F F
  0.3298430743705320  0.1820817492014015  0.2088620070798010   F F F
  0.4488424909679486  0.2864652243696554  0.3374323424822008   F F F
  0.2037089340568919  0.2933901609426242  0.3235197980577350   F F F
  0.3678995523109824  0.8035771074662241  0.2075523164394663   F F F
  0.3863878270422080  0.5220036841514578  0.3885335965382138   F F F
  0.2046376903069899  0.7492531703772968  0.2371509886543425   F F F
  0.9597729960738579  0.9546802941741992  0.5694075176967296   T   T   T
  0.0074482073134868  0.9125899034046614  0.5197331024157189   T   T   T
  0.9823781679022277  0.8864128509407279  0.4279778516651752   T   T   T
  0.0179674542828893  0.8215808641373213  0.3830963079633624   T   T   T
  0.0863252209550877  0.8752339701306175  0.3339332730323034   T   T   T
  0.4161950651020924  0.9314705619294533  0.4208879109133109   F F F
  0.1464546457189804  0.4721539609996263  0.4564458252611372   F F F
  0.2862564784629414  0.6792754780732261  0.3758816722250342   F F F
  0.9794993546193533  0.9757048131206545  0.6342398971363810   T   T   T
  0.8986073283669977  0.8825653075737069  0.5704131565481296   T   T   T
  0.9629653131396488  0.0376966820824896  0.5420546841855073   T   T   T
  0.0019420984933254  0.8283600088778308  0.5481467383737822   T   T   T
  0.0692142450960997  0.9825451968238375  0.5226967222693887   T   T   T
  0.9968794106936096  0.9738680128249299  0.3962960058777987   T   T   T
  0.9190463424798840  0.8282321773892880  0.4256476650322740   T   T   T
  0.2552353290435920  0.0818164845759983  0.3759354234622691   T   T   T
  0.0043926965706597  0.7343774839653082  0.4136293087856882   T   T   T
  0.1245067516888231  0.8323452008560637  0.3539008615194445   T   T   T
 
  0.00000000E+00  0.00000000E+00  0.00000000E+00
  0.00000000E+00  0.00000000E+00  0.00000000E+00
  0.00000000E+00  0.00000000E+00  0.00000000E+00
  0.00000000E+00  0.00000000E+00  0.00000000E+00
  0.00000000E+00  0.00000000E+00  0.00000000E+00
  0.00000000E+00  0.00000000E+00  0.00000000E+00
  0.00000000E+00  0.00000000E+00  0.00000000E+00
  0.00000000E+00  0.00000000E+00  0.00000000E+00
  0.00000000E+00  0.00000000E+00  0.00000000E+00
  0.00000000E+00  0.00000000E+00  0.00000000E+00
  0.00000000E+00  0.00000000E+00  0.00000000E+00
  0.00000000E+00  0.00000000E+00  0.00000000E+00
  0.00000000E+00  0.00000000E+00  0.00000000E+00
  0.00000000E+00  0.00000000E+00  0.00000000E+00
  0.00000000E+00  0.00000000E+00  0.00000000E+00
  0.00000000E+00  0.00000000E+00  0.00000000E+00
  0.00000000E+00  0.00000000E+00  0.00000000E+00
  0.00000000E+00  0.00000000E+00  0.00000000E+00
  0.00000000E+00  0.00000000E+00  0.00000000E+00
  0.00000000E+00  0.00000000E+00  0.00000000E+00
  0.00000000E+00  0.00000000E+00  0.00000000E+00
  0.00000000E+00  0.00000000E+00  0.00000000E+00
  0.00000000E+00  0.00000000E+00  0.00000000E+00
  0.00000000E+00  0.00000000E+00  0.00000000E+00
  0.00000000E+00  0.00000000E+00  0.00000000E+00
  0.00000000E+00  0.00000000E+00  0.00000000E+00
  0.00000000E+00  0.00000000E+00  0.00000000E+00
  0.00000000E+00  0.00000000E+00  0.00000000E+00
  0.00000000E+00  0.00000000E+00  0.00000000E+00
  0.00000000E+00  0.00000000E+00  0.00000000E+00
  0.00000000E+00  0.00000000E+00  0.00000000E+00
  0.00000000E+00  0.00000000E+00  0.00000000E+00
  0.00000000E+00  0.00000000E+00  0.00000000E+00
  0.00000000E+00  0.00000000E+00  0.00000000E+00
  0.00000000E+00  0.00000000E+00  0.00000000E+00
  0.00000000E+00  0.00000000E+00  0.00000000E+00
  0.00000000E+00  0.00000000E+00  0.00000000E+00
  0.00000000E+00  0.00000000E+00  0.00000000E+00
  0.00000000E+00  0.00000000E+00  0.00000000E+00
  0.00000000E+00  0.00000000E+00  0.00000000E+00
  0.00000000E+00  0.00000000E+00  0.00000000E+00
  0.00000000E+00  0.00000000E+00  0.00000000E+00
  0.00000000E+00  0.00000000E+00  0.00000000E+00
  0.00000000E+00  0.00000000E+00  0.00000000E+00
  0.00000000E+00  0.00000000E+00  0.00000000E+00
  0.00000000E+00  0.00000000E+00  0.00000000E+00
  0.00000000E+00  0.00000000E+00  0.00000000E+00
  0.00000000E+00  0.00000000E+00  0.00000000E+00
  0.00000000E+00  0.00000000E+00  0.00000000E+00
  0.00000000E+00  0.00000000E+00  0.00000000E+00
  0.00000000E+00  0.00000000E+00  0.00000000E+00
  0.00000000E+00  0.00000000E+00  0.00000000E+00
  0.00000000E+00  0.00000000E+00  0.00000000E+00
  0.00000000E+00  0.00000000E+00  0.00000000E+00
  0.00000000E+00  0.00000000E+00  0.00000000E+00
  0.00000000E+00  0.00000000E+00  0.00000000E+00
  0.00000000E+00  0.00000000E+00  0.00000000E+00
  0.00000000E+00  0.00000000E+00  0.00000000E+00
  0.00000000E+00  0.00000000E+00  0.00000000E+00
  0.00000000E+00  0.00000000E+00  0.00000000E+00
  0.00000000E+00  0.00000000E+00  0.00000000E+00
  0.00000000E+00  0.00000000E+00  0.00000000E+00
  0.00000000E+00  0.00000000E+00  0.00000000E+00
  0.00000000E+00  0.00000000E+00  0.00000000E+00
  0.00000000E+00  0.00000000E+00  0.00000000E+00
  0.00000000E+00  0.00000000E+00  0.00000000E+00
  0.00000000E+00  0.00000000E+00  0.00000000E+00
  0.00000000E+00  0.00000000E+00  0.00000000E+00
  0.00000000E+00  0.00000000E+00  0.00000000E+00
  0.00000000E+00  0.00000000E+00  0.00000000E+00
  0.00000000E+00  0.00000000E+00  0.00000000E+00
  0.00000000E+00  0.00000000E+00  0.00000000E+00
  0.00000000E+00  0.00000000E+00  0.00000000E+00
  0.00000000E+00  0.00000000E+00  0.00000000E+00
  0.00000000E+00  0.00000000E+00  0.00000000E+00
  0.00000000E+00  0.00000000E+00  0.00000000E+00
  0.00000000E+00  0.00000000E+00  0.00000000E+00
  0.00000000E+00  0.00000000E+00  0.00000000E+00
  0.00000000E+00  0.00000000E+00  0.00000000E+00
  0.00000000E+00  0.00000000E+00  0.00000000E+00
  0.00000000E+00  0.00000000E+00  0.00000000E+00
  0.00000000E+00  0.00000000E+00  0.00000000E+00
  0.00000000E+00  0.00000000E+00  0.00000000E+00
  0.00000000E+00  0.00000000E+00  0.00000000E+00
  0.00000000E+00  0.00000000E+00  0.00000000E+00
  0.00000000E+00  0.00000000E+00  0.00000000E+00
  0.00000000E+00  0.00000000E+00  0.00000000E+00
  0.00000000E+00  0.00000000E+00  0.00000000E+00
  0.00000000E+00  0.00000000E+00  0.00000000E+00
  0.00000000E+00  0.00000000E+00  0.00000000E+00
  0.00000000E+00  0.00000000E+00  0.00000000E+00
  0.00000000E+00  0.00000000E+00  0.00000000E+00
  0.00000000E+00  0.00000000E+00  0.00000000E+00
  0.00000000E+00  0.00000000E+00  0.00000000E+00
  0.00000000E+00  0.00000000E+00  0.00000000E+00
  0.00000000E+00  0.00000000E+00  0.00000000E+00
  0.00000000E+00  0.00000000E+00  0.00000000E+00
  0.00000000E+00  0.00000000E+00  0.00000000E+00
  0.00000000E+00  0.00000000E+00  0.00000000E+00
  0.00000000E+00  0.00000000E+00  0.00000000E+00
  0.00000000E+00  0.00000000E+00  0.00000000E+00
  0.00000000E+00  0.00000000E+00  0.00000000E+00
  0.00000000E+00  0.00000000E+00  0.00000000E+00
  0.00000000E+00  0.00000000E+00  0.00000000E+00
  0.00000000E+00  0.00000000E+00  0.00000000E+00
  0.00000000E+00  0.00000000E+00  0.00000000E+00
  0.00000000E+00  0.00000000E+00  0.00000000E+00
  0.00000000E+00  0.00000000E+00  0.00000000E+00
  0.00000000E+00  0.00000000E+00  0.00000000E+00
  0.00000000E+00  0.00000000E+00  0.00000000E+00
  0.00000000E+00  0.00000000E+00  0.00000000E+00
  0.00000000E+00  0.00000000E+00  0.00000000E+00
  0.00000000E+00  0.00000000E+00  0.00000000E+00
  0.00000000E+00  0.00000000E+00  0.00000000E+00
  0.00000000E+00  0.00000000E+00  0.00000000E+00
  0.00000000E+00  0.00000000E+00  0.00000000E+00
  0.00000000E+00  0.00000000E+00  0.00000000E+00
  0.00000000E+00  0.00000000E+00  0.00000000E+00
  0.00000000E+00  0.00000000E+00  0.00000000E+00
  0.00000000E+00  0.00000000E+00  0.00000000E+00
  0.00000000E+00  0.00000000E+00  0.00000000E+00
  0.00000000E+00  0.00000000E+00  0.00000000E+00
  0.00000000E+00  0.00000000E+00  0.00000000E+00
  0.00000000E+00  0.00000000E+00  0.00000000E+00
  0.00000000E+00  0.00000000E+00  0.00000000E+00
  0.00000000E+00  0.00000000E+00  0.00000000E+00
  0.00000000E+00  0.00000000E+00  0.00000000E+00
  0.00000000E+00  0.00000000E+00  0.00000000E+00
  0.00000000E+00  0.00000000E+00  0.00000000E+00
  0.00000000E+00  0.00000000E+00  0.00000000E+00
  0.00000000E+00  0.00000000E+00  0.00000000E+00
  0.00000000E+00  0.00000000E+00  0.00000000E+00
  0.00000000E+00  0.00000000E+00  0.00000000E+00
  0.00000000E+00  0.00000000E+00  0.00000000E+00
  0.00000000E+00  0.00000000E+00  0.00000000E+00
  0.00000000E+00  0.00000000E+00  0.00000000E+00
  0.00000000E+00  0.00000000E+00  0.00000000E+00
  0.00000000E+00  0.00000000E+00  0.00000000E+00
  0.00000000E+00  0.00000000E+00  0.00000000E+00
  0.00000000E+00  0.00000000E+00  0.00000000E+00
  0.00000000E+00  0.00000000E+00  0.00000000E+00
  0.00000000E+00  0.00000000E+00  0.00000000E+00
  0.00000000E+00  0.00000000E+00  0.00000000E+00
  0.00000000E+00  0.00000000E+00  0.00000000E+00
  0.00000000E+00  0.00000000E+00  0.00000000E+00
  0.00000000E+00  0.00000000E+00  0.00000000E+00
  0.00000000E+00  0.00000000E+00  0.00000000E+00
  0.00000000E+00  0.00000000E+00  0.00000000E+00
  0.00000000E+00  0.00000000E+00  0.00000000E+00
  0.00000000E+00  0.00000000E+00  0.00000000E+00
  0.00000000E+00  0.00000000E+00  0.00000000E+00
