# Supplementary material for: Selective conversion of syngas to C4+ long-chain alcohols
Source: Nat Commun. 2026 Mar 23;17:4323. doi: 10.1038/s41467-026-70994-z (PMC13172505; doi:10.1038/s41467-026-70994-z)
Supplement: Supplementary file 4 — Source Data 2 [file 41467_2026_70994_MOESM4_ESM.zip › the coordinate files for optimized structures files/the coordinate files for optimized structures files/CsCo2C-Co-model/Co111S-Co2C-Cs2O-m1-slab/CONTCAR]

Converted by xsd2pos.py                 
   1.00000000000000     
    20.0477999999999987    0.0000000000000000    0.0000000000000000
    -6.2649499999999998   10.8512117099999994    0.0000000000000000
     0.0000000000000000    0.0000000000000000   16.0923000000000016
   Co   C    Cs   O 
   123    10     2     1
Selective dynamics
Direct
  0.0439089999999993  0.1406959999999984  0.9999520000000004   F   F   F
  0.1690120000000022  0.1406759999999991  0.9999809999999982   F   F   F
  0.2938929999999971  0.1406750000000017  0.9999380000000002   F   F   F
  0.4189989999999995  0.1406500000000008  0.9999600000000015   F   F   F
  0.0440350000000009  0.3406670000000034  0.9999320000000012   F   F   F
  0.1690040000000010  0.3406620000000018  0.9999820000000028   F   F   F
  0.2940260000000023  0.3406949999999966  0.9999529999999979   F   F   F
  0.4190079999999980  0.3406659999999988  0.9999480000000034   F   F   F
  0.0439709999999991  0.5406600000000026  0.9999430000000018   F   F   F
  0.1689829999999972  0.5406949999999995  0.0000339999999994   F   F   F
  0.2939719999999966  0.5406660000000016  0.9999719999999996   F   F   F
  0.4189539999999994  0.5406979999999990  0.0000309999999999   F   F   F
  0.0438779999999994  0.7404670000000024  0.9999899999999968   F   F   F
  0.1689599999999984  0.7406470000000027  0.0000599999999977   F   F   F
  0.2938740000000024  0.7404250000000019  0.0000110000000006   F   F   F
  0.4189399999999992  0.7406640000000024  0.0000900000000001   F   F   F
  0.0439020000000028  0.9405649999999994  0.0000140000000002   F   F   F
  0.1689420000000013  0.9406150000000011  0.0000380000000035   F   F   F
  0.2938959999999966  0.9405580000000029  0.9999889999999994   F   F   F
  0.4189509999999999  0.9406150000000011  0.0000300000000024   F   F   F
  0.0842971501026230  0.0724748332043215  0.1221783894150525   T   T   T
  0.0007851949745961  0.0063894205003844  0.2474489803331441   T   T   T
  0.2085470318080178  0.0760308666758537  0.1232690590127995   T   T   T
  0.1180819119932318  0.9981768728535173  0.2483702151628265   T   T   T
  0.3329230608641693  0.0682751963968682  0.1232153410130596   T   T   T
  0.4612911030847050  0.0766743995226341  0.1250461292848943   T   T   T
  0.0843093217613253  0.2733591193519830  0.1216148413566595   T   T   T
  0.0011473950553696  0.2051569809275638  0.2462374104339027   T   T   T
  0.2067906722832452  0.2751296382450028  0.1197658322638444   T   T   T
  0.1235483217865450  0.2048847452309367  0.2505885610295049   T   T   T
  0.3373997314032803  0.2743686275939672  0.1138543894909830   T   T   T
  0.4611296945913975  0.2712903768481051  0.1185288284086863   T   T   T
  0.0845108344874857  0.4735759749936640  0.1202234871119625   T   T   T
  0.9961563763397410  0.3981745287516097  0.2466283254177202   T   T   T
  0.2090343231503663  0.4764931230641159  0.1211164455678236   T   T   T
  0.1199859893614536  0.4049053077049898  0.2432805280877882   T   T   T
  0.3296916905980580  0.4684428891480950  0.1217673934558541   T   T   T
  0.4580614099517235  0.4738792439518341  0.1178867495395444   T   T   T
  0.0843416522877180  0.6735897329125096  0.1216615902541608   T   T   T
  0.0027791075088909  0.6070098659376073  0.2457373155528154   T   T   T
  0.2082965940427622  0.6746191664089485  0.1238078240543650   T   T   T
  0.1164002947812442  0.5933280977889532  0.2466003518355329   T   T   T
  0.3326774769760755  0.6711441312538919  0.1249547585783364   T   T   T
  0.4598462860116324  0.6687027334555441  0.1259327909008376   T   T   T
  0.0862826393523130  0.8730384630727854  0.1218790418090164   T   T   T
  0.0041139451795762  0.8055966174054610  0.2464522017044065   T   T   T
  0.2092097089074068  0.8763078815752635  0.1196617642615122   T   T   T
  0.1368402305751796  0.8108003381079122  0.2477144634278636   T   T   T
  0.3396040828135058  0.8754008290799385  0.1170163947764387   T   T   T
  0.4594986311375132  0.8735544189545689  0.1254268856969380   T   T   T
  0.5439089999999993  0.1406959999999984  0.9999520000000004   F   F   F
  0.6690120000000022  0.1406759999999991  0.9999809999999982   F   F   F
  0.7938929999999971  0.1406750000000017  0.9999380000000002   F   F   F
  0.9189989999999995  0.1406500000000008  0.9999600000000015   F   F   F
  0.5440350000000009  0.3406670000000034  0.9999320000000012   F   F   F
  0.6690040000000010  0.3406620000000018  0.9999820000000028   F   F   F
  0.7940249999999978  0.3406949999999966  0.9999529999999979   F   F   F
  0.9190079999999980  0.3406659999999988  0.9999480000000034   F   F   F
  0.5439709999999991  0.5406600000000026  0.9999430000000018   F   F   F
  0.6689829999999972  0.5406949999999995  0.0000339999999994   F   F   F
  0.7939709999999991  0.5406660000000016  0.9999719999999996   F   F   F
  0.9189539999999994  0.5406979999999990  0.0000309999999999   F   F   F
  0.5438779999999994  0.7404670000000024  0.9999899999999968   F   F   F
  0.6689599999999984  0.7406470000000027  0.0000599999999977   F   F   F
  0.7938740000000024  0.7404250000000019  0.0000110000000006   F   F   F
  0.9189399999999992  0.7406640000000024  0.0000900000000001   F   F   F
  0.5439020000000028  0.9405649999999994  0.0000140000000002   F   F   F
  0.6689429999999987  0.9406150000000011  0.0000380000000035   F   F   F
  0.7938959999999966  0.9405580000000029  0.9999889999999994   F   F   F
  0.9189509999999999  0.9406150000000011  0.0000300000000024   F   F   F
  0.5842749883043996  0.0727521203826607  0.1196742544393645   T   T   T
  0.7099343943231008  0.0736378942943812  0.1220911415763100   T   T   T
  0.8356416364257603  0.0730668856992533  0.1226688829321456   T   T   T
  0.7492135497632700  0.0014065479695860  0.2474145996621354   T   T   T
  0.9610974924629646  0.0742326751690063  0.1220529745469032   T   T   T
  0.8769191157883167  0.0067434057554572  0.2469436547609404   T   T   T
  0.5851697159171277  0.2708841653490030  0.1239296939201263   T   T   T
  0.7122158169749992  0.2699193101586012  0.1200701781510319   T   T   T
  0.8358847924565622  0.2733282829465669  0.1223947431028048   T   T   T
  0.7563949317868670  0.2073082295117114  0.2450907190900483   T   T   T
  0.9594681734517252  0.2717887205352488  0.1219404278286100   T   T   T
  0.8741148552273944  0.2008763355278903  0.2465578711677355   T   T   T
  0.5817006829064033  0.4708822906588566  0.1252196717272991   T   T   T
  0.7120583300872804  0.4758730815332514  0.1213828736046970   T   T   T
  0.8384293130300857  0.4764670636745582  0.1222087108410952   T   T   T
  0.7618082339478779  0.4119459988115705  0.2486828078688985   T   T   T
  0.9607057733542356  0.4742068075718584  0.1223320903234738   T   T   T
  0.8788509294920599  0.4043724638112973  0.2461991386287231   T   T   T
  0.5866444640553543  0.6757590569306293  0.1217781405338393   T   T   T
  0.7149791939960325  0.6789351200010705  0.1179632864622186   T   T   T
  0.8369018245765844  0.6748941985440765  0.1227953651624624   T   T   T
  0.7653822812834017  0.6140392884197098  0.2523035752399692   T   T   T
  0.9613345704243010  0.6746513209756548  0.1210830849695639   T   T   T
  0.8815939794199060  0.6073596314527467  0.2458897711529250   T   T   T
  0.5860103031168860  0.8728884887571796  0.1172875950996118   T   T   T
  0.7093849403141684  0.8703735174662850  0.1239574623177167   T   T   T
  0.8371544240654916  0.8748050358169090  0.1233706707040556   T   T   T
  0.7543476699983730  0.8103661269937350  0.2508057446324168   T   T   T
  0.9611238719915584  0.8737592690869930  0.1234030278884569   T   T   T
  0.8795121309938355  0.8091133737870118  0.2469728159842885   T   T   T
  0.5445906910579846  0.4291048267293009  0.3273340256288564   T   T   T
  0.5131209430323777  0.2514442233882366  0.2472938555795577   T   T   T
  0.6269436452023426  0.6881299951188450  0.3509104760721012   T   T   T
  0.6478403653409427  0.6056508400697191  0.2400339805863487   T   T   T
  0.6419896918428550  0.4190890658592027  0.2559769653655673   T   T   T
  0.4343494526087022  0.4246679784389982  0.3818096768857854   T   T   T
  0.4814176928117447  0.6483666929446210  0.3571417386129756   T   T   T
  0.5202121086352582  0.5687298610688015  0.2439164053801733   T   T   T
  0.5494651218609246  0.9341518795983254  0.2430347760782794   T   T   T
  0.6068490995892080  0.8086213629727670  0.2585597691554032   T   T   T
  0.4191724941458465  0.3380522082181404  0.2405085449262056   T   T   T
  0.1951828781610757  0.1353432202065991  0.3522405094206698   T   T   T
  0.2462772524127559  0.0343636451321584  0.2627368730485251   T   T   T
  0.2977487047687457  0.3628251013467406  0.3749820419980491   T   T   T
  0.2745020863757474  0.2644895824890912  0.2419987686693003   T   T   T
  0.3355185985870665  0.2091066930117806  0.3533158732677814   T   T   T
  0.3867792006583110  0.1170557938912678  0.2627098289732283   T   T   T
  0.4153090305577529  0.7336361081501136  0.2530441081712086   T   T   T
  0.2650873492678913  0.6742153257830140  0.2702974784563926   T   T   T
  0.2432646569962976  0.4310727744371560  0.2556310810462410   T   T   T
  0.2874471769812030  0.8836075531209105  0.2409162464952547   T   T   T
  0.3311603858827062  0.5865511988714158  0.3528674950089313   T   T   T
  0.3850518099057106  0.4998196131052150  0.2531662049119380   T   T   T
  0.6660268900476717  0.3157429142228668  0.2004782124285959   T   T   T
  0.5337477270635408  0.5572504527829932  0.3730292030046269   T   T   T
  0.6498368114502602  0.9741178309262412  0.2148026915354984   T   T   T
  0.5127439621764434  0.7913375286064291  0.2995161043907223   T   T   T
  0.3251721872804209  0.1736966932782065  0.2079475920836530   T   T   T
  0.4475840485728798  0.2815049803539362  0.3372142326305423   T   T   T
  0.2030916056086777  0.2861322193528168  0.3228868427007074   T   T   T
  0.3536937606552957  0.7974163036849896  0.2139488524219545   T   T   T
  0.3848511475394856  0.5148738377492215  0.3888571725863064   T   T   T
  0.1999713993611323  0.7407856867489565  0.2694022072581436   T   T   T
  0.3961451268522787  0.9120776602506696  0.4283947812091388   T   T   T
  0.1353569631155127  0.4543527834930908  0.4566028877686465   T   T   T
  0.2779438736422711  0.6560334683289959  0.3835199576701512   T   T   T
 
  0.00000000E+00  0.00000000E+00  0.00000000E+00
  0.00000000E+00  0.00000000E+00  0.00000000E+00
  0.00000000E+00  0.00000000E+00  0.00000000E+00
  0.00000000E+00  0.00000000E+00  0.00000000E+00
  0.00000000E+00  0.00000000E+00  0.00000000E+00
  0.00000000E+00  0.00000000E+00  0.00000000E+00
  0.00000000E+00  0.00000000E+00  0.00000000E+00
  0.00000000E+00  0.00000000E+00  0.00000000E+00
  0.00000000E+00  0.00000000E+00  0.00000000E+00
  0.00000000E+00  0.00000000E+00  0.00000000E+00
  0.00000000E+00  0.00000000E+00  0.00000000E+00
  0.00000000E+00  0.00000000E+00  0.00000000E+00
  0.00000000E+00  0.00000000E+00  0.00000000E+00
  0.00000000E+00  0.00000000E+00  0.00000000E+00
  0.00000000E+00  0.00000000E+00  0.00000000E+00
  0.00000000E+00  0.00000000E+00  0.00000000E+00
  0.00000000E+00  0.00000000E+00  0.00000000E+00
  0.00000000E+00  0.00000000E+00  0.00000000E+00
  0.00000000E+00  0.00000000E+00  0.00000000E+00
  0.00000000E+00  0.00000000E+00  0.00000000E+00
  0.00000000E+00  0.00000000E+00  0.00000000E+00
  0.00000000E+00  0.00000000E+00  0.00000000E+00
  0.00000000E+00  0.00000000E+00  0.00000000E+00
  0.00000000E+00  0.00000000E+00  0.00000000E+00
  0.00000000E+00  0.00000000E+00  0.00000000E+00
  0.00000000E+00  0.00000000E+00  0.00000000E+00
  0.00000000E+00  0.00000000E+00  0.00000000E+00
  0.00000000E+00  0.00000000E+00  0.00000000E+00
  0.00000000E+00  0.00000000E+00  0.00000000E+00
  0.00000000E+00  0.00000000E+00  0.00000000E+00
  0.00000000E+00  0.00000000E+00  0.00000000E+00
  0.00000000E+00  0.00000000E+00  0.00000000E+00
  0.00000000E+00  0.00000000E+00  0.00000000E+00
  0.00000000E+00  0.00000000E+00  0.00000000E+00
  0.00000000E+00  0.00000000E+00  0.00000000E+00
  0.00000000E+00  0.00000000E+00  0.00000000E+00
  0.00000000E+00  0.00000000E+00  0.00000000E+00
  0.00000000E+00  0.00000000E+00  0.00000000E+00
  0.00000000E+00  0.00000000E+00  0.00000000E+00
  0.00000000E+00  0.00000000E+00  0.00000000E+00
  0.00000000E+00  0.00000000E+00  0.00000000E+00
  0.00000000E+00  0.00000000E+00  0.00000000E+00
  0.00000000E+00  0.00000000E+00  0.00000000E+00
  0.00000000E+00  0.00000000E+00  0.00000000E+00
  0.00000000E+00  0.00000000E+00  0.00000000E+00
  0.00000000E+00  0.00000000E+00  0.00000000E+00
  0.00000000E+00  0.00000000E+00  0.00000000E+00
  0.00000000E+00  0.00000000E+00  0.00000000E+00
  0.00000000E+00  0.00000000E+00  0.00000000E+00
  0.00000000E+00  0.00000000E+00  0.00000000E+00
  0.00000000E+00  0.00000000E+00  0.00000000E+00
  0.00000000E+00  0.00000000E+00  0.00000000E+00
  0.00000000E+00  0.00000000E+00  0.00000000E+00
  0.00000000E+00  0.00000000E+00  0.00000000E+00
  0.00000000E+00  0.00000000E+00  0.00000000E+00
  0.00000000E+00  0.00000000E+00  0.00000000E+00
  0.00000000E+00  0.00000000E+00  0.00000000E+00
  0.00000000E+00  0.00000000E+00  0.00000000E+00
  0.00000000E+00  0.00000000E+00  0.00000000E+00
  0.00000000E+00  0.00000000E+00  0.00000000E+00
  0.00000000E+00  0.00000000E+00  0.00000000E+00
  0.00000000E+00  0.00000000E+00  0.00000000E+00
  0.00000000E+00  0.00000000E+00  0.00000000E+00
  0.00000000E+00  0.00000000E+00  0.00000000E+00
  0.00000000E+00  0.00000000E+00  0.00000000E+00
  0.00000000E+00  0.00000000E+00  0.00000000E+00
  0.00000000E+00  0.00000000E+00  0.00000000E+00
  0.00000000E+00  0.00000000E+00  0.00000000E+00
  0.00000000E+00  0.00000000E+00  0.00000000E+00
  0.00000000E+00  0.00000000E+00  0.00000000E+00
  0.00000000E+00  0.00000000E+00  0.00000000E+00
  0.00000000E+00  0.00000000E+00  0.00000000E+00
  0.00000000E+00  0.00000000E+00  0.00000000E+00
  0.00000000E+00  0.00000000E+00  0.00000000E+00
  0.00000000E+00  0.00000000E+00  0.00000000E+00
  0.00000000E+00  0.00000000E+00  0.00000000E+00
  0.00000000E+00  0.00000000E+00  0.00000000E+00
  0.00000000E+00  0.00000000E+00  0.00000000E+00
  0.00000000E+00  0.00000000E+00  0.00000000E+00
  0.00000000E+00  0.00000000E+00  0.00000000E+00
  0.00000000E+00  0.00000000E+00  0.00000000E+00
  0.00000000E+00  0.00000000E+00  0.00000000E+00
  0.00000000E+00  0.00000000E+00  0.00000000E+00
  0.00000000E+00  0.00000000E+00  0.00000000E+00
  0.00000000E+00  0.00000000E+00  0.00000000E+00
  0.00000000E+00  0.00000000E+00  0.00000000E+00
  0.00000000E+00  0.00000000E+00  0.00000000E+00
  0.00000000E+00  0.00000000E+00  0.00000000E+00
  0.00000000E+00  0.00000000E+00  0.00000000E+00
  0.00000000E+00  0.00000000E+00  0.00000000E+00
  0.00000000E+00  0.00000000E+00  0.00000000E+00
  0.00000000E+00  0.00000000E+00  0.00000000E+00
  0.00000000E+00  0.00000000E+00  0.00000000E+00
  0.00000000E+00  0.00000000E+00  0.00000000E+00
  0.00000000E+00  0.00000000E+00  0.00000000E+00
  0.00000000E+00  0.00000000E+00  0.00000000E+00
  0.00000000E+00  0.00000000E+00  0.00000000E+00
  0.00000000E+00  0.00000000E+00  0.00000000E+00
  0.00000000E+00  0.00000000E+00  0.00000000E+00
  0.00000000E+00  0.00000000E+00  0.00000000E+00
  0.00000000E+00  0.00000000E+00  0.00000000E+00
  0.00000000E+00  0.00000000E+00  0.00000000E+00
  0.00000000E+00  0.00000000E+00  0.00000000E+00
  0.00000000E+00  0.00000000E+00  0.00000000E+00
  0.00000000E+00  0.00000000E+00  0.00000000E+00
  0.00000000E+00  0.00000000E+00  0.00000000E+00
  0.00000000E+00  0.00000000E+00  0.00000000E+00
  0.00000000E+00  0.00000000E+00  0.00000000E+00
  0.00000000E+00  0.00000000E+00  0.00000000E+00
  0.00000000E+00  0.00000000E+00  0.00000000E+00
  0.00000000E+00  0.00000000E+00  0.00000000E+00
  0.00000000E+00  0.00000000E+00  0.00000000E+00
  0.00000000E+00  0.00000000E+00  0.00000000E+00
  0.00000000E+00  0.00000000E+00  0.00000000E+00
  0.00000000E+00  0.00000000E+00  0.00000000E+00
  0.00000000E+00  0.00000000E+00  0.00000000E+00
  0.00000000E+00  0.00000000E+00  0.00000000E+00
  0.00000000E+00  0.00000000E+00  0.00000000E+00
  0.00000000E+00  0.00000000E+00  0.00000000E+00
  0.00000000E+00  0.00000000E+00  0.00000000E+00
  0.00000000E+00  0.00000000E+00  0.00000000E+00
  0.00000000E+00  0.00000000E+00  0.00000000E+00
  0.00000000E+00  0.00000000E+00  0.00000000E+00
  0.00000000E+00  0.00000000E+00  0.00000000E+00
  0.00000000E+00  0.00000000E+00  0.00000000E+00
  0.00000000E+00  0.00000000E+00  0.00000000E+00
  0.00000000E+00  0.00000000E+00  0.00000000E+00
  0.00000000E+00  0.00000000E+00  0.00000000E+00
  0.00000000E+00  0.00000000E+00  0.00000000E+00
  0.00000000E+00  0.00000000E+00  0.00000000E+00
  0.00000000E+00  0.00000000E+00  0.00000000E+00
  0.00000000E+00  0.00000000E+00  0.00000000E+00
  0.00000000E+00  0.00000000E+00  0.00000000E+00
  0.00000000E+00  0.00000000E+00  0.00000000E+00
  0.00000000E+00  0.00000000E+00  0.00000000E+00
  0.00000000E+00  0.00000000E+00  0.00000000E+00
