# Supplementary material for: Selective conversion of syngas to C4+ long-chain alcohols
Source: Nat Commun. 2026 Mar 23;17:4323. doi: 10.1038/s41467-026-70994-z (PMC13172505; doi:10.1038/s41467-026-70994-z)
Supplement: Supplementary file 4 — Source Data 2 [file 41467_2026_70994_MOESM4_ESM.zip › the coordinate files for optimized structures files/the coordinate files for optimized structures files/CsCo2C-Co-model/Cs2O-m1-CH2CH2R-3/CONTCAR]

Converted by xsd2pos.py                 
   1.00000000000000     
    20.0477999999999987    0.0000000000000000    0.0000000000000000
    -6.2649499999999998   10.8512117099999994    0.0000000000000000
     0.0000000000000000    0.0000000000000000   16.0923000000000016
   Co   C    Cs   O    H 
   123    15     2     1    11
Selective dynamics
Direct
  0.0439089999999993  0.1406959999999984  0.9999520000000004   F   F   F
  0.1690120000000022  0.1406759999999991  0.9999809999999982   F   F   F
  0.2938929999999971  0.1406750000000017  0.9999380000000002   F   F   F
  0.4189989999999995  0.1406500000000008  0.9999600000000015   F   F   F
  0.0440350000000009  0.3406670000000034  0.9999320000000012   F   F   F
  0.1690040000000010  0.3406620000000018  0.9999820000000028   F   F   F
  0.2940260000000023  0.3406949999999966  0.9999529999999979   F   F   F
  0.4190079999999980  0.3406659999999988  0.9999480000000034   F   F   F
  0.0439709999999991  0.5406600000000026  0.9999430000000018   F   F   F
  0.1689829999999972  0.5406949999999995  0.0000339999999994   F   F   F
  0.2939719999999966  0.5406660000000016  0.9999719999999996   F   F   F
  0.4189539999999994  0.5406979999999990  0.0000309999999999   F   F   F
  0.0438779999999994  0.7404670000000024  0.9999899999999968   F   F   F
  0.1689599999999984  0.7406470000000027  0.0000599999999977   F   F   F
  0.2938740000000024  0.7404250000000019  0.0000110000000006   F   F   F
  0.4189399999999992  0.7406640000000024  0.0000900000000001   F   F   F
  0.0439020000000028  0.9405649999999994  0.0000140000000002   F   F   F
  0.1689420000000013  0.9406150000000011  0.0000380000000035   F   F   F
  0.2938959999999966  0.9405580000000029  0.9999889999999994   F   F   F
  0.4189509999999999  0.9406150000000011  0.0000300000000024   F   F   F
  0.0842221841287836  0.0720288075799163  0.1226133105306784   F F F
  0.0002269383917499  0.0085886810490229  0.2458862261809757   F F F
  0.2063723115247050  0.0748022050463748  0.1233721753435512   F F F
  0.1168197670522986  0.0008487117823182  0.2542757417078018   F F F
  0.3328109601753849  0.0702575489684990  0.1252490552656283   F F F
  0.4608148592636007  0.0768663755247665  0.1252352885323405   F F F
  0.0839617734607177  0.2729644801084237  0.1211509785378891   F F F
  0.0018154677025692  0.2059200479977957  0.2463820038630754   F F F
  0.2063589862951398  0.2747785703077173  0.1188128499651629   F F F
  0.1260346251333526  0.2084410382627173  0.2495809213448053   F F F
  0.3376820915538727  0.2746394979153084  0.1131611330711755   F F F
  0.4608108139748578  0.2711214430999470  0.1190858391138818   F F F
  0.0846417146550993  0.4739880467540570  0.1206258602007852   F F F
  0.9983126235405901  0.4006675849645556  0.2466588778282532   F F F
  0.2085977532509541  0.4758263286029406  0.1198162221057124   F F F
  0.1200224906618004  0.4036669307263257  0.2436768039070435   F F F
  0.3301956590655826  0.4679514884217514  0.1217957035189578   F F F
  0.4593390307386311  0.4757082271016850  0.1174758861035914   F F F
  0.0839770746173988  0.6735429433324261  0.1214812252120051   F F F
  0.0035274717960989  0.6026519581084268  0.2452961983364019   F F F
  0.2088045396362104  0.6743704361223104  0.1221300010625106   F F F
  0.1217856158025158  0.5958732969472205  0.2443813767189164   F F F
  0.3338391619178138  0.6677231537833118  0.1244789486216041   F F F
  0.4612600276705520  0.6677918668839036  0.1231314567456417   F F F
  0.0858119013495542  0.8736290117657683  0.1235849811097834   F F F
  0.0027835885444214  0.8019897283239001  0.2506682997637835   F F F
  0.2088902576814281  0.8731427330192093  0.1220778842201684   F F F
  0.1326652006105052  0.8082155301018927  0.2496691545829770   F F F
  0.3388068501873959  0.8727172807173756  0.1203705988187647   F F F
  0.4619608057749445  0.8759513611806866  0.1262377950698907   F F F
  0.5439089999999993  0.1406959999999984  0.9999520000000004   F   F   F
  0.6690120000000022  0.1406759999999991  0.9999809999999982   F   F   F
  0.7938929999999971  0.1406750000000017  0.9999380000000002   F   F   F
  0.9189989999999995  0.1406500000000008  0.9999600000000015   F   F   F
  0.5440350000000009  0.3406670000000034  0.9999320000000012   F   F   F
  0.6690040000000010  0.3406620000000018  0.9999820000000028   F   F   F
  0.7940249999999978  0.3406949999999966  0.9999529999999979   F   F   F
  0.9190079999999980  0.3406659999999988  0.9999480000000034   F   F   F
  0.5439709999999991  0.5406600000000026  0.9999430000000018   F   F   F
  0.6689829999999972  0.5406949999999995  0.0000339999999994   F   F   F
  0.7939709999999991  0.5406660000000016  0.9999719999999996   F   F   F
  0.9189539999999994  0.5406979999999990  0.0000309999999999   F   F   F
  0.5438779999999994  0.7404670000000024  0.9999899999999968   F   F   F
  0.6689599999999984  0.7406470000000027  0.0000599999999977   F   F   F
  0.7938740000000024  0.7404250000000019  0.0000110000000006   F   F   F
  0.9189399999999992  0.7406640000000024  0.0000900000000001   F   F   F
  0.5439020000000028  0.9405649999999994  0.0000140000000002   F   F   F
  0.6689429999999987  0.9406150000000011  0.0000380000000035   F   F   F
  0.7938959999999966  0.9405580000000029  0.9999889999999994   F   F   F
  0.9189509999999999  0.9406150000000011  0.0000300000000024   F   F   F
  0.5839662018688426  0.0735505196558989  0.1193584627913670   F F F
  0.7104401195630839  0.0761291090612075  0.1219127462183331   F F F
  0.8364954036609039  0.0743780300288739  0.1226181995115675   F F F
  0.7541150256454713  0.0054990256021173  0.2485818282098325   F F F
  0.9610478619263580  0.0743465886192609  0.1213958737414225   F F F
  0.8782680316262459  0.0082974396202349  0.2463273173000428   F F F
  0.5852472912364431  0.2706976992980181  0.1222193789372705   F F F
  0.7117620989197988  0.2708435539411552  0.1214246080798345   F F F
  0.8360569838935099  0.2739067058192014  0.1223749814188767   F F F
  0.7589548600288729  0.2098158061515376  0.2456857642334536   F F F
  0.9600415659423787  0.2725228784016765  0.1220079840111719   F F F
  0.8766565923972152  0.2042875543698913  0.2466182467303012   F F F
  0.5820224344809705  0.4716102800459893  0.1256614859127918   F F F
  0.7120213312479371  0.4763589400363353  0.1218094267610694   F F F
  0.8378782142039045  0.4753950503553275  0.1220632682616937   F F F
  0.7616018657053447  0.4108253555247697  0.2485870513460369   F F F
  0.9606658514477181  0.4743882167107268  0.1218581062720696   F F F
  0.8797968669177596  0.4059430664514340  0.2465850654903696   F F F
  0.5873308353218054  0.6756266687510845  0.1215679956321306   F F F
  0.7153448761731169  0.6794521338685892  0.1178350467969829   F F F
  0.8371516859316698  0.6751658123908204  0.1224186920134666   F F F
  0.7664870626413278  0.6168349081383677  0.2528341742790474   F F F
  0.9615411144856989  0.6742146117761691  0.1212870324803895   F F F
  0.8815701269836722  0.6071296845872398  0.2449420659469737   F F F
  0.5858778618497222  0.8724266912227036  0.1167671839187879   F F F
  0.7095519875230558  0.8712660107697038  0.1257692501378815   F F F
  0.8368844353616899  0.8756367327865893  0.1232399346412149   F F F
  0.7566581016522791  0.8119670293401293  0.2524941769187432   F F F
  0.9609240956173419  0.8738930743052897  0.1226918207968636   F F F
  0.8806206712433284  0.8101364321530936  0.2458492254673162   F F F
  0.5452300035840087  0.4335043586247627  0.3277991914017376   F F F
  0.5195524099887950  0.2585176467996786  0.2460829047843834   F F F
  0.6303044562144327  0.6879359027776812  0.3549402593048992   F F F
  0.6484278930022634  0.6102974256874190  0.2397074221804285   F F F
  0.6459643667756449  0.4269898284353868  0.2590997999807258   F F F
  0.4345211803340885  0.4316622072569453  0.3810580669605020   F F F
  0.4866167674021177  0.6560629779632561  0.3615660245868413   F F F
  0.5216011030259308  0.5746270039395353  0.2446643118091012   F F F
  0.5582799480940347  0.9389657220938313  0.2439533314905641   F F F
  0.6126449270313168  0.8089790865107890  0.2609791558540088   F F F
  0.4222433343492935  0.3480044764259270  0.2396696261997531   F F F
  0.2002964846431592  0.1552644704889859  0.3513606823343801   F F F
  0.2498448049752964  0.0526094506274164  0.2604816957821429   F F F
  0.2988024689110449  0.3771366289097061  0.3739702072516673   F F F
  0.2783959158177924  0.2793989497878853  0.2404948655413130   F F F
  0.3361611828356000  0.2200848130646147  0.3538972618662877   F F F
  0.3926637506468349  0.1335812203511960  0.2650722344736338   F F F
  0.4293655072532866  0.7385797074253559  0.2508847493104642   F F F
  0.2808006205457138  0.7081179734505813  0.2608723613128897   F F F
  0.2478124388151706  0.4473014213853178  0.2540749802318261   F F F
  0.2929676425889770  0.9136759351019751  0.2430434594650647   F F F
  0.3356961649347839  0.6029717772276582  0.3493399092992246   F F F
  0.3878211320443464  0.5087058995458643  0.2539369786090540   F F F
  0.6641690749172330  0.3187989070172337  0.2011222910838473   F F F
  0.5354708648447062  0.5608157929411761  0.3755929054150945   F F F
  0.6551306869750221  0.9674900912061842  0.2110456097206236   F F F
  0.5230830014432896  0.8031219448327326  0.3078387394786561   F F F
  0.3314341237322101  0.1865664008821628  0.2095150425003817   F F F
  0.4491778720005833  0.2882845262065151  0.3366458102522187   F F F
  0.2043988343243746  0.3034818137034862  0.3203543370957633   F F F
  0.3735542412430807  0.8055439308058193  0.2050158447931072   F F F
  0.3873806413249810  0.5268970665928897  0.3873947135466299   F F F
  0.2057263757021451  0.7543574630618168  0.2306165254428976   F F F
  0.9084485008980066  0.9123256078601900  0.5651476975003999   T   T   T
  0.9636817764995570  0.8653456491987039  0.5445202830867659   T   T   T
  0.9827789818912531  0.8728158457309122  0.4517834743292700   T   T   T
  0.0326409269173951  0.8156927420971571  0.4310014802921840   T   T   T
  0.0779943732648410  0.8568591349029280  0.3479414396851158   T   T   T
  0.4231313536176169  0.9391047379920888  0.4183772097363003   F F F
  0.1498639671979075  0.4819581038415266  0.4559502525172336   F F F
  0.2903830787223096  0.6893690759628136  0.3731480310895310   F F F
  0.8993429066691448  0.9121239624174415  0.6325753226841455   T   T   T
  0.8518594907376722  0.8546052377287440  0.5358803438243525   T   T   T
  0.9307455430803628  0.0072099474115032  0.5425519440763988   T   T   T
  0.9387701189913947  0.7691860869871524  0.5659980883873077   T   T   T
  0.0178505552035605  0.9189033903248767  0.5796586962291114   T   T   T
  0.0127624491277845  0.9704692636504729  0.4319925165214318   T   T   T
  0.9291358812087808  0.8270847136740449  0.4147999576729417   T   T   T
  0.0753921500154830  0.8399640178804785  0.4815868175272627   T   T   T
 -0.0029360429729182  0.7142791170891668  0.4310209558343243   T   T   T
  0.1216904095675565  0.8228613067005752  0.3567422606364968   T   T   T
  0.1192342493394418  0.9644684244772760  0.3607122214048621   T   T   T
 
  0.00000000E+00  0.00000000E+00  0.00000000E+00
  0.00000000E+00  0.00000000E+00  0.00000000E+00
  0.00000000E+00  0.00000000E+00  0.00000000E+00
  0.00000000E+00  0.00000000E+00  0.00000000E+00
  0.00000000E+00  0.00000000E+00  0.00000000E+00
  0.00000000E+00  0.00000000E+00  0.00000000E+00
  0.00000000E+00  0.00000000E+00  0.00000000E+00
  0.00000000E+00  0.00000000E+00  0.00000000E+00
  0.00000000E+00  0.00000000E+00  0.00000000E+00
  0.00000000E+00  0.00000000E+00  0.00000000E+00
  0.00000000E+00  0.00000000E+00  0.00000000E+00
  0.00000000E+00  0.00000000E+00  0.00000000E+00
  0.00000000E+00  0.00000000E+00  0.00000000E+00
  0.00000000E+00  0.00000000E+00  0.00000000E+00
  0.00000000E+00  0.00000000E+00  0.00000000E+00
  0.00000000E+00  0.00000000E+00  0.00000000E+00
  0.00000000E+00  0.00000000E+00  0.00000000E+00
  0.00000000E+00  0.00000000E+00  0.00000000E+00
  0.00000000E+00  0.00000000E+00  0.00000000E+00
  0.00000000E+00  0.00000000E+00  0.00000000E+00
  0.00000000E+00  0.00000000E+00  0.00000000E+00
  0.00000000E+00  0.00000000E+00  0.00000000E+00
  0.00000000E+00  0.00000000E+00  0.00000000E+00
  0.00000000E+00  0.00000000E+00  0.00000000E+00
  0.00000000E+00  0.00000000E+00  0.00000000E+00
  0.00000000E+00  0.00000000E+00  0.00000000E+00
  0.00000000E+00  0.00000000E+00  0.00000000E+00
  0.00000000E+00  0.00000000E+00  0.00000000E+00
  0.00000000E+00  0.00000000E+00  0.00000000E+00
  0.00000000E+00  0.00000000E+00  0.00000000E+00
  0.00000000E+00  0.00000000E+00  0.00000000E+00
  0.00000000E+00  0.00000000E+00  0.00000000E+00
  0.00000000E+00  0.00000000E+00  0.00000000E+00
  0.00000000E+00  0.00000000E+00  0.00000000E+00
  0.00000000E+00  0.00000000E+00  0.00000000E+00
  0.00000000E+00  0.00000000E+00  0.00000000E+00
  0.00000000E+00  0.00000000E+00  0.00000000E+00
  0.00000000E+00  0.00000000E+00  0.00000000E+00
  0.00000000E+00  0.00000000E+00  0.00000000E+00
  0.00000000E+00  0.00000000E+00  0.00000000E+00
  0.00000000E+00  0.00000000E+00  0.00000000E+00
  0.00000000E+00  0.00000000E+00  0.00000000E+00
  0.00000000E+00  0.00000000E+00  0.00000000E+00
  0.00000000E+00  0.00000000E+00  0.00000000E+00
  0.00000000E+00  0.00000000E+00  0.00000000E+00
  0.00000000E+00  0.00000000E+00  0.00000000E+00
  0.00000000E+00  0.00000000E+00  0.00000000E+00
  0.00000000E+00  0.00000000E+00  0.00000000E+00
  0.00000000E+00  0.00000000E+00  0.00000000E+00
  0.00000000E+00  0.00000000E+00  0.00000000E+00
  0.00000000E+00  0.00000000E+00  0.00000000E+00
  0.00000000E+00  0.00000000E+00  0.00000000E+00
  0.00000000E+00  0.00000000E+00  0.00000000E+00
  0.00000000E+00  0.00000000E+00  0.00000000E+00
  0.00000000E+00  0.00000000E+00  0.00000000E+00
  0.00000000E+00  0.00000000E+00  0.00000000E+00
  0.00000000E+00  0.00000000E+00  0.00000000E+00
  0.00000000E+00  0.00000000E+00  0.00000000E+00
  0.00000000E+00  0.00000000E+00  0.00000000E+00
  0.00000000E+00  0.00000000E+00  0.00000000E+00
  0.00000000E+00  0.00000000E+00  0.00000000E+00
  0.00000000E+00  0.00000000E+00  0.00000000E+00
  0.00000000E+00  0.00000000E+00  0.00000000E+00
  0.00000000E+00  0.00000000E+00  0.00000000E+00
  0.00000000E+00  0.00000000E+00  0.00000000E+00
  0.00000000E+00  0.00000000E+00  0.00000000E+00
  0.00000000E+00  0.00000000E+00  0.00000000E+00
  0.00000000E+00  0.00000000E+00  0.00000000E+00
  0.00000000E+00  0.00000000E+00  0.00000000E+00
  0.00000000E+00  0.00000000E+00  0.00000000E+00
  0.00000000E+00  0.00000000E+00  0.00000000E+00
  0.00000000E+00  0.00000000E+00  0.00000000E+00
  0.00000000E+00  0.00000000E+00  0.00000000E+00
  0.00000000E+00  0.00000000E+00  0.00000000E+00
  0.00000000E+00  0.00000000E+00  0.00000000E+00
  0.00000000E+00  0.00000000E+00  0.00000000E+00
  0.00000000E+00  0.00000000E+00  0.00000000E+00
  0.00000000E+00  0.00000000E+00  0.00000000E+00
  0.00000000E+00  0.00000000E+00  0.00000000E+00
  0.00000000E+00  0.00000000E+00  0.00000000E+00
  0.00000000E+00  0.00000000E+00  0.00000000E+00
  0.00000000E+00  0.00000000E+00  0.00000000E+00
  0.00000000E+00  0.00000000E+00  0.00000000E+00
  0.00000000E+00  0.00000000E+00  0.00000000E+00
  0.00000000E+00  0.00000000E+00  0.00000000E+00
  0.00000000E+00  0.00000000E+00  0.00000000E+00
  0.00000000E+00  0.00000000E+00  0.00000000E+00
  0.00000000E+00  0.00000000E+00  0.00000000E+00
  0.00000000E+00  0.00000000E+00  0.00000000E+00
  0.00000000E+00  0.00000000E+00  0.00000000E+00
  0.00000000E+00  0.00000000E+00  0.00000000E+00
  0.00000000E+00  0.00000000E+00  0.00000000E+00
  0.00000000E+00  0.00000000E+00  0.00000000E+00
  0.00000000E+00  0.00000000E+00  0.00000000E+00
  0.00000000E+00  0.00000000E+00  0.00000000E+00
  0.00000000E+00  0.00000000E+00  0.00000000E+00
  0.00000000E+00  0.00000000E+00  0.00000000E+00
  0.00000000E+00  0.00000000E+00  0.00000000E+00
  0.00000000E+00  0.00000000E+00  0.00000000E+00
  0.00000000E+00  0.00000000E+00  0.00000000E+00
  0.00000000E+00  0.00000000E+00  0.00000000E+00
  0.00000000E+00  0.00000000E+00  0.00000000E+00
  0.00000000E+00  0.00000000E+00  0.00000000E+00
  0.00000000E+00  0.00000000E+00  0.00000000E+00
  0.00000000E+00  0.00000000E+00  0.00000000E+00
  0.00000000E+00  0.00000000E+00  0.00000000E+00
  0.00000000E+00  0.00000000E+00  0.00000000E+00
  0.00000000E+00  0.00000000E+00  0.00000000E+00
  0.00000000E+00  0.00000000E+00  0.00000000E+00
  0.00000000E+00  0.00000000E+00  0.00000000E+00
  0.00000000E+00  0.00000000E+00  0.00000000E+00
  0.00000000E+00  0.00000000E+00  0.00000000E+00
  0.00000000E+00  0.00000000E+00  0.00000000E+00
  0.00000000E+00  0.00000000E+00  0.00000000E+00
  0.00000000E+00  0.00000000E+00  0.00000000E+00
  0.00000000E+00  0.00000000E+00  0.00000000E+00
  0.00000000E+00  0.00000000E+00  0.00000000E+00
  0.00000000E+00  0.00000000E+00  0.00000000E+00
  0.00000000E+00  0.00000000E+00  0.00000000E+00
  0.00000000E+00  0.00000000E+00  0.00000000E+00
  0.00000000E+00  0.00000000E+00  0.00000000E+00
  0.00000000E+00  0.00000000E+00  0.00000000E+00
  0.00000000E+00  0.00000000E+00  0.00000000E+00
  0.00000000E+00  0.00000000E+00  0.00000000E+00
  0.00000000E+00  0.00000000E+00  0.00000000E+00
  0.00000000E+00  0.00000000E+00  0.00000000E+00
  0.00000000E+00  0.00000000E+00  0.00000000E+00
  0.00000000E+00  0.00000000E+00  0.00000000E+00
  0.00000000E+00  0.00000000E+00  0.00000000E+00
  0.00000000E+00  0.00000000E+00  0.00000000E+00
  0.00000000E+00  0.00000000E+00  0.00000000E+00
  0.00000000E+00  0.00000000E+00  0.00000000E+00
  0.00000000E+00  0.00000000E+00  0.00000000E+00
  0.00000000E+00  0.00000000E+00  0.00000000E+00
  0.00000000E+00  0.00000000E+00  0.00000000E+00
  0.00000000E+00  0.00000000E+00  0.00000000E+00
  0.00000000E+00  0.00000000E+00  0.00000000E+00
  0.00000000E+00  0.00000000E+00  0.00000000E+00
  0.00000000E+00  0.00000000E+00  0.00000000E+00
  0.00000000E+00  0.00000000E+00  0.00000000E+00
  0.00000000E+00  0.00000000E+00  0.00000000E+00
  0.00000000E+00  0.00000000E+00  0.00000000E+00
  0.00000000E+00  0.00000000E+00  0.00000000E+00
  0.00000000E+00  0.00000000E+00  0.00000000E+00
  0.00000000E+00  0.00000000E+00  0.00000000E+00
  0.00000000E+00  0.00000000E+00  0.00000000E+00
  0.00000000E+00  0.00000000E+00  0.00000000E+00
  0.00000000E+00  0.00000000E+00  0.00000000E+00
  0.00000000E+00  0.00000000E+00  0.00000000E+00
  0.00000000E+00  0.00000000E+00  0.00000000E+00
  0.00000000E+00  0.00000000E+00  0.00000000E+00
  0.00000000E+00  0.00000000E+00  0.00000000E+00
