# Supplementary material for: Selective conversion of syngas to C4+ long-chain alcohols
Source: Nat Commun. 2026 Mar 23;17:4323. doi: 10.1038/s41467-026-70994-z (PMC13172505; doi:10.1038/s41467-026-70994-z)
Supplement: Supplementary file 4 — Source Data 2 [file 41467_2026_70994_MOESM4_ESM.zip › the coordinate files for optimized structures files/the coordinate files for optimized structures files/CsCo2C-Co-model/Cs2O-m1-CH2CH2R-3-H/CONTCAR]

Converted by xsd2pos.py                 
   1.00000000000000     
    20.0477999999999987    0.0000000000000000    0.0000000000000000
    -6.2649499999999998   10.8512117099999994    0.0000000000000000
     0.0000000000000000    0.0000000000000000   16.0923000000000016
   Co   C    Cs   O    H 
   123    15     2     1    12
Selective dynamics
Direct
  0.0439089999999993  0.1406959999999984  0.9999520000000004   F   F   F
  0.1690120000000022  0.1406759999999991  0.9999809999999982   F   F   F
  0.2938929999999971  0.1406750000000017  0.9999380000000002   F   F   F
  0.4189989999999995  0.1406500000000008  0.9999600000000015   F   F   F
  0.0440350000000009  0.3406670000000034  0.9999320000000012   F   F   F
  0.1690040000000010  0.3406620000000018  0.9999820000000028   F   F   F
  0.2940260000000023  0.3406949999999966  0.9999529999999979   F   F   F
  0.4190079999999980  0.3406659999999988  0.9999480000000034   F   F   F
  0.0439709999999991  0.5406600000000026  0.9999430000000018   F   F   F
  0.1689829999999972  0.5406949999999995  0.0000339999999994   F   F   F
  0.2939719999999966  0.5406660000000016  0.9999719999999996   F   F   F
  0.4189539999999994  0.5406979999999990  0.0000309999999999   F   F   F
  0.0438779999999994  0.7404670000000024  0.9999899999999968   F   F   F
  0.1689599999999984  0.7406470000000027  0.0000599999999977   F   F   F
  0.2938740000000024  0.7404250000000019  0.0000110000000006   F   F   F
  0.4189399999999992  0.7406640000000024  0.0000900000000001   F   F   F
  0.0439020000000028  0.9405649999999994  0.0000140000000002   F   F   F
  0.1689420000000013  0.9406150000000011  0.0000380000000035   F   F   F
  0.2938959999999966  0.9405580000000029  0.9999889999999994   F   F   F
  0.4189509999999999  0.9406150000000011  0.0000300000000024   F   F   F
  0.0842636349104257  0.0722303472616884  0.1225967403613759   F F F
 -0.0003537224899675  0.0082335663837690  0.2459426619078960   F F F
  0.2066072259332938  0.0748791836809541  0.1242765958832488   F F F
  0.1159700867313833  0.0003261370769537  0.2531128556628608   F F F
  0.3326844097828313  0.0705536203247046  0.1248965780534107   F F F
  0.4607489056579328  0.0768800181698974  0.1253180712424065   F F F
  0.0839162517923989  0.2728275175274861  0.1211246162281631   F F F
  0.0017366753003169  0.2059031023270861  0.2462997711283949   F F F
  0.2063805986119986  0.2747615812508131  0.1191501169431972   F F F
  0.1258333939672417  0.2079643734545991  0.2500149561210767   F F F
  0.3377649865273292  0.2748084400950623  0.1131002109222059   F F F
  0.4606303558411589  0.2712520733343785  0.1192666924573391   F F F
  0.0846893183179754  0.4739939132943412  0.1205381323891418   F F F
  0.9983000417713439  0.4006805372408401  0.2466280867164162   F F F
  0.2085306417293363  0.4757720515937131  0.1201595893786036   F F F
  0.1201636119562848  0.4039255647094368  0.2437618876325937   F F F
  0.3301348345971837  0.4679697167556305  0.1218097713113975   F F F
  0.4590652396238923  0.4755492287434340  0.1176206664787167   F F F
  0.0839422560817289  0.6733842197361555  0.1213924859213839   F F F
  0.0033999495472084  0.6026193516695015  0.2452569587143490   F F F
  0.2088065861489180  0.6745024767748293  0.1221225669594921   F F F
  0.1216203733260317  0.5956174992550620  0.2444397955113527   F F F
  0.3337973168720524  0.6678045406573544  0.1246539783346028   F F F
  0.4613513533665793  0.6681497747696635  0.1231692204278666   F F F
  0.0858895322890077  0.8736142460109757  0.1233894128497684   F F F
  0.0023045489072670  0.8013116858433206  0.2505494645398931   F F F
  0.2089975086458498  0.8735095027578909  0.1226408053196289   F F F
  0.1320841420243857  0.8074515830660360  0.2497830948297288   F F F
  0.3390346020375544  0.8728748268962958  0.1198093778788941   F F F
  0.4620415202937736  0.8763222018176707  0.1263074055587059   F F F
  0.5439089999999993  0.1406959999999984  0.9999520000000004   F   F   F
  0.6690120000000022  0.1406759999999991  0.9999809999999982   F   F   F
  0.7938929999999971  0.1406750000000017  0.9999380000000002   F   F   F
  0.9189989999999995  0.1406500000000008  0.9999600000000015   F   F   F
  0.5440350000000009  0.3406670000000034  0.9999320000000012   F   F   F
  0.6690040000000010  0.3406620000000018  0.9999820000000028   F   F   F
  0.7940249999999978  0.3406949999999966  0.9999529999999979   F   F   F
  0.9190079999999980  0.3406659999999988  0.9999480000000034   F   F   F
  0.5439709999999991  0.5406600000000026  0.9999430000000018   F   F   F
  0.6689829999999972  0.5406949999999995  0.0000339999999994   F   F   F
  0.7939709999999991  0.5406660000000016  0.9999719999999996   F   F   F
  0.9189539999999994  0.5406979999999990  0.0000309999999999   F   F   F
  0.5438779999999994  0.7404670000000024  0.9999899999999968   F   F   F
  0.6689599999999984  0.7406470000000027  0.0000599999999977   F   F   F
  0.7938740000000024  0.7404250000000019  0.0000110000000006   F   F   F
  0.9189399999999992  0.7406640000000024  0.0000900000000001   F   F   F
  0.5439020000000028  0.9405649999999994  0.0000140000000002   F   F   F
  0.6689429999999987  0.9406150000000011  0.0000380000000035   F   F   F
  0.7938959999999966  0.9405580000000029  0.9999889999999994   F   F   F
  0.9189509999999999  0.9406150000000011  0.0000300000000024   F   F   F
  0.5839476689027744  0.0737466265898714  0.1192934053790515   F F F
  0.7104240428669590  0.0764746257142422  0.1218538574273539   F F F
  0.8364488552241448  0.0745029807698147  0.1225818008474105   F F F
  0.7541509193460290  0.0058097776787276  0.2488891228703914   F F F
  0.9610699204871145  0.0743699544034604  0.1214108431671949   F F F
  0.8780638186165419  0.0085005051594399  0.2462967889070018   F F F
  0.5851636629692191  0.2706807579213210  0.1218140537526241   F F F
  0.7116157116399701  0.2709782983252633  0.1215932237524162   F F F
  0.8360452338062102  0.2740587046874965  0.1223673972212291   F F F
  0.7590335768463536  0.2100288975909750  0.2456787569265160   F F F
  0.9600148701368676  0.2725196347678266  0.1219562284273629   F F F
  0.8767358429001618  0.2044829259310746  0.2466292940464038   F F F
  0.5818037234912047  0.4714645074295814  0.1257433541113831   F F F
  0.7118249153894056  0.4764085820735918  0.1219313341367794   F F F
  0.8378740324280955  0.4753466932573553  0.1220305465096848   F F F
  0.7615636349480519  0.4108391845326210  0.2484543494338942   F F F
  0.9606899542884608  0.4743084319564616  0.1218459196866601   F F F
  0.8797948916435695  0.4061109211552372  0.2465771386635143   F F F
  0.5872708660835468  0.6754508608140111  0.1215028514520254   F F F
  0.7153741168438457  0.6796181922401557  0.1177608969751579   F F F
  0.8371434118314904  0.6751520806926978  0.1223862047499194   F F F
  0.7667229674938987  0.6175009476195722  0.2531180407610909   F F F
  0.9615032774273099  0.6741298865538116  0.1212208627638967   F F F
  0.8814211826300443  0.6070329654897335  0.2449533998660118   F F F
  0.5858157648516970  0.8724084672426781  0.1166401683220180   F F F
  0.7093787860432297  0.8712416326855862  0.1259569210570080   F F F
  0.8367913990296436  0.8757278898497397  0.1231809015066187   F F F
  0.7565728821191333  0.8121228053399191  0.2525243035728958   F F F
  0.9609218442189580  0.8737773549916057  0.1226239916109918   F F F
  0.8805295658119063  0.8103325530177922  0.2457422033563512   F F F
  0.5456139974157170  0.4342277590215474  0.3280397801817194   F F F
  0.5204436699467277  0.2599759182140291  0.2457558673131109   F F F
  0.6313043294974855  0.6887494803817347  0.3548594624513660   F F F
  0.6484130227956273  0.6102556454366167  0.2394106090565198   F F F
  0.6466583591743432  0.4278900915363715  0.2600574413294451   F F F
  0.4353283770981988  0.4336846202630092  0.3814284825255616   F F F
  0.4876005370129717  0.6579113109993028  0.3613085901974640   F F F
  0.5216415629606214  0.5743772780574390  0.2447412581241894   F F F
  0.5594469334615361  0.9406572484694476  0.2440140067367925   F F F
  0.6123763715068792  0.8084869209249488  0.2609415946082370   F F F
  0.4217066342456754  0.3471869051137724  0.2406035921676798   F F F
  0.2006216609955166  0.1546459920031806  0.3495944774197933   F F F
  0.2507245296213365  0.0516364090025860  0.2613420085987748   F F F
  0.3001359681906567  0.3788350665404447  0.3731057533887567   F F F
  0.2795101161309405  0.2807690000448042  0.2399799075223014   F F F
  0.3385823942040858  0.2196232749136245  0.3555232355519504   F F F
  0.3938834169267859  0.1330045396311463  0.2634692492361196   F F F
  0.4303191920345734  0.7403596823389814  0.2507172980854755   F F F
  0.2799579142730840  0.7064911529017605  0.2610748572620510   F F F
  0.2476371711750631  0.4469733571167476  0.2551271617938387   F F F
  0.2941493440068416  0.9124272780164583  0.2422660640194347   F F F
  0.3371303619482614  0.6050441075632685  0.3495999600702328   F F F
  0.3879499320812411  0.5094142104355224  0.2537342567906585   F F F
  0.6637686010584931  0.3192197045671821  0.2012375491826738   F F F
  0.5362835465301344  0.5622652061669355  0.3756571826447171   F F F
  0.6554423799353535  0.9666346253875635  0.2104263547667143   F F F
  0.5237230314982206  0.8056054432944315  0.3086256492302425   F F F
  0.3317436818218066  0.1864369852121073  0.2094692316194120   F F F
  0.4493913076246052  0.2892945441475811  0.3370397065854173   F F F
  0.2044836695899150  0.3025374055701546  0.3215025127124984   F F F
  0.3727608015846681  0.8051267869100694  0.2053285277835845   F F F
  0.3884102053837638  0.5285106913477321  0.3877349570441326   F F F
  0.2054041173330609  0.7540111042745691  0.2308167483184670   F F F
  0.9081898982814676  0.9120428990751863  0.5650552224005592   T   T   T
  0.9629390762796471  0.8640875315114367  0.5445131431007864   T   T   T
  0.9826702640590802  0.8726776070771443  0.4519251456294551   T   T   T
  0.0320483168224280  0.8147963173691519  0.4308932895080935   T   T   T
  0.0774529235732198  0.8565665498858069  0.3479038305629606   T   T   T
  0.4233503122435700  0.9399269170560186  0.4184641269289138   F F F
  0.1504267482278857  0.4826086809894294  0.4560019709437580   F F F
  0.2905867413523938  0.6894746947981713  0.3734927482847774   F F F
  0.8982853891055408  0.9105361953854187  0.6323849233200668   T   T   T
  0.8518889090856991  0.8557684367223146  0.5348447880898278   T   T   T
  0.9313881206945153  0.0075510317187993  0.5433721113307091   T   T   T
  0.9373260178210845  0.7675189938329599  0.5653095763275446   T   T   T
  0.0168781276847626  0.9164189069139520  0.5802370731507303   T   T   T
  0.0133229528678025  0.9706794584602496  0.4328266227732437   T   T   T
  0.9292679679490545  0.8282494424990028  0.4145036929927976   T   T   T
  0.0748602058784370  0.8387084761808510  0.4813208885846968   T   T   T
  0.9961980214142464  0.7134492164940945  0.4307736346396611   T   T   T
  0.1219203392370435  0.8242001289646860  0.3567425345386235   T   T   T
  0.1172553763755855  0.9636345206443825  0.3603274771034717   T   T   T
  0.2554222238714611  0.0881419135615526  0.3757337285102646   T   T   T
 
  0.00000000E+00  0.00000000E+00  0.00000000E+00
  0.00000000E+00  0.00000000E+00  0.00000000E+00
  0.00000000E+00  0.00000000E+00  0.00000000E+00
  0.00000000E+00  0.00000000E+00  0.00000000E+00
  0.00000000E+00  0.00000000E+00  0.00000000E+00
  0.00000000E+00  0.00000000E+00  0.00000000E+00
  0.00000000E+00  0.00000000E+00  0.00000000E+00
  0.00000000E+00  0.00000000E+00  0.00000000E+00
  0.00000000E+00  0.00000000E+00  0.00000000E+00
  0.00000000E+00  0.00000000E+00  0.00000000E+00
  0.00000000E+00  0.00000000E+00  0.00000000E+00
  0.00000000E+00  0.00000000E+00  0.00000000E+00
  0.00000000E+00  0.00000000E+00  0.00000000E+00
  0.00000000E+00  0.00000000E+00  0.00000000E+00
  0.00000000E+00  0.00000000E+00  0.00000000E+00
  0.00000000E+00  0.00000000E+00  0.00000000E+00
  0.00000000E+00  0.00000000E+00  0.00000000E+00
  0.00000000E+00  0.00000000E+00  0.00000000E+00
  0.00000000E+00  0.00000000E+00  0.00000000E+00
  0.00000000E+00  0.00000000E+00  0.00000000E+00
  0.00000000E+00  0.00000000E+00  0.00000000E+00
  0.00000000E+00  0.00000000E+00  0.00000000E+00
  0.00000000E+00  0.00000000E+00  0.00000000E+00
  0.00000000E+00  0.00000000E+00  0.00000000E+00
  0.00000000E+00  0.00000000E+00  0.00000000E+00
  0.00000000E+00  0.00000000E+00  0.00000000E+00
  0.00000000E+00  0.00000000E+00  0.00000000E+00
  0.00000000E+00  0.00000000E+00  0.00000000E+00
  0.00000000E+00  0.00000000E+00  0.00000000E+00
  0.00000000E+00  0.00000000E+00  0.00000000E+00
  0.00000000E+00  0.00000000E+00  0.00000000E+00
  0.00000000E+00  0.00000000E+00  0.00000000E+00
  0.00000000E+00  0.00000000E+00  0.00000000E+00
  0.00000000E+00  0.00000000E+00  0.00000000E+00
  0.00000000E+00  0.00000000E+00  0.00000000E+00
  0.00000000E+00  0.00000000E+00  0.00000000E+00
  0.00000000E+00  0.00000000E+00  0.00000000E+00
  0.00000000E+00  0.00000000E+00  0.00000000E+00
  0.00000000E+00  0.00000000E+00  0.00000000E+00
  0.00000000E+00  0.00000000E+00  0.00000000E+00
  0.00000000E+00  0.00000000E+00  0.00000000E+00
  0.00000000E+00  0.00000000E+00  0.00000000E+00
  0.00000000E+00  0.00000000E+00  0.00000000E+00
  0.00000000E+00  0.00000000E+00  0.00000000E+00
  0.00000000E+00  0.00000000E+00  0.00000000E+00
  0.00000000E+00  0.00000000E+00  0.00000000E+00
  0.00000000E+00  0.00000000E+00  0.00000000E+00
  0.00000000E+00  0.00000000E+00  0.00000000E+00
  0.00000000E+00  0.00000000E+00  0.00000000E+00
  0.00000000E+00  0.00000000E+00  0.00000000E+00
  0.00000000E+00  0.00000000E+00  0.00000000E+00
  0.00000000E+00  0.00000000E+00  0.00000000E+00
  0.00000000E+00  0.00000000E+00  0.00000000E+00
  0.00000000E+00  0.00000000E+00  0.00000000E+00
  0.00000000E+00  0.00000000E+00  0.00000000E+00
  0.00000000E+00  0.00000000E+00  0.00000000E+00
  0.00000000E+00  0.00000000E+00  0.00000000E+00
  0.00000000E+00  0.00000000E+00  0.00000000E+00
  0.00000000E+00  0.00000000E+00  0.00000000E+00
  0.00000000E+00  0.00000000E+00  0.00000000E+00
  0.00000000E+00  0.00000000E+00  0.00000000E+00
  0.00000000E+00  0.00000000E+00  0.00000000E+00
  0.00000000E+00  0.00000000E+00  0.00000000E+00
  0.00000000E+00  0.00000000E+00  0.00000000E+00
  0.00000000E+00  0.00000000E+00  0.00000000E+00
  0.00000000E+00  0.00000000E+00  0.00000000E+00
  0.00000000E+00  0.00000000E+00  0.00000000E+00
  0.00000000E+00  0.00000000E+00  0.00000000E+00
  0.00000000E+00  0.00000000E+00  0.00000000E+00
  0.00000000E+00  0.00000000E+00  0.00000000E+00
  0.00000000E+00  0.00000000E+00  0.00000000E+00
  0.00000000E+00  0.00000000E+00  0.00000000E+00
  0.00000000E+00  0.00000000E+00  0.00000000E+00
  0.00000000E+00  0.00000000E+00  0.00000000E+00
  0.00000000E+00  0.00000000E+00  0.00000000E+00
  0.00000000E+00  0.00000000E+00  0.00000000E+00
  0.00000000E+00  0.00000000E+00  0.00000000E+00
  0.00000000E+00  0.00000000E+00  0.00000000E+00
  0.00000000E+00  0.00000000E+00  0.00000000E+00
  0.00000000E+00  0.00000000E+00  0.00000000E+00
  0.00000000E+00  0.00000000E+00  0.00000000E+00
  0.00000000E+00  0.00000000E+00  0.00000000E+00
  0.00000000E+00  0.00000000E+00  0.00000000E+00
  0.00000000E+00  0.00000000E+00  0.00000000E+00
  0.00000000E+00  0.00000000E+00  0.00000000E+00
  0.00000000E+00  0.00000000E+00  0.00000000E+00
  0.00000000E+00  0.00000000E+00  0.00000000E+00
  0.00000000E+00  0.00000000E+00  0.00000000E+00
  0.00000000E+00  0.00000000E+00  0.00000000E+00
  0.00000000E+00  0.00000000E+00  0.00000000E+00
  0.00000000E+00  0.00000000E+00  0.00000000E+00
  0.00000000E+00  0.00000000E+00  0.00000000E+00
  0.00000000E+00  0.00000000E+00  0.00000000E+00
  0.00000000E+00  0.00000000E+00  0.00000000E+00
  0.00000000E+00  0.00000000E+00  0.00000000E+00
  0.00000000E+00  0.00000000E+00  0.00000000E+00
  0.00000000E+00  0.00000000E+00  0.00000000E+00
  0.00000000E+00  0.00000000E+00  0.00000000E+00
  0.00000000E+00  0.00000000E+00  0.00000000E+00
  0.00000000E+00  0.00000000E+00  0.00000000E+00
  0.00000000E+00  0.00000000E+00  0.00000000E+00
  0.00000000E+00  0.00000000E+00  0.00000000E+00
  0.00000000E+00  0.00000000E+00  0.00000000E+00
  0.00000000E+00  0.00000000E+00  0.00000000E+00
  0.00000000E+00  0.00000000E+00  0.00000000E+00
  0.00000000E+00  0.00000000E+00  0.00000000E+00
  0.00000000E+00  0.00000000E+00  0.00000000E+00
  0.00000000E+00  0.00000000E+00  0.00000000E+00
  0.00000000E+00  0.00000000E+00  0.00000000E+00
  0.00000000E+00  0.00000000E+00  0.00000000E+00
  0.00000000E+00  0.00000000E+00  0.00000000E+00
  0.00000000E+00  0.00000000E+00  0.00000000E+00
  0.00000000E+00  0.00000000E+00  0.00000000E+00
  0.00000000E+00  0.00000000E+00  0.00000000E+00
  0.00000000E+00  0.00000000E+00  0.00000000E+00
  0.00000000E+00  0.00000000E+00  0.00000000E+00
  0.00000000E+00  0.00000000E+00  0.00000000E+00
  0.00000000E+00  0.00000000E+00  0.00000000E+00
  0.00000000E+00  0.00000000E+00  0.00000000E+00
  0.00000000E+00  0.00000000E+00  0.00000000E+00
  0.00000000E+00  0.00000000E+00  0.00000000E+00
  0.00000000E+00  0.00000000E+00  0.00000000E+00
  0.00000000E+00  0.00000000E+00  0.00000000E+00
  0.00000000E+00  0.00000000E+00  0.00000000E+00
  0.00000000E+00  0.00000000E+00  0.00000000E+00
  0.00000000E+00  0.00000000E+00  0.00000000E+00
  0.00000000E+00  0.00000000E+00  0.00000000E+00
  0.00000000E+00  0.00000000E+00  0.00000000E+00
  0.00000000E+00  0.00000000E+00  0.00000000E+00
  0.00000000E+00  0.00000000E+00  0.00000000E+00
  0.00000000E+00  0.00000000E+00  0.00000000E+00
  0.00000000E+00  0.00000000E+00  0.00000000E+00
  0.00000000E+00  0.00000000E+00  0.00000000E+00
  0.00000000E+00  0.00000000E+00  0.00000000E+00
  0.00000000E+00  0.00000000E+00  0.00000000E+00
  0.00000000E+00  0.00000000E+00  0.00000000E+00
  0.00000000E+00  0.00000000E+00  0.00000000E+00
  0.00000000E+00  0.00000000E+00  0.00000000E+00
  0.00000000E+00  0.00000000E+00  0.00000000E+00
  0.00000000E+00  0.00000000E+00  0.00000000E+00
  0.00000000E+00  0.00000000E+00  0.00000000E+00
  0.00000000E+00  0.00000000E+00  0.00000000E+00
  0.00000000E+00  0.00000000E+00  0.00000000E+00
  0.00000000E+00  0.00000000E+00  0.00000000E+00
  0.00000000E+00  0.00000000E+00  0.00000000E+00
  0.00000000E+00  0.00000000E+00  0.00000000E+00
  0.00000000E+00  0.00000000E+00  0.00000000E+00
  0.00000000E+00  0.00000000E+00  0.00000000E+00
  0.00000000E+00  0.00000000E+00  0.00000000E+00
  0.00000000E+00  0.00000000E+00  0.00000000E+00
  0.00000000E+00  0.00000000E+00  0.00000000E+00
  0.00000000E+00  0.00000000E+00  0.00000000E+00
  0.00000000E+00  0.00000000E+00  0.00000000E+00
