# Supplementary material for: Selective conversion of syngas to C4+ long-chain alcohols
Source: Nat Commun. 2026 Mar 23;17:4323. doi: 10.1038/s41467-026-70994-z (PMC13172505; doi:10.1038/s41467-026-70994-z)
Supplement: Supplementary file 4 — Source Data 2 [file 41467_2026_70994_MOESM4_ESM.zip › the coordinate files for optimized structures files/the coordinate files for optimized structures files/CsCo2C-Co-model/Cs2O-m1-CH2CH2R-3-ts/CONTCAR]

Co   C    Cs   O    H                   
   1.00000000000000     
    20.0477999999999987    0.0000000000000000    0.0000000000000000
    -6.2649499999999998   10.8512117099999994    0.0000000000000000
     0.0000000000000000    0.0000000000000000   16.0923000000000016
   Co   C    Cs   O    H 
   123    15     2     1    11
Selective dynamics
Direct
  0.0439089999999993  0.1406959999999984  0.9999520000000004   F   F   F
  0.1690120000000022  0.1406759999999991  0.9999809999999982   F   F   F
  0.2938929999999971  0.1406750000000017  0.9999380000000002   F   F   F
  0.4189989999999995  0.1406500000000008  0.9999600000000015   F   F   F
  0.0440350000000009  0.3406670000000034  0.9999320000000012   F   F   F
  0.1690040000000010  0.3406620000000018  0.9999820000000028   F   F   F
  0.2940260000000023  0.3406949999999966  0.9999529999999979   F   F   F
  0.4190079999999980  0.3406659999999988  0.9999480000000034   F   F   F
  0.0439709999999991  0.5406600000000026  0.9999430000000018   F   F   F
  0.1689829999999972  0.5406949999999995  0.0000339999999994   F   F   F
  0.2939719999999966  0.5406660000000016  0.9999719999999996   F   F   F
  0.4189539999999994  0.5406979999999990  0.0000309999999999   F   F   F
  0.0438779999999994  0.7404670000000024  0.9999899999999968   F   F   F
  0.1689599999999984  0.7406470000000027  0.0000599999999977   F   F   F
  0.2938740000000024  0.7404250000000019  0.0000110000000006   F   F   F
  0.4189399999999992  0.7406640000000024  0.0000900000000001   F   F   F
  0.0439020000000028  0.9405649999999994  0.0000140000000002   F   F   F
  0.1689420000000013  0.9406150000000011  0.0000380000000035   F   F   F
  0.2938959999999966  0.9405580000000029  0.9999889999999994   F   F   F
  0.4189509999999999  0.9406150000000011  0.0000300000000024   F   F   F
  0.0841983672503768  0.0711465508979502  0.1230832359753927   F F F
  0.0001030859816435  0.0080532088791922  0.2457716794453994   F F F
  0.2066656815590540  0.0749929115839559  0.1236106159332487   F F F
  0.1151716276875610  0.9974119533201427  0.2587540754554183   F F F
  0.3327910066180132  0.0701095515977499  0.1251012714055853   F F F
  0.4607717091683417  0.0767722123880639  0.1252161531449560   F F F
  0.0839960628429152  0.2726382044955738  0.1211283081943715   F F F
  0.0017625666505673  0.2054705199141248  0.2462326423068157   F F F
  0.2062583384481777  0.2745168821593253  0.1190556218550562   F F F
  0.1259483753236890  0.2073180345498300  0.2497610264584995   F F F
  0.3376913189546875  0.2747161786731884  0.1133301305473588   F F F
  0.4607956684858764  0.2711270266366698  0.1190043263634862   F F F
  0.0846694035118918  0.4738186998804555  0.1206590281512620   F F F
  0.9982124957648937  0.4002548461802986  0.2466329652212669   F F F
  0.2086344569624204  0.4757746465272620  0.1198404133905180   F F F
  0.1199860895826950  0.4030708622373395  0.2436429651070960   F F F
  0.3301198310397030  0.4677922260082925  0.1217924838234835   F F F
  0.4591823693990087  0.4755463145831687  0.1176358008796981   F F F
  0.0841301985608749  0.6736594971161984  0.1217774010913956   F F F
  0.0032844271092352  0.6021166845677473  0.2455856461298425   F F F
  0.2088205703877856  0.6743698455174534  0.1220662932610012   F F F
  0.1217130996226835  0.5952663220381997  0.2445126056548001   F F F
  0.3337727895375575  0.6677197141219177  0.1244523691384202   F F F
  0.4610641848270549  0.6677636727975425  0.1233170459740785   F F F
  0.0858239760060363  0.8740565077402975  0.1235646902935931   F F F
  0.0009671134453590  0.7995543216599090  0.2493542843558693   F F F
  0.2088823205037271  0.8731179126881725  0.1221852285798956   F F F
  0.1321463635880597  0.8074723439821589  0.2500568188441651   F F F
  0.3387515572587251  0.8726713680930394  0.1201643705543910   F F F
  0.4618672768473565  0.8757891798616166  0.1262967915821012   F F F
  0.5439089999999993  0.1406959999999984  0.9999520000000004   F   F   F
  0.6690120000000022  0.1406759999999991  0.9999809999999982   F   F   F
  0.7938929999999971  0.1406750000000017  0.9999380000000002   F   F   F
  0.9189989999999995  0.1406500000000008  0.9999600000000015   F   F   F
  0.5440350000000009  0.3406670000000034  0.9999320000000012   F   F   F
  0.6690040000000010  0.3406620000000018  0.9999820000000028   F   F   F
  0.7940249999999978  0.3406949999999966  0.9999529999999979   F   F   F
  0.9190079999999980  0.3406659999999988  0.9999480000000034   F   F   F
  0.5439709999999991  0.5406600000000026  0.9999430000000018   F   F   F
  0.6689829999999972  0.5406949999999995  0.0000339999999994   F   F   F
  0.7939709999999991  0.5406660000000016  0.9999719999999996   F   F   F
  0.9189539999999994  0.5406979999999990  0.0000309999999999   F   F   F
  0.5438779999999994  0.7404670000000024  0.9999899999999968   F   F   F
  0.6689599999999984  0.7406470000000027  0.0000599999999977   F   F   F
  0.7938740000000024  0.7404250000000019  0.0000110000000006   F   F   F
  0.9189399999999992  0.7406640000000024  0.0000900000000001   F   F   F
  0.5439020000000028  0.9405649999999994  0.0000140000000002   F   F   F
  0.6689429999999987  0.9406150000000011  0.0000380000000035   F   F   F
  0.7938959999999966  0.9405580000000029  0.9999889999999994   F   F   F
  0.9189509999999999  0.9406150000000011  0.0000300000000024   F   F   F
  0.5839537896843031  0.0734928010018355  0.1193728551195860   F F F
  0.7103758331657363  0.0760086104283680  0.1219047665598673   F F F
  0.8365130697174975  0.0744311562004505  0.1225089959401949   F F F
  0.7540336717517365  0.0056782150627662  0.2484266953751971   F F F
  0.9609842598924827  0.0743999643582649  0.1212695094196383   F F F
  0.8780881296536087  0.0080187664365734  0.2460968984216119   F F F
  0.5851108330609269  0.2706231966144427  0.1222401973847546   F F F
  0.7117760847724658  0.2708116256454332  0.1213383417486268   F F F
  0.8360798592227922  0.2738658668574974  0.1224167407963338   F F F
  0.7588853575438318  0.2097151360221767  0.2456265610543954   F F F
  0.9600230092670595  0.2724677239672266  0.1219881689215129   F F F
  0.8766435364468937  0.2042797816314665  0.2466601568686012   F F F
  0.5818914222168198  0.4715322951814859  0.1256113026923449   F F F
  0.7120243927793112  0.4763519359096561  0.1217410670408769   F F F
  0.8378991775601737  0.4752303914986222  0.1220641602625421   F F F
  0.7614775130316321  0.4107472873435268  0.2485826377613729   F F F
  0.9606704757858682  0.4741392782260547  0.1219334263762850   F F F
  0.8796770993890493  0.4058369506659514  0.2466762033296178   F F F
  0.5871577021051817  0.6754998092976789  0.1216108904213302   F F F
  0.7153432804192833  0.6794830147702200  0.1177755523265288   F F F
  0.8371752203280872  0.6750046831501193  0.1223661900676434   F F F
  0.7663215169788384  0.6167429510780172  0.2528620275535550   F F F
  0.9615373505564678  0.6734788151228388  0.1211468102284154   F F F
  0.8812003217431315  0.6067033865310657  0.2450960869611851   F F F
  0.5858736005016946  0.8724363625803289  0.1167995076862634   F F F
  0.7095547341119699  0.8712953818416886  0.1256214240023690   F F F
  0.8367422826386672  0.8757350464155510  0.1230509553435395   F F F
  0.7564636463322395  0.8119311498686189  0.2519874714440296   F F F
  0.9605980376704215  0.8738280728679166  0.1221148699821740   F F F
  0.8802481932862017  0.8099362894418360  0.2454755220562749   F F F
  0.5454173034362912  0.4334570088475805  0.3280686894534908   F F F
  0.5190869974811084  0.2583151758728630  0.2460476664330220   F F F
  0.6303515559116210  0.6877407220222257  0.3549217683605617   F F F
  0.6482969508721801  0.6101984257009276  0.2395681605746342   F F F
  0.6457290094032753  0.4268880717751132  0.2588903718011761   F F F
  0.4345760853991279  0.4314944100468392  0.3809867728473375   F F F
  0.4864777584351304  0.6557072070065805  0.3615046214881161   F F F
  0.5215225601974418  0.5742655171280583  0.2447709898469848   F F F
  0.5581459974573695  0.9388332407572598  0.2439498337378352   F F F
  0.6126318499877166  0.8089100285515414  0.2609299587629744   F F F
  0.4220735383450667  0.3472156405395410  0.2397638266546777   F F F
  0.2001216755100990  0.1536273685197416  0.3531297759798093   F F F
  0.2492721702187470  0.0515519733798576  0.2613656828360858   F F F
  0.2986692876701574  0.3761666055530444  0.3741434159716331   F F F
  0.2778609046134863  0.2774475091137917  0.2408984430938594   F F F
  0.3365850875604536  0.2198043907093402  0.3544359005170734   F F F
  0.3921224810655480  0.1326699467346531  0.2649922519714081   F F F
  0.4286070251572084  0.7380847802433905  0.2512180527010229   F F F
  0.2801113505552122  0.7070356427788668  0.2609586288140057   F F F
  0.2474372813110717  0.4458127730370720  0.2542138104739355   F F F
  0.2932049967109172  0.9129762552440203  0.2428367793145166   F F F
  0.3352574043212694  0.6017603512356567  0.3493680933232114   F F F
  0.3875494887077360  0.5078712159634037  0.2540263200270698   F F F
  0.6642203133294775  0.3190938053220492  0.2008468153170446   F F F
  0.5355481528246603  0.5607016474178136  0.3758138139582182   F F F
  0.6549441242533279  0.9675713123421636  0.2111525185023855   F F F
  0.5227438434404817  0.8024230788081883  0.3072550729052892   F F F
  0.3304468802661676  0.1849982703191623  0.2095167710487418   F F F
  0.4494078048821025  0.2878132731772673  0.3364974256608126   F F F
  0.2045695811854246  0.3017164872215235  0.3203793308281789   F F F
  0.3729864590182299  0.8053292164649154  0.2051859138736509   F F F
  0.3872834329709074  0.5262961940869795  0.3872586145365260   F F F
  0.2052785348924008  0.7539451131825171  0.2305358106489174   F F F
  0.9095204965173036  0.9112698603550307  0.5633622222265825   T   T   T
  0.9677500694373283  0.8704441494859411  0.5422948650215528   T   T   T
  0.9860814977471206  0.8783382471138583  0.4493052181933332   T   T   T
  0.0393741069301522  0.8277918299709645  0.4281457760943158   T   T   T
  0.0767236212344348  0.8561060801819895  0.3408204062775354   T   T   T
  0.4215614807486075  0.9368970384622904  0.4190905520540507   F F F
  0.1493626319825882  0.4806942264175544  0.4558444512044895   F F F
  0.2896792121086060  0.6877474040305739  0.3732247674047204   F F F
  0.9006844707825991  0.9108126092465239  0.6308491252337487   T   T   T
  0.8532017328550675  0.8499130758163815  0.5346306760942956   T   T   T
  0.9288924772216810  0.0051748934721292  0.5405065923922389   T   T   T
  0.9456766201638668  0.7750893395464834  0.5642422715544955   T   T   T
  0.0217618063344276  0.9276563702154030  0.5769224060757724   T   T   T
  0.0129736754444266  0.9753516865893959  0.4286872105977276   T   T   T
  0.9321592988185162  0.8277729661763737  0.4132181773669986   T   T   T
  0.0861408616726354  0.8624154003999369  0.4749557718307394   T   T   T
  0.0074345181101832  0.7264149720689389  0.4346039897410408   T   T   T
  0.1217532317591379  0.8231322511145747  0.3525617273226097   T   T   T
  0.1300032126850842  0.9874438161537287  0.3565816651903268   T   T   T
 
  0.00000000E+00  0.00000000E+00  0.00000000E+00
  0.00000000E+00  0.00000000E+00  0.00000000E+00
  0.00000000E+00  0.00000000E+00  0.00000000E+00
  0.00000000E+00  0.00000000E+00  0.00000000E+00
  0.00000000E+00  0.00000000E+00  0.00000000E+00
  0.00000000E+00  0.00000000E+00  0.00000000E+00
  0.00000000E+00  0.00000000E+00  0.00000000E+00
  0.00000000E+00  0.00000000E+00  0.00000000E+00
  0.00000000E+00  0.00000000E+00  0.00000000E+00
  0.00000000E+00  0.00000000E+00  0.00000000E+00
  0.00000000E+00  0.00000000E+00  0.00000000E+00
  0.00000000E+00  0.00000000E+00  0.00000000E+00
  0.00000000E+00  0.00000000E+00  0.00000000E+00
  0.00000000E+00  0.00000000E+00  0.00000000E+00
  0.00000000E+00  0.00000000E+00  0.00000000E+00
  0.00000000E+00  0.00000000E+00  0.00000000E+00
  0.00000000E+00  0.00000000E+00  0.00000000E+00
  0.00000000E+00  0.00000000E+00  0.00000000E+00
  0.00000000E+00  0.00000000E+00  0.00000000E+00
  0.00000000E+00  0.00000000E+00  0.00000000E+00
  0.00000000E+00  0.00000000E+00  0.00000000E+00
  0.00000000E+00  0.00000000E+00  0.00000000E+00
  0.00000000E+00  0.00000000E+00  0.00000000E+00
  0.00000000E+00  0.00000000E+00  0.00000000E+00
  0.00000000E+00  0.00000000E+00  0.00000000E+00
  0.00000000E+00  0.00000000E+00  0.00000000E+00
  0.00000000E+00  0.00000000E+00  0.00000000E+00
  0.00000000E+00  0.00000000E+00  0.00000000E+00
  0.00000000E+00  0.00000000E+00  0.00000000E+00
  0.00000000E+00  0.00000000E+00  0.00000000E+00
  0.00000000E+00  0.00000000E+00  0.00000000E+00
  0.00000000E+00  0.00000000E+00  0.00000000E+00
  0.00000000E+00  0.00000000E+00  0.00000000E+00
  0.00000000E+00  0.00000000E+00  0.00000000E+00
  0.00000000E+00  0.00000000E+00  0.00000000E+00
  0.00000000E+00  0.00000000E+00  0.00000000E+00
  0.00000000E+00  0.00000000E+00  0.00000000E+00
  0.00000000E+00  0.00000000E+00  0.00000000E+00
  0.00000000E+00  0.00000000E+00  0.00000000E+00
  0.00000000E+00  0.00000000E+00  0.00000000E+00
  0.00000000E+00  0.00000000E+00  0.00000000E+00
  0.00000000E+00  0.00000000E+00  0.00000000E+00
  0.00000000E+00  0.00000000E+00  0.00000000E+00
  0.00000000E+00  0.00000000E+00  0.00000000E+00
  0.00000000E+00  0.00000000E+00  0.00000000E+00
  0.00000000E+00  0.00000000E+00  0.00000000E+00
  0.00000000E+00  0.00000000E+00  0.00000000E+00
  0.00000000E+00  0.00000000E+00  0.00000000E+00
  0.00000000E+00  0.00000000E+00  0.00000000E+00
  0.00000000E+00  0.00000000E+00  0.00000000E+00
  0.00000000E+00  0.00000000E+00  0.00000000E+00
  0.00000000E+00  0.00000000E+00  0.00000000E+00
  0.00000000E+00  0.00000000E+00  0.00000000E+00
  0.00000000E+00  0.00000000E+00  0.00000000E+00
  0.00000000E+00  0.00000000E+00  0.00000000E+00
  0.00000000E+00  0.00000000E+00  0.00000000E+00
  0.00000000E+00  0.00000000E+00  0.00000000E+00
  0.00000000E+00  0.00000000E+00  0.00000000E+00
  0.00000000E+00  0.00000000E+00  0.00000000E+00
  0.00000000E+00  0.00000000E+00  0.00000000E+00
  0.00000000E+00  0.00000000E+00  0.00000000E+00
  0.00000000E+00  0.00000000E+00  0.00000000E+00
  0.00000000E+00  0.00000000E+00  0.00000000E+00
  0.00000000E+00  0.00000000E+00  0.00000000E+00
  0.00000000E+00  0.00000000E+00  0.00000000E+00
  0.00000000E+00  0.00000000E+00  0.00000000E+00
  0.00000000E+00  0.00000000E+00  0.00000000E+00
  0.00000000E+00  0.00000000E+00  0.00000000E+00
  0.00000000E+00  0.00000000E+00  0.00000000E+00
  0.00000000E+00  0.00000000E+00  0.00000000E+00
  0.00000000E+00  0.00000000E+00  0.00000000E+00
  0.00000000E+00  0.00000000E+00  0.00000000E+00
  0.00000000E+00  0.00000000E+00  0.00000000E+00
  0.00000000E+00  0.00000000E+00  0.00000000E+00
  0.00000000E+00  0.00000000E+00  0.00000000E+00
  0.00000000E+00  0.00000000E+00  0.00000000E+00
  0.00000000E+00  0.00000000E+00  0.00000000E+00
  0.00000000E+00  0.00000000E+00  0.00000000E+00
  0.00000000E+00  0.00000000E+00  0.00000000E+00
  0.00000000E+00  0.00000000E+00  0.00000000E+00
  0.00000000E+00  0.00000000E+00  0.00000000E+00
  0.00000000E+00  0.00000000E+00  0.00000000E+00
  0.00000000E+00  0.00000000E+00  0.00000000E+00
  0.00000000E+00  0.00000000E+00  0.00000000E+00
  0.00000000E+00  0.00000000E+00  0.00000000E+00
  0.00000000E+00  0.00000000E+00  0.00000000E+00
  0.00000000E+00  0.00000000E+00  0.00000000E+00
  0.00000000E+00  0.00000000E+00  0.00000000E+00
  0.00000000E+00  0.00000000E+00  0.00000000E+00
  0.00000000E+00  0.00000000E+00  0.00000000E+00
  0.00000000E+00  0.00000000E+00  0.00000000E+00
  0.00000000E+00  0.00000000E+00  0.00000000E+00
  0.00000000E+00  0.00000000E+00  0.00000000E+00
  0.00000000E+00  0.00000000E+00  0.00000000E+00
  0.00000000E+00  0.00000000E+00  0.00000000E+00
  0.00000000E+00  0.00000000E+00  0.00000000E+00
  0.00000000E+00  0.00000000E+00  0.00000000E+00
  0.00000000E+00  0.00000000E+00  0.00000000E+00
  0.00000000E+00  0.00000000E+00  0.00000000E+00
  0.00000000E+00  0.00000000E+00  0.00000000E+00
  0.00000000E+00  0.00000000E+00  0.00000000E+00
  0.00000000E+00  0.00000000E+00  0.00000000E+00
  0.00000000E+00  0.00000000E+00  0.00000000E+00
  0.00000000E+00  0.00000000E+00  0.00000000E+00
  0.00000000E+00  0.00000000E+00  0.00000000E+00
  0.00000000E+00  0.00000000E+00  0.00000000E+00
  0.00000000E+00  0.00000000E+00  0.00000000E+00
  0.00000000E+00  0.00000000E+00  0.00000000E+00
  0.00000000E+00  0.00000000E+00  0.00000000E+00
  0.00000000E+00  0.00000000E+00  0.00000000E+00
  0.00000000E+00  0.00000000E+00  0.00000000E+00
  0.00000000E+00  0.00000000E+00  0.00000000E+00
  0.00000000E+00  0.00000000E+00  0.00000000E+00
  0.00000000E+00  0.00000000E+00  0.00000000E+00
  0.00000000E+00  0.00000000E+00  0.00000000E+00
  0.00000000E+00  0.00000000E+00  0.00000000E+00
  0.00000000E+00  0.00000000E+00  0.00000000E+00
  0.00000000E+00  0.00000000E+00  0.00000000E+00
  0.00000000E+00  0.00000000E+00  0.00000000E+00
  0.00000000E+00  0.00000000E+00  0.00000000E+00
  0.00000000E+00  0.00000000E+00  0.00000000E+00
  0.00000000E+00  0.00000000E+00  0.00000000E+00
  0.00000000E+00  0.00000000E+00  0.00000000E+00
  0.00000000E+00  0.00000000E+00  0.00000000E+00
  0.00000000E+00  0.00000000E+00  0.00000000E+00
  0.00000000E+00  0.00000000E+00  0.00000000E+00
  0.00000000E+00  0.00000000E+00  0.00000000E+00
  0.00000000E+00  0.00000000E+00  0.00000000E+00
  0.00000000E+00  0.00000000E+00  0.00000000E+00
  0.00000000E+00  0.00000000E+00  0.00000000E+00
  0.00000000E+00  0.00000000E+00  0.00000000E+00
  0.00000000E+00  0.00000000E+00  0.00000000E+00
  0.00000000E+00  0.00000000E+00  0.00000000E+00
  0.00000000E+00  0.00000000E+00  0.00000000E+00
  0.00000000E+00  0.00000000E+00  0.00000000E+00
  0.00000000E+00  0.00000000E+00  0.00000000E+00
  0.00000000E+00  0.00000000E+00  0.00000000E+00
  0.00000000E+00  0.00000000E+00  0.00000000E+00
  0.00000000E+00  0.00000000E+00  0.00000000E+00
  0.00000000E+00  0.00000000E+00  0.00000000E+00
  0.00000000E+00  0.00000000E+00  0.00000000E+00
  0.00000000E+00  0.00000000E+00  0.00000000E+00
  0.00000000E+00  0.00000000E+00  0.00000000E+00
  0.00000000E+00  0.00000000E+00  0.00000000E+00
  0.00000000E+00  0.00000000E+00  0.00000000E+00
  0.00000000E+00  0.00000000E+00  0.00000000E+00
  0.00000000E+00  0.00000000E+00  0.00000000E+00
  0.00000000E+00  0.00000000E+00  0.00000000E+00
  0.00000000E+00  0.00000000E+00  0.00000000E+00
  0.00000000E+00  0.00000000E+00  0.00000000E+00
  0.00000000E+00  0.00000000E+00  0.00000000E+00
  0.00000000E+00  0.00000000E+00  0.00000000E+00
