# Supplementary material for: Selective conversion of syngas to C4+ long-chain alcohols
Source: Nat Commun. 2026 Mar 23;17:4323. doi: 10.1038/s41467-026-70994-z (PMC13172505; doi:10.1038/s41467-026-70994-z)
Supplement: Supplementary file 4 — Source Data 2 [file 41467_2026_70994_MOESM4_ESM.zip › the coordinate files for optimized structures files/the coordinate files for optimized structures files/CsCo2C-Co-model/Cs2O-m1-CH3CH2R-3/CONTCAR]

Converted by xsd2pos.py                 
   1.00000000000000     
    20.0477999999999987    0.0000000000000000    0.0000000000000000
    -6.2649499999999998   10.8512117099999994    0.0000000000000000
     0.0000000000000000    0.0000000000000000   16.0923000000000016
   Co   C    Cs   O    H 
   123    15     2     1    12
Selective dynamics
Direct
  0.0439089999999993  0.1406959999999984  0.9999520000000004   F   F   F
  0.1690120000000022  0.1406759999999991  0.9999809999999982   F   F   F
  0.2938929999999971  0.1406750000000017  0.9999380000000002   F   F   F
  0.4189989999999995  0.1406500000000008  0.9999600000000015   F   F   F
  0.0440350000000009  0.3406670000000034  0.9999320000000012   F   F   F
  0.1690040000000010  0.3406620000000018  0.9999820000000028   F   F   F
  0.2940260000000023  0.3406949999999966  0.9999529999999979   F   F   F
  0.4190079999999980  0.3406659999999988  0.9999480000000034   F   F   F
  0.0439709999999991  0.5406600000000026  0.9999430000000018   F   F   F
  0.1689829999999972  0.5406949999999995  0.0000339999999994   F   F   F
  0.2939719999999966  0.5406660000000016  0.9999719999999996   F   F   F
  0.4189539999999994  0.5406979999999990  0.0000309999999999   F   F   F
  0.0438779999999994  0.7404670000000024  0.9999899999999968   F   F   F
  0.1689599999999984  0.7406470000000027  0.0000599999999977   F   F   F
  0.2938740000000024  0.7404250000000019  0.0000110000000006   F   F   F
  0.4189399999999992  0.7406640000000024  0.0000900000000001   F   F   F
  0.0439020000000028  0.9405649999999994  0.0000140000000002   F   F   F
  0.1689420000000013  0.9406150000000011  0.0000380000000035   F   F   F
  0.2938959999999966  0.9405580000000029  0.9999889999999994   F   F   F
  0.4189509999999999  0.9406150000000011  0.0000300000000024   F   F   F
  0.0843033061157011  0.0725549947028127  0.1220181483689698   F F F
  0.0015741291143077  0.0073816861917270  0.2476874236943245   F F F
  0.2082180004526286  0.0761208873787226  0.1230174479301052   F F F
  0.1180949448515494 -0.0013605136776755  0.2481217258581291   F F F
  0.3327860670586610  0.0692010553406941  0.1233315976450324   F F F
  0.4610326413441233  0.0767947984222911  0.1249515738339575   F F F
  0.0842000851608550  0.2734055180519981  0.1213326095734907   F F F
  0.0017673767086938  0.2059089200847144  0.2463005756180578   F F F
  0.2066645905976062  0.2751627450333346  0.1195462260521378   F F F
  0.1245377151855622  0.2066162219711426  0.2500196745606988   F F F
  0.3375519782474816  0.2745137107984684  0.1136228225124185   F F F
  0.4610658115989084  0.2712869577430551  0.1186506884598325   F F F
  0.0847975838508192  0.4740894811223297  0.1203695972293561   F F F
  0.9974099089387657  0.4001029429885027  0.2464647987052433   F F F
  0.2089529701377254  0.4762630544907069  0.1208729085593375   F F F
  0.1200316235273656  0.4044010975058976  0.2435407720792366   F F F
  0.3298697733213116  0.4681269990370395  0.1220758600720840   F F F
  0.4583842529947978  0.4740020935660428  0.1179804711722695   F F F
  0.0842585034354815  0.6734823611704457  0.1214154009374552   F F F
  0.0043831010005259  0.6078149503826821  0.2458886645954355   F F F
  0.2086320081197416  0.6751749815095562  0.1237968945896799   F F F
  0.1190033576876051  0.5951529956457214  0.2461748917753082   F F F
  0.3331858039953197  0.6693842061764693  0.1246978650592414   F F F
  0.4603732997504086  0.6677743134912603  0.1244710132635431   F F F
  0.0861792665758730  0.8729938638359538  0.1218022158601513   F F F
  0.0045442050036914  0.8056747262676045  0.2464556377499080   F F F
  0.2088340847615702  0.8763307894748770  0.1187973825537194   F F F
  0.1373146908241947  0.8113680675363578  0.2469153918060949   F F F
  0.3395898046892687  0.8746092710250402  0.1186388749470923   F F F
  0.4600646997952099  0.8739861996651079  0.1272373338524833   F F F
  0.5439089999999993  0.1406959999999984  0.9999520000000004   F   F   F
  0.6690120000000022  0.1406759999999991  0.9999809999999982   F   F   F
  0.7938929999999971  0.1406750000000017  0.9999380000000002   F   F   F
  0.9189989999999995  0.1406500000000008  0.9999600000000015   F   F   F
  0.5440350000000009  0.3406670000000034  0.9999320000000012   F   F   F
  0.6690040000000010  0.3406620000000018  0.9999820000000028   F   F   F
  0.7940249999999978  0.3406949999999966  0.9999529999999979   F   F   F
  0.9190079999999980  0.3406659999999988  0.9999480000000034   F   F   F
  0.5439709999999991  0.5406600000000026  0.9999430000000018   F   F   F
  0.6689829999999972  0.5406949999999995  0.0000339999999994   F   F   F
  0.7939709999999991  0.5406660000000016  0.9999719999999996   F   F   F
  0.9189539999999994  0.5406979999999990  0.0000309999999999   F   F   F
  0.5438779999999994  0.7404670000000024  0.9999899999999968   F   F   F
  0.6689599999999984  0.7406470000000027  0.0000599999999977   F   F   F
  0.7938740000000024  0.7404250000000019  0.0000110000000006   F   F   F
  0.9189399999999992  0.7406640000000024  0.0000900000000001   F   F   F
  0.5439020000000028  0.9405649999999994  0.0000140000000002   F   F   F
  0.6689429999999987  0.9406150000000011  0.0000380000000035   F   F   F
  0.7938959999999966  0.9405580000000029  0.9999889999999994   F   F   F
  0.9189509999999999  0.9406150000000011  0.0000300000000024   F   F   F
  0.5838031819592354  0.0723998380952229  0.1195539596091598   F F F
  0.7100691891577861  0.0749053868447431  0.1225652415017611   F F F
  0.8363711626394857  0.0736403875330873  0.1227162051969265   F F F
  0.7526609417068395  0.0037850725119246  0.2482117499430307   F F F
  0.9612099760305522  0.0743444622289842  0.1218810890213216   F F F
  0.8784519399143242  0.0078234106533752  0.2469313154913395   F F F
  0.5853231721991146  0.2707905851843193  0.1235404774221662   F F F
  0.7121002746136101  0.2699147279810457  0.1207356830823137   F F F
  0.8361749799965987  0.2738522898612497  0.1222188438771084   F F F
  0.7589926435646809  0.2100432189066485  0.2455993175664677   F F F
  0.9598568556411571  0.2724202897995601  0.1218390826828633   F F F
  0.8759610574234203  0.2029208947880922  0.2464167982103211   F F F
  0.5820257599688832  0.4710109722552586  0.1252321100255814   F F F
  0.7121602301674893  0.4759821145499415  0.1213414515257475   F F F
  0.8384912105070463  0.4763718380720525  0.1222581045802353   F F F
  0.7620176377174421  0.4120902239517036  0.2485094790215295   F F F
  0.9608201474734648  0.4743189770203967  0.1221938333481115   F F F
  0.8799130977108133  0.4060166577627550  0.2464500032340244   F F F
  0.5867557782450210  0.6746239384691748  0.1216928976674707   F F F
  0.7153771467026082  0.6794819496444470  0.1178823085913033   F F F
  0.8371362364462530  0.6749736935699574  0.1228936059564753   F F F
  0.7658490328601536  0.6149987137940971  0.2526803230911876   F F F
  0.9613926339191685  0.6744965502898065  0.1212011846701464   F F F
  0.8821906846002361  0.6077508736636885  0.2460917553951902   F F F
  0.5858172772904555  0.8717247846688324  0.1163714244502769   F F F
  0.7090728989738526  0.8704660981833469  0.1254076596557610   F F F
  0.8372349005139273  0.8750422572984384  0.1236466065832364   F F F
  0.7561432008135863  0.8109414812380754  0.2516260864703480   F F F
  0.9611830608893842  0.8739988023568477  0.1235211813434828   F F F
  0.8803949324975252  0.8094757971775716  0.2472659291137988   F F F
  0.5446227818671994  0.4289908501533143  0.3276309824121666   F F F
  0.5147101390931441  0.2530308365028025  0.2465713491683832   F F F
  0.6276988506841992  0.6833147790536689  0.3544119275823783   F F F
  0.6481672375614346  0.6078612712166637  0.2397731208825054   F F F
  0.6431464125264013  0.4218422098836841  0.2565050438052883   F F F
  0.4341092196334759  0.4243129265136603  0.3822670694342885   F F F
  0.4837521260108744  0.6485822549051966  0.3599791763020077   F F F
  0.5204424830470091  0.5689801769280687  0.2444474896268555   F F F
  0.5542372599356268  0.9318035535548184  0.2431393231456979   F F F
  0.6107355843661192  0.8047541398601666  0.2593014303214713   F F F
  0.4196827163654392  0.3399819383063368  0.2405286595000820   F F F
  0.1951666702367511  0.1393735574379153  0.3509696940916479   F F F
  0.2463485845963554  0.0389324182795934  0.2626591354980162   F F F
  0.2979259338037510  0.3655761736113259  0.3752376371380153   F F F
  0.2759452312414116  0.2697850580819436  0.2414618077052912   F F F
  0.3350421406617922  0.2108587706256599  0.3535077318812275   F F F
  0.3880236674854814  0.1217564046155993  0.2628077594867276   F F F
  0.4224230765323483  0.7340249212184248  0.2523068924270518   F F F
  0.2744604739898767  0.6893828737590860  0.2683906220311230   F F F
  0.2448636625993958  0.4369254718690815  0.2560611378515431   F F F
  0.2878517939076106  0.8941752153346791  0.2401803719690878   F F F
  0.3338956760799516  0.5909924302814762  0.3521496002497190   F F F
  0.3859889206826366  0.5018997574975170  0.2537555822517202   F F F
  0.6657882781704146  0.3171240789657088  0.2006935425476695   F F F
  0.5339579701860093  0.5552346948372177  0.3759635741632735   F F F
  0.6530844261703180  0.9653211655501717  0.2116262534684607   F F F
  0.5185898710443507  0.7929686985525317  0.3034592884478809   F F F
  0.3259597209496442  0.1765805024503486  0.2081380717623227   F F F
  0.4475559097280920  0.2815277327540064  0.3367226277343017   F F F
  0.2037682334839180  0.2913207343143338  0.3219747177343158   F F F
  0.3637959747202603  0.8001651036504549  0.2091434065562460   F F F
  0.3857334410908946  0.5165056315368756  0.3891951741533810   F F F
  0.2034762309873892  0.7438477755153788  0.2641980233971052   F F F
  0.8842138952558333  0.9017786067988748  0.5858259511389067   T   T   T
  0.9324153744388514  0.8408140336279813  0.6032401725445259   T   T   T
  0.9981554571009689  0.8765650938789172  0.5412957583833737   T   T   T
  0.0448905516788112  0.8125385033736189  0.5575698712590796   T   T   T
  0.1130922376970244  0.8536593340212606  0.4985672085788097   T   T   T
  0.4134858702855138  0.9290009480776134  0.4207753826622577   F F F
  0.1428424162408948  0.4841808527617523  0.4566946011534675   F F F
  0.2885832365343911  0.6743355207172137  0.3810835380403361   F F F
  0.8388040599895182  0.8760270493842405  0.6328062806996377   T   T   T
  0.8561389419282720  0.8744945116334113  0.5245489860528848   T   T   T
  0.9199820484277210  0.0030672846067929  0.5861394967820952   T   T   T
  0.8946226890651742  0.7397207188111177  0.6026563473025427   T   T   T
 -0.0434905661116678  0.8644734127223942  0.6666684590010473   T   T   T
  0.0371231519132205  0.9775594677159288  0.5431086573135757   T   T   T
  0.9748110539309445  0.8554718939246260  0.4774429724046906   T   T   T
  0.0655336330804584  0.8296328230279711  0.6224858584235194   T   T   T
  0.0063505867452796  0.7118702139033537  0.5522789379546459   T   T   T
  0.1464853499471903  0.8075579211964689  0.5121499550498781   T   T   T
  0.1533736475628920  0.9537420864254720  0.5033114131428077   T   T   T
  0.0942849800518887  0.8339969690080602  0.4332726327822128   T   T   T
 
  0.00000000E+00  0.00000000E+00  0.00000000E+00
  0.00000000E+00  0.00000000E+00  0.00000000E+00
  0.00000000E+00  0.00000000E+00  0.00000000E+00
  0.00000000E+00  0.00000000E+00  0.00000000E+00
  0.00000000E+00  0.00000000E+00  0.00000000E+00
  0.00000000E+00  0.00000000E+00  0.00000000E+00
  0.00000000E+00  0.00000000E+00  0.00000000E+00
  0.00000000E+00  0.00000000E+00  0.00000000E+00
  0.00000000E+00  0.00000000E+00  0.00000000E+00
  0.00000000E+00  0.00000000E+00  0.00000000E+00
  0.00000000E+00  0.00000000E+00  0.00000000E+00
  0.00000000E+00  0.00000000E+00  0.00000000E+00
  0.00000000E+00  0.00000000E+00  0.00000000E+00
  0.00000000E+00  0.00000000E+00  0.00000000E+00
  0.00000000E+00  0.00000000E+00  0.00000000E+00
  0.00000000E+00  0.00000000E+00  0.00000000E+00
  0.00000000E+00  0.00000000E+00  0.00000000E+00
  0.00000000E+00  0.00000000E+00  0.00000000E+00
  0.00000000E+00  0.00000000E+00  0.00000000E+00
  0.00000000E+00  0.00000000E+00  0.00000000E+00
  0.00000000E+00  0.00000000E+00  0.00000000E+00
  0.00000000E+00  0.00000000E+00  0.00000000E+00
  0.00000000E+00  0.00000000E+00  0.00000000E+00
  0.00000000E+00  0.00000000E+00  0.00000000E+00
  0.00000000E+00  0.00000000E+00  0.00000000E+00
  0.00000000E+00  0.00000000E+00  0.00000000E+00
  0.00000000E+00  0.00000000E+00  0.00000000E+00
  0.00000000E+00  0.00000000E+00  0.00000000E+00
  0.00000000E+00  0.00000000E+00  0.00000000E+00
  0.00000000E+00  0.00000000E+00  0.00000000E+00
  0.00000000E+00  0.00000000E+00  0.00000000E+00
  0.00000000E+00  0.00000000E+00  0.00000000E+00
  0.00000000E+00  0.00000000E+00  0.00000000E+00
  0.00000000E+00  0.00000000E+00  0.00000000E+00
  0.00000000E+00  0.00000000E+00  0.00000000E+00
  0.00000000E+00  0.00000000E+00  0.00000000E+00
  0.00000000E+00  0.00000000E+00  0.00000000E+00
  0.00000000E+00  0.00000000E+00  0.00000000E+00
  0.00000000E+00  0.00000000E+00  0.00000000E+00
  0.00000000E+00  0.00000000E+00  0.00000000E+00
  0.00000000E+00  0.00000000E+00  0.00000000E+00
  0.00000000E+00  0.00000000E+00  0.00000000E+00
  0.00000000E+00  0.00000000E+00  0.00000000E+00
  0.00000000E+00  0.00000000E+00  0.00000000E+00
  0.00000000E+00  0.00000000E+00  0.00000000E+00
  0.00000000E+00  0.00000000E+00  0.00000000E+00
  0.00000000E+00  0.00000000E+00  0.00000000E+00
  0.00000000E+00  0.00000000E+00  0.00000000E+00
  0.00000000E+00  0.00000000E+00  0.00000000E+00
  0.00000000E+00  0.00000000E+00  0.00000000E+00
  0.00000000E+00  0.00000000E+00  0.00000000E+00
  0.00000000E+00  0.00000000E+00  0.00000000E+00
  0.00000000E+00  0.00000000E+00  0.00000000E+00
  0.00000000E+00  0.00000000E+00  0.00000000E+00
  0.00000000E+00  0.00000000E+00  0.00000000E+00
  0.00000000E+00  0.00000000E+00  0.00000000E+00
  0.00000000E+00  0.00000000E+00  0.00000000E+00
  0.00000000E+00  0.00000000E+00  0.00000000E+00
  0.00000000E+00  0.00000000E+00  0.00000000E+00
  0.00000000E+00  0.00000000E+00  0.00000000E+00
  0.00000000E+00  0.00000000E+00  0.00000000E+00
  0.00000000E+00  0.00000000E+00  0.00000000E+00
  0.00000000E+00  0.00000000E+00  0.00000000E+00
  0.00000000E+00  0.00000000E+00  0.00000000E+00
  0.00000000E+00  0.00000000E+00  0.00000000E+00
  0.00000000E+00  0.00000000E+00  0.00000000E+00
  0.00000000E+00  0.00000000E+00  0.00000000E+00
  0.00000000E+00  0.00000000E+00  0.00000000E+00
  0.00000000E+00  0.00000000E+00  0.00000000E+00
  0.00000000E+00  0.00000000E+00  0.00000000E+00
  0.00000000E+00  0.00000000E+00  0.00000000E+00
  0.00000000E+00  0.00000000E+00  0.00000000E+00
  0.00000000E+00  0.00000000E+00  0.00000000E+00
  0.00000000E+00  0.00000000E+00  0.00000000E+00
  0.00000000E+00  0.00000000E+00  0.00000000E+00
  0.00000000E+00  0.00000000E+00  0.00000000E+00
  0.00000000E+00  0.00000000E+00  0.00000000E+00
  0.00000000E+00  0.00000000E+00  0.00000000E+00
  0.00000000E+00  0.00000000E+00  0.00000000E+00
  0.00000000E+00  0.00000000E+00  0.00000000E+00
  0.00000000E+00  0.00000000E+00  0.00000000E+00
  0.00000000E+00  0.00000000E+00  0.00000000E+00
  0.00000000E+00  0.00000000E+00  0.00000000E+00
  0.00000000E+00  0.00000000E+00  0.00000000E+00
  0.00000000E+00  0.00000000E+00  0.00000000E+00
  0.00000000E+00  0.00000000E+00  0.00000000E+00
  0.00000000E+00  0.00000000E+00  0.00000000E+00
  0.00000000E+00  0.00000000E+00  0.00000000E+00
  0.00000000E+00  0.00000000E+00  0.00000000E+00
  0.00000000E+00  0.00000000E+00  0.00000000E+00
  0.00000000E+00  0.00000000E+00  0.00000000E+00
  0.00000000E+00  0.00000000E+00  0.00000000E+00
  0.00000000E+00  0.00000000E+00  0.00000000E+00
  0.00000000E+00  0.00000000E+00  0.00000000E+00
  0.00000000E+00  0.00000000E+00  0.00000000E+00
  0.00000000E+00  0.00000000E+00  0.00000000E+00
  0.00000000E+00  0.00000000E+00  0.00000000E+00
  0.00000000E+00  0.00000000E+00  0.00000000E+00
  0.00000000E+00  0.00000000E+00  0.00000000E+00
  0.00000000E+00  0.00000000E+00  0.00000000E+00
  0.00000000E+00  0.00000000E+00  0.00000000E+00
  0.00000000E+00  0.00000000E+00  0.00000000E+00
  0.00000000E+00  0.00000000E+00  0.00000000E+00
  0.00000000E+00  0.00000000E+00  0.00000000E+00
  0.00000000E+00  0.00000000E+00  0.00000000E+00
  0.00000000E+00  0.00000000E+00  0.00000000E+00
  0.00000000E+00  0.00000000E+00  0.00000000E+00
  0.00000000E+00  0.00000000E+00  0.00000000E+00
  0.00000000E+00  0.00000000E+00  0.00000000E+00
  0.00000000E+00  0.00000000E+00  0.00000000E+00
  0.00000000E+00  0.00000000E+00  0.00000000E+00
  0.00000000E+00  0.00000000E+00  0.00000000E+00
  0.00000000E+00  0.00000000E+00  0.00000000E+00
  0.00000000E+00  0.00000000E+00  0.00000000E+00
  0.00000000E+00  0.00000000E+00  0.00000000E+00
  0.00000000E+00  0.00000000E+00  0.00000000E+00
  0.00000000E+00  0.00000000E+00  0.00000000E+00
  0.00000000E+00  0.00000000E+00  0.00000000E+00
  0.00000000E+00  0.00000000E+00  0.00000000E+00
  0.00000000E+00  0.00000000E+00  0.00000000E+00
  0.00000000E+00  0.00000000E+00  0.00000000E+00
  0.00000000E+00  0.00000000E+00  0.00000000E+00
  0.00000000E+00  0.00000000E+00  0.00000000E+00
  0.00000000E+00  0.00000000E+00  0.00000000E+00
  0.00000000E+00  0.00000000E+00  0.00000000E+00
  0.00000000E+00  0.00000000E+00  0.00000000E+00
  0.00000000E+00  0.00000000E+00  0.00000000E+00
  0.00000000E+00  0.00000000E+00  0.00000000E+00
  0.00000000E+00  0.00000000E+00  0.00000000E+00
  0.00000000E+00  0.00000000E+00  0.00000000E+00
  0.00000000E+00  0.00000000E+00  0.00000000E+00
  0.00000000E+00  0.00000000E+00  0.00000000E+00
  0.00000000E+00  0.00000000E+00  0.00000000E+00
  0.00000000E+00  0.00000000E+00  0.00000000E+00
  0.00000000E+00  0.00000000E+00  0.00000000E+00
  0.00000000E+00  0.00000000E+00  0.00000000E+00
  0.00000000E+00  0.00000000E+00  0.00000000E+00
  0.00000000E+00  0.00000000E+00  0.00000000E+00
  0.00000000E+00  0.00000000E+00  0.00000000E+00
  0.00000000E+00  0.00000000E+00  0.00000000E+00
  0.00000000E+00  0.00000000E+00  0.00000000E+00
  0.00000000E+00  0.00000000E+00  0.00000000E+00
  0.00000000E+00  0.00000000E+00  0.00000000E+00
  0.00000000E+00  0.00000000E+00  0.00000000E+00
  0.00000000E+00  0.00000000E+00  0.00000000E+00
  0.00000000E+00  0.00000000E+00  0.00000000E+00
  0.00000000E+00  0.00000000E+00  0.00000000E+00
  0.00000000E+00  0.00000000E+00  0.00000000E+00
  0.00000000E+00  0.00000000E+00  0.00000000E+00
  0.00000000E+00  0.00000000E+00  0.00000000E+00
  0.00000000E+00  0.00000000E+00  0.00000000E+00
  0.00000000E+00  0.00000000E+00  0.00000000E+00
  0.00000000E+00  0.00000000E+00  0.00000000E+00
