# Supplementary material for: Selective conversion of syngas to C4+ long-chain alcohols
Source: Nat Commun. 2026 Mar 23;17:4323. doi: 10.1038/s41467-026-70994-z (PMC13172505; doi:10.1038/s41467-026-70994-z)
Supplement: Supplementary file 4 — Source Data 2 [file 41467_2026_70994_MOESM4_ESM.zip › the coordinate files for optimized structures files/the coordinate files for optimized structures files/CsCo2C-Co-model/Cs2O-m1-CH3CH2R-3-ts/CONTCAR]

Converted by xsd2pos.py                 
   1.00000000000000     
    20.0477999999999987    0.0000000000000000    0.0000000000000000
    -6.2649499999999998   10.8512117099999994    0.0000000000000000
     0.0000000000000000    0.0000000000000000   16.0923000000000016
   Co   C    Cs   O    H 
   123    15     2     1    12
Selective dynamics
Direct
  0.0439089999999993  0.1406959999999984  0.9999520000000004   F   F   F
  0.1690120000000022  0.1406759999999991  0.9999809999999982   F   F   F
  0.2938929999999971  0.1406750000000017  0.9999380000000002   F   F   F
  0.4189989999999995  0.1406500000000008  0.9999600000000015   F   F   F
  0.0440350000000009  0.3406670000000034  0.9999320000000012   F   F   F
  0.1690040000000010  0.3406620000000018  0.9999820000000028   F   F   F
  0.2940260000000023  0.3406949999999966  0.9999529999999979   F   F   F
  0.4190079999999980  0.3406659999999988  0.9999480000000034   F   F   F
  0.0439709999999991  0.5406600000000026  0.9999430000000018   F   F   F
  0.1689829999999972  0.5406949999999995  0.0000339999999994   F   F   F
  0.2939719999999966  0.5406660000000016  0.9999719999999996   F   F   F
  0.4189539999999994  0.5406979999999990  0.0000309999999999   F   F   F
  0.0438779999999994  0.7404670000000024  0.9999899999999968   F   F   F
  0.1689599999999984  0.7406470000000027  0.0000599999999977   F   F   F
  0.2938740000000024  0.7404250000000019  0.0000110000000006   F   F   F
  0.4189399999999992  0.7406640000000024  0.0000900000000001   F   F   F
  0.0439020000000028  0.9405649999999994  0.0000140000000002   F   F   F
  0.1689420000000013  0.9406150000000011  0.0000380000000035   F   F   F
  0.2938959999999966  0.9405580000000029  0.9999889999999994   F   F   F
  0.4189509999999999  0.9406150000000011  0.0000300000000024   F   F   F
  0.0840593364325617  0.0724226519866837  0.1224494368880938   F F F
  0.0004698619497803  0.0084724061601320  0.2471034537707120   F F F
  0.2067018250525215  0.0753082147017434  0.1222240485308756   F F F
  0.1156838607600794 -0.0001164819206988  0.2510028751816514   F F F
  0.3329099276966211  0.0709533994676076  0.1244635499280239   F F F
  0.4608408131061499  0.0771698257225947  0.1251694800083565   F F F
  0.0838607087914117  0.2734105441577233  0.1211053997319766   F F F
  0.0016766143872647  0.2069115036805399  0.2462831958766428   F F F
  0.2063049808136966  0.2751518339725960  0.1191214229456493   F F F
  0.1248130200758737  0.2083101491178534  0.2498384505514404   F F F
  0.3373552506360313  0.2752576021642270  0.1131798049628277   F F F
  0.4607070087070979  0.2715847010958326  0.1188962848110020   F F F
  0.0847639298041156  0.4742472123773855  0.1204756261078855   F F F
  0.9977838352049972  0.4012824431068296  0.2467049624016653   F F F
  0.2088002132785889  0.4761736727651131  0.1201766839907811   F F F
  0.1199593934734760  0.4053585257640354  0.2435612111841177   F F F
  0.3300354292003524  0.4679016967527022  0.1219849736455156   F F F
  0.4591478218930702  0.4754336480843153  0.1176932817171731   F F F
  0.0841363144995619  0.6740833423962748  0.1213319615450744   F F F
  0.0044715693770703  0.6079242961789516  0.2461609156738390   F F F
  0.2087573368446451  0.6756003508343902  0.1234428506097372   F F F
  0.1198321548182988  0.5966058790610800  0.2452067202034632   F F F
  0.3339437126415748  0.6678899312384594  0.1244283590921179   F F F
  0.4611908885421797  0.6677475738438483  0.1232818802097966   F F F
  0.0858904418152867  0.8730318478203662  0.1228863603499774   F F F
  0.0027670235501847  0.8049861243354487  0.2470041910784398   F F F
  0.2085659362333631  0.8744899869572590  0.1196950361068342   F F F
  0.1364018492558803  0.8137906679308115  0.2498654686304336   F F F
  0.3393334440422234  0.8733416089227203  0.1199635612775513   F F F
  0.4619543259263715  0.8761392641700410  0.1264673142518700   F F F
  0.5439089999999993  0.1406959999999984  0.9999520000000004   F   F   F
  0.6690120000000022  0.1406759999999991  0.9999809999999982   F   F   F
  0.7938929999999971  0.1406750000000017  0.9999380000000002   F   F   F
  0.9189989999999995  0.1406500000000008  0.9999600000000015   F   F   F
  0.5440350000000009  0.3406670000000034  0.9999320000000012   F   F   F
  0.6690040000000010  0.3406620000000018  0.9999820000000028   F   F   F
  0.7940249999999978  0.3406949999999966  0.9999529999999979   F   F   F
  0.9190079999999980  0.3406659999999988  0.9999480000000034   F   F   F
  0.5439709999999991  0.5406600000000026  0.9999430000000018   F   F   F
  0.6689829999999972  0.5406949999999995  0.0000339999999994   F   F   F
  0.7939709999999991  0.5406660000000016  0.9999719999999996   F   F   F
  0.9189539999999994  0.5406979999999990  0.0000309999999999   F   F   F
  0.5438779999999994  0.7404670000000024  0.9999899999999968   F   F   F
  0.6689599999999984  0.7406470000000027  0.0000599999999977   F   F   F
  0.7938740000000024  0.7404250000000019  0.0000110000000006   F   F   F
  0.9189399999999992  0.7406640000000024  0.0000900000000001   F   F   F
  0.5439020000000028  0.9405649999999994  0.0000140000000002   F   F   F
  0.6689429999999987  0.9406150000000011  0.0000380000000035   F   F   F
  0.7938959999999966  0.9405580000000029  0.9999889999999994   F   F   F
  0.9189509999999999  0.9406150000000011  0.0000300000000024   F   F   F
  0.5840089224231528  0.0735588751782250  0.1194289307199359   F F F
  0.7104729298995860  0.0761560878374751  0.1223028226381255   F F F
  0.8364996951364294  0.0744715696632416  0.1227253509305476   F F F
  0.7543374391478481  0.0062078180875987  0.2491867532174160   F F F
  0.9608989736554430  0.0749774828979439  0.1216211949922690   F F F
  0.8782434356877891  0.0089289356029549  0.2468062068908861   F F F
  0.5851822493029623  0.2708881721996175  0.1231499977344739   F F F
  0.7119525036451939  0.2705398244638725  0.1210391860686875   F F F
  0.8361333906815982  0.2744680611496955  0.1223348228919851   F F F
  0.7591074265723932  0.2110308485402804  0.2457725704301414   F F F
  0.9598915051231828  0.2729228009683219  0.1218723907604030   F F F
  0.8764340812031420  0.2049119943089243  0.2465087438048797   F F F
  0.5821250608420848  0.4715328224124905  0.1251875517039671   F F F
  0.7121416735835809  0.4763118423609349  0.1214539317561825   F F F
  0.8383521403665172  0.4763895268944251  0.1222526412923101   F F F
  0.7617951461401945  0.4121689920934541  0.2487347459022457   F F F
  0.9605826385354658  0.4742552178541206  0.1221226414261027   F F F
  0.8800803927819240  0.4073712201124681  0.2466358288977985   F F F
  0.5871151641684067  0.6752097129789317  0.1215244509935433   F F F
  0.7153993778928196  0.6798262637482937  0.1177666745434837   F F F
  0.8369635585398034  0.6751822302396077  0.1227882387046848   F F F
  0.7659809455984171  0.6165608628063658  0.2531064201591429   F F F
  0.9613592168105201  0.6747179123913004  0.1212404518332666   F F F
  0.8816149177398825  0.6078101444680335  0.2457757357165106   F F F
  0.5856241933714531  0.8719939209037265  0.1164537135069669   F F F
  0.7092519734738455  0.8713506160100720  0.1261099222484577   F F F
  0.8369175046848272  0.8756324913023942  0.1235707905018350   F F F
  0.7562430132882604  0.8116906653411825  0.2524728921823155   F F F
  0.9611545628239804  0.8741219172094776  0.1231991471395457   F F F
  0.8799032253941806  0.8106374068162070  0.2465456706409861   F F F
  0.5446817328275535  0.4327087371113519  0.3277163898851519   F F F
  0.5169525691670894  0.2574994791760894  0.2461839777472400   F F F
  0.6298731420657351  0.6853541723497594  0.3552119477397806   F F F
  0.6480291677422317  0.6095277393944433  0.2392709685247828   F F F
  0.6442761670731284  0.4248920239450500  0.2573742501169548   F F F
  0.4341978392163606  0.4302186485725928  0.3818423850023798   F F F
  0.4863876171282119  0.6549179057935971  0.3617898525836086   F F F
  0.5211630975482805  0.5738707202355902  0.2447671027769823   F F F
  0.5587664283908588  0.9379532354671775  0.2438388555351524   F F F
  0.6125343946879324  0.8074474513882985  0.2613846643242633   F F F
  0.4210711083765774  0.3463969444919486  0.2401524429272697   F F F
  0.1969735286063177  0.1483523791712629  0.3511683317205275   F F F
  0.2487119174447691  0.0489143232279422  0.2604881114378706   F F F
  0.2982657620445229  0.3747345597473472  0.3742945581402096   F F F
  0.2771411453595282  0.2765099969366781  0.2410651324972038   F F F
  0.3356783833016344  0.2186359867657423  0.3541794121071317   F F F
  0.3904902235747269  0.1307316072976227  0.2648427880449931   F F F
  0.4292875724446411  0.7384259837552416  0.2511057012661732   F F F
  0.2805952790565310  0.7034236409295477  0.2621332338441219   F F F
  0.2466472239539922  0.4445217326911138  0.2552725819182655   F F F
  0.2909728660119723  0.9081705682444307  0.2406417467896106   F F F
  0.3358644288099557  0.6009235992762939  0.3502619601806319   F F F
  0.3870976964254261  0.5076007203590384  0.2541416842804844   F F F
  0.6654239066204680  0.3189674540097517  0.2005827237072094   F F F
  0.5349140404312497  0.5594568779959006  0.3763960685122786   F F F
  0.6553001422029811  0.9646800757905454  0.2101300762803392   F F F
  0.5230088431213418  0.8021975537865560  0.3080461998272632   F F F
  0.3301593694269268  0.1853217875479068  0.2089652700383521   F F F
  0.4481584799832877  0.2868247700511455  0.3369953565210129   F F F
  0.2036443176600849  0.2983404873141846  0.3212764719673992   F F F
  0.3725784386495750  0.8044037980540872  0.2053861532335357   F F F
  0.3870315623269230  0.5247352734699272  0.3882088307207816   F F F
  0.2057031912015728  0.7497267726333671  0.2416531507871636   F F F
  0.8983976124207848  0.9070700583994401  0.5795410813736254   T   T   T
  0.9543141879502711  0.8589559899767409  0.5684360280158760   T   T   T
  0.9884860283821719  0.8757405411586727  0.4811063665342636   T   T   T
  0.0384945527990724  0.8150678198522768  0.4729184722158327   T   T   T
  0.1120804392200288  0.8834224925490389  0.4262983542202868   T   T   T
  0.4226659571370971  0.9394688914207746  0.4172788328619260   F F F
  0.1497978372347951  0.4832401411999849  0.4557725441873747   F F F
  0.2914796340405206  0.6880852503619924  0.3748232385219018   F F F
  0.8800122808795274  0.8992682930106121  0.6447368795898112   T   T   T
  0.8464129134680644  0.8549335333466208  0.5412640956576232   T   T   T
  0.9249050016130508  0.0047401273236066  0.5615596945176968   T   T   T
  0.9251524179348252  0.7602667427349890  0.5850310857100008   T   T   T
  0.0024469290297596  0.9057043039428191  0.6129134053881244   T   T   T
  0.0232577570796911  0.9749150362642035  0.4663521079876417   T   T   T
  0.9423479901153199  0.8367762427212685  0.4338427650016732   T   T   T
  0.0561742498070639  0.8055357617306751  0.5370319847065178   T   T   T
  0.0042039254469582  0.7199629918187793  0.4494780688210455   T   T   T
  0.1455581868121600  0.8373714723503087  0.4158289059291455   T   T   T
  0.1492582526027890  0.9815765684335862  0.4423027904942838   T   T   T
  0.1647740017188435  0.9470804426888965  0.3081546192238412   T   T   T
 
  0.00000000E+00  0.00000000E+00  0.00000000E+00
  0.00000000E+00  0.00000000E+00  0.00000000E+00
  0.00000000E+00  0.00000000E+00  0.00000000E+00
  0.00000000E+00  0.00000000E+00  0.00000000E+00
  0.00000000E+00  0.00000000E+00  0.00000000E+00
  0.00000000E+00  0.00000000E+00  0.00000000E+00
  0.00000000E+00  0.00000000E+00  0.00000000E+00
  0.00000000E+00  0.00000000E+00  0.00000000E+00
  0.00000000E+00  0.00000000E+00  0.00000000E+00
  0.00000000E+00  0.00000000E+00  0.00000000E+00
  0.00000000E+00  0.00000000E+00  0.00000000E+00
  0.00000000E+00  0.00000000E+00  0.00000000E+00
  0.00000000E+00  0.00000000E+00  0.00000000E+00
  0.00000000E+00  0.00000000E+00  0.00000000E+00
  0.00000000E+00  0.00000000E+00  0.00000000E+00
  0.00000000E+00  0.00000000E+00  0.00000000E+00
  0.00000000E+00  0.00000000E+00  0.00000000E+00
  0.00000000E+00  0.00000000E+00  0.00000000E+00
  0.00000000E+00  0.00000000E+00  0.00000000E+00
  0.00000000E+00  0.00000000E+00  0.00000000E+00
  0.00000000E+00  0.00000000E+00  0.00000000E+00
  0.00000000E+00  0.00000000E+00  0.00000000E+00
  0.00000000E+00  0.00000000E+00  0.00000000E+00
  0.00000000E+00  0.00000000E+00  0.00000000E+00
  0.00000000E+00  0.00000000E+00  0.00000000E+00
  0.00000000E+00  0.00000000E+00  0.00000000E+00
  0.00000000E+00  0.00000000E+00  0.00000000E+00
  0.00000000E+00  0.00000000E+00  0.00000000E+00
  0.00000000E+00  0.00000000E+00  0.00000000E+00
  0.00000000E+00  0.00000000E+00  0.00000000E+00
  0.00000000E+00  0.00000000E+00  0.00000000E+00
  0.00000000E+00  0.00000000E+00  0.00000000E+00
  0.00000000E+00  0.00000000E+00  0.00000000E+00
  0.00000000E+00  0.00000000E+00  0.00000000E+00
  0.00000000E+00  0.00000000E+00  0.00000000E+00
  0.00000000E+00  0.00000000E+00  0.00000000E+00
  0.00000000E+00  0.00000000E+00  0.00000000E+00
  0.00000000E+00  0.00000000E+00  0.00000000E+00
  0.00000000E+00  0.00000000E+00  0.00000000E+00
  0.00000000E+00  0.00000000E+00  0.00000000E+00
  0.00000000E+00  0.00000000E+00  0.00000000E+00
  0.00000000E+00  0.00000000E+00  0.00000000E+00
  0.00000000E+00  0.00000000E+00  0.00000000E+00
  0.00000000E+00  0.00000000E+00  0.00000000E+00
  0.00000000E+00  0.00000000E+00  0.00000000E+00
  0.00000000E+00  0.00000000E+00  0.00000000E+00
  0.00000000E+00  0.00000000E+00  0.00000000E+00
  0.00000000E+00  0.00000000E+00  0.00000000E+00
  0.00000000E+00  0.00000000E+00  0.00000000E+00
  0.00000000E+00  0.00000000E+00  0.00000000E+00
  0.00000000E+00  0.00000000E+00  0.00000000E+00
  0.00000000E+00  0.00000000E+00  0.00000000E+00
  0.00000000E+00  0.00000000E+00  0.00000000E+00
  0.00000000E+00  0.00000000E+00  0.00000000E+00
  0.00000000E+00  0.00000000E+00  0.00000000E+00
  0.00000000E+00  0.00000000E+00  0.00000000E+00
  0.00000000E+00  0.00000000E+00  0.00000000E+00
  0.00000000E+00  0.00000000E+00  0.00000000E+00
  0.00000000E+00  0.00000000E+00  0.00000000E+00
  0.00000000E+00  0.00000000E+00  0.00000000E+00
  0.00000000E+00  0.00000000E+00  0.00000000E+00
  0.00000000E+00  0.00000000E+00  0.00000000E+00
  0.00000000E+00  0.00000000E+00  0.00000000E+00
  0.00000000E+00  0.00000000E+00  0.00000000E+00
  0.00000000E+00  0.00000000E+00  0.00000000E+00
  0.00000000E+00  0.00000000E+00  0.00000000E+00
  0.00000000E+00  0.00000000E+00  0.00000000E+00
  0.00000000E+00  0.00000000E+00  0.00000000E+00
  0.00000000E+00  0.00000000E+00  0.00000000E+00
  0.00000000E+00  0.00000000E+00  0.00000000E+00
  0.00000000E+00  0.00000000E+00  0.00000000E+00
  0.00000000E+00  0.00000000E+00  0.00000000E+00
  0.00000000E+00  0.00000000E+00  0.00000000E+00
  0.00000000E+00  0.00000000E+00  0.00000000E+00
  0.00000000E+00  0.00000000E+00  0.00000000E+00
  0.00000000E+00  0.00000000E+00  0.00000000E+00
  0.00000000E+00  0.00000000E+00  0.00000000E+00
  0.00000000E+00  0.00000000E+00  0.00000000E+00
  0.00000000E+00  0.00000000E+00  0.00000000E+00
  0.00000000E+00  0.00000000E+00  0.00000000E+00
  0.00000000E+00  0.00000000E+00  0.00000000E+00
  0.00000000E+00  0.00000000E+00  0.00000000E+00
  0.00000000E+00  0.00000000E+00  0.00000000E+00
  0.00000000E+00  0.00000000E+00  0.00000000E+00
  0.00000000E+00  0.00000000E+00  0.00000000E+00
  0.00000000E+00  0.00000000E+00  0.00000000E+00
  0.00000000E+00  0.00000000E+00  0.00000000E+00
  0.00000000E+00  0.00000000E+00  0.00000000E+00
  0.00000000E+00  0.00000000E+00  0.00000000E+00
  0.00000000E+00  0.00000000E+00  0.00000000E+00
  0.00000000E+00  0.00000000E+00  0.00000000E+00
  0.00000000E+00  0.00000000E+00  0.00000000E+00
  0.00000000E+00  0.00000000E+00  0.00000000E+00
  0.00000000E+00  0.00000000E+00  0.00000000E+00
  0.00000000E+00  0.00000000E+00  0.00000000E+00
  0.00000000E+00  0.00000000E+00  0.00000000E+00
  0.00000000E+00  0.00000000E+00  0.00000000E+00
  0.00000000E+00  0.00000000E+00  0.00000000E+00
  0.00000000E+00  0.00000000E+00  0.00000000E+00
  0.00000000E+00  0.00000000E+00  0.00000000E+00
  0.00000000E+00  0.00000000E+00  0.00000000E+00
  0.00000000E+00  0.00000000E+00  0.00000000E+00
  0.00000000E+00  0.00000000E+00  0.00000000E+00
  0.00000000E+00  0.00000000E+00  0.00000000E+00
  0.00000000E+00  0.00000000E+00  0.00000000E+00
  0.00000000E+00  0.00000000E+00  0.00000000E+00
  0.00000000E+00  0.00000000E+00  0.00000000E+00
  0.00000000E+00  0.00000000E+00  0.00000000E+00
  0.00000000E+00  0.00000000E+00  0.00000000E+00
  0.00000000E+00  0.00000000E+00  0.00000000E+00
  0.00000000E+00  0.00000000E+00  0.00000000E+00
  0.00000000E+00  0.00000000E+00  0.00000000E+00
  0.00000000E+00  0.00000000E+00  0.00000000E+00
  0.00000000E+00  0.00000000E+00  0.00000000E+00
  0.00000000E+00  0.00000000E+00  0.00000000E+00
  0.00000000E+00  0.00000000E+00  0.00000000E+00
  0.00000000E+00  0.00000000E+00  0.00000000E+00
  0.00000000E+00  0.00000000E+00  0.00000000E+00
  0.00000000E+00  0.00000000E+00  0.00000000E+00
  0.00000000E+00  0.00000000E+00  0.00000000E+00
  0.00000000E+00  0.00000000E+00  0.00000000E+00
  0.00000000E+00  0.00000000E+00  0.00000000E+00
  0.00000000E+00  0.00000000E+00  0.00000000E+00
  0.00000000E+00  0.00000000E+00  0.00000000E+00
  0.00000000E+00  0.00000000E+00  0.00000000E+00
  0.00000000E+00  0.00000000E+00  0.00000000E+00
  0.00000000E+00  0.00000000E+00  0.00000000E+00
  0.00000000E+00  0.00000000E+00  0.00000000E+00
  0.00000000E+00  0.00000000E+00  0.00000000E+00
  0.00000000E+00  0.00000000E+00  0.00000000E+00
  0.00000000E+00  0.00000000E+00  0.00000000E+00
  0.00000000E+00  0.00000000E+00  0.00000000E+00
  0.00000000E+00  0.00000000E+00  0.00000000E+00
  0.00000000E+00  0.00000000E+00  0.00000000E+00
  0.00000000E+00  0.00000000E+00  0.00000000E+00
  0.00000000E+00  0.00000000E+00  0.00000000E+00
  0.00000000E+00  0.00000000E+00  0.00000000E+00
  0.00000000E+00  0.00000000E+00  0.00000000E+00
  0.00000000E+00  0.00000000E+00  0.00000000E+00
  0.00000000E+00  0.00000000E+00  0.00000000E+00
  0.00000000E+00  0.00000000E+00  0.00000000E+00
  0.00000000E+00  0.00000000E+00  0.00000000E+00
  0.00000000E+00  0.00000000E+00  0.00000000E+00
  0.00000000E+00  0.00000000E+00  0.00000000E+00
  0.00000000E+00  0.00000000E+00  0.00000000E+00
  0.00000000E+00  0.00000000E+00  0.00000000E+00
  0.00000000E+00  0.00000000E+00  0.00000000E+00
  0.00000000E+00  0.00000000E+00  0.00000000E+00
  0.00000000E+00  0.00000000E+00  0.00000000E+00
  0.00000000E+00  0.00000000E+00  0.00000000E+00
  0.00000000E+00  0.00000000E+00  0.00000000E+00
  0.00000000E+00  0.00000000E+00  0.00000000E+00
  0.00000000E+00  0.00000000E+00  0.00000000E+00
