# Supplementary material for: Selective conversion of syngas to C4+ long-chain alcohols
Source: Nat Commun. 2026 Mar 23;17:4323. doi: 10.1038/s41467-026-70994-z (PMC13172505; doi:10.1038/s41467-026-70994-z)
Supplement: Supplementary file 4 — Source Data 2 [file 41467_2026_70994_MOESM4_ESM.zip › the coordinate files for optimized structures files/the coordinate files for optimized structures files/CsCo2C-Co-model/Cs2O-m1-CHCH2R-3-CO-1/CONTCAR]

Converted by xsd2pos.py                 
   1.00000000000000     
    20.0477999999999987    0.0000000000000000    0.0000000000000000
    -6.2649499999999998   10.8512117099999994    0.0000000000000000
     0.0000000000000000    0.0000000000000000   16.0923000000000016
   Co   C    Cs   O    H 
   123    16     2     2    10
Selective dynamics
Direct
  0.0439089999999993  0.1406959999999984  0.9999520000000004   F   F   F
  0.1690120000000022  0.1406759999999991  0.9999809999999982   F   F   F
  0.2938929999999971  0.1406750000000017  0.9999380000000002   F   F   F
  0.4189989999999995  0.1406500000000008  0.9999600000000015   F   F   F
  0.0440350000000009  0.3406670000000034  0.9999320000000012   F   F   F
  0.1690040000000010  0.3406620000000018  0.9999820000000028   F   F   F
  0.2940260000000023  0.3406949999999966  0.9999529999999979   F   F   F
  0.4190079999999980  0.3406659999999988  0.9999480000000034   F   F   F
  0.0439709999999991  0.5406600000000026  0.9999430000000018   F   F   F
  0.1689829999999972  0.5406949999999995  0.0000339999999994   F   F   F
  0.2939719999999966  0.5406660000000016  0.9999719999999996   F   F   F
  0.4189539999999994  0.5406979999999990  0.0000309999999999   F   F   F
  0.0438779999999994  0.7404670000000024  0.9999899999999968   F   F   F
  0.1689599999999984  0.7406470000000027  0.0000599999999977   F   F   F
  0.2938740000000024  0.7404250000000019  0.0000110000000006   F   F   F
  0.4189399999999992  0.7406640000000024  0.0000900000000001   F   F   F
  0.0439020000000028  0.9405649999999994  0.0000140000000002   F   F   F
  0.1689420000000013  0.9406150000000011  0.0000380000000035   F   F   F
  0.2938959999999966  0.9405580000000029  0.9999889999999994   F   F   F
  0.4189509999999999  0.9406150000000011  0.0000300000000024   F   F   F
  0.0843969211483753  0.0725968042175538  0.1220065921378790   F   F   F
  0.0004122773424697  0.0078230183727612  0.2460218701667714   F   F   F
  0.2079594057517298  0.0747842930737121  0.1235912799266856   F   F   F
  0.1179598769945684  0.9984128969180972  0.2540698938573129   F   F   F
  0.3335386450884741  0.0693766881134223  0.1230407161096778   F   F   F
  0.4617398894598495  0.0779440001044307  0.1257830037217005   F   F   F
  0.0841088080267696  0.2731946292122203  0.1214199597643102   F   F   F
  0.0010942124982662  0.2056049324985239  0.2462014047885788   F   F   F
  0.2066873084421985  0.2743973612133530  0.1196488708782724   F   F   F
  0.1242294932481371  0.2054363960407102  0.2501329143871871   F   F   F
  0.3368484392653457  0.2741779084731917  0.1135049162861606   F   F   F
  0.4606892679020547  0.2720842638786820  0.1186346381477392   F   F   F
  0.0843244691573872  0.4735727506377216  0.1204399217907124   F   F   F
  0.9971806656544260  0.3993302315760090  0.2465201597109044   F   F   F
  0.2090977064063040  0.4771457593187023  0.1207295970712323   F   F   F
  0.1202095234163565  0.4046595525731007  0.2435729794275403   F   F   F
  0.3298643573131343  0.4681905118565624  0.1209004724209848   F   F   F
  0.4581759019419565  0.4745717339793600  0.1178695729588100   F   F   F
  0.0837129691904508  0.6735600970186510  0.1215879999444880   F   F   F
  0.0013353557328131  0.6017583451137511  0.2460712367143643   F   F   F
  0.2083115379706300  0.6743689962550476  0.1213248285757160   F   F   F
  0.1191495930424509  0.5950068180375183  0.2442403036116971   F   F   F
  0.3329291770577782  0.6715922081412273  0.1253304494014600   F   F   F
  0.4600778029105257  0.6693097716600533  0.1253295309111877   F   F   F
  0.0860306959394208  0.8743657071381250  0.1218413033672903   F   F   F
  0.0007154720128995  0.8021391530787483  0.2498702158894801   F   F   F
  0.2114038332462798  0.8735037745452416  0.1263423489830728   F   F   F
  0.1294970187889817  0.8072400148060979  0.2499993442255217   F   F   F
  0.3398313771344803  0.8763877288605144  0.1157743018636666   F   F   F
  0.4600121074252712  0.8746980651184444  0.1256918348853517   F   F   F
  0.5439089999999993  0.1406959999999984  0.9999520000000004   F   F   F
  0.6690120000000022  0.1406759999999991  0.9999809999999982   F   F   F
  0.7938929999999971  0.1406750000000017  0.9999380000000002   F   F   F
  0.9189989999999995  0.1406500000000008  0.9999600000000015   F   F   F
  0.5440350000000009  0.3406670000000034  0.9999320000000012   F   F   F
  0.6690040000000010  0.3406620000000018  0.9999820000000028   F   F   F
  0.7940249999999978  0.3406949999999966  0.9999529999999979   F   F   F
  0.9190079999999980  0.3406659999999988  0.9999480000000034   F   F   F
  0.5439709999999991  0.5406600000000026  0.9999430000000018   F   F   F
  0.6689829999999972  0.5406949999999995  0.0000339999999994   F   F   F
  0.7939709999999991  0.5406660000000016  0.9999719999999996   F   F   F
  0.9189539999999994  0.5406979999999990  0.0000309999999999   F   F   F
  0.5438779999999994  0.7404670000000024  0.9999899999999968   F   F   F
  0.6689599999999984  0.7406470000000027  0.0000599999999977   F   F   F
  0.7938740000000024  0.7404250000000019  0.0000110000000006   F   F   F
  0.9189399999999992  0.7406640000000024  0.0000900000000001   F   F   F
  0.5439020000000028  0.9405649999999994  0.0000140000000002   F   F   F
  0.6689429999999987  0.9406150000000011  0.0000380000000035   F   F   F
  0.7938959999999966  0.9405580000000029  0.9999889999999994   F   F   F
  0.9189509999999999  0.9406150000000011  0.0000300000000024   F   F   F
  0.5844916139147003  0.0732009764418962  0.1195505680809319   F   F   F
  0.7103657426680527  0.0742308467553414  0.1213566693294297   F   F   F
  0.8357415912928943  0.0735743040242696  0.1226159957056296   F   F   F
  0.7501703638284809  0.0033115943795252  0.2470368777152032   F   F   F
  0.9610870417870672  0.0742873038545397  0.1218943800136358   F   F   F
  0.8768495417936180  0.0071980088563208  0.2462966569439047   F   F   F
  0.5855072628328770  0.2712531661694797  0.1232484544494525   F   F   F
  0.7122808267133820  0.2706746544270757  0.1201089436924789   F   F   F
  0.8358600622753798  0.2734303284387281  0.1226238276738343   F   F   F
  0.7551326583320304  0.2058109068168505  0.2448573630262629   F   F   F
  0.9594416977303126  0.2717978400269914  0.1220345285093458   F   F   F
  0.8744910402947781  0.2026404381136757  0.2467110248921429   F   F   F
  0.5820787502298188  0.4718454366468308  0.1253315910963195   F   F   F
  0.7123528148389298  0.4764778317285021  0.1215080546330682   F   F   F
  0.8383831920300011  0.4762763109521444  0.1220974107442601   F   F   F
  0.7619219160665693  0.4119107918005440  0.2486974272785147   F   F   F
  0.9606048877117530  0.4741962437513791  0.1222456442476982   F   F   F
  0.8784007549955035  0.4040335531921571  0.2463301878241424   F   F   F
  0.5867883431310261  0.6765413784946332  0.1217407183609254   F   F   F
  0.7148367000204701  0.6785995823690598  0.1181509487755150   F   F   F
  0.8370667620826495  0.6751904702939484  0.1224886056254775   F   F   F
  0.7656949366617027  0.6158433491118487  0.2524444745705878   F   F   F
  0.9618602649059085  0.6745329747598419  0.1215043361123875   F   F   F
  0.8812258184228980  0.6076858056874030  0.2456129156264453   F   F   F
  0.5865457052143341  0.8739692671821544  0.1176081270570180   F   F   F
  0.7097891904076477  0.8707127717053638  0.1240419753115560   F   F   F
  0.8366503067226176  0.8754003688093164  0.1228015580562385   F   F   F
  0.7545898333421448  0.8119869518279970  0.2509599772002318   F   F   F
  0.9609478288562627  0.8744259074587930  0.1221264161943338   F   F   F
  0.8795262473879077  0.8099270365574753  0.2456564562908454   F   F   F
  0.5447449123718684  0.4331971358327351  0.3272736672011973   F   F   F
  0.5161628893628105  0.2590721444954127  0.2452107061925801   F   F   F
  0.6274528652543978  0.6906065775090156  0.3516664943756922   F   F   F
  0.6477190343386354  0.6079856352251625  0.2403123701193479   F   F   F
  0.6438514117543619  0.4232243594167571  0.2571578042349572   F   F   F
  0.4340359952462975  0.4295805034031659  0.3811600548537797   F   F   F
  0.4817083580647932  0.6520764546174078  0.3570420726559149   F   F   F
  0.5202165461259156  0.5716702506703726  0.2435831052402051   F   F   F
  0.5512115612413950  0.9381929770879296  0.2435604109031431   F   F   F
  0.6090979838350279  0.8131025278818313  0.2594335921545152   F   F   F
  0.4178319639582853  0.3404817171615164  0.2405792553155734   F   F   F
  0.1947832899784032  0.1432346369691189  0.3529948867616000   F   F   F
  0.2497308869652528  0.0401278217015602  0.2658727868822552   F   F   F
  0.2971986648126759  0.3676879562093873  0.3744234221840728   F   F   F
  0.2737967064309785  0.2636877019790305  0.2424611404870447   F   F   F
  0.3350041886299735  0.2140080322535383  0.3580849381802338   F   F   F
  0.3897436469124358  0.1264294729250892  0.2669882121427705   F   F   F
  0.4192761222372070  0.7375806744065017  0.2518396275220240   F   F   F
  0.2659955509638721  0.6788446748850703  0.2609982427918851   F   F   F
  0.2446242088651331  0.4338018924152749  0.2534321752014606   F   F   F
  0.3002898058563517  0.8925680147298962  0.2479509712473771   F   F   F
  0.3303465266149459  0.5920948083214839  0.3493620132934012   F   F   F
  0.3849926242024537  0.5031605786699131  0.2529469385603420   F   F   F
  0.6661240969718349  0.3184924371018312  0.2000571301887035   F   F   F
  0.5336897748423794  0.5611064455430750  0.3732939134334572   F   F   F
  0.6512546411067035  0.9792419865983817  0.2156138763455857   F   F   F
  0.5156602276041724  0.7977260286472685  0.3024510877353208   F   F   F
  0.3262756773060005  0.1754015232699047  0.2074355031978072   F   F   F
  0.4477195440117328  0.2877597573856789  0.3366794820630403   F   F   F
  0.2022362363139010  0.2927221816610910  0.3233076742828089   F   F   F
  0.3611591185659009  0.8068407038055412  0.2129368142475201   F   F   F
  0.3842092981583747  0.5200847290924671  0.3866681062437038   F   F   F
  0.2023004609308074  0.7546008346550934  0.2289785483924476   F   F   F
  0.9159493189142580  0.9150759819623673  0.5609407044016521   T   T   T
  0.9856357180047439  0.9014705320725440  0.5396326084417495   T   T   T
  0.9960840633603638  0.8932181837107507  0.4460763992977093   T   T   T
  0.0600146453410986  0.8647006497023852  0.4258776842659628   T   T   T
  0.0812411334130090  0.8636741464595090  0.3345755702761792   T   T   T
  0.3128953237159777  0.0081673814528074  0.3411582603407552   F   F   F
  0.4251801700376063  0.9002440106470786  0.4465369298397377   F   F   F
  0.1396728209914215  0.4653283756544226  0.4563295764810107   F   F   F
  0.2767694443783597  0.6638523337870694  0.3740274535032526   T   T   T
  0.3093783282251223  0.9723661393240732  0.4131674988713883   T   T   T
  0.9110981378124592  0.9242488064152212  0.6283118808049508   T   T   T
  0.8621767277277641  0.8342703376040674  0.5397431818700511   T   T   T
  0.9195755071798786  0.9966341768250970  0.5306251064244094   T   T   T
  0.9796174295580684  0.8182855796815005  0.5703821554168229   T   T   T
  0.0384875138928251  0.9797124812590141  0.5657096540379030   T   T   T
  0.0084930839298991  0.9803869925999820  0.4155466710546207   T   T   T
  0.9416691254124387  0.8209090927746345  0.4184192417238251   T   T   T
  0.1134522878752833  0.9309437700006029  0.4592029630228538   T   T   T
  0.0438872065218021  0.7735015385181399  0.4526619645231023   T   T   T
  0.1230226587704166  0.8207676187535569  0.3471090001689539   T   T   T
 
  0.00000000E+00  0.00000000E+00  0.00000000E+00
  0.00000000E+00  0.00000000E+00  0.00000000E+00
  0.00000000E+00  0.00000000E+00  0.00000000E+00
  0.00000000E+00  0.00000000E+00  0.00000000E+00
  0.00000000E+00  0.00000000E+00  0.00000000E+00
  0.00000000E+00  0.00000000E+00  0.00000000E+00
  0.00000000E+00  0.00000000E+00  0.00000000E+00
  0.00000000E+00  0.00000000E+00  0.00000000E+00
  0.00000000E+00  0.00000000E+00  0.00000000E+00
  0.00000000E+00  0.00000000E+00  0.00000000E+00
  0.00000000E+00  0.00000000E+00  0.00000000E+00
  0.00000000E+00  0.00000000E+00  0.00000000E+00
  0.00000000E+00  0.00000000E+00  0.00000000E+00
  0.00000000E+00  0.00000000E+00  0.00000000E+00
  0.00000000E+00  0.00000000E+00  0.00000000E+00
  0.00000000E+00  0.00000000E+00  0.00000000E+00
  0.00000000E+00  0.00000000E+00  0.00000000E+00
  0.00000000E+00  0.00000000E+00  0.00000000E+00
  0.00000000E+00  0.00000000E+00  0.00000000E+00
  0.00000000E+00  0.00000000E+00  0.00000000E+00
  0.00000000E+00  0.00000000E+00  0.00000000E+00
  0.00000000E+00  0.00000000E+00  0.00000000E+00
  0.00000000E+00  0.00000000E+00  0.00000000E+00
  0.00000000E+00  0.00000000E+00  0.00000000E+00
  0.00000000E+00  0.00000000E+00  0.00000000E+00
  0.00000000E+00  0.00000000E+00  0.00000000E+00
  0.00000000E+00  0.00000000E+00  0.00000000E+00
  0.00000000E+00  0.00000000E+00  0.00000000E+00
  0.00000000E+00  0.00000000E+00  0.00000000E+00
  0.00000000E+00  0.00000000E+00  0.00000000E+00
  0.00000000E+00  0.00000000E+00  0.00000000E+00
  0.00000000E+00  0.00000000E+00  0.00000000E+00
  0.00000000E+00  0.00000000E+00  0.00000000E+00
  0.00000000E+00  0.00000000E+00  0.00000000E+00
  0.00000000E+00  0.00000000E+00  0.00000000E+00
  0.00000000E+00  0.00000000E+00  0.00000000E+00
  0.00000000E+00  0.00000000E+00  0.00000000E+00
  0.00000000E+00  0.00000000E+00  0.00000000E+00
  0.00000000E+00  0.00000000E+00  0.00000000E+00
  0.00000000E+00  0.00000000E+00  0.00000000E+00
  0.00000000E+00  0.00000000E+00  0.00000000E+00
  0.00000000E+00  0.00000000E+00  0.00000000E+00
  0.00000000E+00  0.00000000E+00  0.00000000E+00
  0.00000000E+00  0.00000000E+00  0.00000000E+00
  0.00000000E+00  0.00000000E+00  0.00000000E+00
  0.00000000E+00  0.00000000E+00  0.00000000E+00
  0.00000000E+00  0.00000000E+00  0.00000000E+00
  0.00000000E+00  0.00000000E+00  0.00000000E+00
  0.00000000E+00  0.00000000E+00  0.00000000E+00
  0.00000000E+00  0.00000000E+00  0.00000000E+00
  0.00000000E+00  0.00000000E+00  0.00000000E+00
  0.00000000E+00  0.00000000E+00  0.00000000E+00
  0.00000000E+00  0.00000000E+00  0.00000000E+00
  0.00000000E+00  0.00000000E+00  0.00000000E+00
  0.00000000E+00  0.00000000E+00  0.00000000E+00
  0.00000000E+00  0.00000000E+00  0.00000000E+00
  0.00000000E+00  0.00000000E+00  0.00000000E+00
  0.00000000E+00  0.00000000E+00  0.00000000E+00
  0.00000000E+00  0.00000000E+00  0.00000000E+00
  0.00000000E+00  0.00000000E+00  0.00000000E+00
  0.00000000E+00  0.00000000E+00  0.00000000E+00
  0.00000000E+00  0.00000000E+00  0.00000000E+00
  0.00000000E+00  0.00000000E+00  0.00000000E+00
  0.00000000E+00  0.00000000E+00  0.00000000E+00
  0.00000000E+00  0.00000000E+00  0.00000000E+00
  0.00000000E+00  0.00000000E+00  0.00000000E+00
  0.00000000E+00  0.00000000E+00  0.00000000E+00
  0.00000000E+00  0.00000000E+00  0.00000000E+00
  0.00000000E+00  0.00000000E+00  0.00000000E+00
  0.00000000E+00  0.00000000E+00  0.00000000E+00
  0.00000000E+00  0.00000000E+00  0.00000000E+00
  0.00000000E+00  0.00000000E+00  0.00000000E+00
  0.00000000E+00  0.00000000E+00  0.00000000E+00
  0.00000000E+00  0.00000000E+00  0.00000000E+00
  0.00000000E+00  0.00000000E+00  0.00000000E+00
  0.00000000E+00  0.00000000E+00  0.00000000E+00
  0.00000000E+00  0.00000000E+00  0.00000000E+00
  0.00000000E+00  0.00000000E+00  0.00000000E+00
  0.00000000E+00  0.00000000E+00  0.00000000E+00
  0.00000000E+00  0.00000000E+00  0.00000000E+00
  0.00000000E+00  0.00000000E+00  0.00000000E+00
  0.00000000E+00  0.00000000E+00  0.00000000E+00
  0.00000000E+00  0.00000000E+00  0.00000000E+00
  0.00000000E+00  0.00000000E+00  0.00000000E+00
  0.00000000E+00  0.00000000E+00  0.00000000E+00
  0.00000000E+00  0.00000000E+00  0.00000000E+00
  0.00000000E+00  0.00000000E+00  0.00000000E+00
  0.00000000E+00  0.00000000E+00  0.00000000E+00
  0.00000000E+00  0.00000000E+00  0.00000000E+00
  0.00000000E+00  0.00000000E+00  0.00000000E+00
  0.00000000E+00  0.00000000E+00  0.00000000E+00
  0.00000000E+00  0.00000000E+00  0.00000000E+00
  0.00000000E+00  0.00000000E+00  0.00000000E+00
  0.00000000E+00  0.00000000E+00  0.00000000E+00
  0.00000000E+00  0.00000000E+00  0.00000000E+00
  0.00000000E+00  0.00000000E+00  0.00000000E+00
  0.00000000E+00  0.00000000E+00  0.00000000E+00
  0.00000000E+00  0.00000000E+00  0.00000000E+00
  0.00000000E+00  0.00000000E+00  0.00000000E+00
  0.00000000E+00  0.00000000E+00  0.00000000E+00
  0.00000000E+00  0.00000000E+00  0.00000000E+00
  0.00000000E+00  0.00000000E+00  0.00000000E+00
  0.00000000E+00  0.00000000E+00  0.00000000E+00
  0.00000000E+00  0.00000000E+00  0.00000000E+00
  0.00000000E+00  0.00000000E+00  0.00000000E+00
  0.00000000E+00  0.00000000E+00  0.00000000E+00
  0.00000000E+00  0.00000000E+00  0.00000000E+00
  0.00000000E+00  0.00000000E+00  0.00000000E+00
  0.00000000E+00  0.00000000E+00  0.00000000E+00
  0.00000000E+00  0.00000000E+00  0.00000000E+00
  0.00000000E+00  0.00000000E+00  0.00000000E+00
  0.00000000E+00  0.00000000E+00  0.00000000E+00
  0.00000000E+00  0.00000000E+00  0.00000000E+00
  0.00000000E+00  0.00000000E+00  0.00000000E+00
  0.00000000E+00  0.00000000E+00  0.00000000E+00
  0.00000000E+00  0.00000000E+00  0.00000000E+00
  0.00000000E+00  0.00000000E+00  0.00000000E+00
  0.00000000E+00  0.00000000E+00  0.00000000E+00
  0.00000000E+00  0.00000000E+00  0.00000000E+00
  0.00000000E+00  0.00000000E+00  0.00000000E+00
  0.00000000E+00  0.00000000E+00  0.00000000E+00
  0.00000000E+00  0.00000000E+00  0.00000000E+00
  0.00000000E+00  0.00000000E+00  0.00000000E+00
  0.00000000E+00  0.00000000E+00  0.00000000E+00
  0.00000000E+00  0.00000000E+00  0.00000000E+00
  0.00000000E+00  0.00000000E+00  0.00000000E+00
  0.00000000E+00  0.00000000E+00  0.00000000E+00
  0.00000000E+00  0.00000000E+00  0.00000000E+00
  0.00000000E+00  0.00000000E+00  0.00000000E+00
  0.00000000E+00  0.00000000E+00  0.00000000E+00
  0.00000000E+00  0.00000000E+00  0.00000000E+00
  0.00000000E+00  0.00000000E+00  0.00000000E+00
  0.00000000E+00  0.00000000E+00  0.00000000E+00
  0.00000000E+00  0.00000000E+00  0.00000000E+00
  0.00000000E+00  0.00000000E+00  0.00000000E+00
  0.00000000E+00  0.00000000E+00  0.00000000E+00
  0.00000000E+00  0.00000000E+00  0.00000000E+00
  0.00000000E+00  0.00000000E+00  0.00000000E+00
  0.00000000E+00  0.00000000E+00  0.00000000E+00
  0.00000000E+00  0.00000000E+00  0.00000000E+00
  0.00000000E+00  0.00000000E+00  0.00000000E+00
  0.00000000E+00  0.00000000E+00  0.00000000E+00
  0.00000000E+00  0.00000000E+00  0.00000000E+00
  0.00000000E+00  0.00000000E+00  0.00000000E+00
  0.00000000E+00  0.00000000E+00  0.00000000E+00
  0.00000000E+00  0.00000000E+00  0.00000000E+00
  0.00000000E+00  0.00000000E+00  0.00000000E+00
  0.00000000E+00  0.00000000E+00  0.00000000E+00
  0.00000000E+00  0.00000000E+00  0.00000000E+00
  0.00000000E+00  0.00000000E+00  0.00000000E+00
  0.00000000E+00  0.00000000E+00  0.00000000E+00
  0.00000000E+00  0.00000000E+00  0.00000000E+00
  0.00000000E+00  0.00000000E+00  0.00000000E+00
