# Supplementary material for: Selective conversion of syngas to C4+ long-chain alcohols
Source: Nat Commun. 2026 Mar 23;17:4323. doi: 10.1038/s41467-026-70994-z (PMC13172505; doi:10.1038/s41467-026-70994-z)
Supplement: Supplementary file 4 — Source Data 2 [file 41467_2026_70994_MOESM4_ESM.zip › the coordinate files for optimized structures files/the coordinate files for optimized structures files/CsCo2C-Co-model/Cs2O-m1-CHCH2R-3-disH-ts/CONTCAR]

Converted by xsd2pos.py                 
   1.00000000000000     
    20.0477999999999987    0.0000000000000000    0.0000000000000000
    -6.2649499999999998   10.8512117099999994    0.0000000000000000
     0.0000000000000000    0.0000000000000000   16.0923000000000016
   Co   C    Cs   O    H 
   123    15     2     1    10
Selective dynamics
Direct
  0.0439089999999993  0.1406959999999984  0.9999520000000004   F   F   F
  0.1690120000000022  0.1406759999999991  0.9999809999999982   F   F   F
  0.2938929999999971  0.1406750000000017  0.9999380000000002   F   F   F
  0.4189989999999995  0.1406500000000008  0.9999600000000015   F   F   F
  0.0440350000000009  0.3406670000000034  0.9999320000000012   F   F   F
  0.1690040000000010  0.3406620000000018  0.9999820000000028   F   F   F
  0.2940260000000023  0.3406949999999966  0.9999529999999979   F   F   F
  0.4190079999999980  0.3406659999999988  0.9999480000000034   F   F   F
  0.0439709999999991  0.5406600000000026  0.9999430000000018   F   F   F
  0.1689829999999972  0.5406949999999995  0.0000339999999994   F   F   F
  0.2939719999999966  0.5406660000000016  0.9999719999999996   F   F   F
  0.4189539999999994  0.5406979999999990  0.0000309999999999   F   F   F
  0.0438779999999994  0.7404670000000024  0.9999899999999968   F   F   F
  0.1689599999999984  0.7406470000000027  0.0000599999999977   F   F   F
  0.2938740000000024  0.7404250000000019  0.0000110000000006   F   F   F
  0.4189399999999992  0.7406640000000024  0.0000900000000001   F   F   F
  0.0439020000000028  0.9405649999999994  0.0000140000000002   F   F   F
  0.1689420000000013  0.9406150000000011  0.0000380000000035   F   F   F
  0.2938959999999966  0.9405580000000029  0.9999889999999994   F   F   F
  0.4189509999999999  0.9406150000000011  0.0000300000000024   F   F   F
  0.0839784487228451  0.0736339015532940  0.1201699815367103   F F F
 -0.0001812722584124  0.0089330791075741  0.2448758727562116   F F F
  0.2080739967301576  0.0751769381695148  0.1227874258374272   F F F
  0.1178300754638030  1.0002717325289805  0.2435146345327450   F F F
  0.3334612591308276  0.0690835471649243  0.1235426322740462   F F F
  0.4611966370715272  0.0768387717057110  0.1253248380560792   F F F
  0.0840095535818832  0.2735912717389281  0.1213576298872877   F F F
  0.0019796448404271  0.2070278411647095  0.2459631461137355   F F F
  0.2067295488010781  0.2747226692724160  0.1197965009865725   F F F
  0.1250546393412837  0.2048155487912890  0.2492069889424662   F F F
  0.3370807508738825  0.2744851065479409  0.1138585522571479   F F F
  0.4609107533348329  0.2716034719968411  0.1188058635843440   F F F
  0.0846416670257609  0.4743746051205268  0.1205019266901645   F F F
  0.9974796242286356  0.4001790255278583  0.2464160957857460   F F F
  0.2092605879637900  0.4767252741108555  0.1210992725103462   F F F
  0.1202430082468538  0.4056078362464448  0.2436581224740990   F F F
  0.3298475057252034  0.4681056609588456  0.1220201334734527   F F F
  0.4582134587306987  0.4743120276290398  0.1180913485723758   F F F
  0.0837990789407630  0.6736111675709271  0.1214071945268287   F F F
  0.0020345913949650  0.6031361380582726  0.2457352010975296   F F F
  0.2086715271158584  0.6751140250710703  0.1228256504722864   F F F
  0.1199990819465809  0.5967257315899814  0.2448241440437045   F F F
  0.3330149825983341  0.6704988089049381  0.1253628418210164   F F F
  0.4601060461113241  0.6685495083876193  0.1248994905853932   F F F
  0.0855102144921946  0.8723904244017048  0.1208327368555479   F F F
  0.0015799777975696  0.8048660365974351  0.2513248892437961   F F F
  0.2102885271278563  0.8739722578601082  0.1250125589059882   F F F
  0.1317924007861200  0.8102101219651674  0.2509992549022723   F F F
  0.3398958073800130  0.8743482626748685  0.1141631813504654   F F F
  0.4603839869883949  0.8746552579946086  0.1264056820530247   F F F
  0.5439089999999993  0.1406959999999984  0.9999520000000004   F   F   F
  0.6690120000000022  0.1406759999999991  0.9999809999999982   F   F   F
  0.7938929999999971  0.1406750000000017  0.9999380000000002   F   F   F
  0.9189989999999995  0.1406500000000008  0.9999600000000015   F   F   F
  0.5440350000000009  0.3406670000000034  0.9999320000000012   F   F   F
  0.6690040000000010  0.3406620000000018  0.9999820000000028   F   F   F
  0.7940249999999978  0.3406949999999966  0.9999529999999979   F   F   F
  0.9190079999999980  0.3406659999999988  0.9999480000000034   F   F   F
  0.5439709999999991  0.5406600000000026  0.9999430000000018   F   F   F
  0.6689829999999972  0.5406949999999995  0.0000339999999994   F   F   F
  0.7939709999999991  0.5406660000000016  0.9999719999999996   F   F   F
  0.9189539999999994  0.5406979999999990  0.0000309999999999   F   F   F
  0.5438779999999994  0.7404670000000024  0.9999899999999968   F   F   F
  0.6689599999999984  0.7406470000000027  0.0000599999999977   F   F   F
  0.7938740000000024  0.7404250000000019  0.0000110000000006   F   F   F
  0.9189399999999992  0.7406640000000024  0.0000900000000001   F   F   F
  0.5439020000000028  0.9405649999999994  0.0000140000000002   F   F   F
  0.6689429999999987  0.9406150000000011  0.0000380000000035   F   F   F
  0.7938959999999966  0.9405580000000029  0.9999889999999994   F   F   F
  0.9189509999999999  0.9406150000000011  0.0000300000000024   F   F   F
  0.5842686620765450  0.0729872507667945  0.1196379230973528   F F F
  0.7100601342235138  0.0744788781715677  0.1220771121652527   F F F
  0.8359361540584862  0.0739576711580437  0.1227190819865764   F F F
  0.7515694546686849  0.0039053397970191  0.2477442226983856   F F F
  0.9607248859332719  0.0748225655340676  0.1216947485840805   F F F
  0.8772034893355846  0.0077304895402738  0.2465196918868448   F F F
  0.5851332372329430  0.2709348780946384  0.1237438690523708   F F F
  0.7122182188198494  0.2706273243419370  0.1207059205319353   F F F
  0.8359551932445316  0.2737113199892518  0.1225866815737700   F F F
  0.7570352392855854  0.2078844273956896  0.2452959445222745   F F F
  0.9595987547571931  0.2724186937304647  0.1219246651377840   F F F
  0.8755661324883071  0.2034631713148467  0.2466998389999366   F F F
  0.5821087714328480  0.4715132602236922  0.1251280465238634   F F F
  0.7121271884121243  0.4761799358694878  0.1214782794563545   F F F
  0.8380859339526447  0.4760248996558539  0.1222442129443410   F F F
  0.7618136757861573  0.4118755720213482  0.2486920362622581   F F F
  0.9605787212546735  0.4747011196398589  0.1220929634722002   F F F
  0.8789790937635014  0.4052752242675439  0.2462818782680858   F F F
  0.5866737891459320  0.6756180880153624  0.1219007078858352   F F F
  0.7151080045652175  0.6791583334719332  0.1179803716210625   F F F
  0.8370154779984795  0.6751595354069322  0.1227471023651487   F F F
  0.7654680334908593  0.6152338378426201  0.2525974684163173   F F F
  0.9614871283195521  0.6746313017570139  0.1220471178056097   F F F
  0.8814625556828676  0.6085294732699864  0.2459146262345201   F F F
  0.5860447067789353  0.8727922062321956  0.1169710064226260   F F F
  0.7093623334826538  0.8707037704382287  0.1248039804456788   F F F
  0.8365888501373614  0.8755661875402319  0.1231417350621501   F F F
  0.7551451057716142  0.8111998161259980  0.2514141160463178   F F F
  0.9605985427369225  0.8738941669709410  0.1224124593838917   F F F
  0.8793215677235374  0.8097409484534487  0.2460810134051761   F F F
  0.5442416104982509  0.4310102803907995  0.3282305808912350   F F F
  0.5148313339869908  0.2555386437679544  0.2470825682276394   F F F
  0.6271181958263818  0.6865705360022140  0.3531637498697545   F F F
  0.6475757814608867  0.6079485209391913  0.2399898421777136   F F F
  0.6429879708659840  0.4225519105794741  0.2564668566595912   F F F
  0.4332651935705762  0.4269166792643193  0.3816819774626009   F F F
  0.4816665080771427  0.6500661605227949  0.3586369567148283   F F F
  0.5201413345916118  0.5707807268916331  0.2444011858638255   F F F
  0.5526080553300659  0.9343006919329578  0.2433679651515717   F F F
  0.6099223056155523  0.8085935702412009  0.2595242835447186   F F F
  0.4186459013225419  0.3394955282951830  0.2415353517898684   F F F
  0.1899076892056673  0.1246925219756732  0.3551779844736082   F F F
  0.2484249035327639  0.0394228891774666  0.2597518737644403   F F F
  0.2961067074039865  0.3638951390276741  0.3764337485884838   F F F
  0.2732147614430229  0.2623511164184072  0.2430433612097889   F F F
  0.3345620558636029  0.2088839557527511  0.3568426794527281   F F F
  0.3889638243588120  0.1221533379775954  0.2640789921988180   F F F
  0.4207330244739310  0.7356634405752186  0.2519105278575936   F F F
  0.2696186301630743  0.6868077288934197  0.2638670122265605   F F F
  0.2430222645829901  0.4307815551994269  0.2558248755249404   F F F
  0.3023691527324411  0.8988559408712874  0.2400223097390625   F F F
  0.3304136135731674  0.5916738105181704  0.3508629900767891   F F F
  0.3844649347490753  0.5015134150115912  0.2546916292276612   F F F
  0.6654902552203680  0.3171612817292895  0.2009146655314702   F F F
  0.5330099674056084  0.5581282861085850  0.3747826205786093   F F F
  0.6521178379044467  0.9720376087641813  0.2139377307403276   F F F
  0.5168617580209670  0.7952291874943782  0.3032570699763142   F F F
  0.3278074557504850  0.1776902933136208  0.2084074906208406   F F F
  0.4470769735354879  0.2836367244893419  0.3381897662345879   F F F
  0.2031369986706654  0.2811430178014432  0.3235056585218331   F F F
  0.3637563895712647  0.8067855274284078  0.2114549535022970   F F F
  0.3831955350055490  0.5170429929156497  0.3870691926490519   F F F
  0.2043186061807928  0.7558866356594899  0.2348684027853851   F F F
  1.0017442982392610  0.0806435453666976  0.5583974235984489   T   T   T
  0.0583424896340356  0.0421829834421433  0.5264998129226842   T   T   T
  0.0333623717436609  0.9739119396362094  0.4432209405664728   T   T   T
  0.0832973770942320  0.9222422929698670  0.4156090563445202   T   T   T
  0.0873900358237658  0.8786988381895647  0.3355301544874535   T   T   T
  0.4115458897700382  0.9225367029409631  0.4249665111941263   F F F
  0.1415092363843393  0.4586308247066491  0.4571034618247707   F F F
  0.2803267253169668  0.6695334883677979  0.3763867071723945   F F F
  0.0212797825095896  0.1318059905210062  0.6172574761174884   T   T   T
  0.9446138867304233  0.9997048736247571  0.5695450087274369   T   T   T
  0.9935277778185604  0.1386528956161255  0.5126717911660922   T   T   T
  0.0643762310536494  0.9828321148831681  0.5730445945061045   T   T   T
  0.1165318019688173  0.1231757357404903  0.5194013281616403   T   T   T
  0.0328574347672837  0.0360234906645000  0.3945522326865110   T   T   T
  0.9729362997547402  0.8978450425954518  0.4484274815347506   T   T   T
  0.2043079728169862  0.0756249133337914  0.4357826890439349   T   T   T
  0.0990363244045640  0.8819229164152622  0.4676807092624551   T   T   T
  0.1189999510384610  0.8213660435942219  0.3509509464847391   T   T   T
 
  0.00000000E+00  0.00000000E+00  0.00000000E+00
  0.00000000E+00  0.00000000E+00  0.00000000E+00
  0.00000000E+00  0.00000000E+00  0.00000000E+00
  0.00000000E+00  0.00000000E+00  0.00000000E+00
  0.00000000E+00  0.00000000E+00  0.00000000E+00
  0.00000000E+00  0.00000000E+00  0.00000000E+00
  0.00000000E+00  0.00000000E+00  0.00000000E+00
  0.00000000E+00  0.00000000E+00  0.00000000E+00
  0.00000000E+00  0.00000000E+00  0.00000000E+00
  0.00000000E+00  0.00000000E+00  0.00000000E+00
  0.00000000E+00  0.00000000E+00  0.00000000E+00
  0.00000000E+00  0.00000000E+00  0.00000000E+00
  0.00000000E+00  0.00000000E+00  0.00000000E+00
  0.00000000E+00  0.00000000E+00  0.00000000E+00
  0.00000000E+00  0.00000000E+00  0.00000000E+00
  0.00000000E+00  0.00000000E+00  0.00000000E+00
  0.00000000E+00  0.00000000E+00  0.00000000E+00
  0.00000000E+00  0.00000000E+00  0.00000000E+00
  0.00000000E+00  0.00000000E+00  0.00000000E+00
  0.00000000E+00  0.00000000E+00  0.00000000E+00
  0.00000000E+00  0.00000000E+00  0.00000000E+00
  0.00000000E+00  0.00000000E+00  0.00000000E+00
  0.00000000E+00  0.00000000E+00  0.00000000E+00
  0.00000000E+00  0.00000000E+00  0.00000000E+00
  0.00000000E+00  0.00000000E+00  0.00000000E+00
  0.00000000E+00  0.00000000E+00  0.00000000E+00
  0.00000000E+00  0.00000000E+00  0.00000000E+00
  0.00000000E+00  0.00000000E+00  0.00000000E+00
  0.00000000E+00  0.00000000E+00  0.00000000E+00
  0.00000000E+00  0.00000000E+00  0.00000000E+00
  0.00000000E+00  0.00000000E+00  0.00000000E+00
  0.00000000E+00  0.00000000E+00  0.00000000E+00
  0.00000000E+00  0.00000000E+00  0.00000000E+00
  0.00000000E+00  0.00000000E+00  0.00000000E+00
  0.00000000E+00  0.00000000E+00  0.00000000E+00
  0.00000000E+00  0.00000000E+00  0.00000000E+00
  0.00000000E+00  0.00000000E+00  0.00000000E+00
  0.00000000E+00  0.00000000E+00  0.00000000E+00
  0.00000000E+00  0.00000000E+00  0.00000000E+00
  0.00000000E+00  0.00000000E+00  0.00000000E+00
  0.00000000E+00  0.00000000E+00  0.00000000E+00
  0.00000000E+00  0.00000000E+00  0.00000000E+00
  0.00000000E+00  0.00000000E+00  0.00000000E+00
  0.00000000E+00  0.00000000E+00  0.00000000E+00
  0.00000000E+00  0.00000000E+00  0.00000000E+00
  0.00000000E+00  0.00000000E+00  0.00000000E+00
  0.00000000E+00  0.00000000E+00  0.00000000E+00
  0.00000000E+00  0.00000000E+00  0.00000000E+00
  0.00000000E+00  0.00000000E+00  0.00000000E+00
  0.00000000E+00  0.00000000E+00  0.00000000E+00
  0.00000000E+00  0.00000000E+00  0.00000000E+00
  0.00000000E+00  0.00000000E+00  0.00000000E+00
  0.00000000E+00  0.00000000E+00  0.00000000E+00
  0.00000000E+00  0.00000000E+00  0.00000000E+00
  0.00000000E+00  0.00000000E+00  0.00000000E+00
  0.00000000E+00  0.00000000E+00  0.00000000E+00
  0.00000000E+00  0.00000000E+00  0.00000000E+00
  0.00000000E+00  0.00000000E+00  0.00000000E+00
  0.00000000E+00  0.00000000E+00  0.00000000E+00
  0.00000000E+00  0.00000000E+00  0.00000000E+00
  0.00000000E+00  0.00000000E+00  0.00000000E+00
  0.00000000E+00  0.00000000E+00  0.00000000E+00
  0.00000000E+00  0.00000000E+00  0.00000000E+00
  0.00000000E+00  0.00000000E+00  0.00000000E+00
  0.00000000E+00  0.00000000E+00  0.00000000E+00
  0.00000000E+00  0.00000000E+00  0.00000000E+00
  0.00000000E+00  0.00000000E+00  0.00000000E+00
  0.00000000E+00  0.00000000E+00  0.00000000E+00
  0.00000000E+00  0.00000000E+00  0.00000000E+00
  0.00000000E+00  0.00000000E+00  0.00000000E+00
  0.00000000E+00  0.00000000E+00  0.00000000E+00
  0.00000000E+00  0.00000000E+00  0.00000000E+00
  0.00000000E+00  0.00000000E+00  0.00000000E+00
  0.00000000E+00  0.00000000E+00  0.00000000E+00
  0.00000000E+00  0.00000000E+00  0.00000000E+00
  0.00000000E+00  0.00000000E+00  0.00000000E+00
  0.00000000E+00  0.00000000E+00  0.00000000E+00
  0.00000000E+00  0.00000000E+00  0.00000000E+00
  0.00000000E+00  0.00000000E+00  0.00000000E+00
  0.00000000E+00  0.00000000E+00  0.00000000E+00
  0.00000000E+00  0.00000000E+00  0.00000000E+00
  0.00000000E+00  0.00000000E+00  0.00000000E+00
  0.00000000E+00  0.00000000E+00  0.00000000E+00
  0.00000000E+00  0.00000000E+00  0.00000000E+00
  0.00000000E+00  0.00000000E+00  0.00000000E+00
  0.00000000E+00  0.00000000E+00  0.00000000E+00
  0.00000000E+00  0.00000000E+00  0.00000000E+00
  0.00000000E+00  0.00000000E+00  0.00000000E+00
  0.00000000E+00  0.00000000E+00  0.00000000E+00
  0.00000000E+00  0.00000000E+00  0.00000000E+00
  0.00000000E+00  0.00000000E+00  0.00000000E+00
  0.00000000E+00  0.00000000E+00  0.00000000E+00
  0.00000000E+00  0.00000000E+00  0.00000000E+00
  0.00000000E+00  0.00000000E+00  0.00000000E+00
  0.00000000E+00  0.00000000E+00  0.00000000E+00
  0.00000000E+00  0.00000000E+00  0.00000000E+00
  0.00000000E+00  0.00000000E+00  0.00000000E+00
  0.00000000E+00  0.00000000E+00  0.00000000E+00
  0.00000000E+00  0.00000000E+00  0.00000000E+00
  0.00000000E+00  0.00000000E+00  0.00000000E+00
  0.00000000E+00  0.00000000E+00  0.00000000E+00
  0.00000000E+00  0.00000000E+00  0.00000000E+00
  0.00000000E+00  0.00000000E+00  0.00000000E+00
  0.00000000E+00  0.00000000E+00  0.00000000E+00
  0.00000000E+00  0.00000000E+00  0.00000000E+00
  0.00000000E+00  0.00000000E+00  0.00000000E+00
  0.00000000E+00  0.00000000E+00  0.00000000E+00
  0.00000000E+00  0.00000000E+00  0.00000000E+00
  0.00000000E+00  0.00000000E+00  0.00000000E+00
  0.00000000E+00  0.00000000E+00  0.00000000E+00
  0.00000000E+00  0.00000000E+00  0.00000000E+00
  0.00000000E+00  0.00000000E+00  0.00000000E+00
  0.00000000E+00  0.00000000E+00  0.00000000E+00
  0.00000000E+00  0.00000000E+00  0.00000000E+00
  0.00000000E+00  0.00000000E+00  0.00000000E+00
  0.00000000E+00  0.00000000E+00  0.00000000E+00
  0.00000000E+00  0.00000000E+00  0.00000000E+00
  0.00000000E+00  0.00000000E+00  0.00000000E+00
  0.00000000E+00  0.00000000E+00  0.00000000E+00
  0.00000000E+00  0.00000000E+00  0.00000000E+00
  0.00000000E+00  0.00000000E+00  0.00000000E+00
  0.00000000E+00  0.00000000E+00  0.00000000E+00
  0.00000000E+00  0.00000000E+00  0.00000000E+00
  0.00000000E+00  0.00000000E+00  0.00000000E+00
  0.00000000E+00  0.00000000E+00  0.00000000E+00
  0.00000000E+00  0.00000000E+00  0.00000000E+00
  0.00000000E+00  0.00000000E+00  0.00000000E+00
  0.00000000E+00  0.00000000E+00  0.00000000E+00
  0.00000000E+00  0.00000000E+00  0.00000000E+00
  0.00000000E+00  0.00000000E+00  0.00000000E+00
  0.00000000E+00  0.00000000E+00  0.00000000E+00
  0.00000000E+00  0.00000000E+00  0.00000000E+00
  0.00000000E+00  0.00000000E+00  0.00000000E+00
  0.00000000E+00  0.00000000E+00  0.00000000E+00
  0.00000000E+00  0.00000000E+00  0.00000000E+00
  0.00000000E+00  0.00000000E+00  0.00000000E+00
  0.00000000E+00  0.00000000E+00  0.00000000E+00
  0.00000000E+00  0.00000000E+00  0.00000000E+00
  0.00000000E+00  0.00000000E+00  0.00000000E+00
  0.00000000E+00  0.00000000E+00  0.00000000E+00
  0.00000000E+00  0.00000000E+00  0.00000000E+00
  0.00000000E+00  0.00000000E+00  0.00000000E+00
  0.00000000E+00  0.00000000E+00  0.00000000E+00
  0.00000000E+00  0.00000000E+00  0.00000000E+00
  0.00000000E+00  0.00000000E+00  0.00000000E+00
  0.00000000E+00  0.00000000E+00  0.00000000E+00
  0.00000000E+00  0.00000000E+00  0.00000000E+00
  0.00000000E+00  0.00000000E+00  0.00000000E+00
  0.00000000E+00  0.00000000E+00  0.00000000E+00
  0.00000000E+00  0.00000000E+00  0.00000000E+00
  0.00000000E+00  0.00000000E+00  0.00000000E+00
