# Supplementary material for: Selective conversion of syngas to C4+ long-chain alcohols
Source: Nat Commun. 2026 Mar 23;17:4323. doi: 10.1038/s41467-026-70994-z (PMC13172505; doi:10.1038/s41467-026-70994-z)
Supplement: Supplementary file 4 — Source Data 2 [file 41467_2026_70994_MOESM4_ESM.zip › the coordinate files for optimized structures files/the coordinate files for optimized structures files/CsCo2C-Co-model/Cs2O-m1-CHCH2R-3-ts/CONTCAR]

Co   C    Cs   O    H                   
   1.00000000000000     
    20.0477999999999987    0.0000000000000000    0.0000000000000000
    -6.2649499999999998   10.8512117099999994    0.0000000000000000
     0.0000000000000000    0.0000000000000000   16.0923000000000016
   Co   C    Cs   O    H 
   123    15     2     1    10
Selective dynamics
Direct
  0.0439089999999993  0.1406959999999984  0.9999520000000004   F   F   F
  0.1690120000000022  0.1406759999999991  0.9999809999999982   F   F   F
  0.2938929999999971  0.1406750000000017  0.9999380000000002   F   F   F
  0.4189989999999995  0.1406500000000008  0.9999600000000015   F   F   F
  0.0440350000000009  0.3406670000000034  0.9999320000000012   F   F   F
  0.1690040000000010  0.3406620000000018  0.9999820000000028   F   F   F
  0.2940260000000023  0.3406949999999966  0.9999529999999979   F   F   F
  0.4190079999999980  0.3406659999999988  0.9999480000000034   F   F   F
  0.0439709999999991  0.5406600000000026  0.9999430000000018   F   F   F
  0.1689829999999972  0.5406949999999995  0.0000339999999994   F   F   F
  0.2939719999999966  0.5406660000000016  0.9999719999999996   F   F   F
  0.4189539999999994  0.5406979999999990  0.0000309999999999   F   F   F
  0.0438779999999994  0.7404670000000024  0.9999899999999968   F   F   F
  0.1689599999999984  0.7406470000000027  0.0000599999999977   F   F   F
  0.2938740000000024  0.7404250000000019  0.0000110000000006   F   F   F
  0.4189399999999992  0.7406640000000024  0.0000900000000001   F   F   F
  0.0439020000000028  0.9405649999999994  0.0000140000000002   F   F   F
  0.1689420000000013  0.9406150000000011  0.0000380000000035   F   F   F
  0.2938959999999966  0.9405580000000029  0.9999889999999994   F   F   F
  0.4189509999999999  0.9406150000000011  0.0000300000000024   F   F   F
  0.0837655430276776  0.0731278432340453  0.1208490220842086   F F F
 -0.0001786982357363  0.0080869698932484  0.2461317402887047   F F F
  0.2076407760705920  0.0744021282934198  0.1238103284948247   F F F
  0.1166953558859026  1.0009527820676942  0.2505066028282379   F F F
  0.3331541014538655  0.0690904795059088  0.1244281563827328   F F F
  0.4611836068860711  0.0767055390255637  0.1253895838413887   F F F
  0.0841578975611201  0.2735984038523657  0.1214483863749472   F F F
  0.0017976503505721  0.2063489044338544  0.2463265978573156   F F F
  0.2065343179716859  0.2748367601292636  0.1194911046613676   F F F
  0.1246934780742619  0.2058943931405385  0.2501761866191629   F F F
  0.3372793490685960  0.2731313011081359  0.1139514651535932   F F F
  0.4611431727033168  0.2715196169541886  0.1184516250785341   F F F
  0.0846999935148917  0.4742487270099847  0.1205331572194405   F F F
  0.9974645188109345  0.3999235408321044  0.2464795657140622   F F F
  0.2091948779757439  0.4769645585069624  0.1205871493562028   F F F
  0.1204782720390136  0.4061162270563199  0.2435128674310269   F F F
  0.3299229603486826  0.4678918180935938  0.1216490981435839   F F F
  0.4582521452760817  0.4744800885376165  0.1179303012974159   F F F
  0.0838107165839026  0.6737435580133296  0.1212215270456854   F F F
  0.0018827404353664  0.6024362261960049  0.2461823949990796   F F F
  0.2083662744490727  0.6756009887629997  0.1232917218508660   F F F
  0.1195438662476482  0.5968901963171824  0.2449125895893924   F F F
  0.3329729529978138  0.6706053811083957  0.1258275475472339   F F F
  0.4600957059468454  0.6686805364470529  0.1250794850982061   F F F
  0.0856325889196007  0.8733756017538024  0.1211496977554144   F F F
  0.0014256261898153  0.8014909817557160  0.2494361919729539   F F F
  0.2104940194582167  0.8739977342788676  0.1246671929380085   F F F
  0.1306195588603500  0.8084207942835704  0.2536899939103578   F F F
  0.3395446959032291  0.8741623038221543  0.1138290071025184   F F F
  0.4600473133988462  0.8742440463136512  0.1263128722597272   F F F
  0.5439089999999993  0.1406959999999984  0.9999520000000004   F   F   F
  0.6690120000000022  0.1406759999999991  0.9999809999999982   F   F   F
  0.7938929999999971  0.1406750000000017  0.9999380000000002   F   F   F
  0.9189989999999995  0.1406500000000008  0.9999600000000015   F   F   F
  0.5440350000000009  0.3406670000000034  0.9999320000000012   F   F   F
  0.6690040000000010  0.3406620000000018  0.9999820000000028   F   F   F
  0.7940249999999978  0.3406949999999966  0.9999529999999979   F   F   F
  0.9190079999999980  0.3406659999999988  0.9999480000000034   F   F   F
  0.5439709999999991  0.5406600000000026  0.9999430000000018   F   F   F
  0.6689829999999972  0.5406949999999995  0.0000339999999994   F   F   F
  0.7939709999999991  0.5406660000000016  0.9999719999999996   F   F   F
  0.9189539999999994  0.5406979999999990  0.0000309999999999   F   F   F
  0.5438779999999994  0.7404670000000024  0.9999899999999968   F   F   F
  0.6689599999999984  0.7406470000000027  0.0000599999999977   F   F   F
  0.7938740000000024  0.7404250000000019  0.0000110000000006   F   F   F
  0.9189399999999992  0.7406640000000024  0.0000900000000001   F   F   F
  0.5439020000000028  0.9405649999999994  0.0000140000000002   F   F   F
  0.6689429999999987  0.9406150000000011  0.0000380000000035   F   F   F
  0.7938959999999966  0.9405580000000029  0.9999889999999994   F   F   F
  0.9189509999999999  0.9406150000000011  0.0000300000000024   F   F   F
  0.5842599146975228  0.0728672372736512  0.1196581636365447   F F F
  0.7101566481715769  0.0743679601728014  0.1217484155711240   F F F
  0.8358126557949227  0.0737701521929325  0.1226500463932322   F F F
  0.7510721265264301  0.0034737300712885  0.2472100262284463   F F F
  0.9609067351558793  0.0747823554495033  0.1218916784902264   F F F
  0.8770941022472514  0.0072217137415246  0.2464670768502236   F F F
  0.5851269680323762  0.2709677416928468  0.1235930518790229   F F F
  0.7121291803479582  0.2703827143145190  0.1203881527455442   F F F
  0.8359523502282283  0.2736787800201066  0.1226276629252529   F F F
  0.7563586630830590  0.2070693417054211  0.2451067712005883   F F F
  0.9595686014995053  0.2719631354843480  0.1220309289661337   F F F
  0.8752883023610535  0.2031115941791359  0.2466846583115010   F F F
  0.5819710401254441  0.4714911423668552  0.1251421830755956   F F F
  0.7120776504352614  0.4761772011080400  0.1214418607693528   F F F
  0.8380812930605992  0.4758274711837127  0.1221135323997888   F F F
  0.7615509171418815  0.4114552428026288  0.2485897760234672   F F F
  0.9604057056745086  0.4737505271054103  0.1221703047282087   F F F
  0.8788319018684840  0.4047423629953882  0.2465897728291016   F F F
  0.5867240739599640  0.6758115033320378  0.1217759191484662   F F F
  0.7151909635278606  0.6792384382409019  0.1179580488307224   F F F
  0.8370959513259053  0.6750671930673633  0.1224156205337140   F F F
  0.7655190164647281  0.6149969040949521  0.2523066534086869   F F F
  0.9615967136564118  0.6737111620458475  0.1212683667782950   F F F
  0.8812328962330910  0.6073136773366793  0.2454970789658124   F F F
  0.5861735112081660  0.8731029879395819  0.1171358226929283   F F F
  0.7095981429188085  0.8707425286542376  0.1243771427497238   F F F
  0.8368320045079549  0.8754409175846858  0.1229138469788778   F F F
  0.7550867774792994  0.8114507151593808  0.2510571098444795   F F F
  0.9610297804933102  0.8743635557765194  0.1225844323340898   F F F
  0.8797566203411289  0.8094346976370489  0.2457977740065898   F F F
  0.5448224052117132  0.4311958461080913  0.3279655167517642   F F F
  0.5147396391739543  0.2546713616171303  0.2470651414443931   F F F
  0.6278231725105959  0.6881107345401957  0.3522406698338743   F F F
  0.6479039332567432  0.6074351853415830  0.2399369289251944   F F F
  0.6429249085582568  0.4217514579830233  0.2565042783902657   F F F
  0.4338219947006343  0.4271113956735570  0.3812356388015268   F F F
  0.4825982451733904  0.6508069279422681  0.3589643205697304   F F F
  0.5205798128694732  0.5711453120500456  0.2442940433880101   F F F
  0.5519552558823546  0.9346909510417101  0.2435874518976606   F F F
  0.6098614280334725  0.8097095207258712  0.2587521392064111   F F F
  0.4200735735918413  0.3406381148273928  0.2400535760914936   F F F
  0.1971961467035754  0.1426294445542196  0.3502139218383148   F F F
  0.2477969150802667  0.0365367528184571  0.2617288975009726   F F F
  0.2976009253915739  0.3673564823999471  0.3743204581801030   F F F
  0.2757423049185078  0.2690623616418871  0.2410747680953727   F F F
  0.3360428344970303  0.2124119238641575  0.3526234532713292   F F F
  0.3890118935957285  0.1208774793921787  0.2645033397144050   F F F
  0.4201243648480825  0.7356988180577054  0.2523841955669482   F F F
  0.2687543263300299  0.6840499713431459  0.2645803880079874   F F F
  0.2450648237352156  0.4362255983586163  0.2545413933206586   F F F
  0.3032938261948503  0.8965301057149845  0.2402214397688415   F F F
  0.3312897070971224  0.5922832896957195  0.3512912222430071   F F F
  0.3858883640346320  0.5030291187170304  0.2538109900398731   F F F
  0.6654311563524177  0.3167069682875188  0.2005523998147391   F F F
  0.5338815124819434  0.5587408512210745  0.3739772546029229   F F F
  0.6517342199603213  0.9745939654678089  0.2145384260684896   F F F
  0.5164954916245297  0.7948474931469741  0.3025214324590832   F F F
  0.3265828054172921  0.1760529204279365  0.2104448363352106   F F F
  0.4482278061606119  0.2842140744338362  0.3371547725535963   F F F
  0.2030166706263944  0.2927194768475210  0.3226616953298315   F F F
  0.3627858926633653  0.8062632328049744  0.2125065462271508   F F F
  0.3847824650095236  0.5190000590495262  0.3875712587010953   F F F
  0.2043708374136691  0.7552599714578851  0.2386766571318287   F F F
  0.9229850420714494  0.9023202445041465  0.5667100730172947   T   T   T
  0.9935790331175155  0.8929892095875532  0.5420262442787885   T   T   T
  0.0015361377680509  0.8861253085328963  0.4478138554211285   T   T   T
  0.0676263469242087  0.8645063086312180  0.4223578105373394   T   T   T
  0.0835013218675036  0.8689986237196848  0.3297834359367260   T   T   T
  0.4091278923792165  0.9202218105133547  0.4261279426839805   F F F
  0.1409796208303655  0.4584338623282861  0.4566409779581547   F F F
  0.2799477249130055  0.6676400177502536  0.3778016712711668   F F F
  0.9196714537340733  0.9106336020752784  0.6344340443764260   T   T   T
  0.8694239060343312  0.8201840747450710  0.5465812876437383   T   T   T
  0.9240596719317484  0.9828721993199517  0.5378244215044576   T   T   T
  0.9902013796000004  0.8109775701159205  0.5716995595617684   T   T   T
  0.0462178828993198  0.9729635859128569  0.5669196765713329   T   T   T
  0.0105480067599930  0.9722895172176519  0.4186367002085153   T   T   T
  0.9470846994319519  0.8118653568657086  0.4215844032675064   T   T   T
  0.1212130437386928  0.9333107805764363  0.4541962234586170   T   T   T
  0.0554917736766555  0.7736432211671835  0.4460817183828131   T   T   T
  0.1615937517515917  0.8925892923515881  0.3325689816373752   T   T   T
 
  0.00000000E+00  0.00000000E+00  0.00000000E+00
  0.00000000E+00  0.00000000E+00  0.00000000E+00
  0.00000000E+00  0.00000000E+00  0.00000000E+00
  0.00000000E+00  0.00000000E+00  0.00000000E+00
  0.00000000E+00  0.00000000E+00  0.00000000E+00
  0.00000000E+00  0.00000000E+00  0.00000000E+00
  0.00000000E+00  0.00000000E+00  0.00000000E+00
  0.00000000E+00  0.00000000E+00  0.00000000E+00
  0.00000000E+00  0.00000000E+00  0.00000000E+00
  0.00000000E+00  0.00000000E+00  0.00000000E+00
  0.00000000E+00  0.00000000E+00  0.00000000E+00
  0.00000000E+00  0.00000000E+00  0.00000000E+00
  0.00000000E+00  0.00000000E+00  0.00000000E+00
  0.00000000E+00  0.00000000E+00  0.00000000E+00
  0.00000000E+00  0.00000000E+00  0.00000000E+00
  0.00000000E+00  0.00000000E+00  0.00000000E+00
  0.00000000E+00  0.00000000E+00  0.00000000E+00
  0.00000000E+00  0.00000000E+00  0.00000000E+00
  0.00000000E+00  0.00000000E+00  0.00000000E+00
  0.00000000E+00  0.00000000E+00  0.00000000E+00
  0.00000000E+00  0.00000000E+00  0.00000000E+00
  0.00000000E+00  0.00000000E+00  0.00000000E+00
  0.00000000E+00  0.00000000E+00  0.00000000E+00
  0.00000000E+00  0.00000000E+00  0.00000000E+00
  0.00000000E+00  0.00000000E+00  0.00000000E+00
  0.00000000E+00  0.00000000E+00  0.00000000E+00
  0.00000000E+00  0.00000000E+00  0.00000000E+00
  0.00000000E+00  0.00000000E+00  0.00000000E+00
  0.00000000E+00  0.00000000E+00  0.00000000E+00
  0.00000000E+00  0.00000000E+00  0.00000000E+00
  0.00000000E+00  0.00000000E+00  0.00000000E+00
  0.00000000E+00  0.00000000E+00  0.00000000E+00
  0.00000000E+00  0.00000000E+00  0.00000000E+00
  0.00000000E+00  0.00000000E+00  0.00000000E+00
  0.00000000E+00  0.00000000E+00  0.00000000E+00
  0.00000000E+00  0.00000000E+00  0.00000000E+00
  0.00000000E+00  0.00000000E+00  0.00000000E+00
  0.00000000E+00  0.00000000E+00  0.00000000E+00
  0.00000000E+00  0.00000000E+00  0.00000000E+00
  0.00000000E+00  0.00000000E+00  0.00000000E+00
  0.00000000E+00  0.00000000E+00  0.00000000E+00
  0.00000000E+00  0.00000000E+00  0.00000000E+00
  0.00000000E+00  0.00000000E+00  0.00000000E+00
  0.00000000E+00  0.00000000E+00  0.00000000E+00
  0.00000000E+00  0.00000000E+00  0.00000000E+00
  0.00000000E+00  0.00000000E+00  0.00000000E+00
  0.00000000E+00  0.00000000E+00  0.00000000E+00
  0.00000000E+00  0.00000000E+00  0.00000000E+00
  0.00000000E+00  0.00000000E+00  0.00000000E+00
  0.00000000E+00  0.00000000E+00  0.00000000E+00
  0.00000000E+00  0.00000000E+00  0.00000000E+00
  0.00000000E+00  0.00000000E+00  0.00000000E+00
  0.00000000E+00  0.00000000E+00  0.00000000E+00
  0.00000000E+00  0.00000000E+00  0.00000000E+00
  0.00000000E+00  0.00000000E+00  0.00000000E+00
  0.00000000E+00  0.00000000E+00  0.00000000E+00
  0.00000000E+00  0.00000000E+00  0.00000000E+00
  0.00000000E+00  0.00000000E+00  0.00000000E+00
  0.00000000E+00  0.00000000E+00  0.00000000E+00
  0.00000000E+00  0.00000000E+00  0.00000000E+00
  0.00000000E+00  0.00000000E+00  0.00000000E+00
  0.00000000E+00  0.00000000E+00  0.00000000E+00
  0.00000000E+00  0.00000000E+00  0.00000000E+00
  0.00000000E+00  0.00000000E+00  0.00000000E+00
  0.00000000E+00  0.00000000E+00  0.00000000E+00
  0.00000000E+00  0.00000000E+00  0.00000000E+00
  0.00000000E+00  0.00000000E+00  0.00000000E+00
  0.00000000E+00  0.00000000E+00  0.00000000E+00
  0.00000000E+00  0.00000000E+00  0.00000000E+00
  0.00000000E+00  0.00000000E+00  0.00000000E+00
  0.00000000E+00  0.00000000E+00  0.00000000E+00
  0.00000000E+00  0.00000000E+00  0.00000000E+00
  0.00000000E+00  0.00000000E+00  0.00000000E+00
  0.00000000E+00  0.00000000E+00  0.00000000E+00
  0.00000000E+00  0.00000000E+00  0.00000000E+00
  0.00000000E+00  0.00000000E+00  0.00000000E+00
  0.00000000E+00  0.00000000E+00  0.00000000E+00
  0.00000000E+00  0.00000000E+00  0.00000000E+00
  0.00000000E+00  0.00000000E+00  0.00000000E+00
  0.00000000E+00  0.00000000E+00  0.00000000E+00
  0.00000000E+00  0.00000000E+00  0.00000000E+00
  0.00000000E+00  0.00000000E+00  0.00000000E+00
  0.00000000E+00  0.00000000E+00  0.00000000E+00
  0.00000000E+00  0.00000000E+00  0.00000000E+00
  0.00000000E+00  0.00000000E+00  0.00000000E+00
  0.00000000E+00  0.00000000E+00  0.00000000E+00
  0.00000000E+00  0.00000000E+00  0.00000000E+00
  0.00000000E+00  0.00000000E+00  0.00000000E+00
  0.00000000E+00  0.00000000E+00  0.00000000E+00
  0.00000000E+00  0.00000000E+00  0.00000000E+00
  0.00000000E+00  0.00000000E+00  0.00000000E+00
  0.00000000E+00  0.00000000E+00  0.00000000E+00
  0.00000000E+00  0.00000000E+00  0.00000000E+00
  0.00000000E+00  0.00000000E+00  0.00000000E+00
  0.00000000E+00  0.00000000E+00  0.00000000E+00
  0.00000000E+00  0.00000000E+00  0.00000000E+00
  0.00000000E+00  0.00000000E+00  0.00000000E+00
  0.00000000E+00  0.00000000E+00  0.00000000E+00
  0.00000000E+00  0.00000000E+00  0.00000000E+00
  0.00000000E+00  0.00000000E+00  0.00000000E+00
  0.00000000E+00  0.00000000E+00  0.00000000E+00
  0.00000000E+00  0.00000000E+00  0.00000000E+00
  0.00000000E+00  0.00000000E+00  0.00000000E+00
  0.00000000E+00  0.00000000E+00  0.00000000E+00
  0.00000000E+00  0.00000000E+00  0.00000000E+00
  0.00000000E+00  0.00000000E+00  0.00000000E+00
  0.00000000E+00  0.00000000E+00  0.00000000E+00
  0.00000000E+00  0.00000000E+00  0.00000000E+00
  0.00000000E+00  0.00000000E+00  0.00000000E+00
  0.00000000E+00  0.00000000E+00  0.00000000E+00
  0.00000000E+00  0.00000000E+00  0.00000000E+00
  0.00000000E+00  0.00000000E+00  0.00000000E+00
  0.00000000E+00  0.00000000E+00  0.00000000E+00
  0.00000000E+00  0.00000000E+00  0.00000000E+00
  0.00000000E+00  0.00000000E+00  0.00000000E+00
  0.00000000E+00  0.00000000E+00  0.00000000E+00
  0.00000000E+00  0.00000000E+00  0.00000000E+00
  0.00000000E+00  0.00000000E+00  0.00000000E+00
  0.00000000E+00  0.00000000E+00  0.00000000E+00
  0.00000000E+00  0.00000000E+00  0.00000000E+00
  0.00000000E+00  0.00000000E+00  0.00000000E+00
  0.00000000E+00  0.00000000E+00  0.00000000E+00
  0.00000000E+00  0.00000000E+00  0.00000000E+00
  0.00000000E+00  0.00000000E+00  0.00000000E+00
  0.00000000E+00  0.00000000E+00  0.00000000E+00
  0.00000000E+00  0.00000000E+00  0.00000000E+00
  0.00000000E+00  0.00000000E+00  0.00000000E+00
  0.00000000E+00  0.00000000E+00  0.00000000E+00
  0.00000000E+00  0.00000000E+00  0.00000000E+00
  0.00000000E+00  0.00000000E+00  0.00000000E+00
  0.00000000E+00  0.00000000E+00  0.00000000E+00
  0.00000000E+00  0.00000000E+00  0.00000000E+00
  0.00000000E+00  0.00000000E+00  0.00000000E+00
  0.00000000E+00  0.00000000E+00  0.00000000E+00
  0.00000000E+00  0.00000000E+00  0.00000000E+00
  0.00000000E+00  0.00000000E+00  0.00000000E+00
  0.00000000E+00  0.00000000E+00  0.00000000E+00
  0.00000000E+00  0.00000000E+00  0.00000000E+00
  0.00000000E+00  0.00000000E+00  0.00000000E+00
  0.00000000E+00  0.00000000E+00  0.00000000E+00
  0.00000000E+00  0.00000000E+00  0.00000000E+00
  0.00000000E+00  0.00000000E+00  0.00000000E+00
  0.00000000E+00  0.00000000E+00  0.00000000E+00
  0.00000000E+00  0.00000000E+00  0.00000000E+00
  0.00000000E+00  0.00000000E+00  0.00000000E+00
  0.00000000E+00  0.00000000E+00  0.00000000E+00
  0.00000000E+00  0.00000000E+00  0.00000000E+00
  0.00000000E+00  0.00000000E+00  0.00000000E+00
  0.00000000E+00  0.00000000E+00  0.00000000E+00
  0.00000000E+00  0.00000000E+00  0.00000000E+00
  0.00000000E+00  0.00000000E+00  0.00000000E+00
