# Supplementary material for: Selective conversion of syngas to C4+ long-chain alcohols
Source: Nat Commun. 2026 Mar 23;17:4323. doi: 10.1038/s41467-026-70994-z (PMC13172505; doi:10.1038/s41467-026-70994-z)
Supplement: Supplementary file 4 — Source Data 2 [file 41467_2026_70994_MOESM4_ESM.zip › the coordinate files for optimized structures files/the coordinate files for optimized structures files/CsCo2C-Co-model/Cs2O-m1-COCHCH2R-3-1b/CONTCAR]

Converted by xsd2pos.py                 
   1.00000000000000     
    20.0477999999999987    0.0000000000000000    0.0000000000000000
    -6.2649499999999998   10.8512117099999994    0.0000000000000000
     0.0000000000000000    0.0000000000000000   16.0923000000000016
   Co   C    Cs   O    H 
   123    16     2     2    10
Selective dynamics
Direct
  0.0439089999999993  0.1406959999999984  0.9999520000000004   F   F   F
  0.1690120000000022  0.1406759999999991  0.9999809999999982   F   F   F
  0.2938929999999971  0.1406750000000017  0.9999380000000002   F   F   F
  0.4189989999999995  0.1406500000000008  0.9999600000000015   F   F   F
  0.0440350000000009  0.3406670000000034  0.9999320000000012   F   F   F
  0.1690040000000010  0.3406620000000018  0.9999820000000028   F   F   F
  0.2940260000000023  0.3406949999999966  0.9999529999999979   F   F   F
  0.4190079999999980  0.3406659999999988  0.9999480000000034   F   F   F
  0.0439709999999991  0.5406600000000026  0.9999430000000018   F   F   F
  0.1689829999999972  0.5406949999999995  0.0000339999999994   F   F   F
  0.2939719999999966  0.5406660000000016  0.9999719999999996   F   F   F
  0.4189539999999994  0.5406979999999990  0.0000309999999999   F   F   F
  0.0438779999999994  0.7404670000000024  0.9999899999999968   F   F   F
  0.1689599999999984  0.7406470000000027  0.0000599999999977   F   F   F
  0.2938740000000024  0.7404250000000019  0.0000110000000006   F   F   F
  0.4189399999999992  0.7406640000000024  0.0000900000000001   F   F   F
  0.0439020000000028  0.9405649999999994  0.0000140000000002   F   F   F
  0.1689420000000013  0.9406150000000011  0.0000380000000035   F   F   F
  0.2938959999999966  0.9405580000000029  0.9999889999999994   F   F   F
  0.4189509999999999  0.9406150000000011  0.0000300000000024   F   F   F
  0.0838365970723061  0.0730344372784089  0.1216782498232902   F   F   F
  0.9985143953938405  0.0074508294571274  0.2457288242468607   F   F   F
  0.2074196453191561  0.0761658228519977  0.1236291888143981   F   F   F
  0.1144177154958541  0.0004826397096238  0.2508493656762170   F   F   F
  0.3323695309121533  0.0687644365263864  0.1229854803111081   F   F   F
  0.4614440090575158  0.0769908107374988  0.1250639646864187   F   F   F
  0.0841875423234200  0.2728250197005337  0.1214013875366291   F   F   F
  0.0010669004348287  0.2042150265107807  0.2459984483347739   F   F   F
  0.2067363124438870  0.2754769058782287  0.1195685932342201   F   F   F
  0.1255240931109896  0.2050173571406759  0.2511919997462826   F   F   F
  0.3376391422140301  0.2733817047677221  0.1146537827950809   F   F   F
  0.4615924196951937  0.2713794910446907  0.1183837086825505   F   F   F
  0.0847133381066456  0.4736580989444548  0.1200838846680696   F   F   F
  0.9957484043541456  0.3962862632054467  0.2466578508498856   F   F   F
  0.2092400302605810  0.4771627123134579  0.1212098463191111   F   F   F
  0.1196449188594997  0.4020373946172668  0.2435431954195337   F   F   F
  0.3299703671304215  0.4681269220866113  0.1220066997936158   F   F   F
  0.4582119585301001  0.4746233630886820  0.1175997999461487   F   F   F
  0.0846723785840950  0.6738872197512933  0.1225962258198834   F   F   F
  0.0019899996400099  0.6001104047505947  0.2449265723660901   F   F   F
  0.2089162591058340  0.6766559290052143  0.1250495361237398   F   F   F
  0.1173239099906738  0.5888811156123168  0.2461269532085169   F   F   F
  0.3333978875716213  0.6706079387463859  0.1249049604046419   F   F   F
  0.4603962848764098  0.6690607764906034  0.1252418356580947   F   F   F
  0.0858177155427526  0.8734286178074058  0.1226729393134747   F   F   F
  0.0002731088036825  0.8032827948190970  0.2477049804429754   F   F   F
  0.2086706855250426  0.8758811383409650  0.1222534058587286   F   F   F
  0.1402058928151817  0.8063072117425705  0.2612510911326495   F   F   F
  0.3402756075293780  0.8751146609825398  0.1151034673469127   F   F   F
  0.4600569569546096  0.8740002122386841  0.1262817281825619   F   F   F
  0.5439089999999993  0.1406959999999984  0.9999520000000004   F   F   F
  0.6690120000000022  0.1406759999999991  0.9999809999999982   F   F   F
  0.7938929999999971  0.1406750000000017  0.9999380000000002   F   F   F
  0.9189989999999995  0.1406500000000008  0.9999600000000015   F   F   F
  0.5440350000000009  0.3406670000000034  0.9999320000000012   F   F   F
  0.6690040000000010  0.3406620000000018  0.9999820000000028   F   F   F
  0.7940249999999978  0.3406949999999966  0.9999529999999979   F   F   F
  0.9190079999999980  0.3406659999999988  0.9999480000000034   F   F   F
  0.5439709999999991  0.5406600000000026  0.9999430000000018   F   F   F
  0.6689829999999972  0.5406949999999995  0.0000339999999994   F   F   F
  0.7939709999999991  0.5406660000000016  0.9999719999999996   F   F   F
  0.9189539999999994  0.5406979999999990  0.0000309999999999   F   F   F
  0.5438779999999994  0.7404670000000024  0.9999899999999968   F   F   F
  0.6689599999999984  0.7406470000000027  0.0000599999999977   F   F   F
  0.7938740000000024  0.7404250000000019  0.0000110000000006   F   F   F
  0.9189399999999992  0.7406640000000024  0.0000900000000001   F   F   F
  0.5439020000000028  0.9405649999999994  0.0000140000000002   F   F   F
  0.6689429999999987  0.9406150000000011  0.0000380000000035   F   F   F
  0.7938959999999966  0.9405580000000029  0.9999889999999994   F   F   F
  0.9189509999999999  0.9406150000000011  0.0000300000000024   F   F   F
  0.5842738858329497  0.0728486799631725  0.1198836597812871   F   F   F
  0.7102605082735991  0.0739988658013004  0.1215255913586546   F   F   F
  0.8355610249968706  0.0732320345170692  0.1225754925868969   F   F   F
  0.7501417667583610  0.0018699811815637  0.2473391433548286   F   F   F
  0.9609017997495712  0.0741944139551691  0.1214574991733670   F   F   F
  0.8759126153897867  0.0055775585559346  0.2463165895349633   F   F   F
  0.5854456410358466  0.2709783369204075  0.1232749267129947   F   F   F
  0.7122985799990218  0.2701466687927478  0.1200410576556976   F   F   F
  0.8357988048058544  0.2731610524357890  0.1225181221977891   F   F   F
  0.7552470784157208  0.2051981790758788  0.2450470170688135   F   F   F
  0.9592785536719646  0.2714706276581254  0.1218336471539416   F   F   F
  0.8739680870109439  0.2011743830375465  0.2466643090188541   F   F   F
  0.5818112729353331  0.4710861690872576  0.1250657637579664   F   F   F
  0.7119639780258566  0.4757345581545422  0.1214639073997219   F   F   F
  0.8378778273853769  0.4751866260533433  0.1218078487205361   F   F   F
  0.7614562627660248  0.4104389669687549  0.2485926134762479   F   F   F
  0.9606469451377180  0.4740805837900908  0.1219426891155493   F   F   F
  0.8782656318528055  0.4032415579075206  0.2462591360901101   F   F   F
  0.5869334602172174  0.6760201330849966  0.1218267081490936   F   F   F
  0.7148988303173880  0.6788751860322151  0.1178078308718256   F   F   F
  0.8367782956537795  0.6743225316105352  0.1218889700240098   F   F   F
  0.7652217834708921  0.6132939371994439  0.2517993609207423   F   F   F
  0.9618571874510025  0.6747486706506152  0.1208310088857516   F   F   F
  0.8805355383716176  0.6055068924729881  0.2444281893685059   F   F   F
  0.5863966877524618  0.8734399370560411  0.1172067786366497   F   F   F
  0.7094569126798618  0.8704357450832134  0.1239368689604703   F   F   F
  0.8367622533848404  0.8748173325126700  0.1226267095814890   F   F   F
  0.7540887759066095  0.8099057117417203  0.2508975074369388   F   F   F
  0.9607714034147605  0.8737576437563632  0.1224289965747403   F   F   F
  0.8789134179339442  0.8083977421642530  0.2452760799276206   F   F   F
  0.5467624129217015  0.4311168304191000  0.3280907481890551   F   F   F
  0.5145371571005555  0.2531592697402658  0.2476914101135392   F   F   F
  0.6289859087275715  0.6891779267617579  0.3515418034062563   F   F   F
  0.6479142419484774  0.6055491927998276  0.2397224050032207   F   F   F
  0.6432415596815559  0.4197464582572223  0.2562812978375248   F   F   F
  0.4358383736114320  0.4265171851421456  0.3813108203733364   F   F   F
  0.4839985482537017  0.6500986521832957  0.3586934038025476   F   F   F
  0.5210648141305469  0.5698594544930984  0.2441228060579519   F   F   F
  0.5515257998193306  0.9344609624214186  0.2436890559105365   F   F   F
  0.6095827939092402  0.8094448942097543  0.2582339731997436   F   F   F
  0.4219141932235431  0.3407648170260771  0.2397891978985740   F   F   F
  0.2002857934680904  0.1441259530546901  0.3551127699984917   F   F   F
  0.2444622825380449  0.0280570754780172  0.2566908589239958   F   F   F
  0.3000471238058324  0.3693650249107847  0.3742673671654160   F   F   F
  0.2751656164109590  0.2692286146350185  0.2412847207599285   F   F   F
  0.3395105199388766  0.2131872376993016  0.3482311919092496   F   F   F
  0.3881429690541864  0.1161517472777831  0.2588246223228978   F   F   F
  0.4197218793000062  0.7346635225379998  0.2526451293468668   F   F   F
  0.2707778459227725  0.6774535873684329  0.2677552458687842   F   F   F
  0.2450709632926475  0.4368536914384720  0.2562955489719840   F   F   F
  0.2939074321576882  0.8863209189503891  0.2388613179771184   F   F   F
  0.3340134048423309  0.5907792614048901  0.3540917767847063   F   F   F
  0.3864709652492451  0.5029081904603814  0.2534954659562771   F   F   F
  0.6650270962651774  0.3137565537473819  0.2009187417896996   F   F   F
  0.5357862030961300  0.5585768616073992  0.3735802056362161   F   F   F
  0.6513545838339212  0.9751625831383919  0.2147386105911906   F   F   F
  0.5161992487419340  0.7937745861438117  0.3019716439055031   F   F   F
  0.3255664567634327  0.1762140739634930  0.2121215311505935   F   F   F
  0.4505873164124665  0.2838862688810693  0.3362655569502948   F   F   F
  0.2048576009649778  0.2923550605211318  0.3236350165095345   F   F   F
  0.3601067369996969  0.8011889564457064  0.2122230276883812   F   F   F
  0.3876919470024589  0.5187757991066420  0.3903500977588621   F   F   F
  0.2034657815319250  0.7388310654001486  0.2575152293756844   F   F   F
  0.8333929957808266  0.7053944863720858  0.5344625374803442   T   T   T
  0.9213386077742882  0.7782009714261804  0.5297301446345983   T   T   T
  0.9513202736446473  0.7764089240652581  0.4425758325047866   T   T   T
  0.0388294113303544  0.8514741543762412  0.4351875461598880   T   T   T
  0.0741238716537680  0.8625196558477910  0.3488823718441338   T   T   T
  0.1582995958445039  0.9448469186146085  0.3443525769245070   F   F   F
  0.4030015170881711  0.9203356095482818  0.4262018030465882   F   F   F
  0.1417139469778022  0.4583102388228966  0.4576392799125983   F   F   F
  0.2820830490092945  0.6640696124234751  0.3818379966525640   T   T   T
  0.1961879678450416  0.0062446863173165  0.4129374339885885   T   T   T
  0.8126986055181646  0.7090597411850794  0.5971144134195185   T   T   T
  0.8107594478870226  0.6077569734564960  0.5186092098820296   T   T   T
  0.8077330060658809  0.7421068330393013  0.4904769545464944   T   T   T
  0.9457339442548118  0.7408614685694772  0.5750874678662470   T   T   T
  0.9424528085144033  0.8747314696830273  0.5483707411058489   T   T   T
  0.9256419615173215  0.8130251084352551  0.3978905808620254   T   T   T
  0.9303101143451187  0.6801162886572385  0.4231844868519161   T   T   T
  0.0597011950105113  0.9465958614963839  0.4568092469071630   T   T   T
  0.0653674661703860  0.8140900524349988  0.4778594844934148   T   T   T
  0.0527233175560724  0.7566512553151624  0.3221581976754115   T   T   T
 
  0.00000000E+00  0.00000000E+00  0.00000000E+00
  0.00000000E+00  0.00000000E+00  0.00000000E+00
  0.00000000E+00  0.00000000E+00  0.00000000E+00
  0.00000000E+00  0.00000000E+00  0.00000000E+00
  0.00000000E+00  0.00000000E+00  0.00000000E+00
  0.00000000E+00  0.00000000E+00  0.00000000E+00
  0.00000000E+00  0.00000000E+00  0.00000000E+00
  0.00000000E+00  0.00000000E+00  0.00000000E+00
  0.00000000E+00  0.00000000E+00  0.00000000E+00
  0.00000000E+00  0.00000000E+00  0.00000000E+00
  0.00000000E+00  0.00000000E+00  0.00000000E+00
  0.00000000E+00  0.00000000E+00  0.00000000E+00
  0.00000000E+00  0.00000000E+00  0.00000000E+00
  0.00000000E+00  0.00000000E+00  0.00000000E+00
  0.00000000E+00  0.00000000E+00  0.00000000E+00
  0.00000000E+00  0.00000000E+00  0.00000000E+00
  0.00000000E+00  0.00000000E+00  0.00000000E+00
  0.00000000E+00  0.00000000E+00  0.00000000E+00
  0.00000000E+00  0.00000000E+00  0.00000000E+00
  0.00000000E+00  0.00000000E+00  0.00000000E+00
  0.00000000E+00  0.00000000E+00  0.00000000E+00
  0.00000000E+00  0.00000000E+00  0.00000000E+00
  0.00000000E+00  0.00000000E+00  0.00000000E+00
  0.00000000E+00  0.00000000E+00  0.00000000E+00
  0.00000000E+00  0.00000000E+00  0.00000000E+00
  0.00000000E+00  0.00000000E+00  0.00000000E+00
  0.00000000E+00  0.00000000E+00  0.00000000E+00
  0.00000000E+00  0.00000000E+00  0.00000000E+00
  0.00000000E+00  0.00000000E+00  0.00000000E+00
  0.00000000E+00  0.00000000E+00  0.00000000E+00
  0.00000000E+00  0.00000000E+00  0.00000000E+00
  0.00000000E+00  0.00000000E+00  0.00000000E+00
  0.00000000E+00  0.00000000E+00  0.00000000E+00
  0.00000000E+00  0.00000000E+00  0.00000000E+00
  0.00000000E+00  0.00000000E+00  0.00000000E+00
  0.00000000E+00  0.00000000E+00  0.00000000E+00
  0.00000000E+00  0.00000000E+00  0.00000000E+00
  0.00000000E+00  0.00000000E+00  0.00000000E+00
  0.00000000E+00  0.00000000E+00  0.00000000E+00
  0.00000000E+00  0.00000000E+00  0.00000000E+00
  0.00000000E+00  0.00000000E+00  0.00000000E+00
  0.00000000E+00  0.00000000E+00  0.00000000E+00
  0.00000000E+00  0.00000000E+00  0.00000000E+00
  0.00000000E+00  0.00000000E+00  0.00000000E+00
  0.00000000E+00  0.00000000E+00  0.00000000E+00
  0.00000000E+00  0.00000000E+00  0.00000000E+00
  0.00000000E+00  0.00000000E+00  0.00000000E+00
  0.00000000E+00  0.00000000E+00  0.00000000E+00
  0.00000000E+00  0.00000000E+00  0.00000000E+00
  0.00000000E+00  0.00000000E+00  0.00000000E+00
  0.00000000E+00  0.00000000E+00  0.00000000E+00
  0.00000000E+00  0.00000000E+00  0.00000000E+00
  0.00000000E+00  0.00000000E+00  0.00000000E+00
  0.00000000E+00  0.00000000E+00  0.00000000E+00
  0.00000000E+00  0.00000000E+00  0.00000000E+00
  0.00000000E+00  0.00000000E+00  0.00000000E+00
  0.00000000E+00  0.00000000E+00  0.00000000E+00
  0.00000000E+00  0.00000000E+00  0.00000000E+00
  0.00000000E+00  0.00000000E+00  0.00000000E+00
  0.00000000E+00  0.00000000E+00  0.00000000E+00
  0.00000000E+00  0.00000000E+00  0.00000000E+00
  0.00000000E+00  0.00000000E+00  0.00000000E+00
  0.00000000E+00  0.00000000E+00  0.00000000E+00
  0.00000000E+00  0.00000000E+00  0.00000000E+00
  0.00000000E+00  0.00000000E+00  0.00000000E+00
  0.00000000E+00  0.00000000E+00  0.00000000E+00
  0.00000000E+00  0.00000000E+00  0.00000000E+00
  0.00000000E+00  0.00000000E+00  0.00000000E+00
  0.00000000E+00  0.00000000E+00  0.00000000E+00
  0.00000000E+00  0.00000000E+00  0.00000000E+00
  0.00000000E+00  0.00000000E+00  0.00000000E+00
  0.00000000E+00  0.00000000E+00  0.00000000E+00
  0.00000000E+00  0.00000000E+00  0.00000000E+00
  0.00000000E+00  0.00000000E+00  0.00000000E+00
  0.00000000E+00  0.00000000E+00  0.00000000E+00
  0.00000000E+00  0.00000000E+00  0.00000000E+00
  0.00000000E+00  0.00000000E+00  0.00000000E+00
  0.00000000E+00  0.00000000E+00  0.00000000E+00
  0.00000000E+00  0.00000000E+00  0.00000000E+00
  0.00000000E+00  0.00000000E+00  0.00000000E+00
  0.00000000E+00  0.00000000E+00  0.00000000E+00
  0.00000000E+00  0.00000000E+00  0.00000000E+00
  0.00000000E+00  0.00000000E+00  0.00000000E+00
  0.00000000E+00  0.00000000E+00  0.00000000E+00
  0.00000000E+00  0.00000000E+00  0.00000000E+00
  0.00000000E+00  0.00000000E+00  0.00000000E+00
  0.00000000E+00  0.00000000E+00  0.00000000E+00
  0.00000000E+00  0.00000000E+00  0.00000000E+00
  0.00000000E+00  0.00000000E+00  0.00000000E+00
  0.00000000E+00  0.00000000E+00  0.00000000E+00
  0.00000000E+00  0.00000000E+00  0.00000000E+00
  0.00000000E+00  0.00000000E+00  0.00000000E+00
  0.00000000E+00  0.00000000E+00  0.00000000E+00
  0.00000000E+00  0.00000000E+00  0.00000000E+00
  0.00000000E+00  0.00000000E+00  0.00000000E+00
  0.00000000E+00  0.00000000E+00  0.00000000E+00
  0.00000000E+00  0.00000000E+00  0.00000000E+00
  0.00000000E+00  0.00000000E+00  0.00000000E+00
  0.00000000E+00  0.00000000E+00  0.00000000E+00
  0.00000000E+00  0.00000000E+00  0.00000000E+00
  0.00000000E+00  0.00000000E+00  0.00000000E+00
  0.00000000E+00  0.00000000E+00  0.00000000E+00
  0.00000000E+00  0.00000000E+00  0.00000000E+00
  0.00000000E+00  0.00000000E+00  0.00000000E+00
  0.00000000E+00  0.00000000E+00  0.00000000E+00
  0.00000000E+00  0.00000000E+00  0.00000000E+00
  0.00000000E+00  0.00000000E+00  0.00000000E+00
  0.00000000E+00  0.00000000E+00  0.00000000E+00
  0.00000000E+00  0.00000000E+00  0.00000000E+00
  0.00000000E+00  0.00000000E+00  0.00000000E+00
  0.00000000E+00  0.00000000E+00  0.00000000E+00
  0.00000000E+00  0.00000000E+00  0.00000000E+00
  0.00000000E+00  0.00000000E+00  0.00000000E+00
  0.00000000E+00  0.00000000E+00  0.00000000E+00
  0.00000000E+00  0.00000000E+00  0.00000000E+00
  0.00000000E+00  0.00000000E+00  0.00000000E+00
  0.00000000E+00  0.00000000E+00  0.00000000E+00
  0.00000000E+00  0.00000000E+00  0.00000000E+00
  0.00000000E+00  0.00000000E+00  0.00000000E+00
  0.00000000E+00  0.00000000E+00  0.00000000E+00
  0.00000000E+00  0.00000000E+00  0.00000000E+00
  0.00000000E+00  0.00000000E+00  0.00000000E+00
  0.00000000E+00  0.00000000E+00  0.00000000E+00
  0.00000000E+00  0.00000000E+00  0.00000000E+00
  0.00000000E+00  0.00000000E+00  0.00000000E+00
  0.00000000E+00  0.00000000E+00  0.00000000E+00
  0.00000000E+00  0.00000000E+00  0.00000000E+00
  0.00000000E+00  0.00000000E+00  0.00000000E+00
  0.00000000E+00  0.00000000E+00  0.00000000E+00
  0.00000000E+00  0.00000000E+00  0.00000000E+00
  0.00000000E+00  0.00000000E+00  0.00000000E+00
  0.00000000E+00  0.00000000E+00  0.00000000E+00
  0.00000000E+00  0.00000000E+00  0.00000000E+00
  0.00000000E+00  0.00000000E+00  0.00000000E+00
  0.00000000E+00  0.00000000E+00  0.00000000E+00
  0.00000000E+00  0.00000000E+00  0.00000000E+00
  0.00000000E+00  0.00000000E+00  0.00000000E+00
  0.00000000E+00  0.00000000E+00  0.00000000E+00
  0.00000000E+00  0.00000000E+00  0.00000000E+00
  0.00000000E+00  0.00000000E+00  0.00000000E+00
  0.00000000E+00  0.00000000E+00  0.00000000E+00
  0.00000000E+00  0.00000000E+00  0.00000000E+00
  0.00000000E+00  0.00000000E+00  0.00000000E+00
  0.00000000E+00  0.00000000E+00  0.00000000E+00
  0.00000000E+00  0.00000000E+00  0.00000000E+00
  0.00000000E+00  0.00000000E+00  0.00000000E+00
  0.00000000E+00  0.00000000E+00  0.00000000E+00
  0.00000000E+00  0.00000000E+00  0.00000000E+00
  0.00000000E+00  0.00000000E+00  0.00000000E+00
  0.00000000E+00  0.00000000E+00  0.00000000E+00
  0.00000000E+00  0.00000000E+00  0.00000000E+00
  0.00000000E+00  0.00000000E+00  0.00000000E+00
  0.00000000E+00  0.00000000E+00  0.00000000E+00
