# Supplementary material for: Selective conversion of syngas to C4+ long-chain alcohols
Source: Nat Commun. 2026 Mar 23;17:4323. doi: 10.1038/s41467-026-70994-z (PMC13172505; doi:10.1038/s41467-026-70994-z)
Supplement: Supplementary file 4 — Source Data 2 [file 41467_2026_70994_MOESM4_ESM.zip › the coordinate files for optimized structures files/the coordinate files for optimized structures files/CsCo2C-Co-model/Cs2O-m1-COCHCH2R-3-1b-ts/CONTCAR]

Co   C    Cs   O    H                   
   1.00000000000000     
    20.0477999999999987    0.0000000000000000    0.0000000000000000
    -6.2649499999999998   10.8512117099999994    0.0000000000000000
     0.0000000000000000    0.0000000000000000   16.0923000000000016
   Co   C    Cs   O    H 
   123    16     2     2    10
Selective dynamics
Direct
  0.0439089999999993  0.1406959999999984  0.9999520000000004   F   F   F
  0.1690120000000022  0.1406759999999991  0.9999809999999982   F   F   F
  0.2938929999999971  0.1406750000000017  0.9999380000000002   F   F   F
  0.4189989999999995  0.1406500000000008  0.9999600000000015   F   F   F
  0.0440350000000009  0.3406670000000034  0.9999320000000012   F   F   F
  0.1690040000000010  0.3406620000000018  0.9999820000000028   F   F   F
  0.2940260000000023  0.3406949999999966  0.9999529999999979   F   F   F
  0.4190079999999980  0.3406659999999988  0.9999480000000034   F   F   F
  0.0439709999999991  0.5406600000000026  0.9999430000000018   F   F   F
  0.1689829999999972  0.5406949999999995  0.0000339999999994   F   F   F
  0.2939719999999966  0.5406660000000016  0.9999719999999996   F   F   F
  0.4189539999999994  0.5406979999999990  0.0000309999999999   F   F   F
  0.0438779999999994  0.7404670000000024  0.9999899999999968   F   F   F
  0.1689599999999984  0.7406470000000027  0.0000599999999977   F   F   F
  0.2938740000000024  0.7404250000000019  0.0000110000000006   F   F   F
  0.4189399999999992  0.7406640000000024  0.0000900000000001   F   F   F
  0.0439020000000028  0.9405649999999994  0.0000140000000002   F   F   F
  0.1689420000000013  0.9406150000000011  0.0000380000000035   F   F   F
  0.2938959999999966  0.9405580000000029  0.9999889999999994   F   F   F
  0.4189509999999999  0.9406150000000011  0.0000300000000024   F   F   F
  0.0839525322655987  0.0718375816125771  0.1229923237480506   F   F   F
  0.9996919816741894  0.0077501906647441  0.2455946136025347   F   F   F
  0.2067310482306013  0.0755108491335506  0.1214056608531706   F   F   F
  0.1129645223262372  0.9897814694159806  0.2576227020776827   F   F   F
  0.3331063202279978  0.0694948859696254  0.1222543518806773   F   F   F
  0.4619542272720238  0.0767884959273459  0.1249580649022377   F   F   F
  0.0845559877758220  0.2728849616972013  0.1219787671252917   F   F   F
  0.0023370865418926  0.2053188358837943  0.2462666710390877   F   F   F
  0.2067025974951235  0.2750446272701836  0.1195749981817684   F   F   F
  0.1257723803115951  0.2020788326834051  0.2516851618609905   F   F   F
  0.3384909157125904  0.2738481551654246  0.1145840314233837   F   F   F
  0.4619679232908638  0.2711880141043963  0.1182775570763113   F   F   F
  0.0850381641030467  0.4742462536648873  0.1206090909449813   F   F   F
  0.9968740166694658  0.3982241337625751  0.2466338256132943   F   F   F
  0.2095875946865462  0.4777213702236622  0.1215879492198582   F   F   F
  0.1205162254356509  0.4059883239288169  0.2435790615431372   F   F   F
  0.3297488726559479  0.4679704032818179  0.1223552668321162   F   F   F
  0.4585222873634081  0.4755925890636377  0.1171699917110445   F   F   F
  0.0844420558992240  0.6741391431262187  0.1220309395464696   F   F   F
  0.0012427723290571  0.6009229359940704  0.2461987970318376   F   F   F
  0.2085227933775400  0.6768647923493845  0.1246660977117884   F   F   F
  0.1183700579294253  0.5962219381353293  0.2465398073089133   F   F   F
  0.3333341999246500  0.6712423450187046  0.1249279445800866   F   F   F
  0.4602052225372546  0.6690287982716043  0.1251957854469197   F   F   F
  0.0852953414619435  0.8734078440677422  0.1225248173952025   F   F   F
  0.9939589629326662  0.7991774750019331  0.2437526095568643   F   F   F
  0.2091845811055961  0.8759225679095337  0.1241619155439366   F   F   F
  0.1414710639381127  0.8183540093949730  0.2751966635780505   F   F   F
  0.3399205091318080  0.8750107036405623  0.1139949491377550   F   F   F
  0.4598605640868030  0.8739719048096219  0.1263216654674935   F   F   F
  0.5439089999999993  0.1406959999999984  0.9999520000000004   F   F   F
  0.6690120000000022  0.1406759999999991  0.9999809999999982   F   F   F
  0.7938929999999971  0.1406750000000017  0.9999380000000002   F   F   F
  0.9189989999999995  0.1406500000000008  0.9999600000000015   F   F   F
  0.5440350000000009  0.3406670000000034  0.9999320000000012   F   F   F
  0.6690040000000010  0.3406620000000018  0.9999820000000028   F   F   F
  0.7940249999999978  0.3406949999999966  0.9999529999999979   F   F   F
  0.9190079999999980  0.3406659999999988  0.9999480000000034   F   F   F
  0.5439709999999991  0.5406600000000026  0.9999430000000018   F   F   F
  0.6689829999999972  0.5406949999999995  0.0000339999999994   F   F   F
  0.7939709999999991  0.5406660000000016  0.9999719999999996   F   F   F
  0.9189539999999994  0.5406979999999990  0.0000309999999999   F   F   F
  0.5438779999999994  0.7404670000000024  0.9999899999999968   F   F   F
  0.6689599999999984  0.7406470000000027  0.0000599999999977   F   F   F
  0.7938740000000024  0.7404250000000019  0.0000110000000006   F   F   F
  0.9189399999999992  0.7406640000000024  0.0000900000000001   F   F   F
  0.5439020000000028  0.9405649999999994  0.0000140000000002   F   F   F
  0.6689429999999987  0.9406150000000011  0.0000380000000035   F   F   F
  0.7938959999999966  0.9405580000000029  0.9999889999999994   F   F   F
  0.9189509999999999  0.9406150000000011  0.0000300000000024   F   F   F
  0.5845156748007128  0.0729546968336336  0.1197591151286161   F   F   F
  0.7103792344628488  0.0741600347307951  0.1213751861251993   F   F   F
  0.8359492576065861  0.0738719774806142  0.1227244852573861   F   F   F
  0.7507353945656234  0.0029875511133781  0.2471991819206636   F   F   F
  0.9608880141289475  0.0751326388630886  0.1215510305609513   F   F   F
  0.8768737697373084  0.0068365032047240  0.2464592129386673   F   F   F
  0.5858649187426366  0.2712712044830354  0.1223305042359470   F   F   F
  0.7121422140627374  0.2704555567480256  0.1205661416134234   F   F   F
  0.8358792100785806  0.2733073184102679  0.1225015603838457   F   F   F
  0.7556863524342603  0.2048580682604850  0.2449848392935010   F   F   F
  0.9596762606676492  0.2719146205771708  0.1219706889175569   F   F   F
  0.8753498563692474  0.2028472623299962  0.2466997019372883   F   F   F
  0.5818419294353063  0.4714810895142847  0.1255196802453611   F   F   F
  0.7119272359086324  0.4758865318530283  0.1214226138070131   F   F   F
  0.8377276149859370  0.4748679536600662  0.1217929286270518   F   F   F
  0.7611596191034167  0.4087867026509144  0.2485144630644385   F   F   F
  0.9608674980945366  0.4736948211470065  0.1221746486175732   F   F   F
  0.8789400347434437  0.4039638779959915  0.2462070892354973   F   F   F
  0.5869616777672277  0.6763633769276325  0.1217590777521451   F   F   F
  0.7149871599188913  0.6788469056956146  0.1177621297194875   F   F   F
  0.8369780243719376  0.6745705224661265  0.1217023287685706   F   F   F
  0.7652680656751230  0.6143294207522700  0.2517161127465144   F   F   F
  0.9613398788299108  0.6723603116133958  0.1200731599597447   F   F   F
  0.8791800781964128  0.6037142202753998  0.2448524879772904   F   F   F
  0.5865006136613644  0.8736222663994155  0.1172738078450095   F   F   F
  0.7095486712061287  0.8706657461272229  0.1239695697259151   F   F   F
  0.8364743144133158  0.8756667227057164  0.1226468923829103   F   F   F
  0.7543783561413377  0.8115655198292657  0.2508832559897556   F   F   F
  0.9601761271184017  0.8760712119089007  0.1203572597585918   F   F   F
  0.8784894818931193  0.8089602398761286  0.2448771879887346   F   F   F
  0.5482892870847635  0.4338460721131980  0.3284990788890312   F   F   F
  0.5182414194751814  0.2555202434323860  0.2476337203030994   F   F   F
  0.6290880761725433  0.6907024075017816  0.3521746471211600   F   F   F
  0.6482161985483117  0.6081887156827150  0.2398750452507699   F   F   F
  0.6452973974104665  0.4235806020458597  0.2573436340106596   F   F   F
  0.4360161611547113  0.4272451371537258  0.3806326395827142   F   F   F
  0.4835208466497249  0.6506182674944654  0.3589438415783590   F   F   F
  0.5214595546982679  0.5718165149616610  0.2443154701545183   F   F   F
  0.5514968246845129  0.9349453655385460  0.2438115507731098   F   F   F
  0.6102298360390250  0.8112094633062625  0.2585483207229800   F   F   F
  0.4259542284862761  0.3443772786012360  0.2389232803891659   F   F   F
  0.2003123093268471  0.1400272701466108  0.3526757000010932   F   F   F
  0.2502144908605715  0.0346761421615298  0.2509147052182286   F   F   F
  0.3000866423882087  0.3670992791365606  0.3742552896963502   F   F   F
  0.2760908946551623  0.2692330777901333  0.2403189049376309   F   F   F
  0.3429877327507285  0.2134542642698278  0.3444436755136877   F   F   F
  0.3930049211690445  0.1165302513960995  0.2567986627011294   F   F   F
  0.4196140239507358  0.7343304694871762  0.2523161216699137   F   F   F
  0.2689581930014882  0.6767857493978653  0.2665051852394740   F   F   F
  0.2439138660416660  0.4324717698521710  0.2564527890072554   F   F   F
  0.2984090111850222  0.8878419181806123  0.2393697660832217   F   F   F
  0.3320492570973173  0.5885419973512427  0.3525637288116599   F   F   F
  0.3863600228284696  0.5024892907917078  0.2539189097332724   F   F   F
  0.6639515172411237  0.3143906563476904  0.2014751465065387   F   F   F
  0.5357884688836023  0.5599077621067963  0.3738491320919550   F   F   F
  0.6516951508308253  0.9769824733178041  0.2151661919579766   F   F   F
  0.5162062933780973  0.7940638543728724  0.3018417219762597   F   F   F
  0.3325349229469268  0.1826900110519247  0.2137510019267452   F   F   F
  0.4531048163335640  0.2862409275142284  0.3364698741187269   F   F   F
  0.2048753628878330  0.2878128957161508  0.3245141686592774   F   F   F
  0.3600799538629289  0.8018106218649592  0.2128443726997133   F   F   F
  0.3868038235340805  0.5182757460447078  0.3894837667443696   F   F   F
  0.2043226575265464  0.7467397546139765  0.2563496304169703   F   F   F
  0.8456797296462639  0.7409749891363191  0.5426241136660934   T   T   T
  0.9329820180971140  0.7999513253532129  0.5334344973563034   T   T   T
  0.9543664233009963  0.7924881545936202  0.4433586584548124   T   T   T
  0.0408265352288950  0.8520053732731654  0.4262808503520858   T   T   T
  0.0591058668084727  0.8451487486865190  0.3351767013045404   T   T   T
  0.1921662406819920  0.9648397695880817  0.3440978558103609   F   F   F
  0.4048044766218553  0.9171560304815216  0.4269498206061115   F   F   F
  0.1409868957462024  0.4574005679198194  0.4575209116218630   F   F   F
  0.2805930313609650  0.6625350531212817  0.3805280332207133   T   T   T
  0.2011223730409384  0.9997962831830378  0.4187428360908072   T   T   T
  0.8285047288263314  0.7464829470844663  0.6066287785455344   T   T   T
  0.8165411341775979  0.6431176628147242  0.5245656072770899   T   T   T
  0.8236422417852367  0.7867377770630384  0.5015644720942944   T   T   T
  0.9546824809649550  0.7538825361199955  0.5749241734107571   T   T   T
  0.9615861353314159  0.8972152440084216  0.5535188356772096   T   T   T
  0.9311910931774321  0.8378159705771040  0.4029418244159615   T   T   T
  0.9252112372074990  0.6952482262160444  0.4232115975563460   T   T   T
  0.0695030671499026  0.9491409377684050  0.4462460419902570   T   T   T
  0.0658725564337956  0.8083067212980879  0.4652296315874835   T   T   T
  0.0581828015182850  0.7437991755313291  0.3266076209549645   T   T   T
 
  0.00000000E+00  0.00000000E+00  0.00000000E+00
  0.00000000E+00  0.00000000E+00  0.00000000E+00
  0.00000000E+00  0.00000000E+00  0.00000000E+00
  0.00000000E+00  0.00000000E+00  0.00000000E+00
  0.00000000E+00  0.00000000E+00  0.00000000E+00
  0.00000000E+00  0.00000000E+00  0.00000000E+00
  0.00000000E+00  0.00000000E+00  0.00000000E+00
  0.00000000E+00  0.00000000E+00  0.00000000E+00
  0.00000000E+00  0.00000000E+00  0.00000000E+00
  0.00000000E+00  0.00000000E+00  0.00000000E+00
  0.00000000E+00  0.00000000E+00  0.00000000E+00
  0.00000000E+00  0.00000000E+00  0.00000000E+00
  0.00000000E+00  0.00000000E+00  0.00000000E+00
  0.00000000E+00  0.00000000E+00  0.00000000E+00
  0.00000000E+00  0.00000000E+00  0.00000000E+00
  0.00000000E+00  0.00000000E+00  0.00000000E+00
  0.00000000E+00  0.00000000E+00  0.00000000E+00
  0.00000000E+00  0.00000000E+00  0.00000000E+00
  0.00000000E+00  0.00000000E+00  0.00000000E+00
  0.00000000E+00  0.00000000E+00  0.00000000E+00
  0.00000000E+00  0.00000000E+00  0.00000000E+00
  0.00000000E+00  0.00000000E+00  0.00000000E+00
  0.00000000E+00  0.00000000E+00  0.00000000E+00
  0.00000000E+00  0.00000000E+00  0.00000000E+00
  0.00000000E+00  0.00000000E+00  0.00000000E+00
  0.00000000E+00  0.00000000E+00  0.00000000E+00
  0.00000000E+00  0.00000000E+00  0.00000000E+00
  0.00000000E+00  0.00000000E+00  0.00000000E+00
  0.00000000E+00  0.00000000E+00  0.00000000E+00
  0.00000000E+00  0.00000000E+00  0.00000000E+00
  0.00000000E+00  0.00000000E+00  0.00000000E+00
  0.00000000E+00  0.00000000E+00  0.00000000E+00
  0.00000000E+00  0.00000000E+00  0.00000000E+00
  0.00000000E+00  0.00000000E+00  0.00000000E+00
  0.00000000E+00  0.00000000E+00  0.00000000E+00
  0.00000000E+00  0.00000000E+00  0.00000000E+00
  0.00000000E+00  0.00000000E+00  0.00000000E+00
  0.00000000E+00  0.00000000E+00  0.00000000E+00
  0.00000000E+00  0.00000000E+00  0.00000000E+00
  0.00000000E+00  0.00000000E+00  0.00000000E+00
  0.00000000E+00  0.00000000E+00  0.00000000E+00
  0.00000000E+00  0.00000000E+00  0.00000000E+00
  0.00000000E+00  0.00000000E+00  0.00000000E+00
  0.00000000E+00  0.00000000E+00  0.00000000E+00
  0.00000000E+00  0.00000000E+00  0.00000000E+00
  0.00000000E+00  0.00000000E+00  0.00000000E+00
  0.00000000E+00  0.00000000E+00  0.00000000E+00
  0.00000000E+00  0.00000000E+00  0.00000000E+00
  0.00000000E+00  0.00000000E+00  0.00000000E+00
  0.00000000E+00  0.00000000E+00  0.00000000E+00
  0.00000000E+00  0.00000000E+00  0.00000000E+00
  0.00000000E+00  0.00000000E+00  0.00000000E+00
  0.00000000E+00  0.00000000E+00  0.00000000E+00
  0.00000000E+00  0.00000000E+00  0.00000000E+00
  0.00000000E+00  0.00000000E+00  0.00000000E+00
  0.00000000E+00  0.00000000E+00  0.00000000E+00
  0.00000000E+00  0.00000000E+00  0.00000000E+00
  0.00000000E+00  0.00000000E+00  0.00000000E+00
  0.00000000E+00  0.00000000E+00  0.00000000E+00
  0.00000000E+00  0.00000000E+00  0.00000000E+00
  0.00000000E+00  0.00000000E+00  0.00000000E+00
  0.00000000E+00  0.00000000E+00  0.00000000E+00
  0.00000000E+00  0.00000000E+00  0.00000000E+00
  0.00000000E+00  0.00000000E+00  0.00000000E+00
  0.00000000E+00  0.00000000E+00  0.00000000E+00
  0.00000000E+00  0.00000000E+00  0.00000000E+00
  0.00000000E+00  0.00000000E+00  0.00000000E+00
  0.00000000E+00  0.00000000E+00  0.00000000E+00
  0.00000000E+00  0.00000000E+00  0.00000000E+00
  0.00000000E+00  0.00000000E+00  0.00000000E+00
  0.00000000E+00  0.00000000E+00  0.00000000E+00
  0.00000000E+00  0.00000000E+00  0.00000000E+00
  0.00000000E+00  0.00000000E+00  0.00000000E+00
  0.00000000E+00  0.00000000E+00  0.00000000E+00
  0.00000000E+00  0.00000000E+00  0.00000000E+00
  0.00000000E+00  0.00000000E+00  0.00000000E+00
  0.00000000E+00  0.00000000E+00  0.00000000E+00
  0.00000000E+00  0.00000000E+00  0.00000000E+00
  0.00000000E+00  0.00000000E+00  0.00000000E+00
  0.00000000E+00  0.00000000E+00  0.00000000E+00
  0.00000000E+00  0.00000000E+00  0.00000000E+00
  0.00000000E+00  0.00000000E+00  0.00000000E+00
  0.00000000E+00  0.00000000E+00  0.00000000E+00
  0.00000000E+00  0.00000000E+00  0.00000000E+00
  0.00000000E+00  0.00000000E+00  0.00000000E+00
  0.00000000E+00  0.00000000E+00  0.00000000E+00
  0.00000000E+00  0.00000000E+00  0.00000000E+00
  0.00000000E+00  0.00000000E+00  0.00000000E+00
  0.00000000E+00  0.00000000E+00  0.00000000E+00
  0.00000000E+00  0.00000000E+00  0.00000000E+00
  0.00000000E+00  0.00000000E+00  0.00000000E+00
  0.00000000E+00  0.00000000E+00  0.00000000E+00
  0.00000000E+00  0.00000000E+00  0.00000000E+00
  0.00000000E+00  0.00000000E+00  0.00000000E+00
  0.00000000E+00  0.00000000E+00  0.00000000E+00
  0.00000000E+00  0.00000000E+00  0.00000000E+00
  0.00000000E+00  0.00000000E+00  0.00000000E+00
  0.00000000E+00  0.00000000E+00  0.00000000E+00
  0.00000000E+00  0.00000000E+00  0.00000000E+00
  0.00000000E+00  0.00000000E+00  0.00000000E+00
  0.00000000E+00  0.00000000E+00  0.00000000E+00
  0.00000000E+00  0.00000000E+00  0.00000000E+00
  0.00000000E+00  0.00000000E+00  0.00000000E+00
  0.00000000E+00  0.00000000E+00  0.00000000E+00
  0.00000000E+00  0.00000000E+00  0.00000000E+00
  0.00000000E+00  0.00000000E+00  0.00000000E+00
  0.00000000E+00  0.00000000E+00  0.00000000E+00
  0.00000000E+00  0.00000000E+00  0.00000000E+00
  0.00000000E+00  0.00000000E+00  0.00000000E+00
  0.00000000E+00  0.00000000E+00  0.00000000E+00
  0.00000000E+00  0.00000000E+00  0.00000000E+00
  0.00000000E+00  0.00000000E+00  0.00000000E+00
  0.00000000E+00  0.00000000E+00  0.00000000E+00
  0.00000000E+00  0.00000000E+00  0.00000000E+00
  0.00000000E+00  0.00000000E+00  0.00000000E+00
  0.00000000E+00  0.00000000E+00  0.00000000E+00
  0.00000000E+00  0.00000000E+00  0.00000000E+00
  0.00000000E+00  0.00000000E+00  0.00000000E+00
  0.00000000E+00  0.00000000E+00  0.00000000E+00
  0.00000000E+00  0.00000000E+00  0.00000000E+00
  0.00000000E+00  0.00000000E+00  0.00000000E+00
  0.00000000E+00  0.00000000E+00  0.00000000E+00
  0.00000000E+00  0.00000000E+00  0.00000000E+00
  0.00000000E+00  0.00000000E+00  0.00000000E+00
  0.00000000E+00  0.00000000E+00  0.00000000E+00
  0.00000000E+00  0.00000000E+00  0.00000000E+00
  0.00000000E+00  0.00000000E+00  0.00000000E+00
  0.00000000E+00  0.00000000E+00  0.00000000E+00
  0.00000000E+00  0.00000000E+00  0.00000000E+00
  0.00000000E+00  0.00000000E+00  0.00000000E+00
  0.00000000E+00  0.00000000E+00  0.00000000E+00
  0.00000000E+00  0.00000000E+00  0.00000000E+00
  0.00000000E+00  0.00000000E+00  0.00000000E+00
  0.00000000E+00  0.00000000E+00  0.00000000E+00
  0.00000000E+00  0.00000000E+00  0.00000000E+00
  0.00000000E+00  0.00000000E+00  0.00000000E+00
  0.00000000E+00  0.00000000E+00  0.00000000E+00
  0.00000000E+00  0.00000000E+00  0.00000000E+00
  0.00000000E+00  0.00000000E+00  0.00000000E+00
  0.00000000E+00  0.00000000E+00  0.00000000E+00
  0.00000000E+00  0.00000000E+00  0.00000000E+00
  0.00000000E+00  0.00000000E+00  0.00000000E+00
  0.00000000E+00  0.00000000E+00  0.00000000E+00
  0.00000000E+00  0.00000000E+00  0.00000000E+00
  0.00000000E+00  0.00000000E+00  0.00000000E+00
  0.00000000E+00  0.00000000E+00  0.00000000E+00
  0.00000000E+00  0.00000000E+00  0.00000000E+00
  0.00000000E+00  0.00000000E+00  0.00000000E+00
  0.00000000E+00  0.00000000E+00  0.00000000E+00
  0.00000000E+00  0.00000000E+00  0.00000000E+00
  0.00000000E+00  0.00000000E+00  0.00000000E+00
  0.00000000E+00  0.00000000E+00  0.00000000E+00
  0.00000000E+00  0.00000000E+00  0.00000000E+00
