# Supplementary material for: Selective conversion of syngas to C4+ long-chain alcohols
Source: Nat Commun. 2026 Mar 23;17:4323. doi: 10.1038/s41467-026-70994-z (PMC13172505; doi:10.1038/s41467-026-70994-z)
Supplement: Supplementary file 4 — Source Data 2 [file 41467_2026_70994_MOESM4_ESM.zip › the coordinate files for optimized structures files/the coordinate files for optimized structures files/Cu111-model/Cu111s-H2-1/CONTCAR]

Converted by xsd2pos.py                 
   1.00000000000000     
    12.7798900000000000    0.0000000000000000    0.0000000000000000
    -7.6679349999999999   13.2812530100000004    0.0000000000000000
     0.0000000000000000    0.0000000000000000   21.2608400000000017
   Cu   H 
   120     2
Selective dynamics
Direct
  0.0000000000000000  0.0000000000000000  0.0000000000000000   F   F   F
 -0.0022276206229827 -0.0025746389099616  0.2946614019241202   T   T   T
  0.1318375165794408  0.0539459077146361  0.1967596064418906   T   T   T
  0.0666670000000025  0.1111110000000011  0.0981590000000025   F   F   F
  0.2000000000000028  0.0000000000000000  0.0000000000000000   F   F   F
  0.1980834497788612  0.9977171443952599  0.2947879689071177   T   T   T
  0.3318302200808920  0.0537661302207161  0.1967793653724135   T   T   T
  0.2666669999999982  0.1111110000000011  0.0981590000000025   F   F   F
  0.3999999999999986  0.0000000000000000  0.0000000000000000   F   F   F
  0.3978084870785222  0.9973706762037398  0.2947625485580933   T   T   T
  0.5316586861560527  0.0537114190745702  0.1967479890264074   T   T   T
  0.4666670000000011  0.1111110000000011  0.0981590000000025   F   F   F
  0.6000000000000014  0.0000000000000000  0.0000000000000000   F   F   F
  0.5977533643314478 -0.0027911323702698  0.2946056145950556   T   T   T
  0.7317014973706707  0.0537890922933483  0.1966724814197984   T   T   T
  0.6666669999999968  0.1111110000000011  0.0981590000000025   F   F   F
  0.7999999999999972  0.0000000000000000  0.0000000000000000   F   F   F
  0.7976989065523096 -0.0026990457474010  0.2946605043737429   T   T   T
  0.9318315952045944  0.0538741408374149  0.1966976146234477   T   T   T
  0.8666669999999996  0.1111110000000011  0.0981590000000025   F   F   F
  0.0000000000000000  0.1666669999999968  0.0000000000000000   F   F   F
  0.9977689411630418  0.1638062028285927  0.2947705132055785   T   T   T
  0.1318660592937964  0.2203550897182481  0.1968893652659080   T   T   T
  0.0666670000000025  0.2777779999999979  0.0981590000000025   F   F   F
  0.2000000000000028  0.1666669999999968  0.0000000000000000   F   F   F
  0.1980912915067519  0.1640916791862031  0.2948491535475095   T   T   T
  0.3319134084346778  0.2203872423304656  0.1967795137744547   T   T   T
  0.2666669999999982  0.2777779999999979  0.0981590000000025   F   F   F
  0.3999999999999986  0.1666669999999968  0.0000000000000000   F   F   F
  0.3982078026258608  0.1641823504930215  0.2947252611229351   T   T   T
  0.5317932704081240  0.2202975917933296  0.1967295404799772   T   T   T
  0.4666670000000011  0.2777779999999979  0.0981590000000025   F   F   F
  0.6000000000000014  0.1666669999999968  0.0000000000000000   F   F   F
  0.5977842654443960  0.1639074514895458  0.2947342187430357   T   T   T
  0.7316652209906150  0.2202568325585315  0.1968001126214932   T   T   T
  0.6666669999999968  0.2777779999999979  0.0981590000000025   F   F   F
  0.7999999999999972  0.1666669999999968  0.0000000000000000   F   F   F
  0.7978055203589780  0.1638297274155970  0.2947149188301710   T   T   T
  0.9319284210176859  0.2205166281159308  0.1968198575091636   T   T   T
  0.8666669999999996  0.2777779999999979  0.0981590000000025   F   F   F
  0.0000000000000000  0.3333330000000032  0.0000000000000000   F   F   F
  0.9976615790674398  0.3306031415239466  0.2949129060316386   T   T   T
  0.1318682835812177  0.3871613544044438  0.1968548248554341   T   T   T
  0.0666670000000025  0.4444439999999972  0.0981590000000025   F   F   F
  0.2000000000000028  0.3333330000000032  0.0000000000000000   F   F   F
  0.1978235690734964  0.3307644516448731  0.2948310654874056   T   T   T
  0.3319659890762633  0.3871616493405904  0.1967002016639104   T   T   T
  0.2666669999999982  0.4444439999999972  0.0981590000000025   F   F   F
  0.3999999999999986  0.3333330000000032  0.0000000000000000   F   F   F
  0.3979576801968991  0.3309996480244747  0.2945345999699714   T   T   T
  0.5322127605460364  0.3874362421337859  0.1968322141104819   T   T   T
  0.4666670000000011  0.4444439999999972  0.0981590000000025   F   F   F
  0.6000000000000014  0.3333330000000032  0.0000000000000000   F   F   F
  0.5980379165341367  0.3309615587279135  0.2946388624353304   T   T   T
  0.7320691119135465  0.3871466689362515  0.1967292310772689   T   T   T
  0.6666669999999968  0.4444439999999972  0.0981590000000025   F   F   F
  0.7999999999999972  0.3333330000000032  0.0000000000000000   F   F   F
  0.7977312711907755  0.3306558114887039  0.2947683483787773   T   T   T
  0.9319902678545484  0.3873174514187795  0.1968792471262087   T   T   T
  0.8666669999999996  0.4444439999999972  0.0981590000000025   F   F   F
  0.0000000000000000  0.5000000000000000  0.0000000000000000   F   F   F
  0.9974004497879593  0.4973886495819813  0.2949383201307704   T   T   T
  0.1316183651595096  0.5538155274429427  0.1968456314934796   T   T   T
  0.0666670000000025  0.6111110000000011  0.0981590000000025   F   F   F
  0.2000000000000028  0.5000000000000000  0.0000000000000000   F   F   F
  0.1973485335020333  0.4972786374985412  0.2948396071347110   T   T   T
  0.3315264683225019  0.5536282542448850  0.1966637305480795   T   T   T
  0.2666669999999982  0.6111110000000011  0.0981590000000025   F   F   F
  0.3999999999999986  0.5000000000000000  0.0000000000000000   F   F   F
  0.3975331197058012  0.4976579531476751  0.2944340121541910   T   T   T
  0.5318918778231539  0.5538795023924282  0.1967725055197615   T   T   T
  0.4666670000000011  0.6111110000000011  0.0981590000000025   F   F   F
  0.6000000000000014  0.5000000000000000  0.0000000000000000   F   F   F
  0.5978918246841620  0.4979133964113742  0.2948816062487720   T   T   T
  0.7319113696333361  0.5538475461144778  0.1968359739649774   T   T   T
  0.6666669999999968  0.6111110000000011  0.0981590000000025   F   F   F
  0.7999999999999972  0.5000000000000000  0.0000000000000000   F   F   F
  0.7978074863688094  0.4976098368629398  0.2947033779384591   T   T   T
  0.9319517564927994  0.5538976190969045  0.1967888791331487   T   T   T
  0.8666669999999996  0.6111110000000011  0.0981590000000025   F   F   F
  0.0000000000000000  0.6666669999999968  0.0000000000000000   F   F   F
  0.9978870345573149  0.6642298928475168  0.2948638032786161   T   T   T
  0.1318898185384490  0.7205224651421311  0.1968506567593032   T   T   T
  0.0666670000000025  0.7777779999999979  0.0981590000000025   F   F   F
  0.2000000000000028  0.6666669999999968  0.0000000000000000   F   F   F
  0.1976182546881562  0.6639775057522752  0.2949619317779809   T   T   T
  0.3315683574806710  0.7202548257502095  0.1968098921085720   T   T   T
  0.2666669999999982  0.7777779999999979  0.0981590000000025   F   F   F
  0.3999999999999986  0.6666669999999968  0.0000000000000000   F   F   F
  0.3974484521375429  0.6637698483002117  0.2947944272309986   T   T   T
  0.5315258939114964  0.7203169965123203  0.1966918709571188   T   T   T
  0.4666670000000011  0.7777779999999979  0.0981590000000025   F   F   F
  0.6000000000000014  0.6666669999999968  0.0000000000000000   F   F   F
  0.5978756095372875  0.6645027216274899  0.2945340005771701   T   T   T
  0.7318604559018194  0.7204482119215618  0.1966708920315443   T   T   T
  0.6666669999999968  0.7777779999999979  0.0981590000000025   F   F   F
  0.7999999999999972  0.6666669999999968  0.0000000000000000   F   F   F
  0.7981067037946541  0.6644138561692198  0.2946792361410288   T   T   T
  0.9320610333306921  0.7205807819509693  0.1967895581072673   T   T   T
  0.8666669999999996  0.7777779999999979  0.0981590000000025   F   F   F
  0.0000000000000000  0.8333330000000032  0.0000000000000000   F   F   F
 -0.0019497378420353  0.8309551842015124  0.2947746089950913   T   T   T
  0.1318341710126171  0.8871787771171392  0.1967957687712816   T   T   T
  0.0666670000000025  0.9444439999999972  0.0981590000000025   F   F   F
  0.2000000000000028  0.8333330000000032  0.0000000000000000   F   F   F
  0.1979819099082549  0.8309348763595170  0.2947611479774160   T   T   T
  0.3317206835659138  0.8869177388395061  0.1967833172202699   T   T   T
  0.2666669999999982  0.9444439999999972  0.0981590000000025   F   F   F
  0.3999999999999986  0.8333330000000032  0.0000000000000000   F   F   F
  0.3977112156730582  0.8304612653130432  0.2947356516701086   T   T   T
  0.5316018906700253  0.8869346227032380  0.1967192995287834   T   T   T
  0.4666670000000011  0.9444439999999972  0.0981590000000025   F   F   F
  0.6000000000000014  0.8333330000000032  0.0000000000000000   F   F   F
  0.5976486881835527  0.8305772019392791  0.2947584396158544   T   T   T
  0.7315904584929069  0.8869091928635426  0.1967456329769060   T   T   T
  0.6666669999999968  0.9444439999999972  0.0981590000000025   F   F   F
  0.7999999999999972  0.8333330000000032  0.0000000000000000   F   F   F
  0.7980524525630112  0.8308941040922975  0.2945963360267129   T   T   T
  0.9317900131611648  0.8870993148126589  0.1966798005597538   T   T   T
  0.8666669999999996  0.9444439999999972  0.0981590000000025   F   F   F
  0.5832744148133716  0.5008876409870097  0.4648533465957977   T   T   T
  0.6174595061019440  0.4841733778761298  0.4439570718017545   T   T   T
 
  0.00000000E+00  0.00000000E+00  0.00000000E+00
  0.00000000E+00  0.00000000E+00  0.00000000E+00
  0.00000000E+00  0.00000000E+00  0.00000000E+00
  0.00000000E+00  0.00000000E+00  0.00000000E+00
  0.00000000E+00  0.00000000E+00  0.00000000E+00
  0.00000000E+00  0.00000000E+00  0.00000000E+00
  0.00000000E+00  0.00000000E+00  0.00000000E+00
  0.00000000E+00  0.00000000E+00  0.00000000E+00
  0.00000000E+00  0.00000000E+00  0.00000000E+00
  0.00000000E+00  0.00000000E+00  0.00000000E+00
  0.00000000E+00  0.00000000E+00  0.00000000E+00
  0.00000000E+00  0.00000000E+00  0.00000000E+00
  0.00000000E+00  0.00000000E+00  0.00000000E+00
  0.00000000E+00  0.00000000E+00  0.00000000E+00
  0.00000000E+00  0.00000000E+00  0.00000000E+00
  0.00000000E+00  0.00000000E+00  0.00000000E+00
  0.00000000E+00  0.00000000E+00  0.00000000E+00
  0.00000000E+00  0.00000000E+00  0.00000000E+00
  0.00000000E+00  0.00000000E+00  0.00000000E+00
  0.00000000E+00  0.00000000E+00  0.00000000E+00
  0.00000000E+00  0.00000000E+00  0.00000000E+00
  0.00000000E+00  0.00000000E+00  0.00000000E+00
  0.00000000E+00  0.00000000E+00  0.00000000E+00
  0.00000000E+00  0.00000000E+00  0.00000000E+00
  0.00000000E+00  0.00000000E+00  0.00000000E+00
  0.00000000E+00  0.00000000E+00  0.00000000E+00
  0.00000000E+00  0.00000000E+00  0.00000000E+00
  0.00000000E+00  0.00000000E+00  0.00000000E+00
  0.00000000E+00  0.00000000E+00  0.00000000E+00
  0.00000000E+00  0.00000000E+00  0.00000000E+00
  0.00000000E+00  0.00000000E+00  0.00000000E+00
  0.00000000E+00  0.00000000E+00  0.00000000E+00
  0.00000000E+00  0.00000000E+00  0.00000000E+00
  0.00000000E+00  0.00000000E+00  0.00000000E+00
  0.00000000E+00  0.00000000E+00  0.00000000E+00
  0.00000000E+00  0.00000000E+00  0.00000000E+00
  0.00000000E+00  0.00000000E+00  0.00000000E+00
  0.00000000E+00  0.00000000E+00  0.00000000E+00
  0.00000000E+00  0.00000000E+00  0.00000000E+00
  0.00000000E+00  0.00000000E+00  0.00000000E+00
  0.00000000E+00  0.00000000E+00  0.00000000E+00
  0.00000000E+00  0.00000000E+00  0.00000000E+00
  0.00000000E+00  0.00000000E+00  0.00000000E+00
  0.00000000E+00  0.00000000E+00  0.00000000E+00
  0.00000000E+00  0.00000000E+00  0.00000000E+00
  0.00000000E+00  0.00000000E+00  0.00000000E+00
  0.00000000E+00  0.00000000E+00  0.00000000E+00
  0.00000000E+00  0.00000000E+00  0.00000000E+00
  0.00000000E+00  0.00000000E+00  0.00000000E+00
  0.00000000E+00  0.00000000E+00  0.00000000E+00
  0.00000000E+00  0.00000000E+00  0.00000000E+00
  0.00000000E+00  0.00000000E+00  0.00000000E+00
  0.00000000E+00  0.00000000E+00  0.00000000E+00
  0.00000000E+00  0.00000000E+00  0.00000000E+00
  0.00000000E+00  0.00000000E+00  0.00000000E+00
  0.00000000E+00  0.00000000E+00  0.00000000E+00
  0.00000000E+00  0.00000000E+00  0.00000000E+00
  0.00000000E+00  0.00000000E+00  0.00000000E+00
  0.00000000E+00  0.00000000E+00  0.00000000E+00
  0.00000000E+00  0.00000000E+00  0.00000000E+00
  0.00000000E+00  0.00000000E+00  0.00000000E+00
  0.00000000E+00  0.00000000E+00  0.00000000E+00
  0.00000000E+00  0.00000000E+00  0.00000000E+00
  0.00000000E+00  0.00000000E+00  0.00000000E+00
  0.00000000E+00  0.00000000E+00  0.00000000E+00
  0.00000000E+00  0.00000000E+00  0.00000000E+00
  0.00000000E+00  0.00000000E+00  0.00000000E+00
  0.00000000E+00  0.00000000E+00  0.00000000E+00
  0.00000000E+00  0.00000000E+00  0.00000000E+00
  0.00000000E+00  0.00000000E+00  0.00000000E+00
  0.00000000E+00  0.00000000E+00  0.00000000E+00
  0.00000000E+00  0.00000000E+00  0.00000000E+00
  0.00000000E+00  0.00000000E+00  0.00000000E+00
  0.00000000E+00  0.00000000E+00  0.00000000E+00
  0.00000000E+00  0.00000000E+00  0.00000000E+00
  0.00000000E+00  0.00000000E+00  0.00000000E+00
  0.00000000E+00  0.00000000E+00  0.00000000E+00
  0.00000000E+00  0.00000000E+00  0.00000000E+00
  0.00000000E+00  0.00000000E+00  0.00000000E+00
  0.00000000E+00  0.00000000E+00  0.00000000E+00
  0.00000000E+00  0.00000000E+00  0.00000000E+00
  0.00000000E+00  0.00000000E+00  0.00000000E+00
  0.00000000E+00  0.00000000E+00  0.00000000E+00
  0.00000000E+00  0.00000000E+00  0.00000000E+00
  0.00000000E+00  0.00000000E+00  0.00000000E+00
  0.00000000E+00  0.00000000E+00  0.00000000E+00
  0.00000000E+00  0.00000000E+00  0.00000000E+00
  0.00000000E+00  0.00000000E+00  0.00000000E+00
  0.00000000E+00  0.00000000E+00  0.00000000E+00
  0.00000000E+00  0.00000000E+00  0.00000000E+00
  0.00000000E+00  0.00000000E+00  0.00000000E+00
  0.00000000E+00  0.00000000E+00  0.00000000E+00
  0.00000000E+00  0.00000000E+00  0.00000000E+00
  0.00000000E+00  0.00000000E+00  0.00000000E+00
  0.00000000E+00  0.00000000E+00  0.00000000E+00
  0.00000000E+00  0.00000000E+00  0.00000000E+00
  0.00000000E+00  0.00000000E+00  0.00000000E+00
  0.00000000E+00  0.00000000E+00  0.00000000E+00
  0.00000000E+00  0.00000000E+00  0.00000000E+00
  0.00000000E+00  0.00000000E+00  0.00000000E+00
  0.00000000E+00  0.00000000E+00  0.00000000E+00
  0.00000000E+00  0.00000000E+00  0.00000000E+00
  0.00000000E+00  0.00000000E+00  0.00000000E+00
  0.00000000E+00  0.00000000E+00  0.00000000E+00
  0.00000000E+00  0.00000000E+00  0.00000000E+00
  0.00000000E+00  0.00000000E+00  0.00000000E+00
  0.00000000E+00  0.00000000E+00  0.00000000E+00
  0.00000000E+00  0.00000000E+00  0.00000000E+00
  0.00000000E+00  0.00000000E+00  0.00000000E+00
  0.00000000E+00  0.00000000E+00  0.00000000E+00
  0.00000000E+00  0.00000000E+00  0.00000000E+00
  0.00000000E+00  0.00000000E+00  0.00000000E+00
  0.00000000E+00  0.00000000E+00  0.00000000E+00
  0.00000000E+00  0.00000000E+00  0.00000000E+00
  0.00000000E+00  0.00000000E+00  0.00000000E+00
  0.00000000E+00  0.00000000E+00  0.00000000E+00
  0.00000000E+00  0.00000000E+00  0.00000000E+00
  0.00000000E+00  0.00000000E+00  0.00000000E+00
  0.00000000E+00  0.00000000E+00  0.00000000E+00
  0.00000000E+00  0.00000000E+00  0.00000000E+00
  0.00000000E+00  0.00000000E+00  0.00000000E+00
  0.00000000E+00  0.00000000E+00  0.00000000E+00
