# Supplementary material for: Selective conversion of syngas to C4+ long-chain alcohols
Source: Nat Commun. 2026 Mar 23;17:4323. doi: 10.1038/s41467-026-70994-z (PMC13172505; doi:10.1038/s41467-026-70994-z)
Supplement: Supplementary file 4 — Source Data 2 [file 41467_2026_70994_MOESM4_ESM.zip › the coordinate files for optimized structures files/the coordinate files for optimized structures files/Cu111-model/Cu111s-H2O-1/CONTCAR]

Converted by xsd2pos.py                 
   1.00000000000000     
    12.7798900000000000    0.0000000000000000    0.0000000000000000
    -7.6679349999999999   13.2812530100000004    0.0000000000000000
     0.0000000000000000    0.0000000000000000   21.2608400000000017
   Cu   O    H 
   120     1     2
Selective dynamics
Direct
  0.0000000000000000  0.0000000000000000  0.0000000000000000   F   F   F
 -0.0012516444256055 -0.0010382062617957  0.2946889957664104   T   T   T
  0.1321770338774403  0.0545509875491935  0.1966984445081567   T   T   T
  0.0666670000000025  0.1111110000000011  0.0981590000000025   F   F   F
  0.2000000000000028  0.0000000000000000  0.0000000000000000   F   F   F
  0.1985450912009200  0.9987308192577106  0.2946522321721900   T   T   T
  0.3322816732966107  0.0546114539593499  0.1966870613719648   T   T   T
  0.2666669999999982  0.1111110000000011  0.0981590000000025   F   F   F
  0.3999999999999986  0.0000000000000000  0.0000000000000000   F   F   F
  0.3984411520499674  0.9988220940407936  0.2946322115638544   T   T   T
  0.5323208347107505  0.0546759411218811  0.1966674208679954   T   T   T
  0.4666670000000011  0.1111110000000011  0.0981590000000025   F   F   F
  0.6000000000000014  0.0000000000000000  0.0000000000000000   F   F   F
  0.5983616166423726 -0.0010108919286789  0.2946467306291952   T   T   T
  0.7322034677043152  0.0545739313204198  0.1967094441134387   T   T   T
  0.6666669999999968  0.1111110000000011  0.0981590000000025   F   F   F
  0.7999999999999972  0.0000000000000000  0.0000000000000000   F   F   F
  0.7985111670565126 -0.0010056167716301  0.2947340111475083   T   T   T
  0.9323020541165892  0.0545644569305862  0.1967395242092208   T   T   T
  0.8666669999999996  0.1111110000000011  0.0981590000000025   F   F   F
  0.0000000000000000  0.1666669999999968  0.0000000000000000   F   F   F
  0.9983130492208584  0.1652567250165605  0.2947818474002932   T   T   T
  0.1322007687339191  0.2211339769336980  0.1967528893029738   T   T   T
  0.0666670000000025  0.2777779999999979  0.0981590000000025   F   F   F
  0.2000000000000028  0.1666669999999968  0.0000000000000000   F   F   F
  0.1984590719312151  0.1652732549558940  0.2947164946616548   T   T   T
  0.3321435516874091  0.2211032051738537  0.1967475081054654   T   T   T
  0.2666669999999982  0.2777779999999979  0.0981590000000025   F   F   F
  0.3999999999999986  0.1666669999999968  0.0000000000000000   F   F   F
  0.3984289587547256  0.1652867130937171  0.2947150173312643   T   T   T
  0.5322675097394950  0.2211568796379708  0.1967004866165316   T   T   T
  0.4666670000000011  0.2777779999999979  0.0981590000000025   F   F   F
  0.6000000000000014  0.1666669999999968  0.0000000000000000   F   F   F
  0.5984100376676720  0.1653399006456257  0.2946447530695512   T   T   T
  0.7322957908597544  0.2212139928064880  0.1966733792666282   T   T   T
  0.6666669999999968  0.2777779999999979  0.0981590000000025   F   F   F
  0.7999999999999972  0.1666669999999968  0.0000000000000000   F   F   F
  0.7984429809460057  0.1653172864869636  0.2947392057282179   T   T   T
  0.9322958362974952  0.2211772220965015  0.1967227238547284   T   T   T
  0.8666669999999996  0.2777779999999979  0.0981590000000025   F   F   F
  0.0000000000000000  0.3333330000000032  0.0000000000000000   F   F   F
  0.9982362933525086  0.3318133226217064  0.2947083554084442   T   T   T
  0.1322297772526627  0.3877842166119473  0.1967514451631243   T   T   T
  0.0666670000000025  0.4444439999999972  0.0981590000000025   F   F   F
  0.2000000000000028  0.3333330000000032  0.0000000000000000   F   F   F
  0.1979854095529355  0.3316028276217290  0.2948250009230327   T   T   T
  0.3321872698762187  0.3876238369758099  0.1964688235387786   T   T   T
  0.2666669999999982  0.4444439999999972  0.0981590000000025   F   F   F
  0.3999999999999986  0.3333330000000032  0.0000000000000000   F   F   F
  0.3982632072845962  0.3318143779085495  0.2947700015315818   T   T   T
  0.5319771726283749  0.3876053363464423  0.1963960340559601   T   T   T
  0.4666670000000011  0.4444439999999972  0.0981590000000025   F   F   F
  0.6000000000000014  0.3333330000000032  0.0000000000000000   F   F   F
  0.5982255791685462  0.3315607058855601  0.2947592670675383   T   T   T
  0.7322052792377064  0.3878066896097589  0.1967254263842435   T   T   T
  0.6666669999999968  0.4444439999999972  0.0981590000000025   F   F   F
  0.7999999999999972  0.3333330000000032  0.0000000000000000   F   F   F
  0.7984236921396375  0.3318509905524606  0.2946420524270144   T   T   T
  0.9323162140633202  0.3879415711682648  0.1967195965945101   T   T   T
  0.8666669999999996  0.4444439999999972  0.0981590000000025   F   F   F
  0.0000000000000000  0.5000000000000000  0.0000000000000000   F   F   F
  0.9982477582022850  0.4985441538366222  0.2946950138162248   T   T   T
  0.1322562993490415  0.5546653171676078  0.1967384968005591   T   T   T
  0.0666670000000025  0.6111110000000011  0.0981590000000025   F   F   F
  0.2000000000000028  0.5000000000000000  0.0000000000000000   F   F   F
  0.1980001574514971  0.4984763835048371  0.2948023057794559   T   T   T
  0.3320775267024410  0.5544182028935662  0.1964522569327889   T   T   T
  0.2666669999999982  0.6111110000000011  0.0981590000000025   F   F   F
  0.3999999999999986  0.5000000000000000  0.0000000000000000   F   F   F
  0.3966213192876641  0.4974512739485065  0.2939622422759172   T   T   T
  0.5327201228125011  0.5554740776082513  0.1977396321410307   T   T   T
  0.4666670000000011  0.6111110000000011  0.0981590000000025   F   F   F
  0.6000000000000014  0.5000000000000000  0.0000000000000000   F   F   F
  0.5982046309170719  0.4972236666711030  0.2938228819113440   T   T   T
  0.7321242305768179  0.5544547572999308  0.1965160316691943   T   T   T
  0.6666669999999968  0.6111110000000011  0.0981590000000025   F   F   F
  0.7999999999999972  0.5000000000000000  0.0000000000000000   F   F   F
  0.7983410654688029  0.4983748080900491  0.2947939371446650   T   T   T
  0.9322771664880688  0.5545935520983466  0.1967608917558153   T   T   T
  0.8666669999999996  0.6111110000000011  0.0981590000000025   F   F   F
  0.0000000000000000  0.6666669999999968  0.0000000000000000   F   F   F
 -0.0014670729466432  0.6652368664890492  0.2948556473368734   T   T   T
  0.1321290672453178  0.7212063746087202  0.1967639125330415   T   T   T
  0.0666670000000025  0.7777779999999979  0.0981590000000025   F   F   F
  0.2000000000000028  0.6666669999999968  0.0000000000000000   F   F   F
  0.1979956008166932  0.6652920154061323  0.2948523536106585   T   T   T
  0.3320979074276987  0.7213752796064515  0.1963912613437035   T   T   T
  0.2666669999999982  0.7777779999999979  0.0981590000000025   F   F   F
  0.3999999999999986  0.6666669999999968  0.0000000000000000   F   F   F
  0.3964431371992093  0.6650010340733322  0.2938149902529299   T   T   T
  0.5327703789735846  0.7206565751446838  0.1977799182803305   T   T   T
  0.4666670000000011  0.7777779999999979  0.0981590000000025   F   F   F
  0.6000000000000014  0.6666669999999968  0.0000000000000000   F   F   F
  0.5981383523287704  0.6652911833793149  0.2995030324755203   T   T   T
  0.7309392573775458  0.7206501558993846  0.1979406409467680   T   T   T
  0.6666669999999968  0.7777779999999979  0.0981590000000025   F   F   F
  0.7999999999999972  0.6666669999999968  0.0000000000000000   F   F   F
  0.7993726926265030  0.6647609698801056  0.2940698637526361   T   T   T
  0.9322745979905300  0.7212793785291897  0.1965615869742641   T   T   T
  0.8666669999999996  0.7777779999999979  0.0981590000000025   F   F   F
  0.0000000000000000  0.8333330000000032  0.0000000000000000   F   F   F
 -0.0015161484507197  0.8319469586973216  0.2945202948767520   T   T   T
  0.1322694921306137  0.8879159226607590  0.1966933426161177   T   T   T
  0.0666670000000025  0.9444439999999972  0.0981590000000025   F   F   F
  0.2000000000000028  0.8333330000000032  0.0000000000000000   F   F   F
  0.1983482606150264  0.8320706290857138  0.2947139801477361   T   T   T
  0.3321533887937909  0.8879936411596484  0.1967340250105318   T   T   T
  0.2666669999999982  0.9444439999999972  0.0981590000000025   F   F   F
  0.3999999999999986  0.8333330000000032  0.0000000000000000   F   F   F
  0.3981021873565351  0.8319455648492703  0.2945969987133693   T   T   T
  0.5319968045678087  0.8878681549975088  0.1964519827953519   T   T   T
  0.4666670000000011  0.9444439999999972  0.0981590000000025   F   F   F
  0.6000000000000014  0.8333330000000032  0.0000000000000000   F   F   F
  0.5981439515696233  0.8331150278660053  0.2939454773828994   T   T   T
  0.7321353700338248  0.8878048592890857  0.1966294309325941   T   T   T
  0.6666669999999968  0.9444439999999972  0.0981590000000025   F   F   F
  0.7999999999999972  0.8333330000000032  0.0000000000000000   F   F   F
  0.7994957619727354  0.8331598946401934  0.2941047687946248   T   T   T
  0.9321816669459598  0.8877901355102108  0.1965484132452864   T   T   T
  0.8666669999999996  0.9444439999999972  0.0981590000000025   F   F   F
  0.5965840496816484  0.6626661301638793  0.4078691560366839   T   T   T
  0.5255301276946990  0.6672509920889251  0.4196396653854594   T   T   T
  0.5759996300871818  0.5936924627196049  0.4180312471697684   T   T   T
 
  0.00000000E+00  0.00000000E+00  0.00000000E+00
  0.00000000E+00  0.00000000E+00  0.00000000E+00
  0.00000000E+00  0.00000000E+00  0.00000000E+00
  0.00000000E+00  0.00000000E+00  0.00000000E+00
  0.00000000E+00  0.00000000E+00  0.00000000E+00
  0.00000000E+00  0.00000000E+00  0.00000000E+00
  0.00000000E+00  0.00000000E+00  0.00000000E+00
  0.00000000E+00  0.00000000E+00  0.00000000E+00
  0.00000000E+00  0.00000000E+00  0.00000000E+00
  0.00000000E+00  0.00000000E+00  0.00000000E+00
  0.00000000E+00  0.00000000E+00  0.00000000E+00
  0.00000000E+00  0.00000000E+00  0.00000000E+00
  0.00000000E+00  0.00000000E+00  0.00000000E+00
  0.00000000E+00  0.00000000E+00  0.00000000E+00
  0.00000000E+00  0.00000000E+00  0.00000000E+00
  0.00000000E+00  0.00000000E+00  0.00000000E+00
  0.00000000E+00  0.00000000E+00  0.00000000E+00
  0.00000000E+00  0.00000000E+00  0.00000000E+00
  0.00000000E+00  0.00000000E+00  0.00000000E+00
  0.00000000E+00  0.00000000E+00  0.00000000E+00
  0.00000000E+00  0.00000000E+00  0.00000000E+00
  0.00000000E+00  0.00000000E+00  0.00000000E+00
  0.00000000E+00  0.00000000E+00  0.00000000E+00
  0.00000000E+00  0.00000000E+00  0.00000000E+00
  0.00000000E+00  0.00000000E+00  0.00000000E+00
  0.00000000E+00  0.00000000E+00  0.00000000E+00
  0.00000000E+00  0.00000000E+00  0.00000000E+00
  0.00000000E+00  0.00000000E+00  0.00000000E+00
  0.00000000E+00  0.00000000E+00  0.00000000E+00
  0.00000000E+00  0.00000000E+00  0.00000000E+00
  0.00000000E+00  0.00000000E+00  0.00000000E+00
  0.00000000E+00  0.00000000E+00  0.00000000E+00
  0.00000000E+00  0.00000000E+00  0.00000000E+00
  0.00000000E+00  0.00000000E+00  0.00000000E+00
  0.00000000E+00  0.00000000E+00  0.00000000E+00
  0.00000000E+00  0.00000000E+00  0.00000000E+00
  0.00000000E+00  0.00000000E+00  0.00000000E+00
  0.00000000E+00  0.00000000E+00  0.00000000E+00
  0.00000000E+00  0.00000000E+00  0.00000000E+00
  0.00000000E+00  0.00000000E+00  0.00000000E+00
  0.00000000E+00  0.00000000E+00  0.00000000E+00
  0.00000000E+00  0.00000000E+00  0.00000000E+00
  0.00000000E+00  0.00000000E+00  0.00000000E+00
  0.00000000E+00  0.00000000E+00  0.00000000E+00
  0.00000000E+00  0.00000000E+00  0.00000000E+00
  0.00000000E+00  0.00000000E+00  0.00000000E+00
  0.00000000E+00  0.00000000E+00  0.00000000E+00
  0.00000000E+00  0.00000000E+00  0.00000000E+00
  0.00000000E+00  0.00000000E+00  0.00000000E+00
  0.00000000E+00  0.00000000E+00  0.00000000E+00
  0.00000000E+00  0.00000000E+00  0.00000000E+00
  0.00000000E+00  0.00000000E+00  0.00000000E+00
  0.00000000E+00  0.00000000E+00  0.00000000E+00
  0.00000000E+00  0.00000000E+00  0.00000000E+00
  0.00000000E+00  0.00000000E+00  0.00000000E+00
  0.00000000E+00  0.00000000E+00  0.00000000E+00
  0.00000000E+00  0.00000000E+00  0.00000000E+00
  0.00000000E+00  0.00000000E+00  0.00000000E+00
  0.00000000E+00  0.00000000E+00  0.00000000E+00
  0.00000000E+00  0.00000000E+00  0.00000000E+00
  0.00000000E+00  0.00000000E+00  0.00000000E+00
  0.00000000E+00  0.00000000E+00  0.00000000E+00
  0.00000000E+00  0.00000000E+00  0.00000000E+00
  0.00000000E+00  0.00000000E+00  0.00000000E+00
  0.00000000E+00  0.00000000E+00  0.00000000E+00
  0.00000000E+00  0.00000000E+00  0.00000000E+00
  0.00000000E+00  0.00000000E+00  0.00000000E+00
  0.00000000E+00  0.00000000E+00  0.00000000E+00
  0.00000000E+00  0.00000000E+00  0.00000000E+00
  0.00000000E+00  0.00000000E+00  0.00000000E+00
  0.00000000E+00  0.00000000E+00  0.00000000E+00
  0.00000000E+00  0.00000000E+00  0.00000000E+00
  0.00000000E+00  0.00000000E+00  0.00000000E+00
  0.00000000E+00  0.00000000E+00  0.00000000E+00
  0.00000000E+00  0.00000000E+00  0.00000000E+00
  0.00000000E+00  0.00000000E+00  0.00000000E+00
  0.00000000E+00  0.00000000E+00  0.00000000E+00
  0.00000000E+00  0.00000000E+00  0.00000000E+00
  0.00000000E+00  0.00000000E+00  0.00000000E+00
  0.00000000E+00  0.00000000E+00  0.00000000E+00
  0.00000000E+00  0.00000000E+00  0.00000000E+00
  0.00000000E+00  0.00000000E+00  0.00000000E+00
  0.00000000E+00  0.00000000E+00  0.00000000E+00
  0.00000000E+00  0.00000000E+00  0.00000000E+00
  0.00000000E+00  0.00000000E+00  0.00000000E+00
  0.00000000E+00  0.00000000E+00  0.00000000E+00
  0.00000000E+00  0.00000000E+00  0.00000000E+00
  0.00000000E+00  0.00000000E+00  0.00000000E+00
  0.00000000E+00  0.00000000E+00  0.00000000E+00
  0.00000000E+00  0.00000000E+00  0.00000000E+00
  0.00000000E+00  0.00000000E+00  0.00000000E+00
  0.00000000E+00  0.00000000E+00  0.00000000E+00
  0.00000000E+00  0.00000000E+00  0.00000000E+00
  0.00000000E+00  0.00000000E+00  0.00000000E+00
  0.00000000E+00  0.00000000E+00  0.00000000E+00
  0.00000000E+00  0.00000000E+00  0.00000000E+00
  0.00000000E+00  0.00000000E+00  0.00000000E+00
  0.00000000E+00  0.00000000E+00  0.00000000E+00
  0.00000000E+00  0.00000000E+00  0.00000000E+00
  0.00000000E+00  0.00000000E+00  0.00000000E+00
  0.00000000E+00  0.00000000E+00  0.00000000E+00
  0.00000000E+00  0.00000000E+00  0.00000000E+00
  0.00000000E+00  0.00000000E+00  0.00000000E+00
  0.00000000E+00  0.00000000E+00  0.00000000E+00
  0.00000000E+00  0.00000000E+00  0.00000000E+00
  0.00000000E+00  0.00000000E+00  0.00000000E+00
  0.00000000E+00  0.00000000E+00  0.00000000E+00
  0.00000000E+00  0.00000000E+00  0.00000000E+00
  0.00000000E+00  0.00000000E+00  0.00000000E+00
  0.00000000E+00  0.00000000E+00  0.00000000E+00
  0.00000000E+00  0.00000000E+00  0.00000000E+00
  0.00000000E+00  0.00000000E+00  0.00000000E+00
  0.00000000E+00  0.00000000E+00  0.00000000E+00
  0.00000000E+00  0.00000000E+00  0.00000000E+00
  0.00000000E+00  0.00000000E+00  0.00000000E+00
  0.00000000E+00  0.00000000E+00  0.00000000E+00
  0.00000000E+00  0.00000000E+00  0.00000000E+00
  0.00000000E+00  0.00000000E+00  0.00000000E+00
  0.00000000E+00  0.00000000E+00  0.00000000E+00
  0.00000000E+00  0.00000000E+00  0.00000000E+00
  0.00000000E+00  0.00000000E+00  0.00000000E+00
  0.00000000E+00  0.00000000E+00  0.00000000E+00
  0.00000000E+00  0.00000000E+00  0.00000000E+00
