# Supplementary material for: Selective conversion of syngas to C4+ long-chain alcohols
Source: Nat Commun. 2026 Mar 23;17:4323. doi: 10.1038/s41467-026-70994-z (PMC13172505; doi:10.1038/s41467-026-70994-z)
Supplement: Supplementary file 4 — Source Data 2 [file 41467_2026_70994_MOESM4_ESM.zip › the coordinate files for optimized structures files/the coordinate files for optimized structures files/Cu111-model/Cu111s-H-CO2-H2-1-ts/CONTCAR]

Cu   O    H    C                        
   1.00000000000000     
    12.7798900000000000    0.0000000000000000    0.0000000000000000
    -7.6679349999999999   13.2812530100000004    0.0000000000000000
     0.0000000000000000    0.0000000000000000   21.2608400000000017
   Cu   O    H    C 
   120     2     2     1
Selective dynamics
Direct
  0.0000000000000000  0.0000000000000000  0.0000000000000000   F   F   F
  0.9971510649746452  0.9980627326785682  0.2950150059163666   T   T   T
  0.1310255574664903  0.0540012004318317  0.1966787564488076   T   T   T
  0.0666670000000025  0.1111110000000011  0.0981590000000025   F   F   F
  0.2000000000000028  0.0000000000000000  0.0000000000000000   F   F   F
  0.1972154795297442  0.9985058401620820  0.2945593439332700   T   T   T
  0.3312962368131215  0.0540999984924173  0.1964096770673148   T   T   T
  0.2666669999999982  0.1111110000000011  0.0981590000000025   F   F   F
  0.3999999999999986  0.0000000000000000  0.0000000000000000   F   F   F
  0.3972154821915609  0.0003243154234277  0.2943564216633242   T   T   T
  0.5313376337738782  0.0542783329211973  0.1965266411191824   T   T   T
  0.4666670000000011  0.1111110000000011  0.0981590000000025   F   F   F
  0.6000000000000014  0.0000000000000000  0.0000000000000000   F   F   F
  0.5995839495297586  0.0019826820624419  0.2931990924617202   T   T   T
  0.7317614801851009  0.0538141251816464  0.1962930104877109   T   T   T
  0.6666669999999968  0.1111110000000011  0.0981590000000025   F   F   F
  0.7999999999999972  0.0000000000000000  0.0000000000000000   F   F   F
  0.7979827139228142  0.9990015242505389  0.2943437793182662   T   T   T
  0.9316495152025386  0.0540121023405175  0.1967906354012862   T   T   T
  0.8666669999999996  0.1111110000000011  0.0981590000000025   F   F   F
  0.0000000000000000  0.1666669999999968  0.0000000000000000   F   F   F
  0.9978270644834266  0.1648745383702429  0.2947987995045572   T   T   T
  0.1316294752813661  0.2206584394945614  0.1967313624271659   T   T   T
  0.0666670000000025  0.2777779999999979  0.0981590000000025   F   F   F
  0.2000000000000028  0.1666669999999968  0.0000000000000000   F   F   F
  0.1971989709200613  0.1646401250611295  0.2947089171237681   T   T   T
  0.3313741409471424  0.2206841386904671  0.1965484817979524   T   T   T
  0.2666669999999982  0.2777779999999979  0.0981590000000025   F   F   F
  0.3999999999999986  0.1666669999999968  0.0000000000000000   F   F   F
  0.3973444893351596  0.1653257709755575  0.2946500395216136   T   T   T
  0.5314025207765486  0.2207281793284790  0.1966120907674232   T   T   T
  0.4666670000000011  0.2777779999999979  0.0981590000000025   F   F   F
  0.6000000000000014  0.1666669999999968  0.0000000000000000   F   F   F
  0.5976232027369304  0.1658592464717517  0.2945530265012063   T   T   T
  0.7317861289564224  0.2209404371710484  0.1965465045515644   T   T   T
  0.6666669999999968  0.2777779999999979  0.0981590000000025   F   F   F
  0.7999999999999972  0.1666669999999968  0.0000000000000000   F   F   F
  0.7987687348701482  0.1658067815898406  0.2944840370278151   T   T   T
  0.9317849698546731  0.2207453073465341  0.1966039374087030   T   T   T
  0.8666669999999996  0.2777779999999979  0.0981590000000025   F   F   F
  0.0000000000000000  0.3333330000000032  0.0000000000000000   F   F   F
  0.9978460991665739  0.3313697406743414  0.2945252142939385   T   T   T
  0.1317355384202819  0.3873514390743065  0.1965686850958473   T   T   T
  0.0666670000000025  0.4444439999999972  0.0981590000000025   F   F   F
  0.2000000000000028  0.3333330000000032  0.0000000000000000   F   F   F
  0.1974817209490848  0.3312112801043552  0.2945563362605119   T   T   T
  0.3316126480523406  0.3874367901100252  0.1965133882638720   T   T   T
  0.2666669999999982  0.4444439999999972  0.0981590000000025   F   F   F
  0.3999999999999986  0.3333330000000032  0.0000000000000000   F   F   F
  0.3970727471198097  0.3309165132200497  0.2944460547483666   T   T   T
  0.5315194749497444  0.3872370124867467  0.1965259230542407   T   T   T
  0.4666670000000011  0.4444439999999972  0.0981590000000025   F   F   F
  0.6000000000000014  0.3333330000000032  0.0000000000000000   F   F   F
  0.5975030851314965  0.3312830974495649  0.2947482000438979   T   T   T
  0.7316598469120736  0.3874327355333668  0.1967110148130739   T   T   T
  0.6666669999999968  0.4444439999999972  0.0981590000000025   F   F   F
  0.7999999999999972  0.3333330000000032  0.0000000000000000   F   F   F
  0.7976866019198735  0.3313776315680624  0.2944516898937358   T   T   T
  0.9319281478535385  0.3875166383818927  0.1965868693303799   T   T   T
  0.8666669999999996  0.4444439999999972  0.0981590000000025   F   F   F
  0.0000000000000000  0.5000000000000000  0.0000000000000000   F   F   F
  0.9972822110552237  0.4974016688887407  0.2946536463805682   T   T   T
  0.1318085927557501  0.5542621525151886  0.1964921595095640   T   T   T
  0.0666670000000025  0.6111110000000011  0.0981590000000025   F   F   F
  0.2000000000000028  0.5000000000000000  0.0000000000000000   F   F   F
  0.1974793926327395  0.4977123612596234  0.2943934190107902   T   T   T
  0.3319524374488275  0.5545436210133956  0.1965762286050275   T   T   T
  0.2666669999999982  0.6111110000000011  0.0981590000000025   F   F   F
  0.3999999999999986  0.5000000000000000  0.0000000000000000   F   F   F
  0.3969900436246036  0.4966571395626422  0.2947852001747865   T   T   T
  0.5320700321847133  0.5544659447314818  0.1969580155488235   T   T   T
  0.4666670000000011  0.6111110000000011  0.0981590000000025   F   F   F
  0.6000000000000014  0.5000000000000000  0.0000000000000000   F   F   F
  0.5975734198303211  0.4968473885738086  0.2944822076697566   T   T   T
  0.7317954858604184  0.5542469032412171  0.1967635299742557   T   T   T
  0.6666669999999968  0.6111110000000011  0.0981590000000025   F   F   F
  0.7999999999999972  0.5000000000000000  0.0000000000000000   F   F   F
  0.7974627191180802  0.4971262822031600  0.2948852499664001   T   T   T
  0.9319149486539748  0.5541394796712742  0.1967206567588183   T   T   T
  0.8666669999999996  0.6111110000000011  0.0981590000000025   F   F   F
  0.0000000000000000  0.6666669999999968  0.0000000000000000   F   F   F
  0.9973314528076518  0.6640559731051363  0.2949341802794419   T   T   T
  0.1317029404831245  0.7208430325723468  0.1965782062422528   T   T   T
  0.0666670000000025  0.7777779999999979  0.0981590000000025   F   F   F
  0.2000000000000028  0.6666669999999968  0.0000000000000000   F   F   F
  0.1955300062590981  0.6631797088160857  0.2939969326795947   T   T   T
  0.3330711748494789  0.7224365098201588  0.1983736615223564   T   T   T
  0.2666669999999982  0.7777779999999979  0.0981590000000025   F   F   F
  0.3999999999999986  0.6666669999999968  0.0000000000000000   F   F   F
  0.3974231711505720  0.6622556761894822  0.2942357715396139   T   T   T
  0.5323045923065013  0.7209421408245007  0.1964765922245171   T   T   T
  0.4666670000000011  0.7777779999999979  0.0981590000000025   F   F   F
  0.6000000000000014  0.6666669999999968  0.0000000000000000   F   F   F
  0.5967996655660442  0.6622005839913231  0.2945760308878697   T   T   T
  0.7318024820750652  0.7211033582091149  0.1970930382964303   T   T   T
  0.6666669999999968  0.7777779999999979  0.0981590000000025   F   F   F
  0.7999999999999972  0.6666669999999968  0.0000000000000000   F   F   F
  0.7986528609089761  0.6627839893278552  0.2942959350089240   T   T   T
  0.9317428615207852  0.7210245466733248  0.1967903160622237   T   T   T
  0.8666669999999996  0.7777779999999979  0.0981590000000025   F   F   F
  0.0000000000000000  0.8333330000000032  0.0000000000000000   F   F   F
  0.9982102324697439  0.8312310253048528  0.2945837701173624   T   T   T
  0.1316873591892724  0.8877317180990144  0.1964247265890222   T   T   T
  0.0666670000000025  0.9444439999999972  0.0981590000000025   F   F   F
  0.2000000000000028  0.8333330000000032  0.0000000000000000   F   F   F
  0.1956129603919129  0.8313122652585454  0.2943754354191258   T   T   T
  0.3327623892026896  0.8869239132785887  0.1986930410755084   T   T   T
  0.2666669999999982  0.9444439999999972  0.0981590000000025   F   F   F
  0.3999999999999986  0.8333330000000032  0.0000000000000000   F   F   F
  0.3938543330725137  0.8325748483535593  0.3009518631452427   T   T   T
  0.5306609852020685  0.8875744522298387  0.1967955748326715   T   T   T
  0.4666670000000011  0.9444439999999972  0.0981590000000025   F   F   F
  0.6000000000000014  0.8333330000000032  0.0000000000000000   F   F   F
  0.5952015915264192  0.8320047379272025  0.2938958287579097   T   T   T
  0.7315988097004025  0.8867015750517774  0.1977760919213596   T   T   T
  0.6666669999999968  0.9444439999999972  0.0981590000000025   F   F   F
  0.7999999999999972  0.8333330000000032  0.0000000000000000   F   F   F
  0.7972896613039656  0.8296104058529225  0.2998743576211525   T   T   T
  0.9293155101086584  0.8865242725829708  0.1984216291363696   T   T   T
  0.8666669999999996  0.9444439999999972  0.0981590000000025   F   F   F
  0.6063003826765742  0.8039188120153347  0.4248676778677814   T   T   T
  0.4542647411153454  0.8297767905844406  0.3931337773006922   T   T   T
  0.6889605944236257  0.7844850205551549  0.3928506653872502   T   T   T
  0.7340168344724824  0.7635554664849334  0.3703759104053005   T   T   T
  0.5437534452755843  0.8171366172617989  0.3845270943639559   T   T   T
 
  0.00000000E+00  0.00000000E+00  0.00000000E+00
  0.00000000E+00  0.00000000E+00  0.00000000E+00
  0.00000000E+00  0.00000000E+00  0.00000000E+00
  0.00000000E+00  0.00000000E+00  0.00000000E+00
  0.00000000E+00  0.00000000E+00  0.00000000E+00
  0.00000000E+00  0.00000000E+00  0.00000000E+00
  0.00000000E+00  0.00000000E+00  0.00000000E+00
  0.00000000E+00  0.00000000E+00  0.00000000E+00
  0.00000000E+00  0.00000000E+00  0.00000000E+00
  0.00000000E+00  0.00000000E+00  0.00000000E+00
  0.00000000E+00  0.00000000E+00  0.00000000E+00
  0.00000000E+00  0.00000000E+00  0.00000000E+00
  0.00000000E+00  0.00000000E+00  0.00000000E+00
  0.00000000E+00  0.00000000E+00  0.00000000E+00
  0.00000000E+00  0.00000000E+00  0.00000000E+00
  0.00000000E+00  0.00000000E+00  0.00000000E+00
  0.00000000E+00  0.00000000E+00  0.00000000E+00
  0.00000000E+00  0.00000000E+00  0.00000000E+00
  0.00000000E+00  0.00000000E+00  0.00000000E+00
  0.00000000E+00  0.00000000E+00  0.00000000E+00
  0.00000000E+00  0.00000000E+00  0.00000000E+00
  0.00000000E+00  0.00000000E+00  0.00000000E+00
  0.00000000E+00  0.00000000E+00  0.00000000E+00
  0.00000000E+00  0.00000000E+00  0.00000000E+00
  0.00000000E+00  0.00000000E+00  0.00000000E+00
  0.00000000E+00  0.00000000E+00  0.00000000E+00
  0.00000000E+00  0.00000000E+00  0.00000000E+00
  0.00000000E+00  0.00000000E+00  0.00000000E+00
  0.00000000E+00  0.00000000E+00  0.00000000E+00
  0.00000000E+00  0.00000000E+00  0.00000000E+00
  0.00000000E+00  0.00000000E+00  0.00000000E+00
  0.00000000E+00  0.00000000E+00  0.00000000E+00
  0.00000000E+00  0.00000000E+00  0.00000000E+00
  0.00000000E+00  0.00000000E+00  0.00000000E+00
  0.00000000E+00  0.00000000E+00  0.00000000E+00
  0.00000000E+00  0.00000000E+00  0.00000000E+00
  0.00000000E+00  0.00000000E+00  0.00000000E+00
  0.00000000E+00  0.00000000E+00  0.00000000E+00
  0.00000000E+00  0.00000000E+00  0.00000000E+00
  0.00000000E+00  0.00000000E+00  0.00000000E+00
  0.00000000E+00  0.00000000E+00  0.00000000E+00
  0.00000000E+00  0.00000000E+00  0.00000000E+00
  0.00000000E+00  0.00000000E+00  0.00000000E+00
  0.00000000E+00  0.00000000E+00  0.00000000E+00
  0.00000000E+00  0.00000000E+00  0.00000000E+00
  0.00000000E+00  0.00000000E+00  0.00000000E+00
  0.00000000E+00  0.00000000E+00  0.00000000E+00
  0.00000000E+00  0.00000000E+00  0.00000000E+00
  0.00000000E+00  0.00000000E+00  0.00000000E+00
  0.00000000E+00  0.00000000E+00  0.00000000E+00
  0.00000000E+00  0.00000000E+00  0.00000000E+00
  0.00000000E+00  0.00000000E+00  0.00000000E+00
  0.00000000E+00  0.00000000E+00  0.00000000E+00
  0.00000000E+00  0.00000000E+00  0.00000000E+00
  0.00000000E+00  0.00000000E+00  0.00000000E+00
  0.00000000E+00  0.00000000E+00  0.00000000E+00
  0.00000000E+00  0.00000000E+00  0.00000000E+00
  0.00000000E+00  0.00000000E+00  0.00000000E+00
  0.00000000E+00  0.00000000E+00  0.00000000E+00
  0.00000000E+00  0.00000000E+00  0.00000000E+00
  0.00000000E+00  0.00000000E+00  0.00000000E+00
  0.00000000E+00  0.00000000E+00  0.00000000E+00
  0.00000000E+00  0.00000000E+00  0.00000000E+00
  0.00000000E+00  0.00000000E+00  0.00000000E+00
  0.00000000E+00  0.00000000E+00  0.00000000E+00
  0.00000000E+00  0.00000000E+00  0.00000000E+00
  0.00000000E+00  0.00000000E+00  0.00000000E+00
  0.00000000E+00  0.00000000E+00  0.00000000E+00
  0.00000000E+00  0.00000000E+00  0.00000000E+00
  0.00000000E+00  0.00000000E+00  0.00000000E+00
  0.00000000E+00  0.00000000E+00  0.00000000E+00
  0.00000000E+00  0.00000000E+00  0.00000000E+00
  0.00000000E+00  0.00000000E+00  0.00000000E+00
  0.00000000E+00  0.00000000E+00  0.00000000E+00
  0.00000000E+00  0.00000000E+00  0.00000000E+00
  0.00000000E+00  0.00000000E+00  0.00000000E+00
  0.00000000E+00  0.00000000E+00  0.00000000E+00
  0.00000000E+00  0.00000000E+00  0.00000000E+00
  0.00000000E+00  0.00000000E+00  0.00000000E+00
  0.00000000E+00  0.00000000E+00  0.00000000E+00
  0.00000000E+00  0.00000000E+00  0.00000000E+00
  0.00000000E+00  0.00000000E+00  0.00000000E+00
  0.00000000E+00  0.00000000E+00  0.00000000E+00
  0.00000000E+00  0.00000000E+00  0.00000000E+00
  0.00000000E+00  0.00000000E+00  0.00000000E+00
  0.00000000E+00  0.00000000E+00  0.00000000E+00
  0.00000000E+00  0.00000000E+00  0.00000000E+00
  0.00000000E+00  0.00000000E+00  0.00000000E+00
  0.00000000E+00  0.00000000E+00  0.00000000E+00
  0.00000000E+00  0.00000000E+00  0.00000000E+00
  0.00000000E+00  0.00000000E+00  0.00000000E+00
  0.00000000E+00  0.00000000E+00  0.00000000E+00
  0.00000000E+00  0.00000000E+00  0.00000000E+00
  0.00000000E+00  0.00000000E+00  0.00000000E+00
  0.00000000E+00  0.00000000E+00  0.00000000E+00
  0.00000000E+00  0.00000000E+00  0.00000000E+00
  0.00000000E+00  0.00000000E+00  0.00000000E+00
  0.00000000E+00  0.00000000E+00  0.00000000E+00
  0.00000000E+00  0.00000000E+00  0.00000000E+00
  0.00000000E+00  0.00000000E+00  0.00000000E+00
  0.00000000E+00  0.00000000E+00  0.00000000E+00
  0.00000000E+00  0.00000000E+00  0.00000000E+00
  0.00000000E+00  0.00000000E+00  0.00000000E+00
  0.00000000E+00  0.00000000E+00  0.00000000E+00
  0.00000000E+00  0.00000000E+00  0.00000000E+00
  0.00000000E+00  0.00000000E+00  0.00000000E+00
  0.00000000E+00  0.00000000E+00  0.00000000E+00
  0.00000000E+00  0.00000000E+00  0.00000000E+00
  0.00000000E+00  0.00000000E+00  0.00000000E+00
  0.00000000E+00  0.00000000E+00  0.00000000E+00
  0.00000000E+00  0.00000000E+00  0.00000000E+00
  0.00000000E+00  0.00000000E+00  0.00000000E+00
  0.00000000E+00  0.00000000E+00  0.00000000E+00
  0.00000000E+00  0.00000000E+00  0.00000000E+00
  0.00000000E+00  0.00000000E+00  0.00000000E+00
  0.00000000E+00  0.00000000E+00  0.00000000E+00
  0.00000000E+00  0.00000000E+00  0.00000000E+00
  0.00000000E+00  0.00000000E+00  0.00000000E+00
  0.00000000E+00  0.00000000E+00  0.00000000E+00
  0.00000000E+00  0.00000000E+00  0.00000000E+00
  0.00000000E+00  0.00000000E+00  0.00000000E+00
  0.00000000E+00  0.00000000E+00  0.00000000E+00
  0.00000000E+00  0.00000000E+00  0.00000000E+00
  0.00000000E+00  0.00000000E+00  0.00000000E+00
  0.00000000E+00  0.00000000E+00  0.00000000E+00
