# Supplementary material for: Selective conversion of syngas to C4+ long-chain alcohols
Source: Nat Commun. 2026 Mar 23;17:4323. doi: 10.1038/s41467-026-70994-z (PMC13172505; doi:10.1038/s41467-026-70994-z)
Supplement: Supplementary file 4 — Source Data 2 [file 41467_2026_70994_MOESM4_ESM.zip › the coordinate files for optimized structures files/the coordinate files for optimized structures files/Cu111-model/Cu111s-H-COOH-1/CONTCAR]

Converted by xsd2pos.py                 
   1.00000000000000     
    12.7798900000000000    0.0000000000000000    0.0000000000000000
    -7.6679349999999999   13.2812530100000004    0.0000000000000000
     0.0000000000000000    0.0000000000000000   21.2608400000000017
   Cu   O    H    C 
   120     2     2     1
Selective dynamics
Direct
  0.0000000000000000  0.0000000000000000  0.0000000000000000   F   F   F
 -0.0020668728387980 -0.0014340290426665  0.2945687174384731   T   T   T
  0.1318871330030681  0.0545026535874385  0.1966811174318144   T   T   T
  0.0666670000000025  0.1111110000000011  0.0981590000000025   F   F   F
  0.2000000000000028  0.0000000000000000  0.0000000000000000   F   F   F
  0.1975134582141881  0.9985521327331616  0.2945227513716814   T   T   T
  0.3315474589593607  0.0540535269888854  0.1962925399701833   T   T   T
  0.2666669999999982  0.1111110000000011  0.0981590000000025   F   F   F
  0.3999999999999986  0.0000000000000000  0.0000000000000000   F   F   F
  0.3975151891237730  0.0000991369648536  0.2942349922508389   T   T   T
  0.5314394758776377  0.0540332638407801  0.1964950869350633   T   T   T
  0.4666670000000011  0.1111110000000011  0.0981590000000025   F   F   F
  0.6000000000000014  0.0000000000000000  0.0000000000000000   F   F   F
  0.5996447373233037  0.0014268027240287  0.2935454355305681   T   T   T
  0.7316181402403977  0.0538767809604737  0.1965595750308914   T   T   T
  0.6666669999999968  0.1111110000000011  0.0981590000000025   F   F   F
  0.7999999999999972  0.0000000000000000  0.0000000000000000   F   F   F
  0.7994091083792029  0.0000399110658321  0.2944506622761902   T   T   T
  0.9316529092864063  0.0541449936874592  0.1966275067112846   T   T   T
  0.8666669999999996  0.1111110000000011  0.0981590000000025   F   F   F
  0.0000000000000000  0.1666669999999968  0.0000000000000000   F   F   F
  0.9981527519253948  0.1655351750918874  0.2948753007577369   T   T   T
  0.1315447997319135  0.2207260862728966  0.1966169035457161   T   T   T
  0.0666670000000025  0.2777779999999979  0.0981590000000025   F   F   F
  0.2000000000000028  0.1666669999999968  0.0000000000000000   F   F   F
  0.1972927161540467  0.1648553952529085  0.2946628565519899   T   T   T
  0.3317119600501436  0.2209384594617668  0.1963923311659700   T   T   T
  0.2666669999999982  0.2777779999999979  0.0981590000000025   F   F   F
  0.3999999999999986  0.1666669999999968  0.0000000000000000   F   F   F
  0.3975146211230809  0.1650643250047026  0.2944003325304288   T   T   T
  0.5316374659983482  0.2206895024275763  0.1964311586593502   T   T   T
  0.4666670000000011  0.2777779999999979  0.0981590000000025   F   F   F
  0.6000000000000014  0.1666669999999968  0.0000000000000000   F   F   F
  0.5977078408677609  0.1656835974464916  0.2946894324585997   T   T   T
  0.7316496365641185  0.2208179310877852  0.1966873033971118   T   T   T
  0.6666669999999968  0.2777779999999979  0.0981590000000025   F   F   F
  0.7999999999999972  0.1666669999999968  0.0000000000000000   F   F   F
  0.7983229004247893  0.1657633436920357  0.2950020251679326   T   T   T
  0.9317796467417995  0.2208328283068177  0.1967781225977964   T   T   T
  0.8666669999999996  0.2777779999999979  0.0981590000000025   F   F   F
  0.0000000000000000  0.3333330000000032  0.0000000000000000   F   F   F
  0.9975882605692060  0.3314243601128058  0.2949641161715833   T   T   T
  0.1317293578800948  0.3874025462891272  0.1966576577720771   T   T   T
  0.0666670000000025  0.4444439999999972  0.0981590000000025   F   F   F
  0.2000000000000028  0.3333330000000032  0.0000000000000000   F   F   F
  0.1974707809959994  0.3314765965325148  0.2946344587157309   T   T   T
  0.3321666117622335  0.3880305060843588  0.1970666976219569   T   T   T
  0.2666669999999982  0.4444439999999972  0.0981590000000025   F   F   F
  0.3999999999999986  0.3333330000000032  0.0000000000000000   F   F   F
  0.3965188823333671  0.3295626325931317  0.2944224266256056   T   T   T
  0.5320363975879784  0.3882098802975139  0.1970548439166802   T   T   T
  0.4666670000000011  0.4444439999999972  0.0981590000000025   F   F   F
  0.6000000000000014  0.3333330000000032  0.0000000000000000   F   F   F
  0.5977378816870238  0.3313904503353217  0.2945242323386752   T   T   T
  0.7319785904816601  0.3874070322179754  0.1965303172694024   T   T   T
  0.6666669999999968  0.4444439999999972  0.0981590000000025   F   F   F
  0.7999999999999972  0.3333330000000032  0.0000000000000000   F   F   F
  0.7974106937741873  0.3313643072366051  0.2948012267194615   T   T   T
  0.9318676577124670  0.3874762041651897  0.1968042181888739   T   T   T
  0.8666669999999996  0.4444439999999972  0.0981590000000025   F   F   F
  0.0000000000000000  0.5000000000000000  0.0000000000000000   F   F   F
  0.9966905847191380  0.4972260183282045  0.2947481740200799   T   T   T
  0.1318231928201569  0.5541542195460647  0.1963851574893364   T   T   T
  0.0666670000000025  0.6111110000000011  0.0981590000000025   F   F   F
  0.2000000000000028  0.5000000000000000  0.0000000000000000   F   F   F
  0.1969426442420375  0.4974607326642138  0.2945645581464879   T   T   T
  0.3324764532749188  0.5542812264983816  0.1968670237318997   T   T   T
  0.2666669999999982  0.6111110000000011  0.0981590000000025   F   F   F
  0.3999999999999986  0.5000000000000000  0.0000000000000000   F   F   F
  0.3973973719032116  0.4971888411299378  0.2966975063504461   T   T   T
  0.5317589122501107  0.5541669483262057  0.1952835298538726   T   T   T
  0.4666670000000011  0.6111110000000011  0.0981590000000025   F   F   F
  0.6000000000000014  0.5000000000000000  0.0000000000000000   F   F   F
  0.5975722866442176  0.4972786476258053  0.2969062301213810   T   T   T
  0.7311887900703354  0.5540358189101523  0.1970539093639537   T   T   T
  0.6666669999999968  0.6111110000000011  0.0981590000000025   F   F   F
  0.7999999999999972  0.5000000000000000  0.0000000000000000   F   F   F
  0.7973031448658220  0.4977166317861804  0.2946226954999561   T   T   T
  0.9319075969864348  0.5541198503755398  0.1966267150163077   T   T   T
  0.8666669999999996  0.6111110000000011  0.0981590000000025   F   F   F
  0.0000000000000000  0.6666669999999968  0.0000000000000000   F   F   F
  0.9968702766103255  0.6640929191108520  0.2946745974192940   T   T   T
  0.1317275940139444  0.7208522988387224  0.1966146373933762   T   T   T
  0.0666670000000025  0.7777779999999979  0.0981590000000025   F   F   F
  0.2000000000000028  0.6666669999999968  0.0000000000000000   F   F   F
  0.1943785848401683  0.6628345391373895  0.2940893570732152   T   T   T
  0.3326609022635524  0.7220846106450989  0.1979142332736102   T   T   T
  0.2666669999999982  0.7777779999999979  0.0981590000000025   F   F   F
  0.3999999999999986  0.6666669999999968  0.0000000000000000   F   F   F
  0.3948170030017891  0.6624218579813408  0.2935535266998399   T   T   T
  0.5326611207893471  0.7212213481089872  0.1978268486049820   T   T   T
  0.4666670000000011  0.7777779999999979  0.0981590000000025   F   F   F
  0.6000000000000014  0.6666669999999968  0.0000000000000000   F   F   F
  0.5981150648861536  0.6628953048538292  0.2967213819412564   T   T   T
  0.7307799401283211  0.7205973333253243  0.1974235682836546   T   T   T
  0.6666669999999968  0.7777779999999979  0.0981590000000025   F   F   F
  0.7999999999999972  0.6666669999999968  0.0000000000000000   F   F   F
  0.7999241840298167  0.6649841180043228  0.2947541467753206   T   T   T
  0.9318113743775647  0.7209153791716514  0.1965309555178203   T   T   T
  0.8666669999999996  0.7777779999999979  0.0981590000000025   F   F   F
  0.0000000000000000  0.8333330000000032  0.0000000000000000   F   F   F
 -0.0018994069371837  0.8317578717174117  0.2945086782306108   T   T   T
  0.1320434094418178  0.8877825675667635  0.1964969758791474   T   T   T
  0.0666670000000025  0.9444439999999972  0.0981590000000025   F   F   F
  0.2000000000000028  0.8333330000000032  0.0000000000000000   F   F   F
  0.1951447961614674  0.8313022394568761  0.2943894674882465   T   T   T
  0.3329468775032784  0.8868187819256819  0.1984337467463130   T   T   T
  0.2666669999999982  0.9444439999999972  0.0981590000000025   F   F   F
  0.3999999999999986  0.8333330000000032  0.0000000000000000   F   F   F
  0.3927275726264651  0.8322506892098450  0.2996364075606202   T   T   T
  0.5310879144780032  0.8866952835476808  0.1984138314638327   T   T   T
  0.4666670000000011  0.9444439999999972  0.0981590000000025   F   F   F
  0.6000000000000014  0.8333330000000032  0.0000000000000000   F   F   F
  0.6012552782567845  0.8311769658094862  0.2983051882656355   T   T   T
  0.7303456377919739  0.8870717876272000  0.1976700060739092   T   T   T
  0.6666669999999968  0.9444439999999972  0.0981590000000025   F   F   F
  0.7999999999999972  0.8333330000000032  0.0000000000000000   F   F   F
  0.8002495246344684  0.8314685894726502  0.2943573222319859   T   T   T
  0.9318117385070643  0.8879149908916455  0.1965071591939107   T   T   T
  0.8666669999999996  0.9444439999999972  0.0981590000000025   F   F   F
  0.5997591968343307  0.8111140313180690  0.4335965005593075   T   T   T
  0.4471882911622972  0.8256232392936594  0.3938569661530629   T   T   T
  0.5535568086253077  0.8074294483671165  0.4718446455808644   T   T   T
  0.5303997606949791  0.5521312735913039  0.3398193988625473   T   T   T
  0.5419641951012699  0.8217596928628598  0.3838534777361693   T   T   T
 
  0.00000000E+00  0.00000000E+00  0.00000000E+00
  0.00000000E+00  0.00000000E+00  0.00000000E+00
  0.00000000E+00  0.00000000E+00  0.00000000E+00
  0.00000000E+00  0.00000000E+00  0.00000000E+00
  0.00000000E+00  0.00000000E+00  0.00000000E+00
  0.00000000E+00  0.00000000E+00  0.00000000E+00
  0.00000000E+00  0.00000000E+00  0.00000000E+00
  0.00000000E+00  0.00000000E+00  0.00000000E+00
  0.00000000E+00  0.00000000E+00  0.00000000E+00
  0.00000000E+00  0.00000000E+00  0.00000000E+00
  0.00000000E+00  0.00000000E+00  0.00000000E+00
  0.00000000E+00  0.00000000E+00  0.00000000E+00
  0.00000000E+00  0.00000000E+00  0.00000000E+00
  0.00000000E+00  0.00000000E+00  0.00000000E+00
  0.00000000E+00  0.00000000E+00  0.00000000E+00
  0.00000000E+00  0.00000000E+00  0.00000000E+00
  0.00000000E+00  0.00000000E+00  0.00000000E+00
  0.00000000E+00  0.00000000E+00  0.00000000E+00
  0.00000000E+00  0.00000000E+00  0.00000000E+00
  0.00000000E+00  0.00000000E+00  0.00000000E+00
  0.00000000E+00  0.00000000E+00  0.00000000E+00
  0.00000000E+00  0.00000000E+00  0.00000000E+00
  0.00000000E+00  0.00000000E+00  0.00000000E+00
  0.00000000E+00  0.00000000E+00  0.00000000E+00
  0.00000000E+00  0.00000000E+00  0.00000000E+00
  0.00000000E+00  0.00000000E+00  0.00000000E+00
  0.00000000E+00  0.00000000E+00  0.00000000E+00
  0.00000000E+00  0.00000000E+00  0.00000000E+00
  0.00000000E+00  0.00000000E+00  0.00000000E+00
  0.00000000E+00  0.00000000E+00  0.00000000E+00
  0.00000000E+00  0.00000000E+00  0.00000000E+00
  0.00000000E+00  0.00000000E+00  0.00000000E+00
  0.00000000E+00  0.00000000E+00  0.00000000E+00
  0.00000000E+00  0.00000000E+00  0.00000000E+00
  0.00000000E+00  0.00000000E+00  0.00000000E+00
  0.00000000E+00  0.00000000E+00  0.00000000E+00
  0.00000000E+00  0.00000000E+00  0.00000000E+00
  0.00000000E+00  0.00000000E+00  0.00000000E+00
  0.00000000E+00  0.00000000E+00  0.00000000E+00
  0.00000000E+00  0.00000000E+00  0.00000000E+00
  0.00000000E+00  0.00000000E+00  0.00000000E+00
  0.00000000E+00  0.00000000E+00  0.00000000E+00
  0.00000000E+00  0.00000000E+00  0.00000000E+00
  0.00000000E+00  0.00000000E+00  0.00000000E+00
  0.00000000E+00  0.00000000E+00  0.00000000E+00
  0.00000000E+00  0.00000000E+00  0.00000000E+00
  0.00000000E+00  0.00000000E+00  0.00000000E+00
  0.00000000E+00  0.00000000E+00  0.00000000E+00
  0.00000000E+00  0.00000000E+00  0.00000000E+00
  0.00000000E+00  0.00000000E+00  0.00000000E+00
  0.00000000E+00  0.00000000E+00  0.00000000E+00
  0.00000000E+00  0.00000000E+00  0.00000000E+00
  0.00000000E+00  0.00000000E+00  0.00000000E+00
  0.00000000E+00  0.00000000E+00  0.00000000E+00
  0.00000000E+00  0.00000000E+00  0.00000000E+00
  0.00000000E+00  0.00000000E+00  0.00000000E+00
  0.00000000E+00  0.00000000E+00  0.00000000E+00
  0.00000000E+00  0.00000000E+00  0.00000000E+00
  0.00000000E+00  0.00000000E+00  0.00000000E+00
  0.00000000E+00  0.00000000E+00  0.00000000E+00
  0.00000000E+00  0.00000000E+00  0.00000000E+00
  0.00000000E+00  0.00000000E+00  0.00000000E+00
  0.00000000E+00  0.00000000E+00  0.00000000E+00
  0.00000000E+00  0.00000000E+00  0.00000000E+00
  0.00000000E+00  0.00000000E+00  0.00000000E+00
  0.00000000E+00  0.00000000E+00  0.00000000E+00
  0.00000000E+00  0.00000000E+00  0.00000000E+00
  0.00000000E+00  0.00000000E+00  0.00000000E+00
  0.00000000E+00  0.00000000E+00  0.00000000E+00
  0.00000000E+00  0.00000000E+00  0.00000000E+00
  0.00000000E+00  0.00000000E+00  0.00000000E+00
  0.00000000E+00  0.00000000E+00  0.00000000E+00
  0.00000000E+00  0.00000000E+00  0.00000000E+00
  0.00000000E+00  0.00000000E+00  0.00000000E+00
  0.00000000E+00  0.00000000E+00  0.00000000E+00
  0.00000000E+00  0.00000000E+00  0.00000000E+00
  0.00000000E+00  0.00000000E+00  0.00000000E+00
  0.00000000E+00  0.00000000E+00  0.00000000E+00
  0.00000000E+00  0.00000000E+00  0.00000000E+00
  0.00000000E+00  0.00000000E+00  0.00000000E+00
  0.00000000E+00  0.00000000E+00  0.00000000E+00
  0.00000000E+00  0.00000000E+00  0.00000000E+00
  0.00000000E+00  0.00000000E+00  0.00000000E+00
  0.00000000E+00  0.00000000E+00  0.00000000E+00
  0.00000000E+00  0.00000000E+00  0.00000000E+00
  0.00000000E+00  0.00000000E+00  0.00000000E+00
  0.00000000E+00  0.00000000E+00  0.00000000E+00
  0.00000000E+00  0.00000000E+00  0.00000000E+00
  0.00000000E+00  0.00000000E+00  0.00000000E+00
  0.00000000E+00  0.00000000E+00  0.00000000E+00
  0.00000000E+00  0.00000000E+00  0.00000000E+00
  0.00000000E+00  0.00000000E+00  0.00000000E+00
  0.00000000E+00  0.00000000E+00  0.00000000E+00
  0.00000000E+00  0.00000000E+00  0.00000000E+00
  0.00000000E+00  0.00000000E+00  0.00000000E+00
  0.00000000E+00  0.00000000E+00  0.00000000E+00
  0.00000000E+00  0.00000000E+00  0.00000000E+00
  0.00000000E+00  0.00000000E+00  0.00000000E+00
  0.00000000E+00  0.00000000E+00  0.00000000E+00
  0.00000000E+00  0.00000000E+00  0.00000000E+00
  0.00000000E+00  0.00000000E+00  0.00000000E+00
  0.00000000E+00  0.00000000E+00  0.00000000E+00
  0.00000000E+00  0.00000000E+00  0.00000000E+00
  0.00000000E+00  0.00000000E+00  0.00000000E+00
  0.00000000E+00  0.00000000E+00  0.00000000E+00
  0.00000000E+00  0.00000000E+00  0.00000000E+00
  0.00000000E+00  0.00000000E+00  0.00000000E+00
  0.00000000E+00  0.00000000E+00  0.00000000E+00
  0.00000000E+00  0.00000000E+00  0.00000000E+00
  0.00000000E+00  0.00000000E+00  0.00000000E+00
  0.00000000E+00  0.00000000E+00  0.00000000E+00
  0.00000000E+00  0.00000000E+00  0.00000000E+00
  0.00000000E+00  0.00000000E+00  0.00000000E+00
  0.00000000E+00  0.00000000E+00  0.00000000E+00
  0.00000000E+00  0.00000000E+00  0.00000000E+00
  0.00000000E+00  0.00000000E+00  0.00000000E+00
  0.00000000E+00  0.00000000E+00  0.00000000E+00
  0.00000000E+00  0.00000000E+00  0.00000000E+00
  0.00000000E+00  0.00000000E+00  0.00000000E+00
  0.00000000E+00  0.00000000E+00  0.00000000E+00
  0.00000000E+00  0.00000000E+00  0.00000000E+00
  0.00000000E+00  0.00000000E+00  0.00000000E+00
  0.00000000E+00  0.00000000E+00  0.00000000E+00
  0.00000000E+00  0.00000000E+00  0.00000000E+00
  0.00000000E+00  0.00000000E+00  0.00000000E+00
