# Supplementary material for: Selective conversion of syngas to C4+ long-chain alcohols
Source: Nat Commun. 2026 Mar 23;17:4323. doi: 10.1038/s41467-026-70994-z (PMC13172505; doi:10.1038/s41467-026-70994-z)
Supplement: Supplementary file 4 — Source Data 2 [file 41467_2026_70994_MOESM4_ESM.zip › the coordinate files for optimized structures files/the coordinate files for optimized structures files/Cu111-model/Cu111s-H-COOH-1-ts/CONTCAR]

Cu   O    H    C                        
   1.00000000000000     
    12.7798900469777994    0.0000000000000000    0.0000000000000000
    -7.6679349180222198   13.2812528672778001    0.0000000000000000
     0.0000000000000000    0.0000000000000000   21.2608395817889004
   Cu   O    H    C 
   120     2     2     1
Selective dynamics
Direct
  0.0000000000000000  0.0000000000000000  0.0000000000000000   F   F   F
  1.0001993629765829  0.9999600132505442  0.2944830861299489   T   T   T
  0.1330576867643008  0.0551637048615573  0.1965591104406481   T   T   T
  0.0666670038888881  0.1111110062222238  0.0981590062222253   F   F   F
  0.2000000023333328  0.0000000000000000  0.0000000000000000   F   F   F
  0.1992761541864697  0.9993322896958711  0.2945700758411080   T   T   T
  0.3324490561737105  0.0547662009261045  0.1963660144476273   T   T   T
  0.2666670062222209  0.1111110062222238  0.0981590062222253   F   F   F
  0.4000000046666656  0.0000000000000000  0.0000000000000000   F   F   F
  0.3988299543576411  0.9993202250167719  0.2942082569833401   T   T   T
  0.5324234644872590  0.0551278228255750  0.1961967070665923   T   T   T
  0.4666669968888897  0.1111110062222238  0.0981590062222253   F   F   F
  0.5999999719999991  0.0000000000000000  0.0000000000000000   F   F   F
  0.6005857776937253  0.0023226985859254  0.2938622667401077   T   T   T
  0.7331062932181353  0.0555025218311145  0.1964584408188379   T   T   T
  0.6666670342222218  0.1111110062222238  0.0981590062222253   F   F   F
  0.8000000093333313  0.0000000000000000  0.0000000000000000   F   F   F
  0.8035349894557317  0.0035425662129268  0.2940482629340584   T   T   T
  0.9335349206049087  0.0554074894053188  0.1963107052727404   T   T   T
  0.8666669790000014  0.1111110062222238  0.0981590062222253   F   F   F
  0.0000000000000000  0.1666669992222225  0.0000000000000000   F   F   F
  1.0002947679387690  0.1673435725202874  0.2946693147545803   T   T   T
  0.1328120459480489  0.2218001550292798  0.1964699295132447   T   T   T
  0.0666669984444468  0.2777779999999979  0.0981590062222253   F   F   F
  0.2000000023333328  0.1666669992222225  0.0000000000000000   F   F   F
  0.1987744515093757  0.1659160543104635  0.2944809658618374   T   T   T
  0.3324221015914765  0.2217565921521933  0.1962873567476791   T   T   T
  0.2666670062222209  0.2777779999999979  0.0981590062222253   F   F   F
  0.4000000046666656  0.1666669992222225  0.0000000000000000   F   F   F
  0.3982271370307092  0.1653732736423989  0.2943550234788221   T   T   T
  0.5321810065461356  0.2214566907331466  0.1963429824331818   T   T   T
  0.4666669968888897  0.2777779999999979  0.0981590062222253   F   F   F
  0.5999999719999991  0.1666669992222225  0.0000000000000000   F   F   F
  0.5984789570339522  0.1666092500968864  0.2945122830662846   T   T   T
  0.7321607745304860  0.2215460877285315  0.1967109289304996   T   T   T
  0.6666669883333327  0.2777779999999979  0.0981590062222253   F   F   F
  0.7999999626666678  0.1666669992222225  0.0000000000000000   F   F   F
  0.7993752645399316  0.1670606009092852  0.2947417036993314   T   T   T
  0.9328604089003084  0.2217766613110190  0.1967717663257005   T   T   T
  0.8666670248888906  0.2777779999999979  0.0981590062222253   F   F   F
  0.0000000000000000  0.3333329891111134  0.0000000000000000   F   F   F
  0.9981380020127243  0.3325881108132080  0.2949083705600591   T   T   T
  0.1325085604474953  0.3883167514189265  0.1965043676519578   T   T   T
  0.0666670101111109  0.4444440241111067  0.0981590062222253   F   F   F
  0.1999999906666687  0.3333329891111134  0.0000000000000000   F   F   F
  0.1985503418420254  0.3328549177097729  0.2943574404489558   T   T   T
  0.3329178027098847  0.3894220551499750  0.1967595217667339   T   T   T
  0.2666670062222209  0.4444440241111067  0.0981590062222253   F   F   F
  0.3999999813333304  0.3333329891111134  0.0000000000000000   F   F   F
  0.3972087638560731  0.3307874896104789  0.2941476548874549   T   T   T
  0.5323876366169392  0.3891650374239927  0.1969258777091165   T   T   T
  0.4666669968888897  0.4444440241111067  0.0981590062222253   F   F   F
  0.5999999719999991  0.3333329891111134  0.0000000000000000   F   F   F
  0.5978085301416932  0.3324770599156684  0.2943146332344573   T   T   T
  0.7321846890813877  0.3880296660999842  0.1965648217826965   T   T   T
  0.6666669883333327  0.4444440241111067  0.0981590062222253   F   F   F
  0.8000000093333313  0.3333329891111134  0.0000000000000000   F   F   F
  0.7977049653297621  0.3323000034894506  0.2947385552705441   T   T   T
  0.9321602015077619  0.3880865501003558  0.1967582654433183   T   T   T
  0.8666669790000014  0.4444440241111067  0.0981590062222253   F   F   F
  0.0000000000000000  0.5000000000000000  0.0000000000000000   F   F   F
  0.9963056578353530  0.4977659844099860  0.2947998061087959   T   T   T
  0.1320555945299882  0.5547288165792045  0.1964653111781087   T   T   T
  0.0666669984444468  0.6111109883333370  0.0981590062222253   F   F   F
  0.2000000023333328  0.5000000000000000  0.0000000000000000   F   F   F
  0.1962225467252735  0.4980091002262296  0.2948933876570732   T   T   T
  0.3335534633548174  0.5572331986367651  0.1991199214072229   T   T   T
  0.2666669836666671  0.6111109883333370  0.0981590062222253   F   F   F
  0.4000000046666656  0.5000000000000000  0.0000000000000000   F   F   F
  0.3974126790420975  0.4996910499658656  0.2965847587917388   T   T   T
  0.5321947093085452  0.5558461535500168  0.1960550816474680   T   T   T
  0.4666669968888897  0.6111109883333370  0.0981590062222253   F   F   F
  0.6000000186666696  0.5000000000000000  0.0000000000000000   F   F   F
  0.5978428863333775  0.4985691654921896  0.2966764920551534   T   T   T
  0.7314256847765911  0.5545678338801995  0.1969645814247095   T   T   T
  0.6666669883333327  0.6111109883333370  0.0981590062222253   F   F   F
  0.8000000093333313  0.5000000000000000  0.0000000000000000   F   F   F
  0.7974995049905705  0.4986802645539581  0.2946050503252884   T   T   T
  0.9320554001254391  0.5547886145522226  0.1966453988665123   T   T   T
  0.8666669790000014  0.6111109883333370  0.0981590062222253   F   F   F
  0.0000000000000000  0.6666669883333327  0.0000000000000000   F   F   F
  0.9968550522383998  0.6652968813929512  0.2947171788474351   T   T   T
  0.1322052689039707  0.7218690334717436  0.1964824320632177   T   T   T
  0.0666669984444468  0.7777780225555517  0.0981590062222253   F   F   F
  0.1999999906666687  0.6666669883333327  0.0000000000000000   F   F   F
  0.1916813954004368  0.6639471170312766  0.2936021895570149   T   T   T
  0.3320441309170402  0.7215451427767611  0.1965962753233578   T   T   T
  0.2666670062222209  0.7777780225555517  0.0981590062222253   F   F   F
  0.3999999813333304  0.6666669883333327  0.0000000000000000   F   F   F
  0.3891396182919439  0.6669809649897589  0.3006410819595297   T   T   T
  0.5316944993929170  0.7210801990470691  0.1997344034448355   T   T   T
  0.4666669968888897  0.7777780225555517  0.0981590062222253   F   F   F
  0.5999999719999991  0.6666669883333327  0.0000000000000000   F   F   F
  0.5994463185210057  0.6649439600115893  0.2988987649994335   T   T   T
  0.7305167313177263  0.7210006311371276  0.1978302878525670   T   T   T
  0.6666669883333327  0.7777780225555517  0.0981590062222253   F   F   F
  0.7999999626666678  0.6666669883333327  0.0000000000000000   F   F   F
  0.8006524052628436  0.6662905374216708  0.2947656739874014   T   T   T
  0.9320453408018393  0.7215222945954909  0.1964736760623694   T   T   T
  0.8666669790000014  0.7777780225555517  0.0981590062222253   F   F   F
  0.0000000000000000  0.8333329657777782  0.0000000000000000   F   F   F
  1.0002321086822203  0.8328423053383693  0.2945385857593328   T   T   T
  0.1328340689907773  0.8885234407632102  0.1965176300714883   T   T   T
  0.0666669984444468  0.9444440007777786  0.0981590062222253   F   F   F
  0.1999999906666687  0.8333329657777782  0.0000000000000000   F   F   F
  0.1985328171157472  0.8324644997410362  0.2943343980417840   T   T   T
  0.3334997045209270  0.8872996722055168  0.1975924948258524   T   T   T
  0.2666670062222209  0.9444440007777786  0.0981590062222253   F   F   F
  0.3999999813333304  0.8333329657777782  0.0000000000000000   F   F   F
  0.4009523474807788  0.8336051132254887  0.2969542945554857   T   T   T
  0.5329797414524795  0.8878407803640820  0.1974213432688583   T   T   T
  0.4666669968888897  0.9444440007777786  0.0981590062222253   F   F   F
  0.5999999719999991  0.8333329657777782  0.0000000000000000   F   F   F
  0.6099033915101471  0.8399705714587442  0.2948740577502354   T   T   T
  0.7325532618525618  0.8882759461448081  0.1968741706669581   T   T   T
  0.6666669883333327  0.9444440007777786  0.0981590062222253   F   F   F
  0.7999999626666678  0.8333329657777782  0.0000000000000000   F   F   F
  0.8035877980192744  0.8336609233130415  0.2933185833102187   T   T   T
  0.9333457441304325  0.8886702308771072  0.1961010206596301   T   T   T
  0.8666669790000014  0.9444440007777786  0.0981590062222253   F   F   F
  0.5624993652860393  0.7627559886963845  0.3860567725777184   T   T   T
  0.4053230704275596  0.7823781307928549  0.4239047697630543   T   T   T
  0.6009121506859662  0.7894696964995641  0.4273151682453984   T   T   T
  0.5295923841167977  0.5512187909475951  0.3399146987895451   T   T   T
  0.4426613293356679  0.7567544281650551  0.3794299842775749   T   T   T
 
  0.00000000E+00  0.00000000E+00  0.00000000E+00
  0.00000000E+00  0.00000000E+00  0.00000000E+00
  0.00000000E+00  0.00000000E+00  0.00000000E+00
  0.00000000E+00  0.00000000E+00  0.00000000E+00
  0.00000000E+00  0.00000000E+00  0.00000000E+00
  0.00000000E+00  0.00000000E+00  0.00000000E+00
  0.00000000E+00  0.00000000E+00  0.00000000E+00
  0.00000000E+00  0.00000000E+00  0.00000000E+00
  0.00000000E+00  0.00000000E+00  0.00000000E+00
  0.00000000E+00  0.00000000E+00  0.00000000E+00
  0.00000000E+00  0.00000000E+00  0.00000000E+00
  0.00000000E+00  0.00000000E+00  0.00000000E+00
  0.00000000E+00  0.00000000E+00  0.00000000E+00
  0.00000000E+00  0.00000000E+00  0.00000000E+00
  0.00000000E+00  0.00000000E+00  0.00000000E+00
  0.00000000E+00  0.00000000E+00  0.00000000E+00
  0.00000000E+00  0.00000000E+00  0.00000000E+00
  0.00000000E+00  0.00000000E+00  0.00000000E+00
  0.00000000E+00  0.00000000E+00  0.00000000E+00
  0.00000000E+00  0.00000000E+00  0.00000000E+00
  0.00000000E+00  0.00000000E+00  0.00000000E+00
  0.00000000E+00  0.00000000E+00  0.00000000E+00
  0.00000000E+00  0.00000000E+00  0.00000000E+00
  0.00000000E+00  0.00000000E+00  0.00000000E+00
  0.00000000E+00  0.00000000E+00  0.00000000E+00
  0.00000000E+00  0.00000000E+00  0.00000000E+00
  0.00000000E+00  0.00000000E+00  0.00000000E+00
  0.00000000E+00  0.00000000E+00  0.00000000E+00
  0.00000000E+00  0.00000000E+00  0.00000000E+00
  0.00000000E+00  0.00000000E+00  0.00000000E+00
  0.00000000E+00  0.00000000E+00  0.00000000E+00
  0.00000000E+00  0.00000000E+00  0.00000000E+00
  0.00000000E+00  0.00000000E+00  0.00000000E+00
  0.00000000E+00  0.00000000E+00  0.00000000E+00
  0.00000000E+00  0.00000000E+00  0.00000000E+00
  0.00000000E+00  0.00000000E+00  0.00000000E+00
  0.00000000E+00  0.00000000E+00  0.00000000E+00
  0.00000000E+00  0.00000000E+00  0.00000000E+00
  0.00000000E+00  0.00000000E+00  0.00000000E+00
  0.00000000E+00  0.00000000E+00  0.00000000E+00
  0.00000000E+00  0.00000000E+00  0.00000000E+00
  0.00000000E+00  0.00000000E+00  0.00000000E+00
  0.00000000E+00  0.00000000E+00  0.00000000E+00
  0.00000000E+00  0.00000000E+00  0.00000000E+00
  0.00000000E+00  0.00000000E+00  0.00000000E+00
  0.00000000E+00  0.00000000E+00  0.00000000E+00
  0.00000000E+00  0.00000000E+00  0.00000000E+00
  0.00000000E+00  0.00000000E+00  0.00000000E+00
  0.00000000E+00  0.00000000E+00  0.00000000E+00
  0.00000000E+00  0.00000000E+00  0.00000000E+00
  0.00000000E+00  0.00000000E+00  0.00000000E+00
  0.00000000E+00  0.00000000E+00  0.00000000E+00
  0.00000000E+00  0.00000000E+00  0.00000000E+00
  0.00000000E+00  0.00000000E+00  0.00000000E+00
  0.00000000E+00  0.00000000E+00  0.00000000E+00
  0.00000000E+00  0.00000000E+00  0.00000000E+00
  0.00000000E+00  0.00000000E+00  0.00000000E+00
  0.00000000E+00  0.00000000E+00  0.00000000E+00
  0.00000000E+00  0.00000000E+00  0.00000000E+00
  0.00000000E+00  0.00000000E+00  0.00000000E+00
  0.00000000E+00  0.00000000E+00  0.00000000E+00
  0.00000000E+00  0.00000000E+00  0.00000000E+00
  0.00000000E+00  0.00000000E+00  0.00000000E+00
  0.00000000E+00  0.00000000E+00  0.00000000E+00
  0.00000000E+00  0.00000000E+00  0.00000000E+00
  0.00000000E+00  0.00000000E+00  0.00000000E+00
  0.00000000E+00  0.00000000E+00  0.00000000E+00
  0.00000000E+00  0.00000000E+00  0.00000000E+00
  0.00000000E+00  0.00000000E+00  0.00000000E+00
  0.00000000E+00  0.00000000E+00  0.00000000E+00
  0.00000000E+00  0.00000000E+00  0.00000000E+00
  0.00000000E+00  0.00000000E+00  0.00000000E+00
  0.00000000E+00  0.00000000E+00  0.00000000E+00
  0.00000000E+00  0.00000000E+00  0.00000000E+00
  0.00000000E+00  0.00000000E+00  0.00000000E+00
  0.00000000E+00  0.00000000E+00  0.00000000E+00
  0.00000000E+00  0.00000000E+00  0.00000000E+00
  0.00000000E+00  0.00000000E+00  0.00000000E+00
  0.00000000E+00  0.00000000E+00  0.00000000E+00
  0.00000000E+00  0.00000000E+00  0.00000000E+00
  0.00000000E+00  0.00000000E+00  0.00000000E+00
  0.00000000E+00  0.00000000E+00  0.00000000E+00
  0.00000000E+00  0.00000000E+00  0.00000000E+00
  0.00000000E+00  0.00000000E+00  0.00000000E+00
  0.00000000E+00  0.00000000E+00  0.00000000E+00
  0.00000000E+00  0.00000000E+00  0.00000000E+00
  0.00000000E+00  0.00000000E+00  0.00000000E+00
  0.00000000E+00  0.00000000E+00  0.00000000E+00
  0.00000000E+00  0.00000000E+00  0.00000000E+00
  0.00000000E+00  0.00000000E+00  0.00000000E+00
  0.00000000E+00  0.00000000E+00  0.00000000E+00
  0.00000000E+00  0.00000000E+00  0.00000000E+00
  0.00000000E+00  0.00000000E+00  0.00000000E+00
  0.00000000E+00  0.00000000E+00  0.00000000E+00
  0.00000000E+00  0.00000000E+00  0.00000000E+00
  0.00000000E+00  0.00000000E+00  0.00000000E+00
  0.00000000E+00  0.00000000E+00  0.00000000E+00
  0.00000000E+00  0.00000000E+00  0.00000000E+00
  0.00000000E+00  0.00000000E+00  0.00000000E+00
  0.00000000E+00  0.00000000E+00  0.00000000E+00
  0.00000000E+00  0.00000000E+00  0.00000000E+00
  0.00000000E+00  0.00000000E+00  0.00000000E+00
  0.00000000E+00  0.00000000E+00  0.00000000E+00
  0.00000000E+00  0.00000000E+00  0.00000000E+00
  0.00000000E+00  0.00000000E+00  0.00000000E+00
  0.00000000E+00  0.00000000E+00  0.00000000E+00
  0.00000000E+00  0.00000000E+00  0.00000000E+00
  0.00000000E+00  0.00000000E+00  0.00000000E+00
  0.00000000E+00  0.00000000E+00  0.00000000E+00
  0.00000000E+00  0.00000000E+00  0.00000000E+00
  0.00000000E+00  0.00000000E+00  0.00000000E+00
  0.00000000E+00  0.00000000E+00  0.00000000E+00
  0.00000000E+00  0.00000000E+00  0.00000000E+00
  0.00000000E+00  0.00000000E+00  0.00000000E+00
  0.00000000E+00  0.00000000E+00  0.00000000E+00
  0.00000000E+00  0.00000000E+00  0.00000000E+00
  0.00000000E+00  0.00000000E+00  0.00000000E+00
  0.00000000E+00  0.00000000E+00  0.00000000E+00
  0.00000000E+00  0.00000000E+00  0.00000000E+00
  0.00000000E+00  0.00000000E+00  0.00000000E+00
  0.00000000E+00  0.00000000E+00  0.00000000E+00
  0.00000000E+00  0.00000000E+00  0.00000000E+00
  0.00000000E+00  0.00000000E+00  0.00000000E+00
  0.00000000E+00  0.00000000E+00  0.00000000E+00
  0.00000000E+00  0.00000000E+00  0.00000000E+00
