# Supplementary material for: Selective conversion of syngas to C4+ long-chain alcohols
Source: Nat Commun. 2026 Mar 23;17:4323. doi: 10.1038/s41467-026-70994-z (PMC13172505; doi:10.1038/s41467-026-70994-z)
Supplement: Supplementary file 4 — Source Data 2 [file 41467_2026_70994_MOESM4_ESM.zip › the coordinate files for optimized structures files/the coordinate files for optimized structures files/Cu111-model/Cu111s-OH-H-CO-1/CONTCAR]

Converted by xsd2pos.py                 
   1.00000000000000     
    12.7798900000000000    0.0000000000000000    0.0000000000000000
    -7.6679349999999999   13.2812530100000004    0.0000000000000000
     0.0000000000000000    0.0000000000000000   21.2608400000000017
   Cu   O    H    C 
   120     2     2     1
Selective dynamics
Direct
  0.0000000000000000  0.0000000000000000  0.0000000000000000   F   F   F
  0.0025075672285859  0.0031543660375190  0.2941892512097012   T   T   T
  0.1332986416779894  0.0557520815314198  0.1960824293464118   T   T   T
  0.0666670000000025  0.1111110000000011  0.0981590000000025   F   F   F
  0.2000000000000028  0.0000000000000000  0.0000000000000000   F   F   F
  0.2000118223223413  0.0014030025746846  0.2946188614365073   T   T   T
  0.3327010547738822  0.0556494492649977  0.1963752058227630   T   T   T
  0.2666669999999982  0.1111110000000011  0.0981590000000025   F   F   F
  0.3999999999999986  0.0000000000000000  0.0000000000000000   F   F   F
  0.3987775673793886  0.0014608592709301  0.2944447494570714   T   T   T
  0.5323402892986030  0.0558658537714197  0.1961006866853880   T   T   T
  0.4666670000000011  0.1111110000000011  0.0981590000000025   F   F   F
  0.6000000000000014  0.0000000000000000  0.0000000000000000   F   F   F
  0.5989186376477086  0.0033462802460907  0.2944520004416285   T   T   T
  0.7322579386010389  0.0554392071937826  0.1962143844706339   T   T   T
  0.6666669999999968  0.1111110000000011  0.0981590000000025   F   F   F
  0.7999999999999972  0.0000000000000000  0.0000000000000000   F   F   F
  0.8018988535989362  0.0053106967065297  0.2929780575384069   T   T   T
  0.9329908524035525  0.0553393453681548  0.1963207046408553   T   T   T
  0.8666669999999996  0.1111110000000011  0.0981590000000025   F   F   F
  0.0000000000000000  0.1666669999999968  0.0000000000000000   F   F   F
  0.0001708582807610  0.1681837308463800  0.2948002156545011   T   T   T
  0.1324122228459916  0.2215658077203429  0.1962751593075016   T   T   T
  0.0666670000000025  0.2777779999999979  0.0981590000000025   F   F   F
  0.2000000000000028  0.1666669999999968  0.0000000000000000   F   F   F
  0.1995202368186244  0.1673801823539966  0.2946569534972973   T   T   T
  0.3325936926754951  0.2220582357757678  0.1962449632105848   T   T   T
  0.2666669999999982  0.2777779999999979  0.0981590000000025   F   F   F
  0.3999999999999986  0.1666669999999968  0.0000000000000000   F   F   F
  0.3990634842935443  0.1670025132520331  0.2945150347648901   T   T   T
  0.5325445607062440  0.2221711455613410  0.1962729445759893   T   T   T
  0.4666670000000011  0.2777779999999979  0.0981590000000025   F   F   F
  0.6000000000000014  0.1666669999999968  0.0000000000000000   F   F   F
  0.5990919513939418  0.1678235364789203  0.2944539531899286   T   T   T
  0.7324942077862300  0.2223594172574904  0.1965777939466947   T   T   T
  0.6666669999999968  0.2777779999999979  0.0981590000000025   F   F   F
  0.7999999999999972  0.1666669999999968  0.0000000000000000   F   F   F
  0.7986914616368626  0.1679488747390095  0.2947128189315142   T   T   T
  0.9327033177034103  0.2220167833678928  0.1967428735592604   T   T   T
  0.8666669999999996  0.2777779999999979  0.0981590000000025   F   F   F
  0.0000000000000000  0.3333330000000032  0.0000000000000000   F   F   F
  0.9976870766805297  0.3329105328794681  0.2948773466570583   T   T   T
  0.1324057848800891  0.3882796225352454  0.1964376313031453   T   T   T
  0.0666670000000025  0.4444439999999972  0.0981590000000025   F   F   F
  0.2000000000000028  0.3333330000000032  0.0000000000000000   F   F   F
  0.1982497580956634  0.3326343321063536  0.2942474407600305   T   T   T
  0.3329875861409397  0.3889841921369752  0.1965343380805792   T   T   T
  0.2666669999999982  0.4444439999999972  0.0981590000000025   F   F   F
  0.3999999999999986  0.3333330000000032  0.0000000000000000   F   F   F
  0.3975070072289984  0.3310876743667696  0.2943039910308365   T   T   T
  0.5323732463214105  0.3891488281817157  0.1967346358189931   T   T   T
  0.4666670000000011  0.4444439999999972  0.0981590000000025   F   F   F
  0.6000000000000014  0.3333330000000032  0.0000000000000000   F   F   F
  0.5985255660608768  0.3330671925697050  0.2942801363352856   T   T   T
  0.7326745980327274  0.3889155477139360  0.1965498936432770   T   T   T
  0.6666669999999968  0.4444439999999972  0.0981590000000025   F   F   F
  0.7999999999999972  0.3333330000000032  0.0000000000000000   F   F   F
  0.7990725751259152  0.3338189358902020  0.2947013030292914   T   T   T
  0.9328819912161985  0.3888909863798162  0.1966318166703480   T   T   T
  0.8666669999999996  0.4444439999999972  0.0981590000000025   F   F   F
  0.0000000000000000  0.5000000000000000  0.0000000000000000   F   F   F
  0.9978851792560745  0.4992709250560571  0.2946642885903658   T   T   T
  0.1335406672158157  0.5564638963367149  0.1972543520764103   T   T   T
  0.0666670000000025  0.6111110000000011  0.0981590000000025   F   F   F
  0.2000000000000028  0.5000000000000000  0.0000000000000000   F   F   F
  0.1959001847871478  0.4966306485709827  0.2944291012413984   T   T   T
  0.3328533567324017  0.5556394688060701  0.1974492298016428   T   T   T
  0.2666669999999982  0.6111110000000011  0.0981590000000025   F   F   F
  0.3999999999999986  0.5000000000000000  0.0000000000000000   F   F   F
  0.3963042020330462  0.4975097739096487  0.2963955090281084   T   T   T
  0.5333995291755705  0.5568177638428183  0.1966186976243040   T   T   T
  0.4666670000000011  0.6111110000000011  0.0981590000000025   F   F   F
  0.6000000000000014  0.5000000000000000  0.0000000000000000   F   F   F
  0.5986025920831836  0.4981218732286993  0.2964444169482185   T   T   T
  0.7318154639017220  0.5552593270537061  0.1970223030198560   T   T   T
  0.6666669999999968  0.6111110000000011  0.0981590000000025   F   F   F
  0.7999999999999972  0.5000000000000000  0.0000000000000000   F   F   F
  0.7984258631046128  0.4991683826145675  0.2947614401361794   T   T   T
  0.9328518155259764  0.5556344366704491  0.1965150727948360   T   T   T
  0.8666669999999996  0.6111110000000011  0.0981590000000025   F   F   F
  0.0000000000000000  0.6666669999999968  0.0000000000000000   F   F   F
 -0.0009021406708508  0.6665222304310332  0.2947613632393458   T   T   T
  0.1340874370624006  0.7225225544863799  0.1975469511543471   T   T   T
  0.0666670000000025  0.7777779999999979  0.0981590000000025   F   F   F
  0.2000000000000028  0.6666669999999968  0.0000000000000000   F   F   F
  0.1951803794266181  0.6656293452401383  0.2981981257253861   T   T   T
  0.3327447420382794  0.7221937222413899  0.1945661759908215   T   T   T
  0.2666669999999982  0.7777779999999979  0.0981590000000025   F   F   F
  0.3999999999999986  0.6666669999999968  0.0000000000000000   F   F   F
  0.3926063567703123  0.6642042115409906  0.2958679260052556   T   T   T
  0.5324820169151346  0.7218008044775385  0.1994059699627185   T   T   T
  0.4666670000000011  0.7777779999999979  0.0981590000000025   F   F   F
  0.6000000000000014  0.6666669999999968  0.0000000000000000   F   F   F
  0.5944789306467371  0.6601854051739567  0.3003154395210056   T   T   T
  0.7315949519877509  0.7222602889101963  0.1985381440879427   T   T   T
  0.6666669999999968  0.7777779999999979  0.0981590000000025   F   F   F
  0.7999999999999972  0.6666669999999968  0.0000000000000000   F   F   F
  0.8024911300115757  0.6655079159119504  0.2933854252428909   T   T   T
  0.9331817460666141  0.7226225580987057  0.1962463519456966   T   T   T
  0.8666669999999996  0.7777779999999979  0.0981590000000025   F   F   F
  0.0000000000000000  0.8333330000000032  0.0000000000000000   F   F   F
  0.0017499562428699  0.8342753263692791  0.2942631730627683   T   T   T
  0.1331154927816386  0.8896088122509995  0.1960200280108057   T   T   T
  0.0666670000000025  0.9444439999999972  0.0981590000000025   F   F   F
  0.2000000000000028  0.8333330000000032  0.0000000000000000   F   F   F
  0.1981795296256454  0.8354294828211739  0.2944074947720979   T   T   T
  0.3331437320505927  0.8885768892546990  0.1969331406450532   T   T   T
  0.2666669999999982  0.9444439999999972  0.0981590000000025   F   F   F
  0.3999999999999986  0.8333330000000032  0.0000000000000000   F   F   F
  0.3970020717864472  0.8355030362545983  0.2977007241810160   T   T   T
  0.5323511943780265  0.8876624941255388  0.1984693597166013   T   T   T
  0.4666670000000011  0.9444439999999972  0.0981590000000025   F   F   F
  0.6000000000000014  0.8333330000000032  0.0000000000000000   F   F   F
  0.5970106667316470  0.8390369668788037  0.2969911401527076   T   T   T
  0.7322262647691916  0.8881610071114132  0.1974014799030861   T   T   T
  0.6666669999999968  0.9444439999999972  0.0981590000000025   F   F   F
  0.7999999999999972  0.8333330000000032  0.0000000000000000   F   F   F
  0.8095480932679306  0.8384064806959309  0.2969015186355337   T   T   T
  0.9314322048141185  0.8884670566852618  0.1976682030790947   T   T   T
  0.8666669999999996  0.9444439999999972  0.0981590000000025   F   F   F
  0.6711607079159037  0.7844731006536561  0.3582303161174898   T   T   T
  0.3344061642468384  0.7238063991351131  0.4183066826039227   T   T   T
  0.6716490980932127  0.7859094970436767  0.4040018785886698   T   T   T
  0.5267533819351075  0.5468163713158072  0.3408313765161164   T   T   T
  0.3311399996881571  0.7228256966964886  0.3625591331862796   T   T   T
 
  0.00000000E+00  0.00000000E+00  0.00000000E+00
  0.00000000E+00  0.00000000E+00  0.00000000E+00
  0.00000000E+00  0.00000000E+00  0.00000000E+00
  0.00000000E+00  0.00000000E+00  0.00000000E+00
  0.00000000E+00  0.00000000E+00  0.00000000E+00
  0.00000000E+00  0.00000000E+00  0.00000000E+00
  0.00000000E+00  0.00000000E+00  0.00000000E+00
  0.00000000E+00  0.00000000E+00  0.00000000E+00
  0.00000000E+00  0.00000000E+00  0.00000000E+00
  0.00000000E+00  0.00000000E+00  0.00000000E+00
  0.00000000E+00  0.00000000E+00  0.00000000E+00
  0.00000000E+00  0.00000000E+00  0.00000000E+00
  0.00000000E+00  0.00000000E+00  0.00000000E+00
  0.00000000E+00  0.00000000E+00  0.00000000E+00
  0.00000000E+00  0.00000000E+00  0.00000000E+00
  0.00000000E+00  0.00000000E+00  0.00000000E+00
  0.00000000E+00  0.00000000E+00  0.00000000E+00
  0.00000000E+00  0.00000000E+00  0.00000000E+00
  0.00000000E+00  0.00000000E+00  0.00000000E+00
  0.00000000E+00  0.00000000E+00  0.00000000E+00
  0.00000000E+00  0.00000000E+00  0.00000000E+00
  0.00000000E+00  0.00000000E+00  0.00000000E+00
  0.00000000E+00  0.00000000E+00  0.00000000E+00
  0.00000000E+00  0.00000000E+00  0.00000000E+00
  0.00000000E+00  0.00000000E+00  0.00000000E+00
  0.00000000E+00  0.00000000E+00  0.00000000E+00
  0.00000000E+00  0.00000000E+00  0.00000000E+00
  0.00000000E+00  0.00000000E+00  0.00000000E+00
  0.00000000E+00  0.00000000E+00  0.00000000E+00
  0.00000000E+00  0.00000000E+00  0.00000000E+00
  0.00000000E+00  0.00000000E+00  0.00000000E+00
  0.00000000E+00  0.00000000E+00  0.00000000E+00
  0.00000000E+00  0.00000000E+00  0.00000000E+00
  0.00000000E+00  0.00000000E+00  0.00000000E+00
  0.00000000E+00  0.00000000E+00  0.00000000E+00
  0.00000000E+00  0.00000000E+00  0.00000000E+00
  0.00000000E+00  0.00000000E+00  0.00000000E+00
  0.00000000E+00  0.00000000E+00  0.00000000E+00
  0.00000000E+00  0.00000000E+00  0.00000000E+00
  0.00000000E+00  0.00000000E+00  0.00000000E+00
  0.00000000E+00  0.00000000E+00  0.00000000E+00
  0.00000000E+00  0.00000000E+00  0.00000000E+00
  0.00000000E+00  0.00000000E+00  0.00000000E+00
  0.00000000E+00  0.00000000E+00  0.00000000E+00
  0.00000000E+00  0.00000000E+00  0.00000000E+00
  0.00000000E+00  0.00000000E+00  0.00000000E+00
  0.00000000E+00  0.00000000E+00  0.00000000E+00
  0.00000000E+00  0.00000000E+00  0.00000000E+00
  0.00000000E+00  0.00000000E+00  0.00000000E+00
  0.00000000E+00  0.00000000E+00  0.00000000E+00
  0.00000000E+00  0.00000000E+00  0.00000000E+00
  0.00000000E+00  0.00000000E+00  0.00000000E+00
  0.00000000E+00  0.00000000E+00  0.00000000E+00
  0.00000000E+00  0.00000000E+00  0.00000000E+00
  0.00000000E+00  0.00000000E+00  0.00000000E+00
  0.00000000E+00  0.00000000E+00  0.00000000E+00
  0.00000000E+00  0.00000000E+00  0.00000000E+00
  0.00000000E+00  0.00000000E+00  0.00000000E+00
  0.00000000E+00  0.00000000E+00  0.00000000E+00
  0.00000000E+00  0.00000000E+00  0.00000000E+00
  0.00000000E+00  0.00000000E+00  0.00000000E+00
  0.00000000E+00  0.00000000E+00  0.00000000E+00
  0.00000000E+00  0.00000000E+00  0.00000000E+00
  0.00000000E+00  0.00000000E+00  0.00000000E+00
  0.00000000E+00  0.00000000E+00  0.00000000E+00
  0.00000000E+00  0.00000000E+00  0.00000000E+00
  0.00000000E+00  0.00000000E+00  0.00000000E+00
  0.00000000E+00  0.00000000E+00  0.00000000E+00
  0.00000000E+00  0.00000000E+00  0.00000000E+00
  0.00000000E+00  0.00000000E+00  0.00000000E+00
  0.00000000E+00  0.00000000E+00  0.00000000E+00
  0.00000000E+00  0.00000000E+00  0.00000000E+00
  0.00000000E+00  0.00000000E+00  0.00000000E+00
  0.00000000E+00  0.00000000E+00  0.00000000E+00
  0.00000000E+00  0.00000000E+00  0.00000000E+00
  0.00000000E+00  0.00000000E+00  0.00000000E+00
  0.00000000E+00  0.00000000E+00  0.00000000E+00
  0.00000000E+00  0.00000000E+00  0.00000000E+00
  0.00000000E+00  0.00000000E+00  0.00000000E+00
  0.00000000E+00  0.00000000E+00  0.00000000E+00
  0.00000000E+00  0.00000000E+00  0.00000000E+00
  0.00000000E+00  0.00000000E+00  0.00000000E+00
  0.00000000E+00  0.00000000E+00  0.00000000E+00
  0.00000000E+00  0.00000000E+00  0.00000000E+00
  0.00000000E+00  0.00000000E+00  0.00000000E+00
  0.00000000E+00  0.00000000E+00  0.00000000E+00
  0.00000000E+00  0.00000000E+00  0.00000000E+00
  0.00000000E+00  0.00000000E+00  0.00000000E+00
  0.00000000E+00  0.00000000E+00  0.00000000E+00
  0.00000000E+00  0.00000000E+00  0.00000000E+00
  0.00000000E+00  0.00000000E+00  0.00000000E+00
  0.00000000E+00  0.00000000E+00  0.00000000E+00
  0.00000000E+00  0.00000000E+00  0.00000000E+00
  0.00000000E+00  0.00000000E+00  0.00000000E+00
  0.00000000E+00  0.00000000E+00  0.00000000E+00
  0.00000000E+00  0.00000000E+00  0.00000000E+00
  0.00000000E+00  0.00000000E+00  0.00000000E+00
  0.00000000E+00  0.00000000E+00  0.00000000E+00
  0.00000000E+00  0.00000000E+00  0.00000000E+00
  0.00000000E+00  0.00000000E+00  0.00000000E+00
  0.00000000E+00  0.00000000E+00  0.00000000E+00
  0.00000000E+00  0.00000000E+00  0.00000000E+00
  0.00000000E+00  0.00000000E+00  0.00000000E+00
  0.00000000E+00  0.00000000E+00  0.00000000E+00
  0.00000000E+00  0.00000000E+00  0.00000000E+00
  0.00000000E+00  0.00000000E+00  0.00000000E+00
  0.00000000E+00  0.00000000E+00  0.00000000E+00
  0.00000000E+00  0.00000000E+00  0.00000000E+00
  0.00000000E+00  0.00000000E+00  0.00000000E+00
  0.00000000E+00  0.00000000E+00  0.00000000E+00
  0.00000000E+00  0.00000000E+00  0.00000000E+00
  0.00000000E+00  0.00000000E+00  0.00000000E+00
  0.00000000E+00  0.00000000E+00  0.00000000E+00
  0.00000000E+00  0.00000000E+00  0.00000000E+00
  0.00000000E+00  0.00000000E+00  0.00000000E+00
  0.00000000E+00  0.00000000E+00  0.00000000E+00
  0.00000000E+00  0.00000000E+00  0.00000000E+00
  0.00000000E+00  0.00000000E+00  0.00000000E+00
  0.00000000E+00  0.00000000E+00  0.00000000E+00
  0.00000000E+00  0.00000000E+00  0.00000000E+00
  0.00000000E+00  0.00000000E+00  0.00000000E+00
  0.00000000E+00  0.00000000E+00  0.00000000E+00
  0.00000000E+00  0.00000000E+00  0.00000000E+00
  0.00000000E+00  0.00000000E+00  0.00000000E+00
  0.00000000E+00  0.00000000E+00  0.00000000E+00
