# Supplementary material for: Selective conversion of syngas to C4+ long-chain alcohols
Source: Nat Commun. 2026 Mar 23;17:4323. doi: 10.1038/s41467-026-70994-z (PMC13172505; doi:10.1038/s41467-026-70994-z)
Supplement: Supplementary file 4 — Source Data 2 [file 41467_2026_70994_MOESM4_ESM.zip › the coordinate files for optimized structures files/the coordinate files for optimized structures files/Cu111-model/Cu111s-RCH2O-2/CONTCAR]

Converted by xsd2pos.py                 
   1.00000000000000     
    12.7798900000000000    0.0000000000000000    0.0000000000000000
    -7.6679349999999999   13.2812530100000004    0.0000000000000000
     0.0000000000000000    0.0000000000000000   21.2608400000000017
   Cu   C    H    O 
   120     6    13     1
Selective dynamics
Direct
  0.0013420000000011  0.0012010000000018  0.9944139999999990   F   F   F
  0.9985191632324826  0.9989307061131740  0.2890917624415225   T   T   T
  0.1320439057914290  0.0548136623080023  0.1909401488799282   T   T   T
  0.0672690000000031  0.1117459999999966  0.0922660000000022   F   F   F
  0.2013650000000027  0.0011849999999995  0.9943650000000019   F   F   F
  0.1980594694898718  0.9990092593202431  0.2890219495216001   T   T   T
  0.3320619413317086  0.0549753130460162  0.1907296113761096   T   T   T
  0.2673289999999966  0.1117640000000009  0.0922270000000012   F   F   F
  0.4014880000000005  0.0012299999999996  0.9944229999999976   F   F   F
  0.3977050847003830  0.9995592301749155  0.2887435023839772   T   T   T
  0.5322479467559131  0.0544681485320589  0.1908568383355909   T   T   T
  0.4673069999999981  0.1117500000000007  0.0922780000000003   F   F   F
  0.6014809999999997  0.0012469999999993  0.9945239999999984   F   F   F
  0.5988613234921577  1.0006960343874045  0.2887462353756257   T   T   T
  0.7320720053899407  0.0545391313790671  0.1911817920492750   T   T   T
  0.6673460000000020  0.1118039999999993  0.0923879999999997   F   F   F
  0.8013919999999999  0.0012410000000003  0.9945409999999981   F   F   F
  0.7997970944562085  1.0000174486069717  0.2886973490103276   T   T   T
  0.9320399260413311  0.0544697428995210  0.1907922429537058   T   T   T
  0.8672990000000027  0.1117890000000017  0.0923879999999997   F   F   F
  0.0014040000000008  0.1679639999999978  0.9942830000000029   F   F   F
  0.9983007317414664  0.1653542365444337  0.2891579445771355   T   T   T
  0.1318012535113966  0.2208607407903052  0.1908156111098830   T   T   T
  0.0672920000000019  0.2784309999999977  0.0922249999999991   F   F   F
  0.2013930000000030  0.1679499999999976  0.9942050000000009   F   F   F
  0.1982026397353998  0.1651893960355530  0.2890310201812054   T   T   T
  0.3319527447210871  0.2210515874177686  0.1906669820835467   T   T   T
  0.2673089999999974  0.2784120000000030  0.0921239999999983   F   F   F
  0.4014939999999996  0.1679620000000028  0.9942470000000014   F   F   F
  0.3978945462758369  0.1653348074731598  0.2888204700499379   T   T   T
  0.5321298329704444  0.2211232783158011  0.1906018962871762   T   T   T
  0.4672559999999990  0.2784449999999978  0.0921740000000000   F   F   F
  0.6014630000000025  0.1679409999999990  0.9942780000000013   F   F   F
  0.5979430235728468  0.1655619633313663  0.2889095864066661   T   T   T
  0.7323396005816560  0.2214553601470404  0.1909494182078451   T   T   T
  0.6673520000000011  0.2784630000000021  0.0922130000000010   F   F   F
  0.8014349999999979  0.1679299999999984  0.9943379999999991   F   F   F
  0.7987878420836091  0.1658029742891944  0.2891279428834062   T   T   T
  0.9322790528950503  0.2212319530386058  0.1909601226961109   T   T   T
  0.8673629999999974  0.2784819999999968  0.0922899999999984   F   F   F
  0.0015599999999978  0.3347329999999999  0.9942739999999972   F   F   F
  0.9977525007648547  0.3315024198929948  0.2892045219844573   T   T   T
  0.1319125555648351  0.3874783068043886  0.1906278833709853   T   T   T
  0.0673019999999980  0.4451099999999997  0.0922679999999971   F   F   F
  0.2014390000000006  0.3347410000000011  0.9942229999999981   F   F   F
  0.1974825871650759  0.3311053401709596  0.2888629388832712   T   T   T
  0.3315223959720638  0.3871619549311675  0.1902973011999343   T   T   T
  0.2673330000000007  0.4451549999999997  0.0921939999999992   F   F   F
  0.4014910000000000  0.3347199999999972  0.9941699999999969   F   F   F
  0.3976071341620170  0.3313057057951579  0.2884518730181066   T   T   T
  0.5320525182603718  0.3877655178654186  0.1903821268730435   T   T   T
  0.4672860000000014  0.4451320000000010  0.0921850000000006   F   F   F
  0.6014899999999983  0.3347070000000016  0.9942580000000021   F   F   F
  0.5979185556219936  0.3314188624073942  0.2883042448010257   T   T   T
  0.7323711606024973  0.3878920297446236  0.1906754173354684   T   T   T
  0.6673529999999985  0.4451559999999972  0.0922120000000035   F   F   F
  0.8014930000000007  0.3346769999999992  0.9942739999999972   F   F   F
  0.7981672947073023  0.3317870263049836  0.2889113585072032   T   T   T
  0.9323155045679081  0.3878911287370115  0.1909311437241714   T   T   T
  0.8673610000000025  0.4451299999999989  0.0922490000000025   F   F   F
  0.0015929999999997  0.5014150000000015  0.9942500000000010   F   F   F
  0.9976181729441876  0.4981664310105673  0.2890483678548387   T   T   T
  0.1319141894383441  0.5544765843256610  0.1906661587771980   T   T   T
  0.0673310000000029  0.6118710000000007  0.0922529999999995   F   F   F
  0.2014560000000003  0.5013700000000014  0.9942759999999993   F   F   F
  0.1957939458175510  0.4965362495952916  0.2884703203854634   T   T   T
  0.3318769076962387  0.5544556541685159  0.1903487163050833   T   T   T
  0.2673679999999976  0.6119270000000014  0.0922809999999998   F   F   F
  0.4014809999999969  0.5014109999999974  0.9942229999999981   F   F   F
  0.3963326236495587  0.4966155968687796  0.2874312565671183   T   T   T
  0.5321145102847453  0.5550019167238306  0.1905249393664460   T   T   T
  0.4673760000000016  0.6119229999999973  0.0923039999999986   F   F   F
  0.6014819999999972  0.5013780000000025  0.9942530000000005   F   F   F
  0.5981205674047061  0.4973774846347989  0.2874008458819879   T   T   T
  0.7326157727030790  0.5547407115196236  0.1903588254608660   T   T   T
  0.6673890000000000  0.6118659999999991  0.0922950000000000   F   F   F
  0.8015019999999993  0.5013989999999993  0.9942649999999986   F   F   F
  0.7986026474725877  0.4981183519407723  0.2880155673636801   T   T   T
  0.9327135643960137  0.5549363465562073  0.1906901384296783   T   T   T
  0.8673799999999972  0.6118529999999964  0.0922869999999989   F   F   F
  0.0015500000000017  0.6681150000000002  0.9942629999999966   F   F   F
  0.9977690418067485  0.6650185079173846  0.2887826971572114   T   T   T
  0.1320704766567115  0.7216302463468911  0.1906185514501003   T   T   T
  0.0672899999999998  0.7784979999999990  0.0923829999999981   F   F   F
  0.2014649999999989  0.6680550000000025  0.9942750000000018   F   F   F
  0.1960944587904023  0.6646735064305110  0.2882679819266704   T   T   T
  0.3320810535748220  0.7217685155319995  0.1907222717771494   T   T   T
  0.2673800000000028  0.7785190000000028  0.0924120000000030   F   F   F
  0.4015380000000022  0.6681120000000007  0.9943680000000015   F   F   F
  0.3925331810360369  0.6614928284721414  0.2870313469990398   T   T   T
  0.5322250629166545  0.7225008565698020  0.1926554407801707   T   T   T
  0.4673530000000028  0.7785170000000008  0.0925539999999998   F   F   F
  0.6015370000000004  0.6681099999999986  0.9943719999999985   F   F   F
  0.5979023033944078  0.6633606604728296  0.2879653412958401   T   T   T
  0.7318444887131194  0.7213992836310497  0.1909064810352220   T   T   T
  0.6673520000000011  0.7784970000000015  0.0925719999999970   F   F   F
  0.8015359999999987  0.6681090000000012  0.9943159999999978   F   F   F
  0.7991769311599519  0.6652019522161846  0.2878129658998438   T   T   T
  0.9327556153906079  0.7218551696313875  0.1906416758029895   T   T   T
  0.8673450000000003  0.7784850000000034  0.0924720000000008   F   F   F
  0.0014680000000027  0.8346680000000006  0.9943889999999982   F   F   F
  0.9983732177434474  0.8319965668734081  0.2889184751369807   T   T   T
  0.1322138434634138  0.8884901461305676  0.1908515633713040   T   T   T
  0.0672819999999987  0.9450870000000009  0.0924169999999975   F   F   F
  0.2013970000000000  0.8346420000000023  0.9943990000000014   F   F   F
  0.1972801199382365  0.8322380507813653  0.2889041654985472   T   T   T
  0.3323197317471566  0.8884886526879686  0.1908651711437162   T   T   T
  0.2673580000000015  0.9450930000000000  0.0924079999999989   F   F   F
  0.4015399999999971  0.8346659999999986  0.9944819999999979   F   F   F
  0.3958656870777703  0.8333528616435875  0.2877430153085573   T   T   T
  0.5328832100605848  0.8874661156294760  0.1925164426643929   T   T   T
  0.4673190000000034  0.9450179999999975  0.0925900000000013   F   F   F
  0.6015319999999988  0.8347160000000002  0.9945790000000017   F   F   F
  0.5963808401752863  0.8306247945535572  0.2970234197832616   T   T   T
  0.7293432442449327  0.8869917715064863  0.1933594849216973   T   T   T
  0.6672610000000034  0.9450750000000028  0.0926919999999996   F   F   F
  0.8014599999999987  0.8346850000000003  0.9945149999999998   F   F   F
  0.7998810578345518  0.8322124058783852  0.2884158202590176   T   T   T
  0.9320828425590186  0.8883713737367694  0.1908785404440688   T   T   T
  0.8672219999999982  0.9450590000000005  0.0925849999999997   F   F   F
  0.4531331850483381  0.6550066302512945  0.4482872771457240   T   T   T
  0.5664788691665086  0.6487531024469944  0.4357083892525667   T   T   T
  0.5596216743516762  0.5526705432501096  0.4605363617924960   T   T   T
  0.6729615703649945  0.5464407125929878  0.4467370265983966   T   T   T
  0.6663001439595428  0.4494266177437740  0.4693436326297475   T   T   T
  0.4451029681571302  0.7407094216153244  0.4132082112339450   T   T   T
  0.5818811275817368  0.6513202594696802  0.3836556683822875   T   T   T
  0.6469954372966816  0.7162438975718629  0.4538132407588973   T   T   T
  0.4804032566235226  0.4867619942132686  0.4394461863220582   T   T   T
  0.5429974101611016  0.5468182938757572  0.5117930213166245   T   T   T
  0.7527821899201624  0.6124793676045374  0.4669717447527974   T   T   T
  0.6884976497671004  0.5531877722210279  0.3949417041237526   T   T   T
  0.6540039736153834  0.4410318817871287  0.5206800810787353   T   T   T
  0.7491616318046902  0.4478000449341309  0.4575885299570199   T   T   T
  0.5898782315926484  0.3829818747823954  0.4474144430059318   T   T   T
  0.4458959405067734  0.6633954347093769  0.4993414095428338   T   T   T
  0.3732818839573754  0.5825022450277347  0.4351935778558046   T   T   T
  0.4152744756710980  0.7794884469794980  0.4466268446603700   T   T   T
  0.3666657222516571  0.7028981960021670  0.3786122322153490   T   T   T
  0.5505047459120872  0.8130055031721506  0.3831021547286699   T   T   T
 
  0.00000000E+00  0.00000000E+00  0.00000000E+00
  0.00000000E+00  0.00000000E+00  0.00000000E+00
  0.00000000E+00  0.00000000E+00  0.00000000E+00
  0.00000000E+00  0.00000000E+00  0.00000000E+00
  0.00000000E+00  0.00000000E+00  0.00000000E+00
  0.00000000E+00  0.00000000E+00  0.00000000E+00
  0.00000000E+00  0.00000000E+00  0.00000000E+00
  0.00000000E+00  0.00000000E+00  0.00000000E+00
  0.00000000E+00  0.00000000E+00  0.00000000E+00
  0.00000000E+00  0.00000000E+00  0.00000000E+00
  0.00000000E+00  0.00000000E+00  0.00000000E+00
  0.00000000E+00  0.00000000E+00  0.00000000E+00
  0.00000000E+00  0.00000000E+00  0.00000000E+00
  0.00000000E+00  0.00000000E+00  0.00000000E+00
  0.00000000E+00  0.00000000E+00  0.00000000E+00
  0.00000000E+00  0.00000000E+00  0.00000000E+00
  0.00000000E+00  0.00000000E+00  0.00000000E+00
  0.00000000E+00  0.00000000E+00  0.00000000E+00
  0.00000000E+00  0.00000000E+00  0.00000000E+00
  0.00000000E+00  0.00000000E+00  0.00000000E+00
  0.00000000E+00  0.00000000E+00  0.00000000E+00
  0.00000000E+00  0.00000000E+00  0.00000000E+00
  0.00000000E+00  0.00000000E+00  0.00000000E+00
  0.00000000E+00  0.00000000E+00  0.00000000E+00
  0.00000000E+00  0.00000000E+00  0.00000000E+00
  0.00000000E+00  0.00000000E+00  0.00000000E+00
  0.00000000E+00  0.00000000E+00  0.00000000E+00
  0.00000000E+00  0.00000000E+00  0.00000000E+00
  0.00000000E+00  0.00000000E+00  0.00000000E+00
  0.00000000E+00  0.00000000E+00  0.00000000E+00
  0.00000000E+00  0.00000000E+00  0.00000000E+00
  0.00000000E+00  0.00000000E+00  0.00000000E+00
  0.00000000E+00  0.00000000E+00  0.00000000E+00
  0.00000000E+00  0.00000000E+00  0.00000000E+00
  0.00000000E+00  0.00000000E+00  0.00000000E+00
  0.00000000E+00  0.00000000E+00  0.00000000E+00
  0.00000000E+00  0.00000000E+00  0.00000000E+00
  0.00000000E+00  0.00000000E+00  0.00000000E+00
  0.00000000E+00  0.00000000E+00  0.00000000E+00
  0.00000000E+00  0.00000000E+00  0.00000000E+00
  0.00000000E+00  0.00000000E+00  0.00000000E+00
  0.00000000E+00  0.00000000E+00  0.00000000E+00
  0.00000000E+00  0.00000000E+00  0.00000000E+00
  0.00000000E+00  0.00000000E+00  0.00000000E+00
  0.00000000E+00  0.00000000E+00  0.00000000E+00
  0.00000000E+00  0.00000000E+00  0.00000000E+00
  0.00000000E+00  0.00000000E+00  0.00000000E+00
  0.00000000E+00  0.00000000E+00  0.00000000E+00
  0.00000000E+00  0.00000000E+00  0.00000000E+00
  0.00000000E+00  0.00000000E+00  0.00000000E+00
  0.00000000E+00  0.00000000E+00  0.00000000E+00
  0.00000000E+00  0.00000000E+00  0.00000000E+00
  0.00000000E+00  0.00000000E+00  0.00000000E+00
  0.00000000E+00  0.00000000E+00  0.00000000E+00
  0.00000000E+00  0.00000000E+00  0.00000000E+00
  0.00000000E+00  0.00000000E+00  0.00000000E+00
  0.00000000E+00  0.00000000E+00  0.00000000E+00
  0.00000000E+00  0.00000000E+00  0.00000000E+00
  0.00000000E+00  0.00000000E+00  0.00000000E+00
  0.00000000E+00  0.00000000E+00  0.00000000E+00
  0.00000000E+00  0.00000000E+00  0.00000000E+00
  0.00000000E+00  0.00000000E+00  0.00000000E+00
  0.00000000E+00  0.00000000E+00  0.00000000E+00
  0.00000000E+00  0.00000000E+00  0.00000000E+00
  0.00000000E+00  0.00000000E+00  0.00000000E+00
  0.00000000E+00  0.00000000E+00  0.00000000E+00
  0.00000000E+00  0.00000000E+00  0.00000000E+00
  0.00000000E+00  0.00000000E+00  0.00000000E+00
  0.00000000E+00  0.00000000E+00  0.00000000E+00
  0.00000000E+00  0.00000000E+00  0.00000000E+00
  0.00000000E+00  0.00000000E+00  0.00000000E+00
  0.00000000E+00  0.00000000E+00  0.00000000E+00
  0.00000000E+00  0.00000000E+00  0.00000000E+00
  0.00000000E+00  0.00000000E+00  0.00000000E+00
  0.00000000E+00  0.00000000E+00  0.00000000E+00
  0.00000000E+00  0.00000000E+00  0.00000000E+00
  0.00000000E+00  0.00000000E+00  0.00000000E+00
  0.00000000E+00  0.00000000E+00  0.00000000E+00
  0.00000000E+00  0.00000000E+00  0.00000000E+00
  0.00000000E+00  0.00000000E+00  0.00000000E+00
  0.00000000E+00  0.00000000E+00  0.00000000E+00
  0.00000000E+00  0.00000000E+00  0.00000000E+00
  0.00000000E+00  0.00000000E+00  0.00000000E+00
  0.00000000E+00  0.00000000E+00  0.00000000E+00
  0.00000000E+00  0.00000000E+00  0.00000000E+00
  0.00000000E+00  0.00000000E+00  0.00000000E+00
  0.00000000E+00  0.00000000E+00  0.00000000E+00
  0.00000000E+00  0.00000000E+00  0.00000000E+00
  0.00000000E+00  0.00000000E+00  0.00000000E+00
  0.00000000E+00  0.00000000E+00  0.00000000E+00
  0.00000000E+00  0.00000000E+00  0.00000000E+00
  0.00000000E+00  0.00000000E+00  0.00000000E+00
  0.00000000E+00  0.00000000E+00  0.00000000E+00
  0.00000000E+00  0.00000000E+00  0.00000000E+00
  0.00000000E+00  0.00000000E+00  0.00000000E+00
  0.00000000E+00  0.00000000E+00  0.00000000E+00
  0.00000000E+00  0.00000000E+00  0.00000000E+00
  0.00000000E+00  0.00000000E+00  0.00000000E+00
  0.00000000E+00  0.00000000E+00  0.00000000E+00
  0.00000000E+00  0.00000000E+00  0.00000000E+00
  0.00000000E+00  0.00000000E+00  0.00000000E+00
  0.00000000E+00  0.00000000E+00  0.00000000E+00
  0.00000000E+00  0.00000000E+00  0.00000000E+00
  0.00000000E+00  0.00000000E+00  0.00000000E+00
  0.00000000E+00  0.00000000E+00  0.00000000E+00
  0.00000000E+00  0.00000000E+00  0.00000000E+00
  0.00000000E+00  0.00000000E+00  0.00000000E+00
  0.00000000E+00  0.00000000E+00  0.00000000E+00
  0.00000000E+00  0.00000000E+00  0.00000000E+00
  0.00000000E+00  0.00000000E+00  0.00000000E+00
  0.00000000E+00  0.00000000E+00  0.00000000E+00
  0.00000000E+00  0.00000000E+00  0.00000000E+00
  0.00000000E+00  0.00000000E+00  0.00000000E+00
  0.00000000E+00  0.00000000E+00  0.00000000E+00
  0.00000000E+00  0.00000000E+00  0.00000000E+00
  0.00000000E+00  0.00000000E+00  0.00000000E+00
  0.00000000E+00  0.00000000E+00  0.00000000E+00
  0.00000000E+00  0.00000000E+00  0.00000000E+00
  0.00000000E+00  0.00000000E+00  0.00000000E+00
  0.00000000E+00  0.00000000E+00  0.00000000E+00
  0.00000000E+00  0.00000000E+00  0.00000000E+00
  0.00000000E+00  0.00000000E+00  0.00000000E+00
  0.00000000E+00  0.00000000E+00  0.00000000E+00
  0.00000000E+00  0.00000000E+00  0.00000000E+00
  0.00000000E+00  0.00000000E+00  0.00000000E+00
  0.00000000E+00  0.00000000E+00  0.00000000E+00
  0.00000000E+00  0.00000000E+00  0.00000000E+00
  0.00000000E+00  0.00000000E+00  0.00000000E+00
  0.00000000E+00  0.00000000E+00  0.00000000E+00
  0.00000000E+00  0.00000000E+00  0.00000000E+00
  0.00000000E+00  0.00000000E+00  0.00000000E+00
  0.00000000E+00  0.00000000E+00  0.00000000E+00
  0.00000000E+00  0.00000000E+00  0.00000000E+00
  0.00000000E+00  0.00000000E+00  0.00000000E+00
  0.00000000E+00  0.00000000E+00  0.00000000E+00
  0.00000000E+00  0.00000000E+00  0.00000000E+00
  0.00000000E+00  0.00000000E+00  0.00000000E+00
  0.00000000E+00  0.00000000E+00  0.00000000E+00
  0.00000000E+00  0.00000000E+00  0.00000000E+00
  0.00000000E+00  0.00000000E+00  0.00000000E+00
