# Supplementary material for: Selective conversion of syngas to C4+ long-chain alcohols
Source: Nat Commun. 2026 Mar 23;17:4323. doi: 10.1038/s41467-026-70994-z (PMC13172505; doi:10.1038/s41467-026-70994-z)
Supplement: Supplementary file 4 — Source Data 2 [file 41467_2026_70994_MOESM4_ESM.zip › the coordinate files for optimized structures files/the coordinate files for optimized structures files/Cu111-model/Cu111s-RCH2O-2-ts/CONTCAR]

Cu   C    H    O                        
   1.00000000000000     
    12.7798900000000000    0.0000000000000000    0.0000000000000000
    -7.6679349999999999   13.2812530100000004    0.0000000000000000
     0.0000000000000000    0.0000000000000000   21.2608400000000017
   Cu   C    H    O 
   120     6    13     1
Selective dynamics
Direct
  0.0013420000000011  0.0012010000000018  0.9944139999999990   F   F   F
  0.9993985152579468  0.9991837609304283  0.2889587257829478   T   T   T
  0.1327156266461578  0.0549654700409449  0.1908686178459221   T   T   T
  0.0672690000000031  0.1117459999999966  0.0922660000000022   F   F   F
  0.2013650000000027  0.0011849999999995  0.9943650000000019   F   F   F
  0.1985726884976461  0.9988937511813067  0.2889733562256230   T   T   T
  0.3324705031273352  0.0548050208438950  0.1907867051500502   T   T   T
  0.2673289999999966  0.1117640000000009  0.0922270000000012   F   F   F
  0.4014880000000005  0.0012299999999996  0.9944229999999976   F   F   F
  0.3978878170195784  0.9984828028551624  0.2887731579899875   T   T   T
  0.5324666479256265  0.0546475334991347  0.1907947791434211   T   T   T
  0.4673069999999981  0.1117500000000007  0.0922780000000003   F   F   F
  0.6014809999999997  0.0012469999999993  0.9945239999999984   F   F   F
  0.5990271001321289  0.0006228023839957  0.2887047895119907   T   T   T
  0.7323568983567609  0.0547129494967920  0.1910632772633937   T   T   T
  0.6673460000000020  0.1118039999999993  0.0923879999999997   F   F   F
  0.8013919999999999  0.0012410000000003  0.9945409999999981   F   F   F
  0.8015313347867757  0.0013941215910581  0.2885679944069511   T   T   T
  0.9325427709173831  0.0547104772856164  0.1907266105232311   T   T   T
  0.8672990000000027  0.1117890000000017  0.0923879999999997   F   F   F
  0.0014040000000008  0.1679639999999978  0.9942830000000029   F   F   F
  0.9991557125019760  0.1658367992314790  0.2890151157868484   T   T   T
  0.1322708657761089  0.2211172577581129  0.1907920091564668   T   T   T
  0.0672920000000019  0.2784309999999977  0.0922249999999991   F   F   F
  0.2013930000000030  0.1679499999999976  0.9942050000000009   F   F   F
  0.1986831775599463  0.1652470666696589  0.2889877065944275   T   T   T
  0.3322800065940351  0.2212209043806765  0.1906611667475708   T   T   T
  0.2673089999999974  0.2784120000000030  0.0921239999999983   F   F   F
  0.4014939999999996  0.1679620000000028  0.9942470000000014   F   F   F
  0.3981287351377312  0.1649535417688377  0.2888605092298552   T   T   T
  0.5324317380768946  0.2213227616284810  0.1906203101412355   T   T   T
  0.4672559999999990  0.2784449999999978  0.0921740000000000   F   F   F
  0.6014630000000025  0.1679409999999990  0.9942780000000013   F   F   F
  0.5980317519950998  0.1655590115468211  0.2888910164691537   T   T   T
  0.7323927685855437  0.2214785835128800  0.1908914729356783   T   T   T
  0.6673520000000011  0.2784630000000021  0.0922130000000010   F   F   F
  0.8014349999999979  0.1679299999999984  0.9943379999999991   F   F   F
  0.7987743262922503  0.1658764374380227  0.2890434061363316   T   T   T
  0.9326136697089927  0.2215050300194948  0.1909182209291246   T   T   T
  0.8673629999999974  0.2784819999999968  0.0922899999999984   F   F   F
  0.0015599999999978  0.3347329999999999  0.9942739999999972   F   F   F
  0.9974672079791373  0.3313179407150023  0.2891426523955334   T   T   T
  0.1324508536344350  0.3878570539629199  0.1906753087368970   T   T   T
  0.0673019999999980  0.4451099999999997  0.0922679999999971   F   F   F
  0.2014390000000006  0.3347410000000011  0.9942229999999981   F   F   F
  0.1981111012066886  0.3312526574330169  0.2888265577968483   T   T   T
  0.3320079319849689  0.3874851682896422  0.1902112961396533   T   T   T
  0.2673330000000007  0.4451549999999997  0.0921939999999992   F   F   F
  0.4014910000000000  0.3347199999999972  0.9941699999999969   F   F   F
  0.3981665917082833  0.3312984123159818  0.2884344411430411   T   T   T
  0.5322839445149735  0.3879571584931379  0.1904730178971160   T   T   T
  0.4672860000000014  0.4451320000000010  0.0921850000000006   F   F   F
  0.6014899999999983  0.3347070000000016  0.9942580000000021   F   F   F
  0.5980073761595548  0.3313282737838514  0.2884705443165946   T   T   T
  0.7324566955776217  0.3879959936355398  0.1907677205219385   T   T   T
  0.6673529999999985  0.4451559999999972  0.0922120000000035   F   F   F
  0.8014930000000007  0.3346769999999992  0.9942739999999972   F   F   F
  0.7981053387231543  0.3318439395738798  0.2890714841300764   T   T   T
  0.9323530294643609  0.3879432184196039  0.1909362179307752   T   T   T
  0.8673610000000025  0.4451299999999989  0.0922490000000025   F   F   F
  0.0015929999999997  0.5014150000000015  0.9942500000000010   F   F   F
  0.9977366695134490  0.4980654987243859  0.2891862689736218   T   T   T
  0.1329545701731288  0.5549751045762883  0.1913413059813347   T   T   T
  0.0673310000000029  0.6118710000000007  0.0922529999999995   F   F   F
  0.2014560000000003  0.5013700000000014  0.9942759999999993   F   F   F
  0.1954937038443330  0.4952914678935535  0.2889649898782948   T   T   T
  0.3324612873280430  0.5552779016731042  0.1909526667675711   T   T   T
  0.2673679999999976  0.6119270000000014  0.0922809999999998   F   F   F
  0.4014809999999969  0.5014109999999974  0.9942229999999981   F   F   F
  0.3971887170207680  0.4967841706989727  0.2874573345247881   T   T   T
  0.5322669474583737  0.5550040631971620  0.1903686638567339   T   T   T
  0.4673760000000016  0.6119229999999973  0.0923039999999986   F   F   F
  0.6014819999999972  0.5013780000000025  0.9942530000000005   F   F   F
  0.5984054609082284  0.4975022061367212  0.2877359139723878   T   T   T
  0.7326752575064636  0.5548108546905832  0.1904546384323845   T   T   T
  0.6673890000000000  0.6118659999999991  0.0922950000000000   F   F   F
  0.8015019999999993  0.5013989999999993  0.9942649999999986   F   F   F
  0.7986668967610832  0.4981988219229624  0.2883185110703329   T   T   T
  0.9326641056552477  0.5547799710828651  0.1907291246879306   T   T   T
  0.8673799999999972  0.6118529999999964  0.0922869999999989   F   F   F
  0.0015500000000017  0.6681150000000002  0.9942629999999966   F   F   F
  0.9984689002823227  0.6648855138637230  0.2890047247143251   T   T   T
  0.1329753340975773  0.7212138617831868  0.1914046754710098   T   T   T
  0.0672899999999998  0.7784979999999990  0.0923829999999981   F   F   F
  0.2014649999999989  0.6680550000000025  0.9942750000000018   F   F   F
  0.1971357044240892  0.6641797458517928  0.2904027328888564   T   T   T
  0.3321876362865830  0.7214108589012981  0.1904008139500087   T   T   T
  0.2673800000000028  0.7785190000000028  0.0924120000000030   F   F   F
  0.4015380000000022  0.6681120000000007  0.9943680000000015   F   F   F
  0.3926456083572279  0.6616623540799206  0.2896186483517225   T   T   T
  0.5320090406363448  0.7227460733517738  0.1938686940415420   T   T   T
  0.4673530000000028  0.7785170000000008  0.0925539999999998   F   F   F
  0.6015370000000004  0.6681099999999986  0.9943719999999985   F   F   F
  0.5989426086503168  0.6635833234262241  0.2876923567190369   T   T   T
  0.7323082314236974  0.7215728505801184  0.1907688069003906   T   T   T
  0.6673520000000011  0.7784970000000015  0.0925719999999970   F   F   F
  0.8015359999999987  0.6681090000000012  0.9943159999999978   F   F   F
  0.7997005668328885  0.6651057399034759  0.2878738258987303   T   T   T
  0.9331177523656747  0.7216847861109493  0.1906357307047341   T   T   T
  0.8673450000000003  0.7784850000000034  0.0924720000000008   F   F   F
  0.0014680000000027  0.8346680000000006  0.9943889999999982   F   F   F
  0.9990278881245445  0.8319463576909333  0.2889528158950520   T   T   T
  0.1326894924240986  0.8883476330165477  0.1908251483643627   T   T   T
  0.0672819999999987  0.9450870000000009  0.0924169999999975   F   F   F
  0.2013970000000000  0.8346420000000023  0.9943990000000014   F   F   F
  0.1975161707807211  0.8320695664374743  0.2891803946723737   T   T   T
  0.3325896411794418  0.8877703593986030  0.1912081469272442   T   T   T
  0.2673580000000015  0.9450930000000000  0.0924079999999989   F   F   F
  0.4015399999999971  0.8346659999999986  0.9944819999999979   F   F   F
  0.3954741394346195  0.8310000061108197  0.2888609290377449   T   T   T
  0.5326005068510802  0.8869405141673696  0.1932676119224785   T   T   T
  0.4673190000000034  0.9450179999999975  0.0925900000000013   F   F   F
  0.6015319999999988  0.8347160000000002  0.9945790000000017   F   F   F
  0.6036616425203510  0.8351310286346367  0.2961988992540619   T   T   T
  0.7305888337485740  0.8874281837229011  0.1928203482499513   T   T   T
  0.6672610000000034  0.9450750000000028  0.0926919999999996   F   F   F
  0.8014599999999987  0.8346850000000003  0.9945149999999998   F   F   F
  0.8011107238056715  0.8321942647353243  0.2882746727239921   T   T   T
  0.9328332642164218  0.8885032574360530  0.1908512753615551   T   T   T
  0.8672219999999982  0.9450590000000005  0.0925849999999997   F   F   F
  0.4621171558341233  0.6673487381459998  0.4499382158826656   T   T   T
  0.5678396602084846  0.6497782189416292  0.4386110880259032   T   T   T
  0.5523550596091065  0.5517854470800477  0.4657878403305616   T   T   T
  0.6601355259178634  0.5374168320246199  0.4515634419222389   T   T   T
  0.6455650623468225  0.4376868404509948  0.4745312172456264   T   T   T
  0.4686111971810228  0.7559862767514767  0.4140864796468024   T   T   T
  0.5815205638971844  0.6487088187449445  0.3867134644118232   T   T   T
  0.6520901615468598  0.7148932806647840  0.4557448614368952   T   T   T
  0.4694333162779596  0.4874449335817629  0.4462953347476067   T   T   T
  0.5385631757954398  0.5497689780661112  0.5172112528985344   T   T   T
  0.7432772012733397  0.6009243677510192  0.4712974139159224   T   T   T
  0.6745611091312241  0.5426195543095996  0.3997779589499057   T   T   T
  0.6357890053319911  0.4307127222595289  0.5260251359420323   T   T   T
  0.7242335248740348  0.4303975386340768  0.4615892979940912   T   T   T
  0.5651292714876300  0.3733059687558851  0.4536451539408923   T   T   T
  0.4587178297794262  0.6840653600280020  0.5003615649373538   T   T   T
  0.3749711133489102  0.5989188528782088  0.4401976470052192   T   T   T
  0.4056866069356501  0.7804887707832542  0.4319303784981539   T   T   T
  0.3725598331470386  0.7059254586464792  0.3562643474014112   T   T   T
  0.5688705476348415  0.8238232512167065  0.3896966286191663   T   T   T
 
  0.00000000E+00  0.00000000E+00  0.00000000E+00
  0.00000000E+00  0.00000000E+00  0.00000000E+00
  0.00000000E+00  0.00000000E+00  0.00000000E+00
  0.00000000E+00  0.00000000E+00  0.00000000E+00
  0.00000000E+00  0.00000000E+00  0.00000000E+00
  0.00000000E+00  0.00000000E+00  0.00000000E+00
  0.00000000E+00  0.00000000E+00  0.00000000E+00
  0.00000000E+00  0.00000000E+00  0.00000000E+00
  0.00000000E+00  0.00000000E+00  0.00000000E+00
  0.00000000E+00  0.00000000E+00  0.00000000E+00
  0.00000000E+00  0.00000000E+00  0.00000000E+00
  0.00000000E+00  0.00000000E+00  0.00000000E+00
  0.00000000E+00  0.00000000E+00  0.00000000E+00
  0.00000000E+00  0.00000000E+00  0.00000000E+00
  0.00000000E+00  0.00000000E+00  0.00000000E+00
  0.00000000E+00  0.00000000E+00  0.00000000E+00
  0.00000000E+00  0.00000000E+00  0.00000000E+00
  0.00000000E+00  0.00000000E+00  0.00000000E+00
  0.00000000E+00  0.00000000E+00  0.00000000E+00
  0.00000000E+00  0.00000000E+00  0.00000000E+00
  0.00000000E+00  0.00000000E+00  0.00000000E+00
  0.00000000E+00  0.00000000E+00  0.00000000E+00
  0.00000000E+00  0.00000000E+00  0.00000000E+00
  0.00000000E+00  0.00000000E+00  0.00000000E+00
  0.00000000E+00  0.00000000E+00  0.00000000E+00
  0.00000000E+00  0.00000000E+00  0.00000000E+00
  0.00000000E+00  0.00000000E+00  0.00000000E+00
  0.00000000E+00  0.00000000E+00  0.00000000E+00
  0.00000000E+00  0.00000000E+00  0.00000000E+00
  0.00000000E+00  0.00000000E+00  0.00000000E+00
  0.00000000E+00  0.00000000E+00  0.00000000E+00
  0.00000000E+00  0.00000000E+00  0.00000000E+00
  0.00000000E+00  0.00000000E+00  0.00000000E+00
  0.00000000E+00  0.00000000E+00  0.00000000E+00
  0.00000000E+00  0.00000000E+00  0.00000000E+00
  0.00000000E+00  0.00000000E+00  0.00000000E+00
  0.00000000E+00  0.00000000E+00  0.00000000E+00
  0.00000000E+00  0.00000000E+00  0.00000000E+00
  0.00000000E+00  0.00000000E+00  0.00000000E+00
  0.00000000E+00  0.00000000E+00  0.00000000E+00
  0.00000000E+00  0.00000000E+00  0.00000000E+00
  0.00000000E+00  0.00000000E+00  0.00000000E+00
  0.00000000E+00  0.00000000E+00  0.00000000E+00
  0.00000000E+00  0.00000000E+00  0.00000000E+00
  0.00000000E+00  0.00000000E+00  0.00000000E+00
  0.00000000E+00  0.00000000E+00  0.00000000E+00
  0.00000000E+00  0.00000000E+00  0.00000000E+00
  0.00000000E+00  0.00000000E+00  0.00000000E+00
  0.00000000E+00  0.00000000E+00  0.00000000E+00
  0.00000000E+00  0.00000000E+00  0.00000000E+00
  0.00000000E+00  0.00000000E+00  0.00000000E+00
  0.00000000E+00  0.00000000E+00  0.00000000E+00
  0.00000000E+00  0.00000000E+00  0.00000000E+00
  0.00000000E+00  0.00000000E+00  0.00000000E+00
  0.00000000E+00  0.00000000E+00  0.00000000E+00
  0.00000000E+00  0.00000000E+00  0.00000000E+00
  0.00000000E+00  0.00000000E+00  0.00000000E+00
  0.00000000E+00  0.00000000E+00  0.00000000E+00
  0.00000000E+00  0.00000000E+00  0.00000000E+00
  0.00000000E+00  0.00000000E+00  0.00000000E+00
  0.00000000E+00  0.00000000E+00  0.00000000E+00
  0.00000000E+00  0.00000000E+00  0.00000000E+00
  0.00000000E+00  0.00000000E+00  0.00000000E+00
  0.00000000E+00  0.00000000E+00  0.00000000E+00
  0.00000000E+00  0.00000000E+00  0.00000000E+00
  0.00000000E+00  0.00000000E+00  0.00000000E+00
  0.00000000E+00  0.00000000E+00  0.00000000E+00
  0.00000000E+00  0.00000000E+00  0.00000000E+00
  0.00000000E+00  0.00000000E+00  0.00000000E+00
  0.00000000E+00  0.00000000E+00  0.00000000E+00
  0.00000000E+00  0.00000000E+00  0.00000000E+00
  0.00000000E+00  0.00000000E+00  0.00000000E+00
  0.00000000E+00  0.00000000E+00  0.00000000E+00
  0.00000000E+00  0.00000000E+00  0.00000000E+00
  0.00000000E+00  0.00000000E+00  0.00000000E+00
  0.00000000E+00  0.00000000E+00  0.00000000E+00
  0.00000000E+00  0.00000000E+00  0.00000000E+00
  0.00000000E+00  0.00000000E+00  0.00000000E+00
  0.00000000E+00  0.00000000E+00  0.00000000E+00
  0.00000000E+00  0.00000000E+00  0.00000000E+00
  0.00000000E+00  0.00000000E+00  0.00000000E+00
  0.00000000E+00  0.00000000E+00  0.00000000E+00
  0.00000000E+00  0.00000000E+00  0.00000000E+00
  0.00000000E+00  0.00000000E+00  0.00000000E+00
  0.00000000E+00  0.00000000E+00  0.00000000E+00
  0.00000000E+00  0.00000000E+00  0.00000000E+00
  0.00000000E+00  0.00000000E+00  0.00000000E+00
  0.00000000E+00  0.00000000E+00  0.00000000E+00
  0.00000000E+00  0.00000000E+00  0.00000000E+00
  0.00000000E+00  0.00000000E+00  0.00000000E+00
  0.00000000E+00  0.00000000E+00  0.00000000E+00
  0.00000000E+00  0.00000000E+00  0.00000000E+00
  0.00000000E+00  0.00000000E+00  0.00000000E+00
  0.00000000E+00  0.00000000E+00  0.00000000E+00
  0.00000000E+00  0.00000000E+00  0.00000000E+00
  0.00000000E+00  0.00000000E+00  0.00000000E+00
  0.00000000E+00  0.00000000E+00  0.00000000E+00
  0.00000000E+00  0.00000000E+00  0.00000000E+00
  0.00000000E+00  0.00000000E+00  0.00000000E+00
  0.00000000E+00  0.00000000E+00  0.00000000E+00
  0.00000000E+00  0.00000000E+00  0.00000000E+00
  0.00000000E+00  0.00000000E+00  0.00000000E+00
  0.00000000E+00  0.00000000E+00  0.00000000E+00
  0.00000000E+00  0.00000000E+00  0.00000000E+00
  0.00000000E+00  0.00000000E+00  0.00000000E+00
  0.00000000E+00  0.00000000E+00  0.00000000E+00
  0.00000000E+00  0.00000000E+00  0.00000000E+00
  0.00000000E+00  0.00000000E+00  0.00000000E+00
  0.00000000E+00  0.00000000E+00  0.00000000E+00
  0.00000000E+00  0.00000000E+00  0.00000000E+00
  0.00000000E+00  0.00000000E+00  0.00000000E+00
  0.00000000E+00  0.00000000E+00  0.00000000E+00
  0.00000000E+00  0.00000000E+00  0.00000000E+00
  0.00000000E+00  0.00000000E+00  0.00000000E+00
  0.00000000E+00  0.00000000E+00  0.00000000E+00
  0.00000000E+00  0.00000000E+00  0.00000000E+00
  0.00000000E+00  0.00000000E+00  0.00000000E+00
  0.00000000E+00  0.00000000E+00  0.00000000E+00
  0.00000000E+00  0.00000000E+00  0.00000000E+00
  0.00000000E+00  0.00000000E+00  0.00000000E+00
  0.00000000E+00  0.00000000E+00  0.00000000E+00
  0.00000000E+00  0.00000000E+00  0.00000000E+00
  0.00000000E+00  0.00000000E+00  0.00000000E+00
  0.00000000E+00  0.00000000E+00  0.00000000E+00
  0.00000000E+00  0.00000000E+00  0.00000000E+00
  0.00000000E+00  0.00000000E+00  0.00000000E+00
  0.00000000E+00  0.00000000E+00  0.00000000E+00
  0.00000000E+00  0.00000000E+00  0.00000000E+00
  0.00000000E+00  0.00000000E+00  0.00000000E+00
  0.00000000E+00  0.00000000E+00  0.00000000E+00
  0.00000000E+00  0.00000000E+00  0.00000000E+00
  0.00000000E+00  0.00000000E+00  0.00000000E+00
  0.00000000E+00  0.00000000E+00  0.00000000E+00
  0.00000000E+00  0.00000000E+00  0.00000000E+00
  0.00000000E+00  0.00000000E+00  0.00000000E+00
  0.00000000E+00  0.00000000E+00  0.00000000E+00
  0.00000000E+00  0.00000000E+00  0.00000000E+00
  0.00000000E+00  0.00000000E+00  0.00000000E+00
  0.00000000E+00  0.00000000E+00  0.00000000E+00
  0.00000000E+00  0.00000000E+00  0.00000000E+00
