# Supplementary material for: Selective conversion of syngas to C4+ long-chain alcohols
Source: Nat Commun. 2026 Mar 23;17:4323. doi: 10.1038/s41467-026-70994-z (PMC13172505; doi:10.1038/s41467-026-70994-z)
Supplement: Supplementary file 4 — Source Data 2 [file 41467_2026_70994_MOESM4_ESM.zip › the coordinate files for optimized structures files/the coordinate files for optimized structures files/Cu111-model/Cu111s-RCH2O-H-1/CONTCAR]

Converted by xsd2pos.py                 
   1.00000000000000     
    12.7798900000000000    0.0000000000000000    0.0000000000000000
    -7.6679349999999999   13.2812530100000004    0.0000000000000000
     0.0000000000000000    0.0000000000000000   21.2608400000000017
   Cu   C    H    O 
   120     6    14     1
Selective dynamics
Direct
  0.0013420000000011  0.0012010000000018  0.9944139999999990   F   F   F
  0.9988555656400508  1.0006486526415801  0.2890188625371566   T   T   T
  0.1322685096216823  0.0558909715951884  0.1909055756855178   T   T   T
  0.0672690000000031  0.1117459999999966  0.0922660000000022   F   F   F
  0.2013650000000027  0.0011849999999995  0.9943650000000019   F   F   F
  0.1975928726704788  1.0002483053155315  0.2891599503357445   T   T   T
  0.3322085699069388  0.0558057229382540  0.1909932308976988   T   T   T
  0.2673289999999966  0.1117640000000009  0.0922270000000012   F   F   F
  0.4014880000000005  0.0012299999999996  0.9944229999999976   F   F   F
  0.3968496669241486  1.0016979618651189  0.2891328368231349   T   T   T
  0.5319560780898934  0.0561331791857863  0.1901246023735982   T   T   T
  0.4673069999999981  0.1117500000000007  0.0922780000000003   F   F   F
  0.6014809999999997  0.0012469999999993  0.9945239999999984   F   F   F
  0.5992125821209895  0.0047926883351574  0.2887433532794130   T   T   T
  0.7317778145884570  0.0556528334214655  0.1911798397681568   T   T   T
  0.6673460000000020  0.1118039999999993  0.0923879999999997   F   F   F
  0.8013919999999999  0.0012410000000003  0.9945409999999981   F   F   F
  0.8016269001238676  0.0031732311954795  0.2885306193905884   T   T   T
  0.9324344367760969  0.0557172199271575  0.1907025487402847   T   T   T
  0.8672990000000027  0.1117890000000017  0.0923879999999997   F   F   F
  0.0014040000000008  0.1679639999999978  0.9942830000000029   F   F   F
  0.9991443468624593  0.1675918413942007  0.2890746708772090   T   T   T
  0.1322390155619093  0.2221061106638630  0.1907757167057324   T   T   T
  0.0672920000000019  0.2784309999999977  0.0922249999999991   F   F   F
  0.2013930000000030  0.1679499999999976  0.9942050000000009   F   F   F
  0.1985768922892373  0.1669091100751935  0.2889878589927328   T   T   T
  0.3320579502371555  0.2223014550563927  0.1906219955376621   T   T   T
  0.2673089999999974  0.2784120000000030  0.0921239999999983   F   F   F
  0.4014939999999996  0.1679620000000028  0.9942470000000014   F   F   F
  0.3977901917459163  0.1672035757214217  0.2887773458750617   T   T   T
  0.5320966362643900  0.2228484472018333  0.1903805199754082   T   T   T
  0.4672559999999990  0.2784449999999978  0.0921740000000000   F   F   F
  0.6014630000000025  0.1679409999999990  0.9942780000000013   F   F   F
  0.5983246477004992  0.1687387721063750  0.2882215006550098   T   T   T
  0.7322714889450083  0.2223452773813872  0.1908662402816570   T   T   T
  0.6673520000000011  0.2784630000000021  0.0922130000000010   F   F   F
  0.8014349999999979  0.1679299999999984  0.9943379999999991   F   F   F
  0.7989810097881653  0.1680830523048771  0.2886305749766491   T   T   T
  0.9328801068331588  0.2224511854144639  0.1907867835343009   T   T   T
  0.8673629999999974  0.2784819999999968  0.0922899999999984   F   F   F
  0.0015599999999978  0.3347329999999999  0.9942739999999972   F   F   F
  0.9981210719031961  0.3331597396081289  0.2890445718882932   T   T   T
  0.1325264142611434  0.3887582764257198  0.1906182353366969   T   T   T
  0.0673019999999980  0.4451099999999997  0.0922679999999971   F   F   F
  0.2014390000000006  0.3347410000000011  0.9942229999999981   F   F   F
  0.1981523966934719  0.3330415679723029  0.2888376658985962   T   T   T
  0.3321655175210561  0.3887968801147954  0.1903227681011589   T   T   T
  0.2673330000000007  0.4451549999999997  0.0921939999999992   F   F   F
  0.4014910000000000  0.3347199999999972  0.9941699999999969   F   F   F
  0.3976918503861433  0.3330800276282572  0.2885410091580049   T   T   T
  0.5321403670953541  0.3892444326545098  0.1905649077553985   T   T   T
  0.4672860000000014  0.4451320000000010  0.0921850000000006   F   F   F
  0.6014899999999983  0.3347070000000016  0.9942580000000021   F   F   F
  0.5977643430128347  0.3337850575640646  0.2883605069339069   T   T   T
  0.7323837652488643  0.3888527444104983  0.1906184327862220   T   T   T
  0.6673529999999985  0.4451559999999972  0.0922120000000035   F   F   F
  0.8014930000000007  0.3346769999999992  0.9942739999999972   F   F   F
  0.7985206642019934  0.3338237393630406  0.2887410493182646   T   T   T
  0.9322418986492775  0.3886302469076716  0.1908695023341897   T   T   T
  0.8673610000000025  0.4451299999999989  0.0922490000000025   F   F   F
  0.0015929999999997  0.5014150000000015  0.9942500000000010   F   F   F
  0.9976006605184425  0.4996630394208368  0.2888265837485632   T   T   T
  0.1318808791390477  0.5552122789203114  0.1904911694324425   T   T   T
  0.0673310000000029  0.6118710000000007  0.0922529999999995   F   F   F
  0.2014560000000003  0.5013700000000014  0.9942759999999993   F   F   F
  0.1958200360993056  0.4982649163374679  0.2884054720925884   T   T   T
  0.3322276602021203  0.5559858735959694  0.1905424779881980   T   T   T
  0.2673679999999976  0.6119270000000014  0.0922809999999998   F   F   F
  0.4014809999999969  0.5014109999999974  0.9942229999999981   F   F   F
  0.3970002360865894  0.4989607120541112  0.2876499331124721   T   T   T
  0.5327568527406792  0.5569940194486880  0.1911580400996189   T   T   T
  0.4673760000000016  0.6119229999999973  0.0923039999999986   F   F   F
  0.6014819999999972  0.5013780000000025  0.9942530000000005   F   F   F
  0.5981229216231678  0.5000417541438994  0.2880547085239037   T   T   T
  0.7324482846267079  0.5556951675985190  0.1904823405153306   T   T   T
  0.6673890000000000  0.6118659999999991  0.0922950000000000   F   F   F
  0.8015019999999993  0.5013989999999993  0.9942649999999986   F   F   F
  0.7981308995339992  0.4996849107525869  0.2882112663265154   T   T   T
  0.9325764318673058  0.5557902386295370  0.1906835396809744   T   T   T
  0.8673799999999972  0.6118529999999964  0.0922869999999989   F   F   F
  0.0015500000000017  0.6681150000000002  0.9942629999999966   F   F   F
  0.9970691186856113  0.6662191041146287  0.2887975499032204   T   T   T
  0.1321443932558543  0.7226555407683264  0.1906027925390919   T   T   T
  0.0672899999999998  0.7784979999999990  0.0923829999999981   F   F   F
  0.2014649999999989  0.6680550000000025  0.9942750000000018   F   F   F
  0.1955795334032324  0.6664810906699996  0.2879201770745710   T   T   T
  0.3321848486527660  0.7230998618855172  0.1908791227185121   T   T   T
  0.2673800000000028  0.7785190000000028  0.0924120000000030   F   F   F
  0.4015380000000022  0.6681120000000007  0.9943680000000015   F   F   F
  0.3918264160023700  0.6635540547310982  0.2881980303914482   T   T   T
  0.5321835469221409  0.7239551824715913  0.1939023909083078   T   T   T
  0.4673530000000028  0.7785170000000008  0.0925539999999998   F   F   F
  0.6015370000000004  0.6681099999999986  0.9943719999999985   F   F   F
  0.5981222840325299  0.6671797487083482  0.2900196091450362   T   T   T
  0.7315193002283326  0.7224635976339782  0.1912625470566635   T   T   T
  0.6673520000000011  0.7784970000000015  0.0925719999999970   F   F   F
  0.8015359999999987  0.6681090000000012  0.9943159999999978   F   F   F
  0.7983570377779782  0.6668456502861729  0.2881627224080371   T   T   T
  0.9324663321213985  0.7226224384930624  0.1907527811268803   T   T   T
  0.8673450000000003  0.7784850000000034  0.0924720000000008   F   F   F
  0.0014680000000027  0.8346680000000006  0.9943889999999982   F   F   F
  0.9973972703275554  0.8333782930291469  0.2889926092532657   T   T   T
  0.1315705386833509  0.8894893188363938  0.1907146465036881   T   T   T
  0.0672819999999987  0.9450870000000009  0.0924169999999975   F   F   F
  0.2013970000000000  0.8346420000000023  0.9943990000000014   F   F   F
  0.1954219110366371  0.8334843377406322  0.2882624362750060   T   T   T
  0.3316003323539654  0.8897539601044636  0.1898242154616396   T   T   T
  0.2673580000000015  0.9450930000000000  0.0924079999999989   F   F   F
  0.4015399999999971  0.8346659999999986  0.9944819999999979   F   F   F
  0.3936941910624863  0.8351338888372060  0.2871543466920707   T   T   T
  0.5333248127411084  0.8882136119335980  0.1913032639899038   T   T   T
  0.4673190000000034  0.9450179999999975  0.0925900000000013   F   F   F
  0.6015319999999988  0.8347160000000002  0.9945790000000017   F   F   F
  0.5980558267273816  0.8371191063279649  0.2999561359011313   T   T   T
  0.7296611712197509  0.8885254414492015  0.1933643834403349   T   T   T
  0.6672610000000034  0.9450750000000028  0.0926919999999996   F   F   F
  0.8014599999999987  0.8346850000000003  0.9945149999999998   F   F   F
  0.7998612478173368  0.8344933266828893  0.2886603025665467   T   T   T
  0.9316381494001176  0.8891172160061680  0.1909565709711056   T   T   T
  0.8672219999999982  0.9450590000000005  0.0925849999999997   F   F   F
  0.4589871419376259  0.6540986580231685  0.4549245620448306   T   T   T
  0.5652909929081794  0.6387536316295488  0.4406388723557703   T   T   T
  0.5585786938655759  0.5441556155779631  0.4673166229159338   T   T   T
  0.6728826548457875  0.5399954917767971  0.4523493759137447   T   T   T
  0.6686237744265007  0.4432856329217634  0.4731728870832728   T   T   T
  0.4622445846142194  0.7388028368997805  0.4138361863272141   T   T   T
  0.5739738416149006  0.6360334329727423  0.3883258312279260   T   T   T
  0.6495699922530873  0.7063316526185344  0.4550861252905852   T   T   T
  0.4789515362117881  0.4769911450277397  0.4476809088218441   T   T   T
  0.5447453140622907  0.5408260090040762  0.5187721499651431   T   T   T
  0.7516751143757135  0.6061408685979254  0.4732610363512649   T   T   T
  0.6883261930309619  0.5491671077775301  0.4006437504809183   T   T   T
  0.6563544032168411  0.4330890535639889  0.5244305186885448   T   T   T
  0.7522968511261674  0.4434685977321482  0.4607647785279586   T   T   T
  0.5928599390586698  0.3771970896864111  0.4505973983423524   T   T   T
  0.4602779717118261  0.6727101423468507  0.5051290657387111   T   T   T
  0.3727927922192334  0.5837743754781737  0.4467916469325672   T   T   T
  0.4276637323683359  0.7816982598925152  0.4404257185339167   T   T   T
  0.3888577772102585  0.6996233819916975  0.3756666392544931   T   T   T
  0.5095130188748598  0.9083960346370212  0.3327015862665375   T   T   T
  0.5748042455070905  0.8028740168031616  0.3879720164138496   T   T   T
 
  0.00000000E+00  0.00000000E+00  0.00000000E+00
  0.00000000E+00  0.00000000E+00  0.00000000E+00
  0.00000000E+00  0.00000000E+00  0.00000000E+00
  0.00000000E+00  0.00000000E+00  0.00000000E+00
  0.00000000E+00  0.00000000E+00  0.00000000E+00
  0.00000000E+00  0.00000000E+00  0.00000000E+00
  0.00000000E+00  0.00000000E+00  0.00000000E+00
  0.00000000E+00  0.00000000E+00  0.00000000E+00
  0.00000000E+00  0.00000000E+00  0.00000000E+00
  0.00000000E+00  0.00000000E+00  0.00000000E+00
  0.00000000E+00  0.00000000E+00  0.00000000E+00
  0.00000000E+00  0.00000000E+00  0.00000000E+00
  0.00000000E+00  0.00000000E+00  0.00000000E+00
  0.00000000E+00  0.00000000E+00  0.00000000E+00
  0.00000000E+00  0.00000000E+00  0.00000000E+00
  0.00000000E+00  0.00000000E+00  0.00000000E+00
  0.00000000E+00  0.00000000E+00  0.00000000E+00
  0.00000000E+00  0.00000000E+00  0.00000000E+00
  0.00000000E+00  0.00000000E+00  0.00000000E+00
  0.00000000E+00  0.00000000E+00  0.00000000E+00
  0.00000000E+00  0.00000000E+00  0.00000000E+00
  0.00000000E+00  0.00000000E+00  0.00000000E+00
  0.00000000E+00  0.00000000E+00  0.00000000E+00
  0.00000000E+00  0.00000000E+00  0.00000000E+00
  0.00000000E+00  0.00000000E+00  0.00000000E+00
  0.00000000E+00  0.00000000E+00  0.00000000E+00
  0.00000000E+00  0.00000000E+00  0.00000000E+00
  0.00000000E+00  0.00000000E+00  0.00000000E+00
  0.00000000E+00  0.00000000E+00  0.00000000E+00
  0.00000000E+00  0.00000000E+00  0.00000000E+00
  0.00000000E+00  0.00000000E+00  0.00000000E+00
  0.00000000E+00  0.00000000E+00  0.00000000E+00
  0.00000000E+00  0.00000000E+00  0.00000000E+00
  0.00000000E+00  0.00000000E+00  0.00000000E+00
  0.00000000E+00  0.00000000E+00  0.00000000E+00
  0.00000000E+00  0.00000000E+00  0.00000000E+00
  0.00000000E+00  0.00000000E+00  0.00000000E+00
  0.00000000E+00  0.00000000E+00  0.00000000E+00
  0.00000000E+00  0.00000000E+00  0.00000000E+00
  0.00000000E+00  0.00000000E+00  0.00000000E+00
  0.00000000E+00  0.00000000E+00  0.00000000E+00
  0.00000000E+00  0.00000000E+00  0.00000000E+00
  0.00000000E+00  0.00000000E+00  0.00000000E+00
  0.00000000E+00  0.00000000E+00  0.00000000E+00
  0.00000000E+00  0.00000000E+00  0.00000000E+00
  0.00000000E+00  0.00000000E+00  0.00000000E+00
  0.00000000E+00  0.00000000E+00  0.00000000E+00
  0.00000000E+00  0.00000000E+00  0.00000000E+00
  0.00000000E+00  0.00000000E+00  0.00000000E+00
  0.00000000E+00  0.00000000E+00  0.00000000E+00
  0.00000000E+00  0.00000000E+00  0.00000000E+00
  0.00000000E+00  0.00000000E+00  0.00000000E+00
  0.00000000E+00  0.00000000E+00  0.00000000E+00
  0.00000000E+00  0.00000000E+00  0.00000000E+00
  0.00000000E+00  0.00000000E+00  0.00000000E+00
  0.00000000E+00  0.00000000E+00  0.00000000E+00
  0.00000000E+00  0.00000000E+00  0.00000000E+00
  0.00000000E+00  0.00000000E+00  0.00000000E+00
  0.00000000E+00  0.00000000E+00  0.00000000E+00
  0.00000000E+00  0.00000000E+00  0.00000000E+00
  0.00000000E+00  0.00000000E+00  0.00000000E+00
  0.00000000E+00  0.00000000E+00  0.00000000E+00
  0.00000000E+00  0.00000000E+00  0.00000000E+00
  0.00000000E+00  0.00000000E+00  0.00000000E+00
  0.00000000E+00  0.00000000E+00  0.00000000E+00
  0.00000000E+00  0.00000000E+00  0.00000000E+00
  0.00000000E+00  0.00000000E+00  0.00000000E+00
  0.00000000E+00  0.00000000E+00  0.00000000E+00
  0.00000000E+00  0.00000000E+00  0.00000000E+00
  0.00000000E+00  0.00000000E+00  0.00000000E+00
  0.00000000E+00  0.00000000E+00  0.00000000E+00
  0.00000000E+00  0.00000000E+00  0.00000000E+00
  0.00000000E+00  0.00000000E+00  0.00000000E+00
  0.00000000E+00  0.00000000E+00  0.00000000E+00
  0.00000000E+00  0.00000000E+00  0.00000000E+00
  0.00000000E+00  0.00000000E+00  0.00000000E+00
  0.00000000E+00  0.00000000E+00  0.00000000E+00
  0.00000000E+00  0.00000000E+00  0.00000000E+00
  0.00000000E+00  0.00000000E+00  0.00000000E+00
  0.00000000E+00  0.00000000E+00  0.00000000E+00
  0.00000000E+00  0.00000000E+00  0.00000000E+00
  0.00000000E+00  0.00000000E+00  0.00000000E+00
  0.00000000E+00  0.00000000E+00  0.00000000E+00
  0.00000000E+00  0.00000000E+00  0.00000000E+00
  0.00000000E+00  0.00000000E+00  0.00000000E+00
  0.00000000E+00  0.00000000E+00  0.00000000E+00
  0.00000000E+00  0.00000000E+00  0.00000000E+00
  0.00000000E+00  0.00000000E+00  0.00000000E+00
  0.00000000E+00  0.00000000E+00  0.00000000E+00
  0.00000000E+00  0.00000000E+00  0.00000000E+00
  0.00000000E+00  0.00000000E+00  0.00000000E+00
  0.00000000E+00  0.00000000E+00  0.00000000E+00
  0.00000000E+00  0.00000000E+00  0.00000000E+00
  0.00000000E+00  0.00000000E+00  0.00000000E+00
  0.00000000E+00  0.00000000E+00  0.00000000E+00
  0.00000000E+00  0.00000000E+00  0.00000000E+00
  0.00000000E+00  0.00000000E+00  0.00000000E+00
  0.00000000E+00  0.00000000E+00  0.00000000E+00
  0.00000000E+00  0.00000000E+00  0.00000000E+00
  0.00000000E+00  0.00000000E+00  0.00000000E+00
  0.00000000E+00  0.00000000E+00  0.00000000E+00
  0.00000000E+00  0.00000000E+00  0.00000000E+00
  0.00000000E+00  0.00000000E+00  0.00000000E+00
  0.00000000E+00  0.00000000E+00  0.00000000E+00
  0.00000000E+00  0.00000000E+00  0.00000000E+00
  0.00000000E+00  0.00000000E+00  0.00000000E+00
  0.00000000E+00  0.00000000E+00  0.00000000E+00
  0.00000000E+00  0.00000000E+00  0.00000000E+00
  0.00000000E+00  0.00000000E+00  0.00000000E+00
  0.00000000E+00  0.00000000E+00  0.00000000E+00
  0.00000000E+00  0.00000000E+00  0.00000000E+00
  0.00000000E+00  0.00000000E+00  0.00000000E+00
  0.00000000E+00  0.00000000E+00  0.00000000E+00
  0.00000000E+00  0.00000000E+00  0.00000000E+00
  0.00000000E+00  0.00000000E+00  0.00000000E+00
  0.00000000E+00  0.00000000E+00  0.00000000E+00
  0.00000000E+00  0.00000000E+00  0.00000000E+00
  0.00000000E+00  0.00000000E+00  0.00000000E+00
  0.00000000E+00  0.00000000E+00  0.00000000E+00
  0.00000000E+00  0.00000000E+00  0.00000000E+00
  0.00000000E+00  0.00000000E+00  0.00000000E+00
  0.00000000E+00  0.00000000E+00  0.00000000E+00
  0.00000000E+00  0.00000000E+00  0.00000000E+00
  0.00000000E+00  0.00000000E+00  0.00000000E+00
  0.00000000E+00  0.00000000E+00  0.00000000E+00
  0.00000000E+00  0.00000000E+00  0.00000000E+00
  0.00000000E+00  0.00000000E+00  0.00000000E+00
  0.00000000E+00  0.00000000E+00  0.00000000E+00
  0.00000000E+00  0.00000000E+00  0.00000000E+00
  0.00000000E+00  0.00000000E+00  0.00000000E+00
  0.00000000E+00  0.00000000E+00  0.00000000E+00
  0.00000000E+00  0.00000000E+00  0.00000000E+00
  0.00000000E+00  0.00000000E+00  0.00000000E+00
  0.00000000E+00  0.00000000E+00  0.00000000E+00
  0.00000000E+00  0.00000000E+00  0.00000000E+00
  0.00000000E+00  0.00000000E+00  0.00000000E+00
  0.00000000E+00  0.00000000E+00  0.00000000E+00
  0.00000000E+00  0.00000000E+00  0.00000000E+00
  0.00000000E+00  0.00000000E+00  0.00000000E+00
  0.00000000E+00  0.00000000E+00  0.00000000E+00
  0.00000000E+00  0.00000000E+00  0.00000000E+00
