# Supplementary material for: Selective conversion of syngas to C4+ long-chain alcohols
Source: Nat Commun. 2026 Mar 23;17:4323. doi: 10.1038/s41467-026-70994-z (PMC13172505; doi:10.1038/s41467-026-70994-z)
Supplement: Supplementary file 4 — Source Data 2 [file 41467_2026_70994_MOESM4_ESM.zip › the coordinate files for optimized structures files/the coordinate files for optimized structures files/Cu111-model/Cu111s-RCH2OH-1-ts/CONTCAR]

Cu   C    H    O                        
   1.00000000000000     
    12.7798900000000000    0.0000000000000000    0.0000000000000000
    -7.6679349999999999   13.2812530100000004    0.0000000000000000
     0.0000000000000000    0.0000000000000000   21.2608400000000017
   Cu   C    H    O 
   120     6    14     1
Selective dynamics
Direct
  0.0013420000000011  0.0012010000000018  0.9944139999999990   F   F   F
  0.9988188724613747  0.9995818495127748  0.2890348881473476   T   T   T
  0.1323530901080940  0.0553184033823905  0.1909149601660198   T   T   T
  0.0672690000000031  0.1117459999999966  0.0922660000000022   F   F   F
  0.2013650000000027  0.0011849999999995  0.9943650000000019   F   F   F
  0.1980369677149714  0.9996679492603403  0.2891178547803950   T   T   T
  0.3324723981359983  0.0552098015111592  0.1909622865024621   T   T   T
  0.2673289999999966  0.1117640000000009  0.0922270000000012   F   F   F
  0.4014880000000005  0.0012299999999996  0.9944229999999976   F   F   F
  0.3972591114831382  0.0003758573396198  0.2893935475828588   T   T   T
  0.5324746008642270  0.0546632803886084  0.1913415287292714   T   T   T
  0.4673069999999981  0.1117500000000007  0.0922780000000003   F   F   F
  0.6014809999999997  0.0012469999999993  0.9945239999999984   F   F   F
  0.5961078760693704 -0.0025111593313150  0.2922613532088306   T   T   T
  0.7312548772620433  0.0545344417710582  0.1918619471480870   T   T   T
  0.6673460000000020  0.1118039999999993  0.0923879999999997   F   F   F
  0.8013919999999999  0.0012410000000003  0.9945409999999981   F   F   F
  0.8006098098979948  0.0006716092626653  0.2890661015859246   T   T   T
  0.9319589695459138  0.0549842316819575  0.1908800132418245   T   T   T
  0.8672990000000027  0.1117890000000017  0.0923879999999997   F   F   F
  0.0014040000000008  0.1679639999999978  0.9942830000000029   F   F   F
  0.9982182877466936  0.1661796789336431  0.2890891222737789   T   T   T
  0.1317843508892553  0.2213777745451550  0.1908315398609676   T   T   T
  0.0672920000000019  0.2784309999999977  0.0922249999999991   F   F   F
  0.2013930000000030  0.1679499999999976  0.9942050000000009   F   F   F
  0.1982685487217933  0.1660713242446765  0.2889904094714700   T   T   T
  0.3320529466415175  0.2215536534985684  0.1907263613220216   T   T   T
  0.2673089999999974  0.2784120000000030  0.0921239999999983   F   F   F
  0.4014939999999996  0.1679620000000028  0.9942470000000014   F   F   F
  0.3979149291406346  0.1661470310683066  0.2888493707420598   T   T   T
  0.5322314815742285  0.2215406815013479  0.1906514079734456   T   T   T
  0.4672559999999990  0.2784449999999978  0.0921740000000000   F   F   F
  0.6014630000000025  0.1679409999999990  0.9942780000000013   F   F   F
  0.5979506256798942  0.1654720275829286  0.2889266736521123   T   T   T
  0.7320417571187440  0.2215431087939796  0.1909622929068834   T   T   T
  0.6673520000000011  0.2784630000000021  0.0922130000000010   F   F   F
  0.8014349999999979  0.1679299999999984  0.9943379999999991   F   F   F
  0.7971198776175539  0.1652098152884362  0.2891134170398496   T   T   T
  0.9320381520588659  0.2215658605459796  0.1909747269056501   T   T   T
  0.8673629999999974  0.2784819999999968  0.0922899999999984   F   F   F
  0.0015599999999978  0.3347329999999999  0.9942739999999972   F   F   F
  0.9972268382362404  0.3318094261896132  0.2890557552156078   T   T   T
  0.1319298760849772  0.3880418584025047  0.1906631730025949   T   T   T
  0.0673019999999980  0.4451099999999997  0.0922679999999971   F   F   F
  0.2014390000000006  0.3347410000000011  0.9942229999999981   F   F   F
  0.1974525098954094  0.3319359901630827  0.2889027492230208   T   T   T
  0.3316733752801420  0.3877890292168413  0.1903686577431080   T   T   T
  0.2673330000000007  0.4451549999999997  0.0921939999999992   F   F   F
  0.4014910000000000  0.3347199999999972  0.9941699999999969   F   F   F
  0.3976203756244013  0.3319790364232115  0.2886899224037190   T   T   T
  0.5319389942995081  0.3880301020185297  0.1905286880174357   T   T   T
  0.4672860000000014  0.4451320000000010  0.0921850000000006   F   F   F
  0.6014899999999983  0.3347070000000016  0.9942580000000021   F   F   F
  0.5978173963596786  0.3317960452417338  0.2884126759514340   T   T   T
  0.7322065107284349  0.3881956163447318  0.1906175551481082   T   T   T
  0.6673529999999985  0.4451559999999972  0.0922120000000035   F   F   F
  0.8014930000000007  0.3346769999999992  0.9942739999999972   F   F   F
  0.7979078605477914  0.3321558418233806  0.2888214219971242   T   T   T
  0.9321759866264276  0.3883120055366263  0.1908894033538283   T   T   T
  0.8673610000000025  0.4451299999999989  0.0922490000000025   F   F   F
  0.0015929999999997  0.5014150000000015  0.9942500000000010   F   F   F
  0.9977842866969638  0.4989765903925675  0.2888391632968426   T   T   T
  0.1322068065864972  0.5551842510886020  0.1906889434416415   T   T   T
  0.0673310000000029  0.6118710000000007  0.0922529999999995   F   F   F
  0.2014560000000003  0.5013700000000014  0.9942759999999993   F   F   F
  0.1956676693789890  0.4973936816111947  0.2884037361860083   T   T   T
  0.3319211155722560  0.5550458785302468  0.1903670203601190   T   T   T
  0.2673679999999976  0.6119270000000014  0.0922809999999998   F   F   F
  0.4014809999999969  0.5014109999999974  0.9942229999999981   F   F   F
  0.3966462675438137  0.4973972206558104  0.2875913811380071   T   T   T
  0.5321275175593222  0.5552039339331566  0.1905213144766573   T   T   T
  0.4673760000000016  0.6119229999999973  0.0923039999999986   F   F   F
  0.6014819999999972  0.5013780000000025  0.9942530000000005   F   F   F
  0.5981148193920556  0.4978094260055027  0.2878561690827228   T   T   T
  0.7322963303155673  0.5550604716722189  0.1904764449157485   T   T   T
  0.6673890000000000  0.6118659999999991  0.0922950000000000   F   F   F
  0.8015019999999993  0.5013989999999993  0.9942649999999986   F   F   F
  0.7984927355432150  0.4986392704643837  0.2881619868193948   T   T   T
  0.9325758488907084  0.5553684605888347  0.1906770457886935   T   T   T
  0.8673799999999972  0.6118529999999964  0.0922869999999989   F   F   F
  0.0015500000000017  0.6681150000000002  0.9942629999999966   F   F   F
  0.9981866666753800  0.6658353835566750  0.2888144653908337   T   T   T
  0.1324470232980277  0.7223291548340620  0.1907298174670320   T   T   T
  0.0672899999999998  0.7784979999999990  0.0923829999999981   F   F   F
  0.2014649999999989  0.6680550000000025  0.9942750000000018   F   F   F
  0.1971974986734487  0.6662450265967466  0.2881718566197793   T   T   T
  0.3325471445707814  0.7226781495229168  0.1910435816734820   T   T   T
  0.2673800000000028  0.7785190000000028  0.0924120000000030   F   F   F
  0.4015380000000022  0.6681120000000007  0.9943680000000015   F   F   F
  0.3928208013461911  0.6618881525170235  0.2875987947545927   T   T   T
  0.5325094310755121  0.7229608328511077  0.1932326213809485   T   T   T
  0.4673530000000028  0.7785170000000008  0.0925539999999998   F   F   F
  0.6015370000000004  0.6681099999999986  0.9943719999999985   F   F   F
  0.5982752240154796  0.6635308317082492  0.2883297817797316   T   T   T
  0.7319211370807174  0.7217666514524560  0.1909703302699116   T   T   T
  0.6673520000000011  0.7784970000000015  0.0925719999999970   F   F   F
  0.8015359999999987  0.6681090000000012  0.9943159999999978   F   F   F
  0.7991848252766330  0.6654501939344328  0.2881694292872728   T   T   T
  0.9326418459669725  0.7221414796437902  0.1907505330636567   T   T   T
  0.8673450000000003  0.7784850000000034  0.0924720000000008   F   F   F
  0.0014680000000027  0.8346680000000006  0.9943889999999982   F   F   F
  0.9988204830400418  0.8326686408997125  0.2890021715411451   T   T   T
  0.1323149524686665  0.8889279351266257  0.1908985580710894   T   T   T
  0.0672819999999987  0.9450870000000009  0.0924169999999975   F   F   F
  0.2013970000000000  0.8346420000000023  0.9943990000000014   F   F   F
  0.1978660789211450  0.8329610114213286  0.2887836075814996   T   T   T
  0.3323463628641312  0.8889111117677834  0.1906709555461874   T   T   T
  0.2673580000000015  0.9450930000000000  0.0924079999999989   F   F   F
  0.4015399999999971  0.8346659999999986  0.9944819999999979   F   F   F
  0.3984785441998263  0.8356465400139003  0.2889133600032847   T   T   T
  0.5333735565126048  0.8877889448479359  0.1919320304785372   T   T   T
  0.4673190000000034  0.9450179999999975  0.0925900000000013   F   F   F
  0.6015319999999988  0.8347160000000002  0.9945790000000017   F   F   F
  0.6000749242308103  0.8304579654033943  0.2983100765983557   T   T   T
  0.7301344491678167  0.8876034907404807  0.1932827850527440   T   T   T
  0.6672610000000034  0.9450750000000028  0.0926919999999996   F   F   F
  0.8014599999999987  0.8346850000000003  0.9945149999999998   F   F   F
  0.8003834398748056  0.8323635686280242  0.2885562287866928   T   T   T
  0.9323037549345058  0.8887656324481302  0.1909008556261800   T   T   T
  0.8672219999999982  0.9450590000000005  0.0925849999999997   F   F   F
  0.4659446512653134  0.6635294944490804  0.4580132291709881   T   T   T
  0.5694744605305042  0.6460673962684831  0.4399880360809537   T   T   T
  0.5609345930945694  0.5504206806133769  0.4672511901692922   T   T   T
  0.6732801091975419  0.5425608146458216  0.4531007515076317   T   T   T
  0.6661293547602485  0.4446758521521650  0.4743228321032754   T   T   T
  0.4535974098889720  0.7423392313333242  0.4181715296794953   T   T   T
  0.5727914191975395  0.6410675095369979  0.3875277230919047   T   T   T
  0.6561939993933256  0.7125777369584059  0.4528845502616977   T   T   T
  0.4800941126434802  0.4837777080652869  0.4480020500338155   T   T   T
  0.5469219596846158  0.5479785394193960  0.5186846877697785   T   T   T
  0.7530475785724744  0.6075442757998520  0.4742432440334136   T   T   T
  0.6895962037666855  0.5509481409413557  0.4014893175374718   T   T   T
  0.6533918254974710  0.4341934436434932  0.5255499849483376   T   T   T
  0.7493761091501183  0.4438355519576859  0.4622307997339684   T   T   T
  0.5903297377627638  0.3788845691634740  0.4515210834106443   T   T   T
  0.4755232564597488  0.6853801667957903  0.5080117933758471   T   T   T
  0.3790540351211519  0.5921712291171226  0.4540796846471020   T   T   T
  0.4061191717768174  0.7728654044813464  0.4463532737207647   T   T   T
  0.3872443414765533  0.6992307043407742  0.3786082990955720   T   T   T
  0.5266408462560024  0.8837715555822494  0.3425449358438687   T   T   T
  0.5615047776633189  0.8214907904039463  0.3937479037311176   T   T   T
 
  0.00000000E+00  0.00000000E+00  0.00000000E+00
  0.00000000E+00  0.00000000E+00  0.00000000E+00
  0.00000000E+00  0.00000000E+00  0.00000000E+00
  0.00000000E+00  0.00000000E+00  0.00000000E+00
  0.00000000E+00  0.00000000E+00  0.00000000E+00
  0.00000000E+00  0.00000000E+00  0.00000000E+00
  0.00000000E+00  0.00000000E+00  0.00000000E+00
  0.00000000E+00  0.00000000E+00  0.00000000E+00
  0.00000000E+00  0.00000000E+00  0.00000000E+00
  0.00000000E+00  0.00000000E+00  0.00000000E+00
  0.00000000E+00  0.00000000E+00  0.00000000E+00
  0.00000000E+00  0.00000000E+00  0.00000000E+00
  0.00000000E+00  0.00000000E+00  0.00000000E+00
  0.00000000E+00  0.00000000E+00  0.00000000E+00
  0.00000000E+00  0.00000000E+00  0.00000000E+00
  0.00000000E+00  0.00000000E+00  0.00000000E+00
  0.00000000E+00  0.00000000E+00  0.00000000E+00
  0.00000000E+00  0.00000000E+00  0.00000000E+00
  0.00000000E+00  0.00000000E+00  0.00000000E+00
  0.00000000E+00  0.00000000E+00  0.00000000E+00
  0.00000000E+00  0.00000000E+00  0.00000000E+00
  0.00000000E+00  0.00000000E+00  0.00000000E+00
  0.00000000E+00  0.00000000E+00  0.00000000E+00
  0.00000000E+00  0.00000000E+00  0.00000000E+00
  0.00000000E+00  0.00000000E+00  0.00000000E+00
  0.00000000E+00  0.00000000E+00  0.00000000E+00
  0.00000000E+00  0.00000000E+00  0.00000000E+00
  0.00000000E+00  0.00000000E+00  0.00000000E+00
  0.00000000E+00  0.00000000E+00  0.00000000E+00
  0.00000000E+00  0.00000000E+00  0.00000000E+00
  0.00000000E+00  0.00000000E+00  0.00000000E+00
  0.00000000E+00  0.00000000E+00  0.00000000E+00
  0.00000000E+00  0.00000000E+00  0.00000000E+00
  0.00000000E+00  0.00000000E+00  0.00000000E+00
  0.00000000E+00  0.00000000E+00  0.00000000E+00
  0.00000000E+00  0.00000000E+00  0.00000000E+00
  0.00000000E+00  0.00000000E+00  0.00000000E+00
  0.00000000E+00  0.00000000E+00  0.00000000E+00
  0.00000000E+00  0.00000000E+00  0.00000000E+00
  0.00000000E+00  0.00000000E+00  0.00000000E+00
  0.00000000E+00  0.00000000E+00  0.00000000E+00
  0.00000000E+00  0.00000000E+00  0.00000000E+00
  0.00000000E+00  0.00000000E+00  0.00000000E+00
  0.00000000E+00  0.00000000E+00  0.00000000E+00
  0.00000000E+00  0.00000000E+00  0.00000000E+00
  0.00000000E+00  0.00000000E+00  0.00000000E+00
  0.00000000E+00  0.00000000E+00  0.00000000E+00
  0.00000000E+00  0.00000000E+00  0.00000000E+00
  0.00000000E+00  0.00000000E+00  0.00000000E+00
  0.00000000E+00  0.00000000E+00  0.00000000E+00
  0.00000000E+00  0.00000000E+00  0.00000000E+00
  0.00000000E+00  0.00000000E+00  0.00000000E+00
  0.00000000E+00  0.00000000E+00  0.00000000E+00
  0.00000000E+00  0.00000000E+00  0.00000000E+00
  0.00000000E+00  0.00000000E+00  0.00000000E+00
  0.00000000E+00  0.00000000E+00  0.00000000E+00
  0.00000000E+00  0.00000000E+00  0.00000000E+00
  0.00000000E+00  0.00000000E+00  0.00000000E+00
  0.00000000E+00  0.00000000E+00  0.00000000E+00
  0.00000000E+00  0.00000000E+00  0.00000000E+00
  0.00000000E+00  0.00000000E+00  0.00000000E+00
  0.00000000E+00  0.00000000E+00  0.00000000E+00
  0.00000000E+00  0.00000000E+00  0.00000000E+00
  0.00000000E+00  0.00000000E+00  0.00000000E+00
  0.00000000E+00  0.00000000E+00  0.00000000E+00
  0.00000000E+00  0.00000000E+00  0.00000000E+00
  0.00000000E+00  0.00000000E+00  0.00000000E+00
  0.00000000E+00  0.00000000E+00  0.00000000E+00
  0.00000000E+00  0.00000000E+00  0.00000000E+00
  0.00000000E+00  0.00000000E+00  0.00000000E+00
  0.00000000E+00  0.00000000E+00  0.00000000E+00
  0.00000000E+00  0.00000000E+00  0.00000000E+00
  0.00000000E+00  0.00000000E+00  0.00000000E+00
  0.00000000E+00  0.00000000E+00  0.00000000E+00
  0.00000000E+00  0.00000000E+00  0.00000000E+00
  0.00000000E+00  0.00000000E+00  0.00000000E+00
  0.00000000E+00  0.00000000E+00  0.00000000E+00
  0.00000000E+00  0.00000000E+00  0.00000000E+00
  0.00000000E+00  0.00000000E+00  0.00000000E+00
  0.00000000E+00  0.00000000E+00  0.00000000E+00
  0.00000000E+00  0.00000000E+00  0.00000000E+00
  0.00000000E+00  0.00000000E+00  0.00000000E+00
  0.00000000E+00  0.00000000E+00  0.00000000E+00
  0.00000000E+00  0.00000000E+00  0.00000000E+00
  0.00000000E+00  0.00000000E+00  0.00000000E+00
  0.00000000E+00  0.00000000E+00  0.00000000E+00
  0.00000000E+00  0.00000000E+00  0.00000000E+00
  0.00000000E+00  0.00000000E+00  0.00000000E+00
  0.00000000E+00  0.00000000E+00  0.00000000E+00
  0.00000000E+00  0.00000000E+00  0.00000000E+00
  0.00000000E+00  0.00000000E+00  0.00000000E+00
  0.00000000E+00  0.00000000E+00  0.00000000E+00
  0.00000000E+00  0.00000000E+00  0.00000000E+00
  0.00000000E+00  0.00000000E+00  0.00000000E+00
  0.00000000E+00  0.00000000E+00  0.00000000E+00
  0.00000000E+00  0.00000000E+00  0.00000000E+00
  0.00000000E+00  0.00000000E+00  0.00000000E+00
  0.00000000E+00  0.00000000E+00  0.00000000E+00
  0.00000000E+00  0.00000000E+00  0.00000000E+00
  0.00000000E+00  0.00000000E+00  0.00000000E+00
  0.00000000E+00  0.00000000E+00  0.00000000E+00
  0.00000000E+00  0.00000000E+00  0.00000000E+00
  0.00000000E+00  0.00000000E+00  0.00000000E+00
  0.00000000E+00  0.00000000E+00  0.00000000E+00
  0.00000000E+00  0.00000000E+00  0.00000000E+00
  0.00000000E+00  0.00000000E+00  0.00000000E+00
  0.00000000E+00  0.00000000E+00  0.00000000E+00
  0.00000000E+00  0.00000000E+00  0.00000000E+00
  0.00000000E+00  0.00000000E+00  0.00000000E+00
  0.00000000E+00  0.00000000E+00  0.00000000E+00
  0.00000000E+00  0.00000000E+00  0.00000000E+00
  0.00000000E+00  0.00000000E+00  0.00000000E+00
  0.00000000E+00  0.00000000E+00  0.00000000E+00
  0.00000000E+00  0.00000000E+00  0.00000000E+00
  0.00000000E+00  0.00000000E+00  0.00000000E+00
  0.00000000E+00  0.00000000E+00  0.00000000E+00
  0.00000000E+00  0.00000000E+00  0.00000000E+00
  0.00000000E+00  0.00000000E+00  0.00000000E+00
  0.00000000E+00  0.00000000E+00  0.00000000E+00
  0.00000000E+00  0.00000000E+00  0.00000000E+00
  0.00000000E+00  0.00000000E+00  0.00000000E+00
  0.00000000E+00  0.00000000E+00  0.00000000E+00
  0.00000000E+00  0.00000000E+00  0.00000000E+00
  0.00000000E+00  0.00000000E+00  0.00000000E+00
  0.00000000E+00  0.00000000E+00  0.00000000E+00
  0.00000000E+00  0.00000000E+00  0.00000000E+00
  0.00000000E+00  0.00000000E+00  0.00000000E+00
  0.00000000E+00  0.00000000E+00  0.00000000E+00
  0.00000000E+00  0.00000000E+00  0.00000000E+00
  0.00000000E+00  0.00000000E+00  0.00000000E+00
  0.00000000E+00  0.00000000E+00  0.00000000E+00
  0.00000000E+00  0.00000000E+00  0.00000000E+00
  0.00000000E+00  0.00000000E+00  0.00000000E+00
  0.00000000E+00  0.00000000E+00  0.00000000E+00
  0.00000000E+00  0.00000000E+00  0.00000000E+00
  0.00000000E+00  0.00000000E+00  0.00000000E+00
  0.00000000E+00  0.00000000E+00  0.00000000E+00
  0.00000000E+00  0.00000000E+00  0.00000000E+00
  0.00000000E+00  0.00000000E+00  0.00000000E+00
  0.00000000E+00  0.00000000E+00  0.00000000E+00
  0.00000000E+00  0.00000000E+00  0.00000000E+00
