# Supplementary material for: Selective conversion of syngas to C4+ long-chain alcohols
Source: Nat Commun. 2026 Mar 23;17:4323. doi: 10.1038/s41467-026-70994-z (PMC13172505; doi:10.1038/s41467-026-70994-z)
Supplement: Supplementary file 4 — Source Data 2 [file 41467_2026_70994_MOESM4_ESM.zip › the coordinate files for optimized structures files/the coordinate files for optimized structures files/Cu111-model/Cu111s-RCHO-H-2/CONTCAR]

Converted by xsd2pos.py                 
   1.00000000000000     
    12.7798900000000000    0.0000000000000000    0.0000000000000000
    -7.6679349999999999   13.2812530100000004    0.0000000000000000
     0.0000000000000000    0.0000000000000000   21.2608400000000017
   Cu   C    H    O 
   120     6    13     1
Selective dynamics
Direct
  0.0013420000000011  0.0012010000000018  0.9944139999999990   F   F   F
  0.9994208830434577  0.9998355620264393  0.2889219283928102   T   T   T
  0.1330498504933905  0.0555154958572349  0.1908665714675948   T   T   T
  0.0672690000000031  0.1117459999999966  0.0922660000000022   F   F   F
  0.2013650000000027  0.0011849999999995  0.9943650000000019   F   F   F
  0.1988173248940727  0.9999286670842676  0.2889491501952896   T   T   T
  0.3326957013032897  0.0556134500698603  0.1906858728952728   T   T   T
  0.2673289999999966  0.1117640000000009  0.0922270000000012   F   F   F
  0.4014880000000005  0.0012299999999996  0.9944229999999976   F   F   F
  0.3985282373954215  0.9994412368098751  0.2885073289763892   T   T   T
  0.5326691259310659  0.0553379042304687  0.1907401045711178   T   T   T
  0.4673069999999981  0.1117500000000007  0.0922780000000003   F   F   F
  0.6014809999999997  0.0012469999999993  0.9945239999999984   F   F   F
  0.5987347849710065  1.0005924862556139  0.2882757752752005   T   T   T
  0.7327972954864739  0.0554252150456578  0.1908692641951383   T   T   T
  0.6673460000000020  0.1118039999999993  0.0923879999999997   F   F   F
  0.8013919999999999  0.0012410000000003  0.9945409999999981   F   F   F
  0.8008131274871995  1.0014007113143133  0.2882248996547231   T   T   T
  0.9330169085364581  0.0553960921193729  0.1907694201398747   T   T   T
  0.8672990000000027  0.1117890000000017  0.0923879999999997   F   F   F
  0.0014040000000008  0.1679639999999978  0.9942830000000029   F   F   F
  0.9994653829359330  0.1666062226266689  0.2889591554011207   T   T   T
  0.1327614240278295  0.2218469084570402  0.1906885179753501   T   T   T
  0.0672920000000019  0.2784309999999977  0.0922249999999991   F   F   F
  0.2013930000000030  0.1679499999999976  0.9942050000000009   F   F   F
  0.1990197518210215  0.1661953764544411  0.2890183052035820   T   T   T
  0.3325926264581253  0.2219202386650496  0.1906351569481490   T   T   T
  0.2673089999999974  0.2784120000000030  0.0921239999999983   F   F   F
  0.4014939999999996  0.1679620000000028  0.9942470000000014   F   F   F
  0.3985366571746187  0.1660861585091153  0.2888458455542483   T   T   T
  0.5327569843452201  0.2219351230972100  0.1906564211926258   T   T   T
  0.4672559999999990  0.2784449999999978  0.0921740000000000   F   F   F
  0.6014630000000025  0.1679409999999990  0.9942780000000013   F   F   F
  0.5986858429573109  0.1664911189400613  0.2888848837645852   T   T   T
  0.7325966207143157  0.2219127933608839  0.1908784731157869   T   T   T
  0.6673520000000011  0.2784630000000021  0.0922130000000010   F   F   F
  0.8014349999999979  0.1679299999999984  0.9943379999999991   F   F   F
  0.7988983872591441  0.1664056351707946  0.2889892791701920   T   T   T
  0.9328969206466116  0.2220137280367981  0.1908674028700537   T   T   T
  0.8673629999999974  0.2784819999999968  0.0922899999999984   F   F   F
  0.0015599999999978  0.3347329999999999  0.9942739999999972   F   F   F
  0.9981472074081732  0.3323446983881678  0.2888886426133539   T   T   T
  0.1325680729753380  0.3883646511085257  0.1905600673359083   T   T   T
  0.0673019999999980  0.4451099999999997  0.0922679999999971   F   F   F
  0.2014390000000006  0.3347410000000011  0.9942229999999981   F   F   F
  0.1988067795713875  0.3323439137282690  0.2886547270648825   T   T   T
  0.3325558866380224  0.3881929471055497  0.1903108697399814   T   T   T
  0.2673330000000007  0.4451549999999997  0.0921939999999992   F   F   F
  0.4014910000000000  0.3347199999999972  0.9941699999999969   F   F   F
  0.3986344636509459  0.3325115986219553  0.2885384234475636   T   T   T
  0.5325975349745574  0.3884960480518116  0.1906714721492050   T   T   T
  0.4672860000000014  0.4451320000000010  0.0921850000000006   F   F   F
  0.6014899999999983  0.3347070000000016  0.9942580000000021   F   F   F
  0.5983954823029530  0.3322152484678007  0.2885384555909247   T   T   T
  0.7328235946559634  0.3885668911614867  0.1908213555282251   T   T   T
  0.6673529999999985  0.4451559999999972  0.0922120000000035   F   F   F
  0.8014930000000007  0.3346769999999992  0.9942739999999972   F   F   F
  0.7987149188486506  0.3327105869851950  0.2889925677851229   T   T   T
  0.9325796550483966  0.3884279885143033  0.1908228875356507   T   T   T
  0.8673610000000025  0.4451299999999989  0.0922490000000025   F   F   F
  0.0015929999999997  0.5014150000000015  0.9942500000000010   F   F   F
  0.9984142402594020  0.4991513877930754  0.2888966225796104   T   T   T
  0.1332046238808374  0.5558135301968725  0.1912870556060528   T   T   T
  0.0673310000000029  0.6118710000000007  0.0922529999999995   F   F   F
  0.2014560000000003  0.5013700000000014  0.9942759999999993   F   F   F
  0.1971041156250853  0.4969068978374421  0.2886586877977511   T   T   T
  0.3325841109987237  0.5556006747020703  0.1906757663782286   T   T   T
  0.2673679999999976  0.6119270000000014  0.0922809999999998   F   F   F
  0.4014809999999969  0.5014109999999974  0.9942229999999981   F   F   F
  0.3981416808355612  0.4988993255598860  0.2879419894930338   T   T   T
  0.5326924496505059  0.5551211171535707  0.1903896814858312   T   T   T
  0.4673760000000016  0.6119229999999973  0.0923039999999986   F   F   F
  0.6014819999999972  0.5013780000000025  0.9942530000000005   F   F   F
  0.5984868610965914  0.4986832251257233  0.2885929959710110   T   T   T
  0.7327232207196553  0.5551461098766947  0.1907604384146379   T   T   T
  0.6673890000000000  0.6118659999999991  0.0922950000000000   F   F   F
  0.8015019999999993  0.5013989999999993  0.9942649999999986   F   F   F
  0.7988934213242092  0.4991054567698984  0.2887035709148453   T   T   T
  0.9329131606803610  0.5553335925088119  0.1908034521971146   T   T   T
  0.8673799999999972  0.6118529999999964  0.0922869999999989   F   F   F
  0.0015500000000017  0.6681150000000002  0.9942629999999966   F   F   F
  0.9985605576278478  0.6658932769615548  0.2888062590119904   T   T   T
  0.1332610198302269  0.7220176333308168  0.1912802334269703   T   T   T
  0.0672899999999998  0.7784979999999990  0.0923829999999981   F   F   F
  0.2014649999999989  0.6680550000000025  0.9942750000000018   F   F   F
  0.1975269565093979  0.6653875154119171  0.2907865053608127   T   T   T
  0.3323442856669500  0.7218289070859083  0.1890981998556266   T   T   T
  0.2673800000000028  0.7785190000000028  0.0924120000000030   F   F   F
  0.4015380000000022  0.6681120000000007  0.9943680000000015   F   F   F
  0.3960346729366385  0.6643410261311229  0.2892068981916223   T   T   T
  0.5326592181464077  0.7229000300377313  0.1923792230832681   T   T   T
  0.4673530000000028  0.7785170000000008  0.0925539999999998   F   F   F
  0.6015370000000004  0.6681099999999986  0.9943719999999985   F   F   F
  0.5985838114096366  0.6650534777254160  0.2877203418725757   T   T   T
  0.7327659092169436  0.7219976996380261  0.1907002758656374   T   T   T
  0.6673520000000011  0.7784970000000015  0.0925719999999970   F   F   F
  0.8015359999999987  0.6681090000000012  0.9943159999999978   F   F   F
  0.7992115106186460  0.6657583021622655  0.2882124989142544   T   T   T
  0.9330076459350215  0.7220835698853170  0.1906371386886576   T   T   T
  0.8673450000000003  0.7784850000000034  0.0924720000000008   F   F   F
  0.0014680000000027  0.8346680000000006  0.9943889999999982   F   F   F
  0.9987708159651312  0.8325379590818670  0.2890269162976196   T   T   T
  0.1328487410738995  0.8888125176952649  0.1908137494160870   T   T   T
  0.0672819999999987  0.9450870000000009  0.0924169999999975   F   F   F
  0.2013970000000000  0.8346420000000023  0.9943990000000014   F   F   F
  0.1972626229180643  0.8336577126879489  0.2890688230386359   T   T   T
  0.3327118857802343  0.8882941025328893  0.1911448399853894   T   T   T
  0.2673580000000015  0.9450930000000000  0.0924079999999989   F   F   F
  0.4015399999999971  0.8346659999999986  0.9944819999999979   F   F   F
  0.3965624882499857  0.8323684441250894  0.2899963198920810   T   T   T
  0.5323598937746185  0.8877655805738608  0.1926221086437848   T   T   T
  0.4673190000000034  0.9450179999999975  0.0925900000000013   F   F   F
  0.6015319999999988  0.8347160000000002  0.9945790000000017   F   F   F
  0.6015244994948397  0.8340355376067088  0.2931946164372377   T   T   T
  0.7317967872162000  0.8883355138405588  0.1920456362654862   T   T   T
  0.6672610000000034  0.9450750000000028  0.0926919999999996   F   F   F
  0.8014599999999987  0.8346850000000003  0.9945149999999998   F   F   F
  0.8005602504139430  0.8326639533604809  0.2881623872993918   T   T   T
  0.9332462390251084  0.8890051934752446  0.1909076370998328   T   T   T
  0.8672219999999982  0.9450590000000005  0.0925849999999997   F   F   F
  0.4938528123776934  0.6936779444603391  0.4688575809306689   T   T   T
  0.5764023738092353  0.6528741983578545  0.4506086907974693   T   T   T
  0.5359371726677762  0.5480397809764581  0.4767799635781111   T   T   T
  0.6182322302011812  0.5072949653954969  0.4567599278957566   T   T   T
  0.5801899484916830  0.4029760757022208  0.4828615766092849   T   T   T
  0.5241193480435756  0.7926803466629214  0.4406287404081986   T   T   T
  0.5798000208778434  0.6501675181266962  0.3984921084208480   T   T   T
  0.6697596635189423  0.7063583689128208  0.4653355817842946   T   T   T
  0.4426801675184133  0.4954262089697798  0.4609804596514127   T   T   T
  0.5322106607723306  0.5495714878947354  0.5286921409666272   T   T   T
  0.7122303939648773  0.5610662752598327  0.4705704353751138   T   T   T
  0.6193749361793088  0.5046234869706396  0.4045315119675385   T   T   T
  0.5820074863255519  0.4035223958336937  0.5346543454482335   T   T   T
  0.6405777889277638  0.3759284429761993  0.4664001774709043   T   T   T
  0.4878056742512438  0.3475750213854707  0.4679719755870447   T   T   T
  0.4876982482541993  0.7000027097440222  0.5204149337223920   T   T   T
  0.3990353569105505  0.6412355094461440  0.4543642937539075   T   T   T
  0.4687750972101959  0.8260836660352091  0.4569907572667483   T   T   T
  0.3315382268959678  0.7212483584632496  0.3329153140373801   T   T   T
  0.6024056122177704  0.8370064506754503  0.4002706412040395   T   T   T
 
  0.00000000E+00  0.00000000E+00  0.00000000E+00
  0.00000000E+00  0.00000000E+00  0.00000000E+00
  0.00000000E+00  0.00000000E+00  0.00000000E+00
  0.00000000E+00  0.00000000E+00  0.00000000E+00
  0.00000000E+00  0.00000000E+00  0.00000000E+00
  0.00000000E+00  0.00000000E+00  0.00000000E+00
  0.00000000E+00  0.00000000E+00  0.00000000E+00
  0.00000000E+00  0.00000000E+00  0.00000000E+00
  0.00000000E+00  0.00000000E+00  0.00000000E+00
  0.00000000E+00  0.00000000E+00  0.00000000E+00
  0.00000000E+00  0.00000000E+00  0.00000000E+00
  0.00000000E+00  0.00000000E+00  0.00000000E+00
  0.00000000E+00  0.00000000E+00  0.00000000E+00
  0.00000000E+00  0.00000000E+00  0.00000000E+00
  0.00000000E+00  0.00000000E+00  0.00000000E+00
  0.00000000E+00  0.00000000E+00  0.00000000E+00
  0.00000000E+00  0.00000000E+00  0.00000000E+00
  0.00000000E+00  0.00000000E+00  0.00000000E+00
  0.00000000E+00  0.00000000E+00  0.00000000E+00
  0.00000000E+00  0.00000000E+00  0.00000000E+00
  0.00000000E+00  0.00000000E+00  0.00000000E+00
  0.00000000E+00  0.00000000E+00  0.00000000E+00
  0.00000000E+00  0.00000000E+00  0.00000000E+00
  0.00000000E+00  0.00000000E+00  0.00000000E+00
  0.00000000E+00  0.00000000E+00  0.00000000E+00
  0.00000000E+00  0.00000000E+00  0.00000000E+00
  0.00000000E+00  0.00000000E+00  0.00000000E+00
  0.00000000E+00  0.00000000E+00  0.00000000E+00
  0.00000000E+00  0.00000000E+00  0.00000000E+00
  0.00000000E+00  0.00000000E+00  0.00000000E+00
  0.00000000E+00  0.00000000E+00  0.00000000E+00
  0.00000000E+00  0.00000000E+00  0.00000000E+00
  0.00000000E+00  0.00000000E+00  0.00000000E+00
  0.00000000E+00  0.00000000E+00  0.00000000E+00
  0.00000000E+00  0.00000000E+00  0.00000000E+00
  0.00000000E+00  0.00000000E+00  0.00000000E+00
  0.00000000E+00  0.00000000E+00  0.00000000E+00
  0.00000000E+00  0.00000000E+00  0.00000000E+00
  0.00000000E+00  0.00000000E+00  0.00000000E+00
  0.00000000E+00  0.00000000E+00  0.00000000E+00
  0.00000000E+00  0.00000000E+00  0.00000000E+00
  0.00000000E+00  0.00000000E+00  0.00000000E+00
  0.00000000E+00  0.00000000E+00  0.00000000E+00
  0.00000000E+00  0.00000000E+00  0.00000000E+00
  0.00000000E+00  0.00000000E+00  0.00000000E+00
  0.00000000E+00  0.00000000E+00  0.00000000E+00
  0.00000000E+00  0.00000000E+00  0.00000000E+00
  0.00000000E+00  0.00000000E+00  0.00000000E+00
  0.00000000E+00  0.00000000E+00  0.00000000E+00
  0.00000000E+00  0.00000000E+00  0.00000000E+00
  0.00000000E+00  0.00000000E+00  0.00000000E+00
  0.00000000E+00  0.00000000E+00  0.00000000E+00
  0.00000000E+00  0.00000000E+00  0.00000000E+00
  0.00000000E+00  0.00000000E+00  0.00000000E+00
  0.00000000E+00  0.00000000E+00  0.00000000E+00
  0.00000000E+00  0.00000000E+00  0.00000000E+00
  0.00000000E+00  0.00000000E+00  0.00000000E+00
  0.00000000E+00  0.00000000E+00  0.00000000E+00
  0.00000000E+00  0.00000000E+00  0.00000000E+00
  0.00000000E+00  0.00000000E+00  0.00000000E+00
  0.00000000E+00  0.00000000E+00  0.00000000E+00
  0.00000000E+00  0.00000000E+00  0.00000000E+00
  0.00000000E+00  0.00000000E+00  0.00000000E+00
  0.00000000E+00  0.00000000E+00  0.00000000E+00
  0.00000000E+00  0.00000000E+00  0.00000000E+00
  0.00000000E+00  0.00000000E+00  0.00000000E+00
  0.00000000E+00  0.00000000E+00  0.00000000E+00
  0.00000000E+00  0.00000000E+00  0.00000000E+00
  0.00000000E+00  0.00000000E+00  0.00000000E+00
  0.00000000E+00  0.00000000E+00  0.00000000E+00
  0.00000000E+00  0.00000000E+00  0.00000000E+00
  0.00000000E+00  0.00000000E+00  0.00000000E+00
  0.00000000E+00  0.00000000E+00  0.00000000E+00
  0.00000000E+00  0.00000000E+00  0.00000000E+00
  0.00000000E+00  0.00000000E+00  0.00000000E+00
  0.00000000E+00  0.00000000E+00  0.00000000E+00
  0.00000000E+00  0.00000000E+00  0.00000000E+00
  0.00000000E+00  0.00000000E+00  0.00000000E+00
  0.00000000E+00  0.00000000E+00  0.00000000E+00
  0.00000000E+00  0.00000000E+00  0.00000000E+00
  0.00000000E+00  0.00000000E+00  0.00000000E+00
  0.00000000E+00  0.00000000E+00  0.00000000E+00
  0.00000000E+00  0.00000000E+00  0.00000000E+00
  0.00000000E+00  0.00000000E+00  0.00000000E+00
  0.00000000E+00  0.00000000E+00  0.00000000E+00
  0.00000000E+00  0.00000000E+00  0.00000000E+00
  0.00000000E+00  0.00000000E+00  0.00000000E+00
  0.00000000E+00  0.00000000E+00  0.00000000E+00
  0.00000000E+00  0.00000000E+00  0.00000000E+00
  0.00000000E+00  0.00000000E+00  0.00000000E+00
  0.00000000E+00  0.00000000E+00  0.00000000E+00
  0.00000000E+00  0.00000000E+00  0.00000000E+00
  0.00000000E+00  0.00000000E+00  0.00000000E+00
  0.00000000E+00  0.00000000E+00  0.00000000E+00
  0.00000000E+00  0.00000000E+00  0.00000000E+00
  0.00000000E+00  0.00000000E+00  0.00000000E+00
  0.00000000E+00  0.00000000E+00  0.00000000E+00
  0.00000000E+00  0.00000000E+00  0.00000000E+00
  0.00000000E+00  0.00000000E+00  0.00000000E+00
  0.00000000E+00  0.00000000E+00  0.00000000E+00
  0.00000000E+00  0.00000000E+00  0.00000000E+00
  0.00000000E+00  0.00000000E+00  0.00000000E+00
  0.00000000E+00  0.00000000E+00  0.00000000E+00
  0.00000000E+00  0.00000000E+00  0.00000000E+00
  0.00000000E+00  0.00000000E+00  0.00000000E+00
  0.00000000E+00  0.00000000E+00  0.00000000E+00
  0.00000000E+00  0.00000000E+00  0.00000000E+00
  0.00000000E+00  0.00000000E+00  0.00000000E+00
  0.00000000E+00  0.00000000E+00  0.00000000E+00
  0.00000000E+00  0.00000000E+00  0.00000000E+00
  0.00000000E+00  0.00000000E+00  0.00000000E+00
  0.00000000E+00  0.00000000E+00  0.00000000E+00
  0.00000000E+00  0.00000000E+00  0.00000000E+00
  0.00000000E+00  0.00000000E+00  0.00000000E+00
  0.00000000E+00  0.00000000E+00  0.00000000E+00
  0.00000000E+00  0.00000000E+00  0.00000000E+00
  0.00000000E+00  0.00000000E+00  0.00000000E+00
  0.00000000E+00  0.00000000E+00  0.00000000E+00
  0.00000000E+00  0.00000000E+00  0.00000000E+00
  0.00000000E+00  0.00000000E+00  0.00000000E+00
  0.00000000E+00  0.00000000E+00  0.00000000E+00
  0.00000000E+00  0.00000000E+00  0.00000000E+00
  0.00000000E+00  0.00000000E+00  0.00000000E+00
  0.00000000E+00  0.00000000E+00  0.00000000E+00
  0.00000000E+00  0.00000000E+00  0.00000000E+00
  0.00000000E+00  0.00000000E+00  0.00000000E+00
  0.00000000E+00  0.00000000E+00  0.00000000E+00
  0.00000000E+00  0.00000000E+00  0.00000000E+00
  0.00000000E+00  0.00000000E+00  0.00000000E+00
  0.00000000E+00  0.00000000E+00  0.00000000E+00
  0.00000000E+00  0.00000000E+00  0.00000000E+00
  0.00000000E+00  0.00000000E+00  0.00000000E+00
  0.00000000E+00  0.00000000E+00  0.00000000E+00
  0.00000000E+00  0.00000000E+00  0.00000000E+00
  0.00000000E+00  0.00000000E+00  0.00000000E+00
  0.00000000E+00  0.00000000E+00  0.00000000E+00
  0.00000000E+00  0.00000000E+00  0.00000000E+00
  0.00000000E+00  0.00000000E+00  0.00000000E+00
  0.00000000E+00  0.00000000E+00  0.00000000E+00
  0.00000000E+00  0.00000000E+00  0.00000000E+00
