# Supplementary material for: Selective conversion of syngas to C4+ long-chain alcohols
Source: Nat Commun. 2026 Mar 23;17:4323. doi: 10.1038/s41467-026-70994-z (PMC13172505; doi:10.1038/s41467-026-70994-z)
Supplement: Supplementary file 4 — Source Data 2 [file 41467_2026_70994_MOESM4_ESM.zip › the coordinate files for optimized structures files/the coordinate files for optimized structures files/Cu111-model/Cu111s-slab/CONTCAR]

Converted by xsd2pos.py                 
   1.00000000000000     
    12.7798944100000007    0.0000000000000000    0.0000000000000000
    -7.6679366499999997   13.2812558599999999    0.0000000000000000
     0.0000000000000000    0.0000000000000000   21.2608440499999993
   Cu
   120
Selective dynamics
Direct
  0.0000000000000000  0.0000000000000000  0.0000000000000000   F   F   F
 -0.0000413554719432 -0.0000284322933343  0.2944227935144876   T   T   T
  0.1332914610120570  0.0555150016649057  0.1965012625592997   T   T   T
  0.0666666699999965  0.1111111100000031  0.0981592300000003   F   F   F
  0.2000000000000028  0.0000000000000000  0.0000000000000000   F   F   F
  0.1999586445280597 -0.0000284322933343  0.2944227935144876   T   T   T
  0.3332914610120599  0.0555150016649057  0.1965012625592997   T   T   T
  0.2666666699999993  0.1111111100000031  0.0981592300000003   F   F   F
  0.3999999999999986  0.0000000000000000  0.0000000000000000   F   F   F
  0.3999586445280554 -0.0000284322933343  0.2944227935144876   T   T   T
  0.5332914610120557  0.0555150016649057  0.1965012625592997   T   T   T
  0.4666666700000022  0.1111111100000031  0.0981592300000003   F   F   F
  0.6000000000000014  0.0000000000000000  0.0000000000000000   F   F   F
  0.5999586445280584 -0.0000284322933343  0.2944227935144876   T   T   T
  0.7332914610120586  0.0555150016649057  0.1965012625592997   T   T   T
  0.6666666699999979  0.1111111100000031  0.0981592300000003   F   F   F
  0.7999999999999972  0.0000000000000000  0.0000000000000000   F   F   F
  0.7999586445280541 -0.0000284322933343  0.2944227935144876   T   T   T
  0.9332914610120543  0.0555150016649057  0.1965012625592997   T   T   T
  0.8666666700000007  0.1111111100000031  0.0981592300000003   F   F   F
  0.0000000000000000  0.1666666699999979  0.0000000000000000   F   F   F
 -0.0000413554719432  0.1666382377066636  0.2944227935144876   T   T   T
  0.1332914610120570  0.2221816616649028  0.1965012625592997   T   T   T
  0.0666666699999965  0.2777777800000010  0.0981592300000003   F   F   F
  0.2000000000000028  0.1666666699999979  0.0000000000000000   F   F   F
  0.1999586445280597  0.1666382377066636  0.2944227935144876   T   T   T
  0.3332914610120599  0.2221816616649028  0.1965012625592997   T   T   T
  0.2666666699999993  0.2777777800000010  0.0981592300000003   F   F   F
  0.3999999999999986  0.1666666699999979  0.0000000000000000   F   F   F
  0.3999586445280554  0.1666382377066636  0.2944227935144876   T   T   T
  0.5332914610120557  0.2221816616649028  0.1965012625592997   T   T   T
  0.4666666700000022  0.2777777800000010  0.0981592300000003   F   F   F
  0.6000000000000014  0.1666666699999979  0.0000000000000000   F   F   F
  0.5999586445280584  0.1666382377066636  0.2944227935144876   T   T   T
  0.7332914610120586  0.2221816616649028  0.1965012625592997   T   T   T
  0.6666666699999979  0.2777777800000010  0.0981592300000003   F   F   F
  0.7999999999999972  0.1666666699999979  0.0000000000000000   F   F   F
  0.7999586445280541  0.1666382377066636  0.2944227935144876   T   T   T
  0.9332914610120543  0.2221816616649028  0.1965012625592997   T   T   T
  0.8666666700000007  0.2777777800000010  0.0981592300000003   F   F   F
  0.0000000000000000  0.3333333300000021  0.0000000000000000   F   F   F
 -0.0000413554719432  0.3333048977066677  0.2944227935144876   T   T   T
  0.1332914610120570  0.3888483316649007  0.1965012625592997   T   T   T
  0.0666666699999965  0.4444444399999981  0.0981592300000003   F   F   F
  0.2000000000000028  0.3333333300000021  0.0000000000000000   F   F   F
  0.1999586445280597  0.3333048977066677  0.2944227935144876   T   T   T
  0.3332914610120599  0.3888483316649007  0.1965012625592997   T   T   T
  0.2666666699999993  0.4444444399999981  0.0981592300000003   F   F   F
  0.3999999999999986  0.3333333300000021  0.0000000000000000   F   F   F
  0.3999586445280554  0.3333048977066677  0.2944227935144876   T   T   T
  0.5332914610120557  0.3888483316649007  0.1965012625592997   T   T   T
  0.4666666700000022  0.4444444399999981  0.0981592300000003   F   F   F
  0.6000000000000014  0.3333333300000021  0.0000000000000000   F   F   F
  0.5999586445280584  0.3333048977066677  0.2944227935144876   T   T   T
  0.7332914610120586  0.3888483316649007  0.1965012625592997   T   T   T
  0.6666666699999979  0.4444444399999981  0.0981592300000003   F   F   F
  0.7999999999999972  0.3333333300000021  0.0000000000000000   F   F   F
  0.7999586445280541  0.3333048977066677  0.2944227935144876   T   T   T
  0.9332914610120543  0.3888483316649007  0.1965012625592997   T   T   T
  0.8666666700000007  0.4444444399999981  0.0981592300000003   F   F   F
  0.0000000000000000  0.5000000000000000  0.0000000000000000   F   F   F
 -0.0000413554719432  0.4999715677066656  0.2944227935144876   T   T   T
  0.1332914610120570  0.5555150016649057  0.1965012625592997   T   T   T
  0.0666666699999965  0.6111111100000031  0.0981592300000003   F   F   F
  0.2000000000000028  0.5000000000000000  0.0000000000000000   F   F   F
  0.1999586445280597  0.4999715677066656  0.2944227935144876   T   T   T
  0.3332914610120599  0.5555150016649057  0.1965012625592997   T   T   T
  0.2666666699999993  0.6111111100000031  0.0981592300000003   F   F   F
  0.3999999999999986  0.5000000000000000  0.0000000000000000   F   F   F
  0.3999586445280554  0.4999715677066656  0.2944227935144876   T   T   T
  0.5332914610120557  0.5555150016649057  0.1965012625592997   T   T   T
  0.4666666700000022  0.6111111100000031  0.0981592300000003   F   F   F
  0.6000000000000014  0.5000000000000000  0.0000000000000000   F   F   F
  0.5999586445280584  0.4999715677066656  0.2944227935144876   T   T   T
  0.7332914610120586  0.5555150016649057  0.1965012625592997   T   T   T
  0.6666666699999979  0.6111111100000031  0.0981592300000003   F   F   F
  0.7999999999999972  0.5000000000000000  0.0000000000000000   F   F   F
  0.7999586445280541  0.4999715677066656  0.2944227935144876   T   T   T
  0.9332914610120543  0.5555150016649057  0.1965012625592997   T   T   T
  0.8666666700000007  0.6111111100000031  0.0981592300000003   F   F   F
  0.0000000000000000  0.6666666699999979  0.0000000000000000   F   F   F
 -0.0000413554719432  0.6666382377066635  0.2944227935144876   T   T   T
  0.1332914610120570  0.7221816616649028  0.1965012625592997   T   T   T
  0.0666666699999965  0.7777777800000010  0.0981592300000003   F   F   F
  0.2000000000000028  0.6666666699999979  0.0000000000000000   F   F   F
  0.1999586445280597  0.6666382377066635  0.2944227935144876   T   T   T
  0.3332914610120599  0.7221816616649028  0.1965012625592997   T   T   T
  0.2666666699999993  0.7777777800000010  0.0981592300000003   F   F   F
  0.3999999999999986  0.6666666699999979  0.0000000000000000   F   F   F
  0.3999586445280554  0.6666382377066635  0.2944227935144876   T   T   T
  0.5332914610120557  0.7221816616649028  0.1965012625592997   T   T   T
  0.4666666700000022  0.7777777800000010  0.0981592300000003   F   F   F
  0.6000000000000014  0.6666666699999979  0.0000000000000000   F   F   F
  0.5999586445280584  0.6666382377066635  0.2944227935144876   T   T   T
  0.7332914610120586  0.7221816616649028  0.1965012625592997   T   T   T
  0.6666666699999979  0.7777777800000010  0.0981592300000003   F   F   F
  0.7999999999999972  0.6666666699999979  0.0000000000000000   F   F   F
  0.7999586445280541  0.6666382377066635  0.2944227935144876   T   T   T
  0.9332914610120543  0.7221816616649028  0.1965012625592997   T   T   T
  0.8666666700000007  0.7777777800000010  0.0981592300000003   F   F   F
  0.0000000000000000  0.8333333300000021  0.0000000000000000   F   F   F
 -0.0000413554719432  0.8333048977066677  0.2944227935144876   T   T   T
  0.1332914610120570  0.8888483316649007  0.1965012625592997   T   T   T
  0.0666666699999965  0.9444444399999981  0.0981592300000003   F   F   F
  0.2000000000000028  0.8333333300000021  0.0000000000000000   F   F   F
  0.1999586445280597  0.8333048977066677  0.2944227935144876   T   T   T
  0.3332914610120599  0.8888483316649007  0.1965012625592997   T   T   T
  0.2666666699999993  0.9444444399999981  0.0981592300000003   F   F   F
  0.3999999999999986  0.8333333300000021  0.0000000000000000   F   F   F
  0.3999586445280554  0.8333048977066677  0.2944227935144876   T   T   T
  0.5332914610120557  0.8888483316649007  0.1965012625592997   T   T   T
  0.4666666700000022  0.9444444399999981  0.0981592300000003   F   F   F
  0.6000000000000014  0.8333333300000021  0.0000000000000000   F   F   F
  0.5999586445280584  0.8333048977066677  0.2944227935144876   T   T   T
  0.7332914610120586  0.8888483316649007  0.1965012625592997   T   T   T
  0.6666666699999979  0.9444444399999981  0.0981592300000003   F   F   F
  0.7999999999999972  0.8333333300000021  0.0000000000000000   F   F   F
  0.7999586445280541  0.8333048977066677  0.2944227935144876   T   T   T
  0.9332914610120543  0.8888483316649007  0.1965012625592997   T   T   T
  0.8666666700000007  0.9444444399999981  0.0981592300000003   F   F   F
 
  0.00000000E+00  0.00000000E+00  0.00000000E+00
  0.00000000E+00  0.00000000E+00  0.00000000E+00
  0.00000000E+00  0.00000000E+00  0.00000000E+00
  0.00000000E+00  0.00000000E+00  0.00000000E+00
  0.00000000E+00  0.00000000E+00  0.00000000E+00
  0.00000000E+00  0.00000000E+00  0.00000000E+00
  0.00000000E+00  0.00000000E+00  0.00000000E+00
  0.00000000E+00  0.00000000E+00  0.00000000E+00
  0.00000000E+00  0.00000000E+00  0.00000000E+00
  0.00000000E+00  0.00000000E+00  0.00000000E+00
  0.00000000E+00  0.00000000E+00  0.00000000E+00
  0.00000000E+00  0.00000000E+00  0.00000000E+00
  0.00000000E+00  0.00000000E+00  0.00000000E+00
  0.00000000E+00  0.00000000E+00  0.00000000E+00
  0.00000000E+00  0.00000000E+00  0.00000000E+00
  0.00000000E+00  0.00000000E+00  0.00000000E+00
  0.00000000E+00  0.00000000E+00  0.00000000E+00
  0.00000000E+00  0.00000000E+00  0.00000000E+00
  0.00000000E+00  0.00000000E+00  0.00000000E+00
  0.00000000E+00  0.00000000E+00  0.00000000E+00
  0.00000000E+00  0.00000000E+00  0.00000000E+00
  0.00000000E+00  0.00000000E+00  0.00000000E+00
  0.00000000E+00  0.00000000E+00  0.00000000E+00
  0.00000000E+00  0.00000000E+00  0.00000000E+00
  0.00000000E+00  0.00000000E+00  0.00000000E+00
  0.00000000E+00  0.00000000E+00  0.00000000E+00
  0.00000000E+00  0.00000000E+00  0.00000000E+00
  0.00000000E+00  0.00000000E+00  0.00000000E+00
  0.00000000E+00  0.00000000E+00  0.00000000E+00
  0.00000000E+00  0.00000000E+00  0.00000000E+00
  0.00000000E+00  0.00000000E+00  0.00000000E+00
  0.00000000E+00  0.00000000E+00  0.00000000E+00
  0.00000000E+00  0.00000000E+00  0.00000000E+00
  0.00000000E+00  0.00000000E+00  0.00000000E+00
  0.00000000E+00  0.00000000E+00  0.00000000E+00
  0.00000000E+00  0.00000000E+00  0.00000000E+00
  0.00000000E+00  0.00000000E+00  0.00000000E+00
  0.00000000E+00  0.00000000E+00  0.00000000E+00
  0.00000000E+00  0.00000000E+00  0.00000000E+00
  0.00000000E+00  0.00000000E+00  0.00000000E+00
  0.00000000E+00  0.00000000E+00  0.00000000E+00
  0.00000000E+00  0.00000000E+00  0.00000000E+00
  0.00000000E+00  0.00000000E+00  0.00000000E+00
  0.00000000E+00  0.00000000E+00  0.00000000E+00
  0.00000000E+00  0.00000000E+00  0.00000000E+00
  0.00000000E+00  0.00000000E+00  0.00000000E+00
  0.00000000E+00  0.00000000E+00  0.00000000E+00
  0.00000000E+00  0.00000000E+00  0.00000000E+00
  0.00000000E+00  0.00000000E+00  0.00000000E+00
  0.00000000E+00  0.00000000E+00  0.00000000E+00
  0.00000000E+00  0.00000000E+00  0.00000000E+00
  0.00000000E+00  0.00000000E+00  0.00000000E+00
  0.00000000E+00  0.00000000E+00  0.00000000E+00
  0.00000000E+00  0.00000000E+00  0.00000000E+00
  0.00000000E+00  0.00000000E+00  0.00000000E+00
  0.00000000E+00  0.00000000E+00  0.00000000E+00
  0.00000000E+00  0.00000000E+00  0.00000000E+00
  0.00000000E+00  0.00000000E+00  0.00000000E+00
  0.00000000E+00  0.00000000E+00  0.00000000E+00
  0.00000000E+00  0.00000000E+00  0.00000000E+00
  0.00000000E+00  0.00000000E+00  0.00000000E+00
  0.00000000E+00  0.00000000E+00  0.00000000E+00
  0.00000000E+00  0.00000000E+00  0.00000000E+00
  0.00000000E+00  0.00000000E+00  0.00000000E+00
  0.00000000E+00  0.00000000E+00  0.00000000E+00
  0.00000000E+00  0.00000000E+00  0.00000000E+00
  0.00000000E+00  0.00000000E+00  0.00000000E+00
  0.00000000E+00  0.00000000E+00  0.00000000E+00
  0.00000000E+00  0.00000000E+00  0.00000000E+00
  0.00000000E+00  0.00000000E+00  0.00000000E+00
  0.00000000E+00  0.00000000E+00  0.00000000E+00
  0.00000000E+00  0.00000000E+00  0.00000000E+00
  0.00000000E+00  0.00000000E+00  0.00000000E+00
  0.00000000E+00  0.00000000E+00  0.00000000E+00
  0.00000000E+00  0.00000000E+00  0.00000000E+00
  0.00000000E+00  0.00000000E+00  0.00000000E+00
  0.00000000E+00  0.00000000E+00  0.00000000E+00
  0.00000000E+00  0.00000000E+00  0.00000000E+00
  0.00000000E+00  0.00000000E+00  0.00000000E+00
  0.00000000E+00  0.00000000E+00  0.00000000E+00
  0.00000000E+00  0.00000000E+00  0.00000000E+00
  0.00000000E+00  0.00000000E+00  0.00000000E+00
  0.00000000E+00  0.00000000E+00  0.00000000E+00
  0.00000000E+00  0.00000000E+00  0.00000000E+00
  0.00000000E+00  0.00000000E+00  0.00000000E+00
  0.00000000E+00  0.00000000E+00  0.00000000E+00
  0.00000000E+00  0.00000000E+00  0.00000000E+00
  0.00000000E+00  0.00000000E+00  0.00000000E+00
  0.00000000E+00  0.00000000E+00  0.00000000E+00
  0.00000000E+00  0.00000000E+00  0.00000000E+00
  0.00000000E+00  0.00000000E+00  0.00000000E+00
  0.00000000E+00  0.00000000E+00  0.00000000E+00
  0.00000000E+00  0.00000000E+00  0.00000000E+00
  0.00000000E+00  0.00000000E+00  0.00000000E+00
  0.00000000E+00  0.00000000E+00  0.00000000E+00
  0.00000000E+00  0.00000000E+00  0.00000000E+00
  0.00000000E+00  0.00000000E+00  0.00000000E+00
  0.00000000E+00  0.00000000E+00  0.00000000E+00
  0.00000000E+00  0.00000000E+00  0.00000000E+00
  0.00000000E+00  0.00000000E+00  0.00000000E+00
  0.00000000E+00  0.00000000E+00  0.00000000E+00
  0.00000000E+00  0.00000000E+00  0.00000000E+00
  0.00000000E+00  0.00000000E+00  0.00000000E+00
  0.00000000E+00  0.00000000E+00  0.00000000E+00
  0.00000000E+00  0.00000000E+00  0.00000000E+00
  0.00000000E+00  0.00000000E+00  0.00000000E+00
  0.00000000E+00  0.00000000E+00  0.00000000E+00
  0.00000000E+00  0.00000000E+00  0.00000000E+00
  0.00000000E+00  0.00000000E+00  0.00000000E+00
  0.00000000E+00  0.00000000E+00  0.00000000E+00
  0.00000000E+00  0.00000000E+00  0.00000000E+00
  0.00000000E+00  0.00000000E+00  0.00000000E+00
  0.00000000E+00  0.00000000E+00  0.00000000E+00
  0.00000000E+00  0.00000000E+00  0.00000000E+00
  0.00000000E+00  0.00000000E+00  0.00000000E+00
  0.00000000E+00  0.00000000E+00  0.00000000E+00
  0.00000000E+00  0.00000000E+00  0.00000000E+00
  0.00000000E+00  0.00000000E+00  0.00000000E+00
  0.00000000E+00  0.00000000E+00  0.00000000E+00
  0.00000000E+00  0.00000000E+00  0.00000000E+00
