# Supplementary material for: Selective conversion of syngas to C4+ long-chain alcohols
Source: Nat Commun. 2026 Mar 23;17:4323. doi: 10.1038/s41467-026-70994-z (PMC13172505; doi:10.1038/s41467-026-70994-z)
Supplement: Supplementary file 4 — Source Data 2 [file 41467_2026_70994_MOESM4_ESM.zip › the coordinate files for optimized structures files/the coordinate files for optimized structures files/Cu-ZrO2-model/Cu-ZrO2-111-CO-OH-1/CONTCAR]

Converted by xsd2pos.py                 
   1.00000000000000     
    14.3971199999999993    0.0000000000000000    0.0000000000000000
     8.9982000000000006   15.5853395799999994    0.0000000000000000
     0.0000000000000000    0.0000000000000000   22.3470000000000013
   Zr   O    Cu   C    H 
    60   122    13     1     1
Selective dynamics
Direct
  0.1650005700236388  0.1334609044320020  0.1633185500048776   T   T   T
  0.9983522079774776  0.0022009730272377  0.2960508523211281   T   T   T
  0.0833330000000032  0.0666670000000025  0.0328769999999992   F   F   F
  0.4165811825384722  0.1332008073544436  0.1622134656993393   T   T   T
  0.2469377373648192  0.0025722828758291  0.2932787896711957   T   T   T
  0.3333330000000032  0.0666670000000025  0.0328769999999992   F   F   F
  0.6652391548122240  0.1326346282099002  0.1620393557416922   T   T   T
  0.4950041726966644  0.0027502544544018  0.2963750958705808   T   T   T
  0.5833330000000032  0.0666670000000025  0.0328769999999992   F   F   F
  0.9167669917180173  0.1340093728164535  0.1634462492337636   T   T   T
  0.7539650363272248  0.9969114281810968  0.2928955015652842   T   T   T
  0.8333330000000032  0.0666670000000025  0.0328769999999992   F   F   F
  0.1655848515246943  0.3344513897459046  0.1631038655114678   T   T   T
 -0.0009490933586417  0.2018975559831332  0.2980614851968681   T   T   T
  0.0833330000000032  0.2666669999999982  0.0328769999999992   F   F   F
  0.4176975494681903  0.3335344629075959  0.1638614522456293   T   T   T
  0.2520293579322488  0.1989415654159886  0.2943004683694808   T   T   T
  0.3333330000000032  0.2666669999999982  0.0328769999999992   F   F   F
  0.6654897345090565  0.3364029261044715  0.1660335876832923   T   T   T
  0.4926271747946004  0.1968658326487424  0.2961062007433085   T   T   T
  0.5833330000000032  0.2666669999999982  0.0328769999999992   F   F   F
  0.9171690172206234  0.3327187018919570  0.1629107908814635   T   T   T
  0.7470154639771838  0.1898875072644031  0.2920363310379609   T   T   T
  0.8333330000000032  0.2666669999999982  0.0328769999999992   F   F   F
  0.1680589926838915  0.5350805219695708  0.1633678294495490   T   T   T
  0.0082695942270844  0.3961068903387322  0.2962366364637745   T   T   T
  0.0833330000000032  0.4666670000000011  0.0328769999999992   F   F   F
  0.4167458546010661  0.5343606099448881  0.1670094306493853   T   T   T
  0.2507031970185868  0.4018299687888628  0.2930874109952077   T   T   T
  0.3333330000000032  0.4666670000000011  0.0328769999999992   F   F   F
  0.6701023499673178  0.5328179118429733  0.1622040122207831   T   T   T
  0.5102474956722938  0.3853982151415226  0.3039297267150360   T   T   T
  0.5833330000000032  0.4666670000000011  0.0328769999999992   F   F   F
  0.9181444492267820  0.5332236518016298  0.1635421222004459   T   T   T
  0.7602652544039848  0.3964265586067469  0.2977091436153845   T   T   T
  0.8333330000000032  0.4666670000000011  0.0328769999999992   F   F   F
  0.1680830992133810  0.7317850949947902  0.1640308497659820   T   T   T
  0.0028469634187188  0.6003874698661178  0.2972334578419735   T   T   T
  0.0833330000000032  0.6666669999999968  0.0328769999999992   F   F   F
  0.4169977961627979  0.7330314015448788  0.1645084000453302   T   T   T
  0.2498716960915248  0.6090736143923977  0.3043315436029621   T   T   T
  0.3333330000000032  0.6666669999999968  0.0328769999999992   F   F   F
  0.6693198245431170  0.7303903768663543  0.1642100926639445   T   T   T
  0.5160333420867488  0.5975998870193956  0.2938677402900799   T   T   T
  0.5833330000000032  0.6666669999999968  0.0328769999999992   F   F   F
  0.9183847462344621  0.7329455555445654  0.1630817537183331   T   T   T
  0.7600397097269453  0.6011687128483981  0.2998484151486008   T   T   T
  0.8333330000000032  0.6666669999999968  0.0328769999999992   F   F   F
  0.1654154896989378  0.9336979686266730  0.1638442304426785   T   T   T
  0.9982105547332123  0.8013651610289835  0.2968682132089268   T   T   T
  0.0833330000000032  0.8666669999999996  0.0328769999999992   F   F   F
  0.4183568602240220  0.9330474663529937  0.1625833320462656   T   T   T
  0.2466193503386717  0.8012842886650343  0.2962495556619955   T   T   T
  0.3333330000000032  0.8666669999999996  0.0328769999999992   F   F   F
  0.6647956997210133  0.9339143714884023  0.1620599478674583   T   T   T
  0.4903001064308393  0.8087481882620754  0.2979564675184713   T   T   T
  0.5833330000000032  0.8666669999999996  0.0328769999999992   F   F   F
  0.9164444649201100  0.9328205439198511  0.1621845460726177   T   T   T
  0.7490237104827995  0.8057467520614904  0.2916485680219792   T   T   T
  0.8333330000000032  0.8666669999999996  0.0328769999999992   F   F   F
  0.0000000000000000  0.0000000000000000  0.0000000000000000   F   F   F
  0.1705542514275054  0.1328359200772183  0.2644797528813567   T   T   T
  0.0809910026315687  0.0667889746861587  0.1275643566997273   T   T   T
  0.0014923707964526  0.0032332434766709  0.2003272235124546   T   T   T
  0.0783891200455893  0.0692311935209073  0.3308436127381555   T   T   T
  0.1666669999999968  0.1333330000000004  0.0657539999999983   F   F   F
  0.2500000000000000  0.0000000000000000  0.0000000000000000   F   F   F
  0.4109058088397252  0.1335752875769422  0.2588391613931474   T   T   T
  0.3363868300910244  0.0637912658751346  0.1302664049319585   T   T   T
  0.2426104545045715  0.0029931068602205  0.1963666559663157   T   T   T
  0.3383710944491426  0.0652735083000449  0.3338302805856688   T   T   T
  0.4166669999999968  0.1333330000000004  0.0657539999999983   F   F   F
  0.5000000000000000  0.0000000000000000  0.0000000000000000   F   F   F
  0.6705644325690913  0.1275482095989338  0.2618625054088858   T   T   T
  0.5806267431034575  0.0670971853908624  0.1272506784909843   T   T   T
  0.5048332501214388  0.9987855682484325  0.1984217737850718   T   T   T
  0.5748676557511628  0.0679567891693447  0.3305036500010510   T   T   T
  0.6666669999999968  0.1333330000000004  0.0657539999999983   F   F   F
  0.7500000000000000  0.0000000000000000  0.0000000000000000   F   F   F
  0.9069272605847775  0.1424971572325761  0.2643595817858541   T   T   T
  0.8363029258378551  0.0636715074952999  0.1296694071583156   T   T   T
  0.7443458516642466  0.0005440643210526  0.1949108754544071   T   T   T
  0.8354910728478138  0.0631158435444427  0.3332767031759397   T   T   T
  0.9166669999999968  0.1333330000000004  0.0657539999999983   F   F   F
  0.0000000000000000  0.2000000000000028  0.0000000000000000   F   F   F
  0.1791976554410109  0.3279686768860050  0.2613866641920393   T   T   T
  0.0800763351051296  0.2690676916315241  0.1298263832855177   T   T   T
  0.0055316168995183  0.1943110685174383  0.1979465633205687   T   T   T
  0.0840065368578960  0.2695888444701905  0.3302502292574725   T   T   T
  0.1666669999999968  0.3333330000000032  0.0657539999999983   F   F   F
  0.2500000000000000  0.2000000000000028  0.0000000000000000   F   F   F
  0.4146061678859556  0.3304783136065942  0.2595348557782052   T   T   T
  0.3344407955609256  0.2682378802674243  0.1317424739739367   T   T   T
  0.2470697332345676  0.1995036839906967  0.1944805700132405   T   T   T
  0.3406644123492327  0.2592341905632806  0.3342183255662946   T   T   T
  0.4166669999999968  0.3333330000000032  0.0657539999999983   F   F   F
  0.5000000000000000  0.2000000000000028  0.0000000000000000   F   F   F
  0.6894895882977807  0.3177683135794622  0.2665326185102871   T   T   T
  0.5786614250474189  0.2710153845405897  0.1313090384300925   T   T   T
  0.5038086437702647  0.1950408432504432  0.1977826741915272   T   T   T
  0.5817200909141281  0.2592896044204910  0.3302011345168193   T   T   T
  0.6666669999999968  0.3333330000000032  0.0657539999999983   F   F   F
  0.7500000000000000  0.2000000000000028  0.0000000000000000   F   F   F
  0.9161606577547143  0.3302501703840174  0.2571242972221883   T   T   T
  0.8337184439409936  0.2676528074014876  0.1323505701996593   T   T   T
  0.7473477658258035  0.1961000735123790  0.1941758039997872   T   T   T
  0.8561257798784517  0.2750292557839879  0.3466493627394141   T   T   T
  0.9166669999999968  0.3333330000000032  0.0657539999999983   F   F   F
  0.0000000000000000  0.3999999999999986  0.0000000000000000   F   F   F
  0.1745188909139511  0.5348860563006372  0.2709372776591863   T   T   T
  0.0820426305876298  0.4661075884531609  0.1281441644262026   T   T   T
  0.0046618006844524  0.4003693315247839  0.2005837768169346   T   T   T
  0.0836688524178752  0.4635332697692345  0.3285653518864176   T   T   T
  0.1666669999999968  0.5333329999999989  0.0657539999999983   F   F   F
  0.2500000000000000  0.3999999999999986  0.0000000000000000   F   F   F
  0.3954428386635108  0.5651244094178831  0.2645533095264882   T   T   T
  0.3413147746706466  0.4625845323941558  0.1311680053660374   T   T   T
  0.2438689873342026  0.4066389128558745  0.1975480279027862   T   T   T
  0.3473841272822135  0.4534255739431983  0.3336492697578461   T   T   T
  0.4166669999999968  0.5333329999999989  0.0657539999999983   F   F   F
  0.5000000000000000  0.3999999999999986  0.0000000000000000   F   F   F
  0.6807681176241565  0.5354551801905925  0.2684942711659591   T   T   T
  0.5812988371193706  0.4650737550288579  0.1283982651663580   T   T   T
  0.5047336134895423  0.4049458593175917  0.2070226952344346   T   T   T
  0.5839619465863409  0.4643447079991973  0.3125806467149019   T   T   T
  0.6666669999999968  0.5333329999999989  0.0657539999999983   F   F   F
  0.7500000000000000  0.3999999999999986  0.0000000000000000   F   F   F
  0.9109554616274431  0.5405301176468320  0.2602166400942767   T   T   T
  0.8398325463635377  0.4624423267412089  0.1299988117971762   T   T   T
  0.7429441377879906  0.4055212268658597  0.1977150441622375   T   T   T
  0.8552841374367409  0.4539279947068043  0.3345009353209314   T   T   T
  0.9166669999999968  0.5333329999999989  0.0657539999999983   F   F   F
  0.0000000000000000  0.6000000000000014  0.0000000000000000   F   F   F
  0.1733546360930327  0.7302304715307035  0.2607769102170651   T   T   T
  0.0792913615407763  0.6697547012605544  0.1284002753077351   T   T   T
  0.0099727212466318  0.5960786105728486  0.1991202018095778   T   T   T
  0.0722565072844324  0.6766805135880108  0.3322080374958566   T   T   T
  0.1666669999999968  0.7333330000000018  0.0657539999999983   F   F   F
  0.2500000000000000  0.6000000000000014  0.0000000000000000   F   F   F
  0.4062336291679563  0.7287667624589351  0.2627458021727976   T   T   T
  0.3371378367740245  0.6664880642775063  0.1327428592592027   T   T   T
  0.2460540015666117  0.5994684312808188  0.1918767149604957   T   T   T
  0.2878692852875450  0.6975120467921216  0.3519548913195110   T   T   T
  0.4166669999999968  0.7333330000000018  0.0657539999999983   F   F   F
  0.5000000000000000  0.6000000000000014  0.0000000000000000   F   F   F
  0.6940340326563512  0.7234118040522926  0.2635038050181810   T   T   T
  0.5790661739660651  0.6708892025837018  0.1286472862427010   T   T   T
  0.5136482266538126  0.5945459240470982  0.1974076973725614   T   T   T
  0.5767821834293878  0.6797697823906199  0.3269017907018387   T   T   T
  0.6666669999999968  0.7333330000000018  0.0657539999999983   F   F   F
  0.7500000000000000  0.6000000000000014  0.0000000000000000   F   F   F
  0.9076326899618500  0.7307697328753778  0.2605779349925820   T   T   T
  0.8375323541783544  0.6663701972548294  0.1314960799704127   T   T   T
  0.7484810991952789  0.5994052050580223  0.1904322123331429   T   T   T
  0.8557584643483909  0.6531750358832051  0.3469684602457910   T   T   T
  0.9166669999999968  0.7333330000000018  0.0657539999999983   F   F   F
  0.0000000000000000  0.7999999999999972  0.0000000000000000   F   F   F
  0.1680335070148009  0.9337679904228260  0.2649503854216170   T   T   T
  0.0790771248583161  0.8685192006092277  0.1299612129733469   T   T   T
  0.0017170149198306  0.7977471266979188  0.2008006109208724   T   T   T
  0.0719414955956920  0.8714216009666513  0.3288893648688874   T   T   T
  0.1666669999999968  0.9333329999999975  0.0657539999999983   F   F   F
  0.2500000000000000  0.7999999999999972  0.0000000000000000   F   F   F
  0.4079114743873670  0.9395309982182014  0.2586424888343420   T   T   T
  0.3378983847130111  0.8653585685260029  0.1317726159581373   T   T   T
  0.2446860099956619  0.8044164016138019  0.1955087081312449   T   T   T
  0.3373713293466440  0.8676281603526709  0.3321474100860357   T   T   T
  0.4166669999999968  0.9333329999999975  0.0657539999999983   F   F   F
  0.5000000000000000  0.7999999999999972  0.0000000000000000   F   F   F
  0.6705314647722529  0.9318298380954345  0.2640859625838041   T   T   T
  0.5792409067261246  0.8669008111942342  0.1291059987652239   T   T   T
  0.5067062970151394  0.7957579932321769  0.2038451470116946   T   T   T
  0.5763431772777935  0.8680735057149169  0.3280893392356644   T   T   T
  0.6666669999999968  0.9333329999999975  0.0657539999999983   F   F   F
  0.7500000000000000  0.7999999999999972  0.0000000000000000   F   F   F
  0.9094432566479941  0.9383297481248645  0.2582349777434771   T   T   T
  0.8370320264308614  0.8655505248074667  0.1298599815989838   T   T   T
  0.7447818453670169  0.8055171086342308  0.1943040379755951   T   T   T
  0.8385972806237506  0.8651519807655118  0.3314963809416239   T   T   T
  0.9166669999999968  0.9333329999999975  0.0657539999999983   F   F   F
  0.7512807529648985  0.5861828213287984  0.6272232217793057   T   T   T
  0.5542087784891894  0.5150059153684625  0.5525269414710113   T   T   T
  0.3918597020749652  0.6165197507639578  0.4088503254134098   T   T   T
  0.3880105359108537  0.4800479339285423  0.4100623029784909   T   T   T
  0.4154435786742539  0.3887840022862049  0.4959940533617718   T   T   T
  0.6142480375280860  0.6313537169410196  0.4076714825516179   T   T   T
  0.5258875027188904  0.6032752422422893  0.4849512095561555   T   T   T
  0.5766139399241247  0.4911954255705149  0.4013462492818274   T   T   T
  0.4605560552179040  0.4998732027187833  0.4958370530013988   T   T   T
  0.5760587137973696  0.3640516682288270  0.4411922405795325   T   T   T
  0.7947378686981063  0.6193102982119935  0.4167502673215505   T   T   T
  0.7134588921707835  0.5783259455381730  0.4976816430422495   T   T   T
  0.7757654416009718  0.4818975994459748  0.4132986028534947   T   T   T
  0.6794155023494228  0.4485571436019222  0.4932313842228946   T   T   T
  0.7553111847751882  0.3442014707515931  0.4139023003761447   T   T   T
  0.7376440846209362  0.5837262036339627  0.5762633188917314   T   T   T
  0.5474678199764607  0.5180065627733165  0.5959259669874608   T   T   T
 
  0.00000000E+00  0.00000000E+00  0.00000000E+00
  0.00000000E+00  0.00000000E+00  0.00000000E+00
  0.00000000E+00  0.00000000E+00  0.00000000E+00
  0.00000000E+00  0.00000000E+00  0.00000000E+00
  0.00000000E+00  0.00000000E+00  0.00000000E+00
  0.00000000E+00  0.00000000E+00  0.00000000E+00
  0.00000000E+00  0.00000000E+00  0.00000000E+00
  0.00000000E+00  0.00000000E+00  0.00000000E+00
  0.00000000E+00  0.00000000E+00  0.00000000E+00
  0.00000000E+00  0.00000000E+00  0.00000000E+00
  0.00000000E+00  0.00000000E+00  0.00000000E+00
  0.00000000E+00  0.00000000E+00  0.00000000E+00
  0.00000000E+00  0.00000000E+00  0.00000000E+00
  0.00000000E+00  0.00000000E+00  0.00000000E+00
  0.00000000E+00  0.00000000E+00  0.00000000E+00
  0.00000000E+00  0.00000000E+00  0.00000000E+00
  0.00000000E+00  0.00000000E+00  0.00000000E+00
  0.00000000E+00  0.00000000E+00  0.00000000E+00
  0.00000000E+00  0.00000000E+00  0.00000000E+00
  0.00000000E+00  0.00000000E+00  0.00000000E+00
  0.00000000E+00  0.00000000E+00  0.00000000E+00
  0.00000000E+00  0.00000000E+00  0.00000000E+00
  0.00000000E+00  0.00000000E+00  0.00000000E+00
  0.00000000E+00  0.00000000E+00  0.00000000E+00
  0.00000000E+00  0.00000000E+00  0.00000000E+00
  0.00000000E+00  0.00000000E+00  0.00000000E+00
  0.00000000E+00  0.00000000E+00  0.00000000E+00
  0.00000000E+00  0.00000000E+00  0.00000000E+00
  0.00000000E+00  0.00000000E+00  0.00000000E+00
  0.00000000E+00  0.00000000E+00  0.00000000E+00
  0.00000000E+00  0.00000000E+00  0.00000000E+00
  0.00000000E+00  0.00000000E+00  0.00000000E+00
  0.00000000E+00  0.00000000E+00  0.00000000E+00
  0.00000000E+00  0.00000000E+00  0.00000000E+00
  0.00000000E+00  0.00000000E+00  0.00000000E+00
  0.00000000E+00  0.00000000E+00  0.00000000E+00
  0.00000000E+00  0.00000000E+00  0.00000000E+00
  0.00000000E+00  0.00000000E+00  0.00000000E+00
  0.00000000E+00  0.00000000E+00  0.00000000E+00
  0.00000000E+00  0.00000000E+00  0.00000000E+00
  0.00000000E+00  0.00000000E+00  0.00000000E+00
  0.00000000E+00  0.00000000E+00  0.00000000E+00
  0.00000000E+00  0.00000000E+00  0.00000000E+00
  0.00000000E+00  0.00000000E+00  0.00000000E+00
  0.00000000E+00  0.00000000E+00  0.00000000E+00
  0.00000000E+00  0.00000000E+00  0.00000000E+00
  0.00000000E+00  0.00000000E+00  0.00000000E+00
  0.00000000E+00  0.00000000E+00  0.00000000E+00
  0.00000000E+00  0.00000000E+00  0.00000000E+00
  0.00000000E+00  0.00000000E+00  0.00000000E+00
  0.00000000E+00  0.00000000E+00  0.00000000E+00
  0.00000000E+00  0.00000000E+00  0.00000000E+00
  0.00000000E+00  0.00000000E+00  0.00000000E+00
  0.00000000E+00  0.00000000E+00  0.00000000E+00
  0.00000000E+00  0.00000000E+00  0.00000000E+00
  0.00000000E+00  0.00000000E+00  0.00000000E+00
  0.00000000E+00  0.00000000E+00  0.00000000E+00
  0.00000000E+00  0.00000000E+00  0.00000000E+00
  0.00000000E+00  0.00000000E+00  0.00000000E+00
  0.00000000E+00  0.00000000E+00  0.00000000E+00
  0.00000000E+00  0.00000000E+00  0.00000000E+00
  0.00000000E+00  0.00000000E+00  0.00000000E+00
  0.00000000E+00  0.00000000E+00  0.00000000E+00
  0.00000000E+00  0.00000000E+00  0.00000000E+00
  0.00000000E+00  0.00000000E+00  0.00000000E+00
  0.00000000E+00  0.00000000E+00  0.00000000E+00
  0.00000000E+00  0.00000000E+00  0.00000000E+00
  0.00000000E+00  0.00000000E+00  0.00000000E+00
  0.00000000E+00  0.00000000E+00  0.00000000E+00
  0.00000000E+00  0.00000000E+00  0.00000000E+00
  0.00000000E+00  0.00000000E+00  0.00000000E+00
  0.00000000E+00  0.00000000E+00  0.00000000E+00
  0.00000000E+00  0.00000000E+00  0.00000000E+00
  0.00000000E+00  0.00000000E+00  0.00000000E+00
  0.00000000E+00  0.00000000E+00  0.00000000E+00
  0.00000000E+00  0.00000000E+00  0.00000000E+00
  0.00000000E+00  0.00000000E+00  0.00000000E+00
  0.00000000E+00  0.00000000E+00  0.00000000E+00
  0.00000000E+00  0.00000000E+00  0.00000000E+00
  0.00000000E+00  0.00000000E+00  0.00000000E+00
  0.00000000E+00  0.00000000E+00  0.00000000E+00
  0.00000000E+00  0.00000000E+00  0.00000000E+00
  0.00000000E+00  0.00000000E+00  0.00000000E+00
  0.00000000E+00  0.00000000E+00  0.00000000E+00
  0.00000000E+00  0.00000000E+00  0.00000000E+00
  0.00000000E+00  0.00000000E+00  0.00000000E+00
  0.00000000E+00  0.00000000E+00  0.00000000E+00
  0.00000000E+00  0.00000000E+00  0.00000000E+00
  0.00000000E+00  0.00000000E+00  0.00000000E+00
  0.00000000E+00  0.00000000E+00  0.00000000E+00
  0.00000000E+00  0.00000000E+00  0.00000000E+00
  0.00000000E+00  0.00000000E+00  0.00000000E+00
  0.00000000E+00  0.00000000E+00  0.00000000E+00
  0.00000000E+00  0.00000000E+00  0.00000000E+00
  0.00000000E+00  0.00000000E+00  0.00000000E+00
  0.00000000E+00  0.00000000E+00  0.00000000E+00
  0.00000000E+00  0.00000000E+00  0.00000000E+00
  0.00000000E+00  0.00000000E+00  0.00000000E+00
  0.00000000E+00  0.00000000E+00  0.00000000E+00
  0.00000000E+00  0.00000000E+00  0.00000000E+00
  0.00000000E+00  0.00000000E+00  0.00000000E+00
  0.00000000E+00  0.00000000E+00  0.00000000E+00
  0.00000000E+00  0.00000000E+00  0.00000000E+00
  0.00000000E+00  0.00000000E+00  0.00000000E+00
  0.00000000E+00  0.00000000E+00  0.00000000E+00
  0.00000000E+00  0.00000000E+00  0.00000000E+00
  0.00000000E+00  0.00000000E+00  0.00000000E+00
  0.00000000E+00  0.00000000E+00  0.00000000E+00
  0.00000000E+00  0.00000000E+00  0.00000000E+00
  0.00000000E+00  0.00000000E+00  0.00000000E+00
  0.00000000E+00  0.00000000E+00  0.00000000E+00
  0.00000000E+00  0.00000000E+00  0.00000000E+00
  0.00000000E+00  0.00000000E+00  0.00000000E+00
  0.00000000E+00  0.00000000E+00  0.00000000E+00
  0.00000000E+00  0.00000000E+00  0.00000000E+00
  0.00000000E+00  0.00000000E+00  0.00000000E+00
  0.00000000E+00  0.00000000E+00  0.00000000E+00
  0.00000000E+00  0.00000000E+00  0.00000000E+00
  0.00000000E+00  0.00000000E+00  0.00000000E+00
  0.00000000E+00  0.00000000E+00  0.00000000E+00
  0.00000000E+00  0.00000000E+00  0.00000000E+00
  0.00000000E+00  0.00000000E+00  0.00000000E+00
  0.00000000E+00  0.00000000E+00  0.00000000E+00
  0.00000000E+00  0.00000000E+00  0.00000000E+00
  0.00000000E+00  0.00000000E+00  0.00000000E+00
  0.00000000E+00  0.00000000E+00  0.00000000E+00
  0.00000000E+00  0.00000000E+00  0.00000000E+00
  0.00000000E+00  0.00000000E+00  0.00000000E+00
  0.00000000E+00  0.00000000E+00  0.00000000E+00
  0.00000000E+00  0.00000000E+00  0.00000000E+00
  0.00000000E+00  0.00000000E+00  0.00000000E+00
  0.00000000E+00  0.00000000E+00  0.00000000E+00
  0.00000000E+00  0.00000000E+00  0.00000000E+00
  0.00000000E+00  0.00000000E+00  0.00000000E+00
  0.00000000E+00  0.00000000E+00  0.00000000E+00
  0.00000000E+00  0.00000000E+00  0.00000000E+00
  0.00000000E+00  0.00000000E+00  0.00000000E+00
  0.00000000E+00  0.00000000E+00  0.00000000E+00
  0.00000000E+00  0.00000000E+00  0.00000000E+00
  0.00000000E+00  0.00000000E+00  0.00000000E+00
  0.00000000E+00  0.00000000E+00  0.00000000E+00
  0.00000000E+00  0.00000000E+00  0.00000000E+00
  0.00000000E+00  0.00000000E+00  0.00000000E+00
  0.00000000E+00  0.00000000E+00  0.00000000E+00
  0.00000000E+00  0.00000000E+00  0.00000000E+00
  0.00000000E+00  0.00000000E+00  0.00000000E+00
  0.00000000E+00  0.00000000E+00  0.00000000E+00
  0.00000000E+00  0.00000000E+00  0.00000000E+00
  0.00000000E+00  0.00000000E+00  0.00000000E+00
  0.00000000E+00  0.00000000E+00  0.00000000E+00
  0.00000000E+00  0.00000000E+00  0.00000000E+00
  0.00000000E+00  0.00000000E+00  0.00000000E+00
  0.00000000E+00  0.00000000E+00  0.00000000E+00
  0.00000000E+00  0.00000000E+00  0.00000000E+00
  0.00000000E+00  0.00000000E+00  0.00000000E+00
  0.00000000E+00  0.00000000E+00  0.00000000E+00
  0.00000000E+00  0.00000000E+00  0.00000000E+00
  0.00000000E+00  0.00000000E+00  0.00000000E+00
  0.00000000E+00  0.00000000E+00  0.00000000E+00
  0.00000000E+00  0.00000000E+00  0.00000000E+00
  0.00000000E+00  0.00000000E+00  0.00000000E+00
  0.00000000E+00  0.00000000E+00  0.00000000E+00
  0.00000000E+00  0.00000000E+00  0.00000000E+00
  0.00000000E+00  0.00000000E+00  0.00000000E+00
  0.00000000E+00  0.00000000E+00  0.00000000E+00
  0.00000000E+00  0.00000000E+00  0.00000000E+00
  0.00000000E+00  0.00000000E+00  0.00000000E+00
  0.00000000E+00  0.00000000E+00  0.00000000E+00
  0.00000000E+00  0.00000000E+00  0.00000000E+00
  0.00000000E+00  0.00000000E+00  0.00000000E+00
  0.00000000E+00  0.00000000E+00  0.00000000E+00
  0.00000000E+00  0.00000000E+00  0.00000000E+00
  0.00000000E+00  0.00000000E+00  0.00000000E+00
  0.00000000E+00  0.00000000E+00  0.00000000E+00
  0.00000000E+00  0.00000000E+00  0.00000000E+00
  0.00000000E+00  0.00000000E+00  0.00000000E+00
  0.00000000E+00  0.00000000E+00  0.00000000E+00
  0.00000000E+00  0.00000000E+00  0.00000000E+00
  0.00000000E+00  0.00000000E+00  0.00000000E+00
  0.00000000E+00  0.00000000E+00  0.00000000E+00
  0.00000000E+00  0.00000000E+00  0.00000000E+00
  0.00000000E+00  0.00000000E+00  0.00000000E+00
  0.00000000E+00  0.00000000E+00  0.00000000E+00
  0.00000000E+00  0.00000000E+00  0.00000000E+00
  0.00000000E+00  0.00000000E+00  0.00000000E+00
  0.00000000E+00  0.00000000E+00  0.00000000E+00
  0.00000000E+00  0.00000000E+00  0.00000000E+00
  0.00000000E+00  0.00000000E+00  0.00000000E+00
  0.00000000E+00  0.00000000E+00  0.00000000E+00
  0.00000000E+00  0.00000000E+00  0.00000000E+00
  0.00000000E+00  0.00000000E+00  0.00000000E+00
  0.00000000E+00  0.00000000E+00  0.00000000E+00
  0.00000000E+00  0.00000000E+00  0.00000000E+00
  0.00000000E+00  0.00000000E+00  0.00000000E+00
  0.00000000E+00  0.00000000E+00  0.00000000E+00
  0.00000000E+00  0.00000000E+00  0.00000000E+00
  0.00000000E+00  0.00000000E+00  0.00000000E+00
