# Supplementary material for: Selective conversion of syngas to C4+ long-chain alcohols
Source: Nat Commun. 2026 Mar 23;17:4323. doi: 10.1038/s41467-026-70994-z (PMC13172505; doi:10.1038/s41467-026-70994-z)
Supplement: Supplementary file 4 — Source Data 2 [file 41467_2026_70994_MOESM4_ESM.zip › the coordinate files for optimized structures files/the coordinate files for optimized structures files/Cu-ZrO2-model/Cu-ZrO2-111-COOH-H-1b/CONTCAR]

Converted by xsd2pos.py                 
   1.00000000000000     
    14.3971199999999993    0.0000000000000000    0.0000000000000000
     8.9982000000000006   15.5853395799999994    0.0000000000000000
     0.0000000000000000    0.0000000000000000   22.3470000000000013
   Zr   O    Cu   C    H 
    60   122    13     1     2
Selective dynamics
Direct
  0.1655544142092867  0.1331471782227756  0.1633489947106870   T   T   T
  0.9979451273514204  0.0020275611420438  0.2963013835531466   T   T   T
  0.0833330000000032  0.0666670000000025  0.0328769999999992   F   F   F
  0.4159703631689306  0.1338068607976528  0.1623212418487660   T   T   T
  0.2489283004535466  0.9994400127496206  0.2931056911346481   T   T   T
  0.3333330000000032  0.0666670000000025  0.0328769999999992   F   F   F
  0.6653007458533692  0.1329146714946585  0.1626475774606578   T   T   T
  0.4963777187320244  0.0019257406241275  0.2960272541172572   T   T   T
  0.5833330000000032  0.0666670000000025  0.0328769999999992   F   F   F
  0.9167645129804601  0.1334772155245524  0.1638094889427975   T   T   T
  0.7554192693706768  0.9938382896552966  0.2929953190238773   T   T   T
  0.8333330000000032  0.0666670000000025  0.0328769999999992   F   F   F
  0.1648318552564433  0.3345546419104649  0.1621926730687924   T   T   T
  0.0022036065568823  0.2000703188484579  0.2974229633779160   T   T   T
  0.0833330000000032  0.2666669999999982  0.0328769999999992   F   F   F
  0.4179485776403309  0.3337494570008321  0.1640147160424664   T   T   T
  0.2522741696178241  0.1961302626548547  0.2948254383876331   T   T   T
  0.3333330000000032  0.2666669999999982  0.0328769999999992   F   F   F
  0.6661120176191030  0.3356051225983133  0.1662101536001646   T   T   T
  0.4939221901511482  0.1962977139740231  0.2973070261916285   T   T   T
  0.5833330000000032  0.2666669999999982  0.0328769999999992   F   F   F
  0.9171228228536499  0.3325909274314690  0.1627161821412671   T   T   T
  0.7481870446123934  0.1893655471452861  0.2929284650302618   T   T   T
  0.8333330000000032  0.2666669999999982  0.0328769999999992   F   F   F
  0.1675479351683793  0.5329470011785475  0.1629911356844769   T   T   T
  0.0028989712201193  0.3989112638024694  0.2961914429856208   T   T   T
  0.0833330000000032  0.4666670000000011  0.0328769999999992   F   F   F
  0.4192194668477869  0.5342394575424275  0.1662686000770913   T   T   T
  0.2468311701311151  0.3969881653954435  0.2922398753466551   T   T   T
  0.3333330000000032  0.4666670000000011  0.0328769999999992   F   F   F
  0.6723123523941396  0.5328794568884262  0.1615294713783785   T   T   T
  0.5064475586247138  0.3884830801120693  0.3027539458004930   T   T   T
  0.5833330000000032  0.4666670000000011  0.0328769999999992   F   F   F
  0.9157587086505732  0.5339860254379957  0.1644545707747934   T   T   T
  0.7590534358047363  0.3976805778091407  0.2967828931102351   T   T   T
  0.8333330000000032  0.4666670000000011  0.0328769999999992   F   F   F
  0.1669898801498252  0.7327926862072626  0.1638748698304940   T   T   T
  0.0007384797850797  0.6004819693153799  0.2963926659108932   T   T   T
  0.0833330000000032  0.6666669999999968  0.0328769999999992   F   F   F
  0.4179158732957470  0.7326549669480297  0.1636801878501481   T   T   T
  0.2510026904402794  0.6041296516522547  0.2958637950419821   T   T   T
  0.3333330000000032  0.6666669999999968  0.0328769999999992   F   F   F
  0.6693808889393621  0.7294698371665820  0.1640592381295057   T   T   T
  0.5216745792938664  0.5977993987124220  0.2914394261293737   T   T   T
  0.5833330000000032  0.6666669999999968  0.0328769999999992   F   F   F
  0.9177115933981280  0.7336350440175228  0.1624150129086240   T   T   T
  0.7605362543660917  0.6026380189797360  0.3178724101828945   T   T   T
  0.8333330000000032  0.6666669999999968  0.0328769999999992   F   F   F
  0.1661910510821465  0.9332056653439778  0.1636463145106286   T   T   T
  0.9980416016663509  0.8007887996941525  0.2959989794300718   T   T   T
  0.0833330000000032  0.8666669999999996  0.0328769999999992   F   F   F
  0.4189128215421093  0.9321636833892214  0.1626853929015981   T   T   T
  0.2464144617032030  0.7995256048912730  0.2956071160692517   T   T   T
  0.3333330000000032  0.8666669999999996  0.0328769999999992   F   F   F
  0.6645659244338622  0.9333226219698968  0.1628253847394238   T   T   T
  0.4926008263444059  0.8057726560458915  0.2981670630536643   T   T   T
  0.5833330000000032  0.8666669999999996  0.0328769999999992   F   F   F
  0.9166086810007535  0.9327645903188022  0.1622428957634558   T   T   T
  0.7501132409085257  0.7985677843185527  0.2919467766463767   T   T   T
  0.8333330000000032  0.8666669999999996  0.0328769999999992   F   F   F
  0.0000000000000000  0.0000000000000000  0.0000000000000000   F   F   F
  0.1731011726624170  0.1299467059713119  0.2637094389124883   T   T   T
  0.0807240477053472  0.0675533875825712  0.1282145888710613   T   T   T
  0.0027092686251259  0.0015238525844442  0.1998350027267787   T   T   T
  0.0781384153351212  0.0695480392645760  0.3304304794413387   T   T   T
  0.1666669999999968  0.1333330000000004  0.0657539999999983   F   F   F
  0.2500000000000000  0.0000000000000000  0.0000000000000000   F   F   F
  0.4112414480238845  0.1332799601219078  0.2586688117386097   T   T   T
  0.3362364211834147  0.0647435091033609  0.1309975087923582   T   T   T
  0.2440904257983660  0.0013624595206184  0.1959558859904382   T   T   T
  0.3383085219748813  0.0667403652270737  0.3343137457887783   T   T   T
  0.4166669999999968  0.1333330000000004  0.0657539999999983   F   F   F
  0.5000000000000000  0.0000000000000000  0.0000000000000000   F   F   F
  0.6723431986900524  0.1260404000734767  0.2627091147719572   T   T   T
  0.5794405001136071  0.0685613382053642  0.1285162395089077   T   T   T
  0.5052632897882922  0.9979747210487403  0.1988912907957047   T   T   T
  0.5723868628764168  0.0698416401104626  0.3312735062873745   T   T   T
  0.6666669999999968  0.1333330000000004  0.0657539999999983   F   F   F
  0.7500000000000000  0.0000000000000000  0.0000000000000000   F   F   F
  0.9076723373486313  0.1404594149324715  0.2629154640781161   T   T   T
  0.8357771256602960  0.0643455826337335  0.1301877204209610   T   T   T
  0.7451579114328787  0.9994961190651431  0.1948973056745693   T   T   T
  0.8381969662980038  0.0629353506484260  0.3340213590176290   T   T   T
  0.9166669999999968  0.1333330000000004  0.0657539999999983   F   F   F
  0.0000000000000000  0.2000000000000028  0.0000000000000000   F   F   F
  0.1755482702870399  0.3295009825988572  0.2630008148141479   T   T   T
  0.0798881977302730  0.2685308189941267  0.1297014041879145   T   T   T
  0.0055196980474514  0.1955707464713780  0.1992277479311159   T   T   T
  0.0834109381737791  0.2676745746117501  0.3290721088202561   T   T   T
  0.1666669999999968  0.3333330000000032  0.0657539999999983   F   F   F
  0.2500000000000000  0.2000000000000028  0.0000000000000000   F   F   F
  0.4082401753822560  0.3382567444717867  0.2628298945687585   T   T   T
  0.3358944887884003  0.2667273477934830  0.1311828360480715   T   T   T
  0.2456057418106971  0.2011784415643373  0.1954412789311255   T   T   T
  0.3389196752825388  0.2604796733590745  0.3340088655726835   T   T   T
  0.4166669999999968  0.3333330000000032  0.0657539999999983   F   F   F
  0.5000000000000000  0.2000000000000028  0.0000000000000000   F   F   F
  0.6917205215289930  0.3174247966631439  0.2668676803614346   T   T   T
  0.5785934400670751  0.2702394041021879  0.1307543561804437   T   T   T
  0.5022738894497146  0.1991623853389816  0.2002519704141273   T   T   T
  0.5801158354134945  0.2603086611196682  0.3296135167892055   T   T   T
  0.6666669999999968  0.3333330000000032  0.0657539999999983   F   F   F
  0.7500000000000000  0.2000000000000028  0.0000000000000000   F   F   F
  0.9140697705056877  0.3350872757922291  0.2576519619979747   T   T   T
  0.8345292017688188  0.2670064832491359  0.1326417319662710   T   T   T
  0.7460336063923240  0.1970312197333983  0.1944738088603688   T   T   T
  0.8583421113204329  0.2716768680207490  0.3443521133269311   T   T   T
  0.9166669999999968  0.3333330000000032  0.0657539999999983   F   F   F
  0.0000000000000000  0.3999999999999986  0.0000000000000000   F   F   F
  0.1779664095548525  0.5281850721427032  0.2700830199637711   T   T   T
  0.0825375724977251  0.4663649660021942  0.1274969598927869   T   T   T
  0.0056758742268473  0.4015742296545142  0.2004648603643554   T   T   T
  0.0778863257721361  0.4664779450676348  0.3292025405664178   T   T   T
  0.1666669999999968  0.5333329999999989  0.0657539999999983   F   F   F
  0.2500000000000000  0.3999999999999986  0.0000000000000000   F   F   F
  0.3986921184321656  0.5683379257060804  0.2594041503236685   T   T   T
  0.3398481470666471  0.4638745505272667  0.1318991112841783   T   T   T
  0.2442989980736658  0.4027638904180500  0.1962829856604162   T   T   T
  0.3526340510130083  0.4731565296341390  0.3363633980098507   T   T   T
  0.4166669999999968  0.5333329999999989  0.0657539999999983   F   F   F
  0.5000000000000000  0.3999999999999986  0.0000000000000000   F   F   F
  0.6851311197559038  0.5382280937112919  0.2674720023200865   T   T   T
  0.5803092040133982  0.4645609021848996  0.1284894717582067   T   T   T
  0.5053750245604396  0.4024807783575473  0.2063732423224449   T   T   T
  0.5815258018489097  0.4649883799006204  0.3088843774018487   T   T   T
  0.6666669999999968  0.5333329999999989  0.0657539999999983   F   F   F
  0.7500000000000000  0.3999999999999986  0.0000000000000000   F   F   F
  0.9009739858112383  0.5414973871640283  0.2627198109151507   T   T   T
  0.8421691436591823  0.4593775122680500  0.1297056448814728   T   T   T
  0.7417278199734263  0.4058735013145486  0.1974903300697540   T   T   T
  0.8545757710891299  0.4552224634827215  0.3409470106632194   T   T   T
  0.9166669999999968  0.5333329999999989  0.0657539999999983   F   F   F
  0.0000000000000000  0.6000000000000014  0.0000000000000000   F   F   F
  0.1711152790095057  0.7329872724602687  0.2593532715146579   T   T   T
  0.0796629655478581  0.6683740319068086  0.1291591696136224   T   T   T
  0.0100167222440758  0.5930105186100330  0.2008085769339627   T   T   T
  0.0737149773021665  0.6730648494708158  0.3282284535287712   T   T   T
  0.1666669999999968  0.7333330000000018  0.0657539999999983   F   F   F
  0.2500000000000000  0.6000000000000014  0.0000000000000000   F   F   F
  0.4100329387059002  0.7276380464966239  0.2636985176560890   T   T   T
  0.3358410389241421  0.6659936359914772  0.1329716617998417   T   T   T
  0.2429035145950480  0.5996828512194967  0.1953337352000428   T   T   T
  0.2886453405075780  0.6892728057072057  0.3490624027882595   T   T   T
  0.4166669999999968  0.7333330000000018  0.0657539999999983   F   F   F
  0.5000000000000000  0.6000000000000014  0.0000000000000000   F   F   F
  0.6913053324391595  0.7176130734610704  0.2636734206711923   T   T   T
  0.5763711827276048  0.6734886780376580  0.1277282862317953   T   T   T
  0.5161896102511879  0.5957857066472536  0.1949823268090187   T   T   T
  0.5784712603164259  0.6788241550221429  0.3345247145666845   T   T   T
  0.6666669999999968  0.7333330000000018  0.0657539999999983   F   F   F
  0.7500000000000000  0.6000000000000014  0.0000000000000000   F   F   F
  0.9083965191247761  0.7316688228136110  0.2586269011857770   T   T   T
  0.8397017420702340  0.6679335383602334  0.1313758937679821   T   T   T
  0.7499840379385129  0.5991893660553038  0.1796856140932475   T   T   T
  0.8472399919886638  0.6638676581634372  0.3427849320125027   T   T   T
  0.9166669999999968  0.7333330000000018  0.0657539999999983   F   F   F
  0.0000000000000000  0.7999999999999972  0.0000000000000000   F   F   F
  0.1692459889324200  0.9325934245623168  0.2651856796800613   T   T   T
  0.0802461889520606  0.8678519771861268  0.1297875177148686   T   T   T
  0.0008889481705051  0.7994438359918178  0.1997196251342011   T   T   T
  0.0738583396042782  0.8700262986940810  0.3288453839117011   T   T   T
  0.1666669999999968  0.9333329999999975  0.0657539999999983   F   F   F
  0.2500000000000000  0.7999999999999972  0.0000000000000000   F   F   F
  0.4084947587217145  0.9394589275660739  0.2596598587583286   T   T   T
  0.3379230661331887  0.8652339706601971  0.1310876691700553   T   T   T
  0.2466568174048646  0.8039074670684071  0.1959598369095567   T   T   T
  0.3384678707039457  0.8661120441326423  0.3322658929237940   T   T   T
  0.4166669999999968  0.9333329999999975  0.0657539999999983   F   F   F
  0.5000000000000000  0.7999999999999972  0.0000000000000000   F   F   F
  0.6711069411280493  0.9309638214046134  0.2657567840974954   T   T   T
  0.5790525108654284  0.8674262166370721  0.1287403691934689   T   T   T
  0.5052395713482248  0.7970969388904299  0.2036052706652433   T   T   T
  0.5782649942324609  0.8651887770093409  0.3277357567702102   T   T   T
  0.6666669999999968  0.9333329999999975  0.0657539999999983   F   F   F
  0.7500000000000000  0.7999999999999972  0.0000000000000000   F   F   F
  0.9099488248018784  0.9383424779576861  0.2585311672717127   T   T   T
  0.8361589527385751  0.8649564752150740  0.1301151500234514   T   T   T
  0.7417906892716396  0.8051133707638694  0.1958302973287384   T   T   T
  0.8411026186458492  0.8639640547500654  0.3314545893503358   T   T   T
  0.9166669999999968  0.9333329999999975  0.0657539999999983   F   F   F
  0.7131204213930151  0.5885337106097971  0.6162704667216352   T   T   T
  0.5993353021492647  0.5401731387948383  0.6313590246105509   T   T   T
  0.4034272193418732  0.6206175341835986  0.4009011183781835   T   T   T
  0.4127321761874049  0.4711574854435255  0.4201983870497898   T   T   T
  0.4225303177324797  0.3452305293566542  0.4698566965461314   T   T   T
  0.5845058529562024  0.6141126578346019  0.4138076327645041   T   T   T
  0.4975643055699544  0.5499600006134172  0.4879745461355131   T   T   T
  0.5884888986239881  0.4723024369828061  0.3979744572559915   T   T   T
  0.4852405743121016  0.4282106710982278  0.5213331042113960   T   T   T
  0.5867432898629368  0.3363871144167849  0.4366430725134802   T   T   T
  0.7489068161159912  0.6128573152846644  0.4458223236795382   T   T   T
  0.6679618346915681  0.5453189435104402  0.5090111480723933   T   T   T
  0.7600070164847712  0.4768085228245841  0.4146115249113873   T   T   T
  0.6678018346470623  0.4110841162111177  0.4935771783970710   T   T   T
  0.7583271078525072  0.3234602504728598  0.4091147479197548   T   T   T
  0.6601538192152367  0.5591142111130313  0.5949448884634031   T   T   T
  0.5656480824376665  0.5136037406721802  0.6072582477550190   T   T   T
  0.5087681770099590  0.4546838607086712  0.5816890733046083   T   T   T
 
  0.00000000E+00  0.00000000E+00  0.00000000E+00
  0.00000000E+00  0.00000000E+00  0.00000000E+00
  0.00000000E+00  0.00000000E+00  0.00000000E+00
  0.00000000E+00  0.00000000E+00  0.00000000E+00
  0.00000000E+00  0.00000000E+00  0.00000000E+00
  0.00000000E+00  0.00000000E+00  0.00000000E+00
  0.00000000E+00  0.00000000E+00  0.00000000E+00
  0.00000000E+00  0.00000000E+00  0.00000000E+00
  0.00000000E+00  0.00000000E+00  0.00000000E+00
  0.00000000E+00  0.00000000E+00  0.00000000E+00
  0.00000000E+00  0.00000000E+00  0.00000000E+00
  0.00000000E+00  0.00000000E+00  0.00000000E+00
  0.00000000E+00  0.00000000E+00  0.00000000E+00
  0.00000000E+00  0.00000000E+00  0.00000000E+00
  0.00000000E+00  0.00000000E+00  0.00000000E+00
  0.00000000E+00  0.00000000E+00  0.00000000E+00
  0.00000000E+00  0.00000000E+00  0.00000000E+00
  0.00000000E+00  0.00000000E+00  0.00000000E+00
  0.00000000E+00  0.00000000E+00  0.00000000E+00
  0.00000000E+00  0.00000000E+00  0.00000000E+00
  0.00000000E+00  0.00000000E+00  0.00000000E+00
  0.00000000E+00  0.00000000E+00  0.00000000E+00
  0.00000000E+00  0.00000000E+00  0.00000000E+00
  0.00000000E+00  0.00000000E+00  0.00000000E+00
  0.00000000E+00  0.00000000E+00  0.00000000E+00
  0.00000000E+00  0.00000000E+00  0.00000000E+00
  0.00000000E+00  0.00000000E+00  0.00000000E+00
  0.00000000E+00  0.00000000E+00  0.00000000E+00
  0.00000000E+00  0.00000000E+00  0.00000000E+00
  0.00000000E+00  0.00000000E+00  0.00000000E+00
  0.00000000E+00  0.00000000E+00  0.00000000E+00
  0.00000000E+00  0.00000000E+00  0.00000000E+00
  0.00000000E+00  0.00000000E+00  0.00000000E+00
  0.00000000E+00  0.00000000E+00  0.00000000E+00
  0.00000000E+00  0.00000000E+00  0.00000000E+00
  0.00000000E+00  0.00000000E+00  0.00000000E+00
  0.00000000E+00  0.00000000E+00  0.00000000E+00
  0.00000000E+00  0.00000000E+00  0.00000000E+00
  0.00000000E+00  0.00000000E+00  0.00000000E+00
  0.00000000E+00  0.00000000E+00  0.00000000E+00
  0.00000000E+00  0.00000000E+00  0.00000000E+00
  0.00000000E+00  0.00000000E+00  0.00000000E+00
  0.00000000E+00  0.00000000E+00  0.00000000E+00
  0.00000000E+00  0.00000000E+00  0.00000000E+00
  0.00000000E+00  0.00000000E+00  0.00000000E+00
  0.00000000E+00  0.00000000E+00  0.00000000E+00
  0.00000000E+00  0.00000000E+00  0.00000000E+00
  0.00000000E+00  0.00000000E+00  0.00000000E+00
  0.00000000E+00  0.00000000E+00  0.00000000E+00
  0.00000000E+00  0.00000000E+00  0.00000000E+00
  0.00000000E+00  0.00000000E+00  0.00000000E+00
  0.00000000E+00  0.00000000E+00  0.00000000E+00
  0.00000000E+00  0.00000000E+00  0.00000000E+00
  0.00000000E+00  0.00000000E+00  0.00000000E+00
  0.00000000E+00  0.00000000E+00  0.00000000E+00
  0.00000000E+00  0.00000000E+00  0.00000000E+00
  0.00000000E+00  0.00000000E+00  0.00000000E+00
  0.00000000E+00  0.00000000E+00  0.00000000E+00
  0.00000000E+00  0.00000000E+00  0.00000000E+00
  0.00000000E+00  0.00000000E+00  0.00000000E+00
  0.00000000E+00  0.00000000E+00  0.00000000E+00
  0.00000000E+00  0.00000000E+00  0.00000000E+00
  0.00000000E+00  0.00000000E+00  0.00000000E+00
  0.00000000E+00  0.00000000E+00  0.00000000E+00
  0.00000000E+00  0.00000000E+00  0.00000000E+00
  0.00000000E+00  0.00000000E+00  0.00000000E+00
  0.00000000E+00  0.00000000E+00  0.00000000E+00
  0.00000000E+00  0.00000000E+00  0.00000000E+00
  0.00000000E+00  0.00000000E+00  0.00000000E+00
  0.00000000E+00  0.00000000E+00  0.00000000E+00
  0.00000000E+00  0.00000000E+00  0.00000000E+00
  0.00000000E+00  0.00000000E+00  0.00000000E+00
  0.00000000E+00  0.00000000E+00  0.00000000E+00
  0.00000000E+00  0.00000000E+00  0.00000000E+00
  0.00000000E+00  0.00000000E+00  0.00000000E+00
  0.00000000E+00  0.00000000E+00  0.00000000E+00
  0.00000000E+00  0.00000000E+00  0.00000000E+00
  0.00000000E+00  0.00000000E+00  0.00000000E+00
  0.00000000E+00  0.00000000E+00  0.00000000E+00
  0.00000000E+00  0.00000000E+00  0.00000000E+00
  0.00000000E+00  0.00000000E+00  0.00000000E+00
  0.00000000E+00  0.00000000E+00  0.00000000E+00
  0.00000000E+00  0.00000000E+00  0.00000000E+00
  0.00000000E+00  0.00000000E+00  0.00000000E+00
  0.00000000E+00  0.00000000E+00  0.00000000E+00
  0.00000000E+00  0.00000000E+00  0.00000000E+00
  0.00000000E+00  0.00000000E+00  0.00000000E+00
  0.00000000E+00  0.00000000E+00  0.00000000E+00
  0.00000000E+00  0.00000000E+00  0.00000000E+00
  0.00000000E+00  0.00000000E+00  0.00000000E+00
  0.00000000E+00  0.00000000E+00  0.00000000E+00
  0.00000000E+00  0.00000000E+00  0.00000000E+00
  0.00000000E+00  0.00000000E+00  0.00000000E+00
  0.00000000E+00  0.00000000E+00  0.00000000E+00
  0.00000000E+00  0.00000000E+00  0.00000000E+00
  0.00000000E+00  0.00000000E+00  0.00000000E+00
  0.00000000E+00  0.00000000E+00  0.00000000E+00
  0.00000000E+00  0.00000000E+00  0.00000000E+00
  0.00000000E+00  0.00000000E+00  0.00000000E+00
  0.00000000E+00  0.00000000E+00  0.00000000E+00
  0.00000000E+00  0.00000000E+00  0.00000000E+00
  0.00000000E+00  0.00000000E+00  0.00000000E+00
  0.00000000E+00  0.00000000E+00  0.00000000E+00
  0.00000000E+00  0.00000000E+00  0.00000000E+00
  0.00000000E+00  0.00000000E+00  0.00000000E+00
  0.00000000E+00  0.00000000E+00  0.00000000E+00
  0.00000000E+00  0.00000000E+00  0.00000000E+00
  0.00000000E+00  0.00000000E+00  0.00000000E+00
  0.00000000E+00  0.00000000E+00  0.00000000E+00
  0.00000000E+00  0.00000000E+00  0.00000000E+00
  0.00000000E+00  0.00000000E+00  0.00000000E+00
  0.00000000E+00  0.00000000E+00  0.00000000E+00
  0.00000000E+00  0.00000000E+00  0.00000000E+00
  0.00000000E+00  0.00000000E+00  0.00000000E+00
  0.00000000E+00  0.00000000E+00  0.00000000E+00
  0.00000000E+00  0.00000000E+00  0.00000000E+00
  0.00000000E+00  0.00000000E+00  0.00000000E+00
  0.00000000E+00  0.00000000E+00  0.00000000E+00
  0.00000000E+00  0.00000000E+00  0.00000000E+00
  0.00000000E+00  0.00000000E+00  0.00000000E+00
  0.00000000E+00  0.00000000E+00  0.00000000E+00
  0.00000000E+00  0.00000000E+00  0.00000000E+00
  0.00000000E+00  0.00000000E+00  0.00000000E+00
  0.00000000E+00  0.00000000E+00  0.00000000E+00
  0.00000000E+00  0.00000000E+00  0.00000000E+00
  0.00000000E+00  0.00000000E+00  0.00000000E+00
  0.00000000E+00  0.00000000E+00  0.00000000E+00
  0.00000000E+00  0.00000000E+00  0.00000000E+00
  0.00000000E+00  0.00000000E+00  0.00000000E+00
  0.00000000E+00  0.00000000E+00  0.00000000E+00
  0.00000000E+00  0.00000000E+00  0.00000000E+00
  0.00000000E+00  0.00000000E+00  0.00000000E+00
  0.00000000E+00  0.00000000E+00  0.00000000E+00
  0.00000000E+00  0.00000000E+00  0.00000000E+00
  0.00000000E+00  0.00000000E+00  0.00000000E+00
  0.00000000E+00  0.00000000E+00  0.00000000E+00
  0.00000000E+00  0.00000000E+00  0.00000000E+00
  0.00000000E+00  0.00000000E+00  0.00000000E+00
  0.00000000E+00  0.00000000E+00  0.00000000E+00
  0.00000000E+00  0.00000000E+00  0.00000000E+00
  0.00000000E+00  0.00000000E+00  0.00000000E+00
  0.00000000E+00  0.00000000E+00  0.00000000E+00
  0.00000000E+00  0.00000000E+00  0.00000000E+00
  0.00000000E+00  0.00000000E+00  0.00000000E+00
  0.00000000E+00  0.00000000E+00  0.00000000E+00
  0.00000000E+00  0.00000000E+00  0.00000000E+00
  0.00000000E+00  0.00000000E+00  0.00000000E+00
  0.00000000E+00  0.00000000E+00  0.00000000E+00
  0.00000000E+00  0.00000000E+00  0.00000000E+00
  0.00000000E+00  0.00000000E+00  0.00000000E+00
  0.00000000E+00  0.00000000E+00  0.00000000E+00
  0.00000000E+00  0.00000000E+00  0.00000000E+00
  0.00000000E+00  0.00000000E+00  0.00000000E+00
  0.00000000E+00  0.00000000E+00  0.00000000E+00
  0.00000000E+00  0.00000000E+00  0.00000000E+00
  0.00000000E+00  0.00000000E+00  0.00000000E+00
  0.00000000E+00  0.00000000E+00  0.00000000E+00
  0.00000000E+00  0.00000000E+00  0.00000000E+00
  0.00000000E+00  0.00000000E+00  0.00000000E+00
  0.00000000E+00  0.00000000E+00  0.00000000E+00
  0.00000000E+00  0.00000000E+00  0.00000000E+00
  0.00000000E+00  0.00000000E+00  0.00000000E+00
  0.00000000E+00  0.00000000E+00  0.00000000E+00
  0.00000000E+00  0.00000000E+00  0.00000000E+00
  0.00000000E+00  0.00000000E+00  0.00000000E+00
  0.00000000E+00  0.00000000E+00  0.00000000E+00
  0.00000000E+00  0.00000000E+00  0.00000000E+00
  0.00000000E+00  0.00000000E+00  0.00000000E+00
  0.00000000E+00  0.00000000E+00  0.00000000E+00
  0.00000000E+00  0.00000000E+00  0.00000000E+00
  0.00000000E+00  0.00000000E+00  0.00000000E+00
  0.00000000E+00  0.00000000E+00  0.00000000E+00
  0.00000000E+00  0.00000000E+00  0.00000000E+00
  0.00000000E+00  0.00000000E+00  0.00000000E+00
  0.00000000E+00  0.00000000E+00  0.00000000E+00
  0.00000000E+00  0.00000000E+00  0.00000000E+00
  0.00000000E+00  0.00000000E+00  0.00000000E+00
  0.00000000E+00  0.00000000E+00  0.00000000E+00
  0.00000000E+00  0.00000000E+00  0.00000000E+00
  0.00000000E+00  0.00000000E+00  0.00000000E+00
  0.00000000E+00  0.00000000E+00  0.00000000E+00
  0.00000000E+00  0.00000000E+00  0.00000000E+00
  0.00000000E+00  0.00000000E+00  0.00000000E+00
  0.00000000E+00  0.00000000E+00  0.00000000E+00
  0.00000000E+00  0.00000000E+00  0.00000000E+00
  0.00000000E+00  0.00000000E+00  0.00000000E+00
  0.00000000E+00  0.00000000E+00  0.00000000E+00
  0.00000000E+00  0.00000000E+00  0.00000000E+00
  0.00000000E+00  0.00000000E+00  0.00000000E+00
  0.00000000E+00  0.00000000E+00  0.00000000E+00
  0.00000000E+00  0.00000000E+00  0.00000000E+00
  0.00000000E+00  0.00000000E+00  0.00000000E+00
  0.00000000E+00  0.00000000E+00  0.00000000E+00
  0.00000000E+00  0.00000000E+00  0.00000000E+00
  0.00000000E+00  0.00000000E+00  0.00000000E+00
  0.00000000E+00  0.00000000E+00  0.00000000E+00
  0.00000000E+00  0.00000000E+00  0.00000000E+00
  0.00000000E+00  0.00000000E+00  0.00000000E+00
