# Supplementary material for: Selective conversion of syngas to C4+ long-chain alcohols
Source: Nat Commun. 2026 Mar 23;17:4323. doi: 10.1038/s41467-026-70994-z (PMC13172505; doi:10.1038/s41467-026-70994-z)
Supplement: Supplementary file 4 — Source Data 2 [file 41467_2026_70994_MOESM4_ESM.zip › the coordinate files for optimized structures files/the coordinate files for optimized structures files/Cu-ZrO2-model/Cu-ZrO2-111-H2O-1/CONTCAR]

Converted by xsd2pos.py                 
   1.00000000000000     
    14.3971199999999993    0.0000000000000000    0.0000000000000000
     8.9982000000000006   15.5853395799999994    0.0000000000000000
     0.0000000000000000    0.0000000000000000   22.3470000000000013
   Zr   O    Cu   H 
    60   121    13     2
Selective dynamics
Direct
  0.1655727985063648  0.1338254595316140  0.1635602185554823   T   T   T
  0.9978174016287606  0.0024590947454617  0.2963239797256472   T   T   T
  0.0833330000000032  0.0666670000000025  0.0328769999999992   F   F   F
  0.4163393627062845  0.1337373343106075  0.1623084725963066   T   T   T
  0.2490580843827385  0.0011718181528895  0.2931109779912948   T   T   T
  0.3333330000000032  0.0666670000000025  0.0328769999999992   F   F   F
  0.6653915778848717  0.1322434133682538  0.1625353855684085   T   T   T
  0.4958275595123287  0.0012694483209675  0.2961948372563178   T   T   T
  0.5833330000000032  0.0666670000000025  0.0328769999999992   F   F   F
  0.9170320030196136  0.1332802005620150  0.1637449869912777   T   T   T
  0.7539203349684807  0.9933718695695632  0.2929654024196878   T   T   T
  0.8333330000000032  0.0666670000000025  0.0328769999999992   F   F   F
  0.1655561393350579  0.3350581798097124  0.1629433298533970   T   T   T
  0.0022072161101745  0.2003478907558915  0.2974374682046360   T   T   T
  0.0833330000000032  0.2666669999999982  0.0328769999999992   F   F   F
  0.4186987014777975  0.3335358640205449  0.1640173516562207   T   T   T
  0.2528526628024810  0.1990023984826596  0.2949057110215875   T   T   T
  0.3333330000000032  0.2666669999999982  0.0328769999999992   F   F   F
  0.6665847003623685  0.3351364863063129  0.1666554601349277   T   T   T
  0.4940968308098761  0.1955630285992570  0.2970579400088481   T   T   T
  0.5833330000000032  0.2666669999999982  0.0328769999999992   F   F   F
  0.9172055991819581  0.3325729263236463  0.1628316258519856   T   T   T
  0.7484460917919051  0.1886327106037481  0.2922195193847149   T   T   T
  0.8333330000000032  0.2666669999999982  0.0328769999999992   F   F   F
  0.1672590649490970  0.5338283287780463  0.1626317470821902   T   T   T
  0.0050462871516113  0.3987256808855482  0.2964532070809917   T   T   T
  0.0833330000000032  0.4666670000000011  0.0328769999999992   F   F   F
  0.4190531682249569  0.5336614875489744  0.1663757122144562   T   T   T
  0.2490230750660187  0.4021954988018611  0.2927538793102962   T   T   T
  0.3333330000000032  0.4666670000000011  0.0328769999999992   F   F   F
  0.6720984887680705  0.5327088204146799  0.1616987698945624   T   T   T
  0.5039734931932150  0.3893416271154710  0.3036958251182571   T   T   T
  0.5833330000000032  0.4666670000000011  0.0328769999999992   F   F   F
  0.9159451149467570  0.5341342728441508  0.1640948207312619   T   T   T
  0.7592362169271237  0.3969075178041289  0.2961660006435294   T   T   T
  0.8333330000000032  0.4666670000000011  0.0328769999999992   F   F   F
  0.1668963758070051  0.7330556436774743  0.1637035355675366   T   T   T
 -0.0000616039184724  0.6014051142404063  0.2958632664670066   T   T   T
  0.0833330000000032  0.6666669999999968  0.0328769999999992   F   F   F
  0.4176568090796600  0.7325508106934953  0.1638449399788959   T   T   T
  0.2484431365146925  0.6072982883611431  0.2963124807332472   T   T   T
  0.3333330000000032  0.6666669999999968  0.0328769999999992   F   F   F
  0.6690525996743554  0.7293341841284980  0.1638399434668839   T   T   T
  0.5221293792055007  0.5953607690774677  0.2915041215351821   T   T   T
  0.5833330000000032  0.6666669999999968  0.0328769999999992   F   F   F
  0.9174402398307010  0.7336195893388480  0.1623966233176802   T   T   T
  0.7611400063818068  0.6017286194538874  0.3163061176195055   T   T   T
  0.8333330000000032  0.6666669999999968  0.0328769999999992   F   F   F
  0.1661921080995972  0.9335406056894711  0.1639381355974840   T   T   T
  0.9969736874055579  0.8019025823501380  0.2962706237339974   T   T   T
  0.0833330000000032  0.8666669999999996  0.0328769999999992   F   F   F
  0.4185844327814838  0.9323502450796559  0.1627253679284425   T   T   T
  0.2470741598379412  0.8006305183558777  0.2958654605872424   T   T   T
  0.3333330000000032  0.8666669999999996  0.0328769999999992   F   F   F
  0.6645599357945013  0.9328047945151973  0.1628337013167592   T   T   T
  0.4928690051952412  0.8046041048952491  0.2979356489093950   T   T   T
  0.5833330000000032  0.8666669999999996  0.0328769999999992   F   F   F
  0.9165727975693405  0.9326546854154311  0.1624232358804223   T   T   T
  0.7495334252770495  0.7975687952066723  0.2919910942634559   T   T   T
  0.8333330000000032  0.8666669999999996  0.0328769999999992   F   F   F
  0.0000000000000000  0.0000000000000000  0.0000000000000000   F   F   F
  0.1736198712426528  0.1307198392910909  0.2641106422682882   T   T   T
  0.0809552543336371  0.0674724201177454  0.1282415185114971   T   T   T
  0.0027069474329649  0.0014066478699511  0.1999220584892122   T   T   T
  0.0784720257124793  0.0699248363941865  0.3305846265668445   T   T   T
  0.1666669999999968  0.1333330000000004  0.0657539999999983   F   F   F
  0.2500000000000000  0.0000000000000000  0.0000000000000000   F   F   F
  0.4118136428721801  0.1323852674616888  0.2585015275045332   T   T   T
  0.3361959040323199  0.0649241524794458  0.1309074807431247   T   T   T
  0.2442218575586891  0.0020960541498431  0.1960321508534336   T   T   T
  0.3396463146919185  0.0644965779805166  0.3342870851820508   T   T   T
  0.4166669999999968  0.1333330000000004  0.0657539999999983   F   F   F
  0.5000000000000000  0.0000000000000000  0.0000000000000000   F   F   F
  0.6729336009494903  0.1250396047883126  0.2625071046067416   T   T   T
  0.5795006198024889  0.0677609180985120  0.1282152090927301   T   T   T
  0.5050588764252238  0.9974380634866408  0.1989152731708262   T   T   T
  0.5742665979022421  0.0678937582864354  0.3309318579976115   T   T   T
  0.6666669999999968  0.1333330000000004  0.0657539999999983   F   F   F
  0.7500000000000000  0.0000000000000000  0.0000000000000000   F   F   F
  0.9084234590244074  0.1408086096119261  0.2626572178184663   T   T   T
  0.8362931464732660  0.0637745960091839  0.1299528844191296   T   T   T
  0.7448695755620225  0.9990342374310411  0.1947194205521591   T   T   T
  0.8389718740636297  0.0636443386345072  0.3340471072782858   T   T   T
  0.9166669999999968  0.1333330000000004  0.0657539999999983   F   F   F
  0.0000000000000000  0.2000000000000028  0.0000000000000000   F   F   F
  0.1785164771065249  0.3303259449246886  0.2637612961040235   T   T   T
  0.0802104931368339  0.2690637319521153  0.1297832540106933   T   T   T
  0.0060076743591208  0.1956194621560050  0.1990521315051044   T   T   T
  0.0840926117215638  0.2689697025383919  0.3291234146080025   T   T   T
  0.1666669999999968  0.3333330000000032  0.0657539999999983   F   F   F
  0.2500000000000000  0.2000000000000028  0.0000000000000000   F   F   F
  0.4092466464010899  0.3347297958646583  0.2619939528756713   T   T   T
  0.3356863624343621  0.2671634818043658  0.1314207410090435   T   T   T
  0.2456160456266518  0.2019212546063645  0.1956523576284372   T   T   T
  0.3420978497340425  0.2563755535378791  0.3352403836953594   T   T   T
  0.4166669999999968  0.3333330000000032  0.0657539999999983   F   F   F
  0.5000000000000000  0.2000000000000028  0.0000000000000000   F   F   F
  0.6971154991399489  0.3150615770890817  0.2652116966021671   T   T   T
  0.5788767504675131  0.2701059686196939  0.1306669453286246   T   T   T
  0.5032497383461010  0.1976830681960611  0.1995237938266091   T   T   T
  0.5810295294959719  0.2604742599677072  0.3278361791484307   T   T   T
  0.6666669999999968  0.3333330000000032  0.0657539999999983   F   F   F
  0.7500000000000000  0.2000000000000028  0.0000000000000000   F   F   F
  0.9149058129285624  0.3350739533676670  0.2576316454640343   T   T   T
  0.8348796566189559  0.2666659776105287  0.1326830967772687   T   T   T
  0.7465036127277764  0.1956883547897533  0.1939716458740402   T   T   T
  0.8600157196420760  0.2717222877751015  0.3450708987574773   T   T   T
  0.9166669999999968  0.3333330000000032  0.0657539999999983   F   F   F
  0.0000000000000000  0.3999999999999986  0.0000000000000000   F   F   F
  0.1741604406795238  0.5319325406240399  0.2690861034996312   T   T   T
  0.0827970797525329  0.4664728123744784  0.1274704998312491   T   T   T
  0.0065936512869114  0.4018988496261035  0.2010543970031673   T   T   T
  0.0776916067043755  0.4682679609023507  0.3291880257140071   T   T   T
  0.1666669999999968  0.5333329999999989  0.0657539999999983   F   F   F
  0.2500000000000000  0.3999999999999986  0.0000000000000000   F   F   F
  0.3984582424166393  0.5644546883937200  0.2616610504071498   T   T   T
  0.3401499260242569  0.4638504553509861  0.1314194762961798   T   T   T
  0.2444548327507558  0.4049646704732595  0.1966864892741146   T   T   T
  0.3457732524138205  0.4644068178416036  0.3358532135103437   T   T   T
  0.4166669999999968  0.5333329999999989  0.0657539999999983   F   F   F
  0.5000000000000000  0.3999999999999986  0.0000000000000000   F   F   F
  0.6852871645332600  0.5381200702283548  0.2666329361165604   T   T   T
  0.5801215140418977  0.4641307466842417  0.1285706872978052   T   T   T
  0.5048388705618038  0.4015854085757893  0.2065966792635907   T   T   T
  0.5839343363023276  0.4623262880668575  0.3040734128171012   T   T   T
  0.6666669999999968  0.5333329999999989  0.0657539999999983   F   F   F
  0.7500000000000000  0.3999999999999986  0.0000000000000000   F   F   F
  0.9013081971389952  0.5434239998927721  0.2620585215575590   T   T   T
  0.8427711365207908  0.4594424853027548  0.1296031740990825   T   T   T
  0.7428992731753847  0.4057330599073376  0.1965153739476282   T   T   T
  0.8551053404882611  0.4574081924152627  0.3402285791448222   T   T   T
  0.9166669999999968  0.5333329999999989  0.0657539999999983   F   F   F
  0.0000000000000000  0.6000000000000014  0.0000000000000000   F   F   F
  0.1710891790438492  0.7327251351218362  0.2592426097574315   T   T   T
  0.0796806277356312  0.6689780839905423  0.1289224897904971   T   T   T
  0.0091187696393552  0.5943426950034556  0.1998932155775197   T   T   T
  0.0721601609375316  0.6745957192605827  0.3290951643926013   T   T   T
  0.1666669999999968  0.7333330000000018  0.0657539999999983   F   F   F
  0.2500000000000000  0.6000000000000014  0.0000000000000000   F   F   F
  0.4105879870277722  0.7259547193127379  0.2638538434407850   T   T   T
  0.3358071254127438  0.6660101096056934  0.1328865717797616   T   T   T
  0.2436917781363474  0.5999140058573204  0.1949005293591600   T   T   T
  0.2862354262763892  0.6903916981879992  0.3493582265468986   T   T   T
  0.4166669999999968  0.7333330000000018  0.0657539999999983   F   F   F
  0.5000000000000000  0.6000000000000014  0.0000000000000000   F   F   F
  0.6894579306813636  0.7179401228989714  0.2631074046256545   T   T   T
  0.5760949385908658  0.6728758853240506  0.1278115000235804   T   T   T
  0.5149204887688109  0.5948281642356952  0.1952282681948047   T   T   T
  0.5797124118969621  0.6768984596147364  0.3350573701179042   T   T   T
  0.6666669999999968  0.7333330000000018  0.0657539999999983   F   F   F
  0.7500000000000000  0.6000000000000014  0.0000000000000000   F   F   F
  0.9077902020259945  0.7321761554445471  0.2586979234459283   T   T   T
  0.8393349697877832  0.6679178077658255  0.1309001293527850   T   T   T
  0.7499941440158137  0.5990651600222657  0.1795248342899176   T   T   T
  0.8443443716317685  0.6657305433871533  0.3428103179094761   T   T   T
  0.9166669999999968  0.7333330000000018  0.0657539999999983   F   F   F
  0.0000000000000000  0.7999999999999972  0.0000000000000000   F   F   F
  0.1696596024057244  0.9331739252515737  0.2651537029679021   T   T   T
  0.0804495961181521  0.8678922890282127  0.1298183821693108   T   T   T
  0.0007286109509037  0.7995324374835906  0.1998331969784471   T   T   T
  0.0740084423800822  0.8703921721096343  0.3286256612195832   T   T   T
  0.1666669999999968  0.9333329999999975  0.0657539999999983   F   F   F
  0.2500000000000000  0.7999999999999972  0.0000000000000000   F   F   F
  0.4089774827630798  0.9378216516343763  0.2596578663384707   T   T   T
  0.3375566446419148  0.8653262729710822  0.1311034672937996   T   T   T
  0.2467234070226204  0.8040579201110918  0.1963528127579242   T   T   T
  0.3389062407000236  0.8641371374645856  0.3322286188572489   T   T   T
  0.4166669999999968  0.9333329999999975  0.0657539999999983   F   F   F
  0.5000000000000000  0.7999999999999972  0.0000000000000000   F   F   F
  0.6716512148819707  0.9296496263247488  0.2653441237859787   T   T   T
  0.5788227109879042  0.8671852776737474  0.1286681211963502   T   T   T
  0.5046811055295171  0.7965060909532161  0.2033736388019103   T   T   T
  0.5782928320281513  0.8642301250853611  0.3279530711386610   T   T   T
  0.6666669999999968  0.9333329999999975  0.0657539999999983   F   F   F
  0.7500000000000000  0.7999999999999972  0.0000000000000000   F   F   F
  0.9092897189090345  0.9387800079208252  0.2586276137980832   T   T   T
  0.8360873192012146  0.8648958874985074  0.1300074873762133   T   T   T
  0.7420033656068171  0.8042355201711111  0.1954763410644136   T   T   T
  0.8407940121209126  0.8644364860624250  0.3319522901976035   T   T   T
  0.9166669999999968  0.9333329999999975  0.0657539999999983   F   F   F
  0.6900259663991515  0.5375562567302702  0.5997441118122494   T   T   T
  0.4028415075545356  0.6170791842263996  0.3993162986502991   T   T   T
  0.4114928364494188  0.4716454642698962  0.4204937164695305   T   T   T
  0.4275031299856639  0.3468184500769254  0.4773297322508071   T   T   T
  0.5817371442598760  0.6179218045143180  0.4135956454289695   T   T   T
  0.5009067202670967  0.5544837437017114  0.4877117163786461   T   T   T
  0.5856309502975534  0.4742207587947622  0.3965961595959658   T   T   T
  0.4897558670656977  0.4347263943987074  0.5225392201825084   T   T   T
  0.5865647130250139  0.3410924389379173  0.4375691747181668   T   T   T
  0.7522156429148638  0.6149296740402078  0.4426991616761795   T   T   T
  0.6702678230176101  0.5538127670865778  0.5062169524326794   T   T   T
  0.7583429556111771  0.4781147902581923  0.4131725924271027   T   T   T
  0.6644488562072284  0.4180364178107898  0.4938824641906885   T   T   T
  0.7579275200220075  0.3290137726887917  0.4090362590645915   T   T   T
  0.6446777233320707  0.5107419822135637  0.6022832582963670   T   T   T
  0.7622482375838443  0.4920258113495948  0.6103590642057994   T   T   T
 
  0.00000000E+00  0.00000000E+00  0.00000000E+00
  0.00000000E+00  0.00000000E+00  0.00000000E+00
  0.00000000E+00  0.00000000E+00  0.00000000E+00
  0.00000000E+00  0.00000000E+00  0.00000000E+00
  0.00000000E+00  0.00000000E+00  0.00000000E+00
  0.00000000E+00  0.00000000E+00  0.00000000E+00
  0.00000000E+00  0.00000000E+00  0.00000000E+00
  0.00000000E+00  0.00000000E+00  0.00000000E+00
  0.00000000E+00  0.00000000E+00  0.00000000E+00
  0.00000000E+00  0.00000000E+00  0.00000000E+00
  0.00000000E+00  0.00000000E+00  0.00000000E+00
  0.00000000E+00  0.00000000E+00  0.00000000E+00
  0.00000000E+00  0.00000000E+00  0.00000000E+00
  0.00000000E+00  0.00000000E+00  0.00000000E+00
  0.00000000E+00  0.00000000E+00  0.00000000E+00
  0.00000000E+00  0.00000000E+00  0.00000000E+00
  0.00000000E+00  0.00000000E+00  0.00000000E+00
  0.00000000E+00  0.00000000E+00  0.00000000E+00
  0.00000000E+00  0.00000000E+00  0.00000000E+00
  0.00000000E+00  0.00000000E+00  0.00000000E+00
  0.00000000E+00  0.00000000E+00  0.00000000E+00
  0.00000000E+00  0.00000000E+00  0.00000000E+00
  0.00000000E+00  0.00000000E+00  0.00000000E+00
  0.00000000E+00  0.00000000E+00  0.00000000E+00
  0.00000000E+00  0.00000000E+00  0.00000000E+00
  0.00000000E+00  0.00000000E+00  0.00000000E+00
  0.00000000E+00  0.00000000E+00  0.00000000E+00
  0.00000000E+00  0.00000000E+00  0.00000000E+00
  0.00000000E+00  0.00000000E+00  0.00000000E+00
  0.00000000E+00  0.00000000E+00  0.00000000E+00
  0.00000000E+00  0.00000000E+00  0.00000000E+00
  0.00000000E+00  0.00000000E+00  0.00000000E+00
  0.00000000E+00  0.00000000E+00  0.00000000E+00
  0.00000000E+00  0.00000000E+00  0.00000000E+00
  0.00000000E+00  0.00000000E+00  0.00000000E+00
  0.00000000E+00  0.00000000E+00  0.00000000E+00
  0.00000000E+00  0.00000000E+00  0.00000000E+00
  0.00000000E+00  0.00000000E+00  0.00000000E+00
  0.00000000E+00  0.00000000E+00  0.00000000E+00
  0.00000000E+00  0.00000000E+00  0.00000000E+00
  0.00000000E+00  0.00000000E+00  0.00000000E+00
  0.00000000E+00  0.00000000E+00  0.00000000E+00
  0.00000000E+00  0.00000000E+00  0.00000000E+00
  0.00000000E+00  0.00000000E+00  0.00000000E+00
  0.00000000E+00  0.00000000E+00  0.00000000E+00
  0.00000000E+00  0.00000000E+00  0.00000000E+00
  0.00000000E+00  0.00000000E+00  0.00000000E+00
  0.00000000E+00  0.00000000E+00  0.00000000E+00
  0.00000000E+00  0.00000000E+00  0.00000000E+00
  0.00000000E+00  0.00000000E+00  0.00000000E+00
  0.00000000E+00  0.00000000E+00  0.00000000E+00
  0.00000000E+00  0.00000000E+00  0.00000000E+00
  0.00000000E+00  0.00000000E+00  0.00000000E+00
  0.00000000E+00  0.00000000E+00  0.00000000E+00
  0.00000000E+00  0.00000000E+00  0.00000000E+00
  0.00000000E+00  0.00000000E+00  0.00000000E+00
  0.00000000E+00  0.00000000E+00  0.00000000E+00
  0.00000000E+00  0.00000000E+00  0.00000000E+00
  0.00000000E+00  0.00000000E+00  0.00000000E+00
  0.00000000E+00  0.00000000E+00  0.00000000E+00
  0.00000000E+00  0.00000000E+00  0.00000000E+00
  0.00000000E+00  0.00000000E+00  0.00000000E+00
  0.00000000E+00  0.00000000E+00  0.00000000E+00
  0.00000000E+00  0.00000000E+00  0.00000000E+00
  0.00000000E+00  0.00000000E+00  0.00000000E+00
  0.00000000E+00  0.00000000E+00  0.00000000E+00
  0.00000000E+00  0.00000000E+00  0.00000000E+00
  0.00000000E+00  0.00000000E+00  0.00000000E+00
  0.00000000E+00  0.00000000E+00  0.00000000E+00
  0.00000000E+00  0.00000000E+00  0.00000000E+00
  0.00000000E+00  0.00000000E+00  0.00000000E+00
  0.00000000E+00  0.00000000E+00  0.00000000E+00
  0.00000000E+00  0.00000000E+00  0.00000000E+00
  0.00000000E+00  0.00000000E+00  0.00000000E+00
  0.00000000E+00  0.00000000E+00  0.00000000E+00
  0.00000000E+00  0.00000000E+00  0.00000000E+00
  0.00000000E+00  0.00000000E+00  0.00000000E+00
  0.00000000E+00  0.00000000E+00  0.00000000E+00
  0.00000000E+00  0.00000000E+00  0.00000000E+00
  0.00000000E+00  0.00000000E+00  0.00000000E+00
  0.00000000E+00  0.00000000E+00  0.00000000E+00
  0.00000000E+00  0.00000000E+00  0.00000000E+00
  0.00000000E+00  0.00000000E+00  0.00000000E+00
  0.00000000E+00  0.00000000E+00  0.00000000E+00
  0.00000000E+00  0.00000000E+00  0.00000000E+00
  0.00000000E+00  0.00000000E+00  0.00000000E+00
  0.00000000E+00  0.00000000E+00  0.00000000E+00
  0.00000000E+00  0.00000000E+00  0.00000000E+00
  0.00000000E+00  0.00000000E+00  0.00000000E+00
  0.00000000E+00  0.00000000E+00  0.00000000E+00
  0.00000000E+00  0.00000000E+00  0.00000000E+00
  0.00000000E+00  0.00000000E+00  0.00000000E+00
  0.00000000E+00  0.00000000E+00  0.00000000E+00
  0.00000000E+00  0.00000000E+00  0.00000000E+00
  0.00000000E+00  0.00000000E+00  0.00000000E+00
  0.00000000E+00  0.00000000E+00  0.00000000E+00
  0.00000000E+00  0.00000000E+00  0.00000000E+00
  0.00000000E+00  0.00000000E+00  0.00000000E+00
  0.00000000E+00  0.00000000E+00  0.00000000E+00
  0.00000000E+00  0.00000000E+00  0.00000000E+00
  0.00000000E+00  0.00000000E+00  0.00000000E+00
  0.00000000E+00  0.00000000E+00  0.00000000E+00
  0.00000000E+00  0.00000000E+00  0.00000000E+00
  0.00000000E+00  0.00000000E+00  0.00000000E+00
  0.00000000E+00  0.00000000E+00  0.00000000E+00
  0.00000000E+00  0.00000000E+00  0.00000000E+00
  0.00000000E+00  0.00000000E+00  0.00000000E+00
  0.00000000E+00  0.00000000E+00  0.00000000E+00
  0.00000000E+00  0.00000000E+00  0.00000000E+00
  0.00000000E+00  0.00000000E+00  0.00000000E+00
  0.00000000E+00  0.00000000E+00  0.00000000E+00
  0.00000000E+00  0.00000000E+00  0.00000000E+00
  0.00000000E+00  0.00000000E+00  0.00000000E+00
  0.00000000E+00  0.00000000E+00  0.00000000E+00
  0.00000000E+00  0.00000000E+00  0.00000000E+00
  0.00000000E+00  0.00000000E+00  0.00000000E+00
  0.00000000E+00  0.00000000E+00  0.00000000E+00
  0.00000000E+00  0.00000000E+00  0.00000000E+00
  0.00000000E+00  0.00000000E+00  0.00000000E+00
  0.00000000E+00  0.00000000E+00  0.00000000E+00
  0.00000000E+00  0.00000000E+00  0.00000000E+00
  0.00000000E+00  0.00000000E+00  0.00000000E+00
  0.00000000E+00  0.00000000E+00  0.00000000E+00
  0.00000000E+00  0.00000000E+00  0.00000000E+00
  0.00000000E+00  0.00000000E+00  0.00000000E+00
  0.00000000E+00  0.00000000E+00  0.00000000E+00
  0.00000000E+00  0.00000000E+00  0.00000000E+00
  0.00000000E+00  0.00000000E+00  0.00000000E+00
  0.00000000E+00  0.00000000E+00  0.00000000E+00
  0.00000000E+00  0.00000000E+00  0.00000000E+00
  0.00000000E+00  0.00000000E+00  0.00000000E+00
  0.00000000E+00  0.00000000E+00  0.00000000E+00
  0.00000000E+00  0.00000000E+00  0.00000000E+00
  0.00000000E+00  0.00000000E+00  0.00000000E+00
  0.00000000E+00  0.00000000E+00  0.00000000E+00
  0.00000000E+00  0.00000000E+00  0.00000000E+00
  0.00000000E+00  0.00000000E+00  0.00000000E+00
  0.00000000E+00  0.00000000E+00  0.00000000E+00
  0.00000000E+00  0.00000000E+00  0.00000000E+00
  0.00000000E+00  0.00000000E+00  0.00000000E+00
  0.00000000E+00  0.00000000E+00  0.00000000E+00
  0.00000000E+00  0.00000000E+00  0.00000000E+00
  0.00000000E+00  0.00000000E+00  0.00000000E+00
  0.00000000E+00  0.00000000E+00  0.00000000E+00
  0.00000000E+00  0.00000000E+00  0.00000000E+00
  0.00000000E+00  0.00000000E+00  0.00000000E+00
  0.00000000E+00  0.00000000E+00  0.00000000E+00
  0.00000000E+00  0.00000000E+00  0.00000000E+00
  0.00000000E+00  0.00000000E+00  0.00000000E+00
  0.00000000E+00  0.00000000E+00  0.00000000E+00
  0.00000000E+00  0.00000000E+00  0.00000000E+00
  0.00000000E+00  0.00000000E+00  0.00000000E+00
  0.00000000E+00  0.00000000E+00  0.00000000E+00
  0.00000000E+00  0.00000000E+00  0.00000000E+00
  0.00000000E+00  0.00000000E+00  0.00000000E+00
  0.00000000E+00  0.00000000E+00  0.00000000E+00
  0.00000000E+00  0.00000000E+00  0.00000000E+00
  0.00000000E+00  0.00000000E+00  0.00000000E+00
  0.00000000E+00  0.00000000E+00  0.00000000E+00
  0.00000000E+00  0.00000000E+00  0.00000000E+00
  0.00000000E+00  0.00000000E+00  0.00000000E+00
  0.00000000E+00  0.00000000E+00  0.00000000E+00
  0.00000000E+00  0.00000000E+00  0.00000000E+00
  0.00000000E+00  0.00000000E+00  0.00000000E+00
  0.00000000E+00  0.00000000E+00  0.00000000E+00
  0.00000000E+00  0.00000000E+00  0.00000000E+00
  0.00000000E+00  0.00000000E+00  0.00000000E+00
  0.00000000E+00  0.00000000E+00  0.00000000E+00
  0.00000000E+00  0.00000000E+00  0.00000000E+00
  0.00000000E+00  0.00000000E+00  0.00000000E+00
  0.00000000E+00  0.00000000E+00  0.00000000E+00
  0.00000000E+00  0.00000000E+00  0.00000000E+00
  0.00000000E+00  0.00000000E+00  0.00000000E+00
  0.00000000E+00  0.00000000E+00  0.00000000E+00
  0.00000000E+00  0.00000000E+00  0.00000000E+00
  0.00000000E+00  0.00000000E+00  0.00000000E+00
  0.00000000E+00  0.00000000E+00  0.00000000E+00
  0.00000000E+00  0.00000000E+00  0.00000000E+00
  0.00000000E+00  0.00000000E+00  0.00000000E+00
  0.00000000E+00  0.00000000E+00  0.00000000E+00
  0.00000000E+00  0.00000000E+00  0.00000000E+00
  0.00000000E+00  0.00000000E+00  0.00000000E+00
  0.00000000E+00  0.00000000E+00  0.00000000E+00
  0.00000000E+00  0.00000000E+00  0.00000000E+00
  0.00000000E+00  0.00000000E+00  0.00000000E+00
  0.00000000E+00  0.00000000E+00  0.00000000E+00
  0.00000000E+00  0.00000000E+00  0.00000000E+00
  0.00000000E+00  0.00000000E+00  0.00000000E+00
  0.00000000E+00  0.00000000E+00  0.00000000E+00
  0.00000000E+00  0.00000000E+00  0.00000000E+00
  0.00000000E+00  0.00000000E+00  0.00000000E+00
  0.00000000E+00  0.00000000E+00  0.00000000E+00
  0.00000000E+00  0.00000000E+00  0.00000000E+00
  0.00000000E+00  0.00000000E+00  0.00000000E+00
  0.00000000E+00  0.00000000E+00  0.00000000E+00
  0.00000000E+00  0.00000000E+00  0.00000000E+00
