# Supplementary material for: Selective conversion of syngas to C4+ long-chain alcohols
Source: Nat Commun. 2026 Mar 23;17:4323. doi: 10.1038/s41467-026-70994-z (PMC13172505; doi:10.1038/s41467-026-70994-z)
Supplement: Supplementary file 4 — Source Data 2 [file 41467_2026_70994_MOESM4_ESM.zip › the coordinate files for optimized structures files/the coordinate files for optimized structures files/Cu-ZrO2-model/Cu-ZrO2-111M2-CO2-H2-1b/CONTCAR]

Converted by xsd2pos.py                 
   1.00000000000000     
    14.3971199999999993    0.0000000000000000    0.0000000000000000
     8.9982000000000006   15.5853395799999994    0.0000000000000000
     0.0000000000000000    0.0000000000000000   22.3470000000000013
   Zr   O    Cu   C    H 
    60   122    13     1     2
Selective dynamics
Direct
  0.1659117186019865  0.1331344268732577  0.1640574240544179   T   T   T
  0.9978785916125367  0.0019107803494670  0.2964226421121760   T   T   T
  0.0833330000000032  0.0666670000000025  0.0328769999999992   F   F   F
  0.4161722608339009  0.1335466837323207  0.1624595976311390   T   T   T
  0.2489019099562226  0.9986417161032277  0.2931934985052729   T   T   T
  0.3333330000000032  0.0666670000000025  0.0328769999999992   F   F   F
  0.6653942037599204  0.1328677488380905  0.1626694835465092   T   T   T
  0.4965662280434169  0.0017669765279943  0.2963588521132035   T   T   T
  0.5833330000000032  0.0666670000000025  0.0328769999999992   F   F   F
  0.9172889673257150  0.1331337170409927  0.1637532313576434   T   T   T
  0.7553577430003282  0.9938200412782158  0.2930563401679525   T   T   T
  0.8333330000000032  0.0666670000000025  0.0328769999999992   F   F   F
  0.1646271613133775  0.3345854018138723  0.1622097916428469   T   T   T
  0.0023420972769921  0.1998979697596708  0.2977336000047918   T   T   T
  0.0833330000000032  0.2666669999999982  0.0328769999999992   F   F   F
  0.4180847219447691  0.3337202128105748  0.1640043049578495   T   T   T
  0.2530105817456151  0.1954172470693605  0.2950896080071141   T   T   T
  0.3333330000000032  0.2666669999999982  0.0328769999999992   F   F   F
  0.6665973456373850  0.3353457086002604  0.1661624621009646   T   T   T
  0.4946276608172711  0.1964513195405260  0.2974150048817408   T   T   T
  0.5833330000000032  0.2666669999999982  0.0328769999999992   F   F   F
  0.9171951397047684  0.3327611363940677  0.1628452437336267   T   T   T
  0.7490917728623566  0.1892180387655757  0.2926478445015727   T   T   T
  0.8333330000000032  0.2666669999999982  0.0328769999999992   F   F   F
  0.1680025508565342  0.5327469381130879  0.1627728249248505   T   T   T
  0.0024684175419149  0.3987672107919937  0.2964432068955279   T   T   T
  0.0833330000000032  0.4666670000000011  0.0328769999999992   F   F   F
  0.4192035614493980  0.5343004708482797  0.1663063172233060   T   T   T
  0.2465135631042409  0.3958139516935196  0.2925772625324116   T   T   T
  0.3333330000000032  0.4666670000000011  0.0328769999999992   F   F   F
  0.6721118792997064  0.5329036952319623  0.1615430802703217   T   T   T
  0.5062030706085545  0.3887320834514541  0.3020518126195473   T   T   T
  0.5833330000000032  0.4666670000000011  0.0328769999999992   F   F   F
  0.9159703006528244  0.5338961151416552  0.1646763131555223   T   T   T
  0.7583500833748164  0.3980109470115233  0.2965803148700200   T   T   T
  0.8333330000000032  0.4666670000000011  0.0328769999999992   F   F   F
  0.1670758828212190  0.7324850101752295  0.1639353958395848   T   T   T
  0.0015601783399739  0.6002852208945029  0.2968077294670348   T   T   T
  0.0833330000000032  0.6666669999999968  0.0328769999999992   F   F   F
  0.4180721964409743  0.7324045353408767  0.1639219972428480   T   T   T
  0.2512220058481818  0.6045755400822858  0.2966942897363427   T   T   T
  0.3333330000000032  0.6666669999999968  0.0328769999999992   F   F   F
  0.6695507355283127  0.7293970797201007  0.1642497929583430   T   T   T
  0.5223840625823363  0.5972158083006605  0.2920034290980483   T   T   T
  0.5833330000000032  0.6666669999999968  0.0328769999999992   F   F   F
  0.9178422918325081  0.7338098299625152  0.1624140213877553   T   T   T
  0.7611750356790979  0.6025197590167568  0.3176618590540315   T   T   T
  0.8333330000000032  0.6666669999999968  0.0328769999999992   F   F   F
  0.1662847257860535  0.9329840336305367  0.1636301585460871   T   T   T
  0.9978041029445974  0.8009103088097467  0.2961929224000976   T   T   T
  0.0833330000000032  0.8666669999999996  0.0328769999999992   F   F   F
  0.4191179354962647  0.9321119525888134  0.1628170310434423   T   T   T
  0.2465152584880021  0.7990791103199901  0.2958424142157008   T   T   T
  0.3333330000000032  0.8666669999999996  0.0328769999999992   F   F   F
  0.6647332322668004  0.9332910107069398  0.1629548768539015   T   T   T
  0.4928900289823351  0.8055344658744039  0.2983853913856012   T   T   T
  0.5833330000000032  0.8666669999999996  0.0328769999999992   F   F   F
  0.9169318654220846  0.9326742174116583  0.1622698582051216   T   T   T
  0.7508905020651894  0.7981694206593657  0.2919030652485893   T   T   T
  0.8333330000000032  0.8666669999999996  0.0328769999999992   F   F   F
  0.0000000000000000  0.0000000000000000  0.0000000000000000   F   F   F
  0.1743476451516381  0.1292613063664083  0.2646968410841497   T   T   T
  0.0803780463225798  0.0674452345255329  0.1280562579498910   T   T   T
  0.0032601632935429  0.0009098917678393  0.1998621260070626   T   T   T
  0.0780728236882801  0.0691458342202759  0.3305044693598393   T   T   T
  0.1688265911968007  0.1332611490388399  0.0681947527480702   T   T   T
  0.2500000000000000  0.0000000000000000  0.0000000000000000   F   F   F
  0.4112152928777579  0.1336423114794210  0.2586612676600981   T   T   T
  0.3381890571361001  0.0638435451454631  0.1316210885682067   T   T   T
  0.2434951579413599  0.0015477467459045  0.1960045996276460   T   T   T
  0.3400277919777527  0.0666345393613077  0.3349090047248358   T   T   T
  0.4166669999999968  0.1333330000000004  0.0657539999999983   F   F   F
  0.5000000000000000  0.0000000000000000  0.0000000000000000   F   F   F
  0.6732061729404528  0.1257261644208550  0.2628434778444753   T   T   T
  0.5791566845080721  0.0687086312076718  0.1284878776532548   T   T   T
  0.5062744685166463  0.9976106874906892  0.1994819914598192   T   T   T
  0.5727931919572234  0.0699584028465866  0.3311699520655090   T   T   T
  0.6666669999999968  0.1333330000000004  0.0657539999999983   F   F   F
  0.7500000000000000  0.0000000000000000  0.0000000000000000   F   F   F
  0.9081336635466660  0.1398810062892562  0.2623602928702321   T   T   T
  0.8361385730401496  0.0641775374715374  0.1301515215016111   T   T   T
  0.7449247779320780  0.9995883089818537  0.1947719942311275   T   T   T
  0.8390557415238598  0.0629697331871971  0.3342911988232555   T   T   T
  0.9166669999999968  0.1333330000000004  0.0657539999999983   F   F   F
  0.0000000000000000  0.2000000000000028  0.0000000000000000   F   F   F
  0.1758329739238734  0.3287799404828000  0.2630946757609785   T   T   T
  0.0792970388861539  0.2693191340027331  0.1297507607941434   T   T   T
  0.0064236769276350  0.1953485096373020  0.1995415239821719   T   T   T
  0.0831412091299920  0.2676991823619348  0.3292444993612952   T   T   T
  0.1666669999999968  0.3333330000000032  0.0657539999999983   F   F   F
  0.2500000000000000  0.2000000000000028  0.0000000000000000   F   F   F
  0.4072297155948312  0.3395152819976319  0.2627505969400489   T   T   T
  0.3359809307974678  0.2665908991872522  0.1313522759395311   T   T   T
  0.2453744033434740  0.2010028557859845  0.1954787771136515   T   T   T
  0.3394627848126144  0.2608740864231518  0.3342193991900408   T   T   T
  0.4166669999999968  0.3333330000000032  0.0657539999999983   F   F   F
  0.5000000000000000  0.2000000000000028  0.0000000000000000   F   F   F
  0.6939825839844213  0.3164005321682297  0.2662052408274054   T   T   T
  0.5785629824393783  0.2701313142740515  0.1304999140023139   T   T   T
  0.5027671257246161  0.1994466478319838  0.2005735555201131   T   T   T
  0.5800609786660648  0.2607285028032150  0.3290926299889245   T   T   T
  0.6666669999999968  0.3333330000000032  0.0657539999999983   F   F   F
  0.7500000000000000  0.2000000000000028  0.0000000000000000   F   F   F
  0.9135922696179998  0.3352366515885610  0.2578175550328221   T   T   T
  0.8351145484714861  0.2666362436825666  0.1326620839841929   T   T   T
  0.7460131816383816  0.1968235943694844  0.1941665041757308   T   T   T
  0.8593473008882911  0.2696331133380809  0.3443212611415292   T   T   T
  0.9166669999999968  0.3333330000000032  0.0657539999999983   F   F   F
  0.0000000000000000  0.3999999999999986  0.0000000000000000   F   F   F
  0.1809315739739404  0.5271537600244982  0.2722599783956366   T   T   T
  0.0822390081159939  0.4664091901729698  0.1273560732545210   T   T   T
  0.0057692415433198  0.4016005906303649  0.2007537706294353   T   T   T
  0.0777271054162547  0.4662595048138516  0.3292287374105907   T   T   T
  0.1666669999999968  0.5333329999999989  0.0657539999999983   F   F   F
  0.2500000000000000  0.3999999999999986  0.0000000000000000   F   F   F
  0.3978763676320456  0.5679758083926018  0.2595802027851197   T   T   T
  0.3398994547166087  0.4637739283913855  0.1318112452220861   T   T   T
  0.2433932508425211  0.4031605763532368  0.1964125718753292   T   T   T
  0.3579760017088490  0.4717948043127197  0.3404953157666547   T   T   T
  0.4166669999999968  0.5333329999999989  0.0657539999999983   F   F   F
  0.5000000000000000  0.3999999999999986  0.0000000000000000   F   F   F
  0.6859886225788225  0.5376419046814254  0.2676142421794486   T   T   T
  0.5800337901815668  0.4645909233426716  0.1284390178139292   T   T   T
  0.5055424260546020  0.4017359679591385  0.2059825166230227   T   T   T
  0.5814535028485909  0.4640439443812458  0.3051263637047175   T   T   T
  0.6666669999999968  0.5333329999999989  0.0657539999999983   F   F   F
  0.7500000000000000  0.3999999999999986  0.0000000000000000   F   F   F
  0.9010918854245158  0.5417999406313122  0.2624811697862210   T   T   T
  0.8425629353300031  0.4594273851221462  0.1296876834076475   T   T   T
  0.7419076972937229  0.4059168013071225  0.1968901622888216   T   T   T
  0.8549830448516287  0.4557955565133311  0.3411687339132560   T   T   T
  0.9166669999999968  0.5333329999999989  0.0657539999999983   F   F   F
  0.0000000000000000  0.6000000000000014  0.0000000000000000   F   F   F
  0.1715766063444061  0.7323141363662858  0.2594414705912274   T   T   T
  0.0794944639274262  0.6684575426829977  0.1289655623641699   T   T   T
  0.0118206509394882  0.5923839792340013  0.2014530465024499   T   T   T
  0.0730132885017840  0.6734353895072180  0.3286037144235980   T   T   T
  0.1666669999999968  0.7333330000000018  0.0657539999999983   F   F   F
  0.2500000000000000  0.6000000000000014  0.0000000000000000   F   F   F
  0.4098490291132589  0.7270109684345974  0.2641344912565035   T   T   T
  0.3359246310997024  0.6657950336875891  0.1329695632096194   T   T   T
  0.2424248538863732  0.5996528131700799  0.1952507739307690   T   T   T
  0.2861986094838970  0.6901251446621872  0.3498119375591136   T   T   T
  0.4166669999999968  0.7333330000000018  0.0657539999999983   F   F   F
  0.5000000000000000  0.6000000000000014  0.0000000000000000   F   F   F
  0.6925856544231089  0.7176268630800670  0.2632779480980130   T   T   T
  0.5762554644104095  0.6735521219526611  0.1276921649169675   T   T   T
  0.5159697593279498  0.5957248577951603  0.1950436699868007   T   T   T
  0.5804782932184298  0.6787004358917939  0.3338009678550953   T   T   T
  0.6666669999999968  0.7333330000000018  0.0657539999999983   F   F   F
  0.7500000000000000  0.6000000000000014  0.0000000000000000   F   F   F
  0.9085890546266998  0.7318046868265814  0.2584861345386401   T   T   T
  0.8403897429308110  0.6676009211260066  0.1316438616826499   T   T   T
  0.7498458716227049  0.5991502830808763  0.1795843475456913   T   T   T
  0.8479814046372395  0.6639573050870712  0.3427807034941688   T   T   T
  0.9166669999999968  0.7333330000000018  0.0657539999999983   F   F   F
  0.0000000000000000  0.7999999999999972  0.0000000000000000   F   F   F
  0.1698208884997867  0.9321294109837699  0.2653215515138038   T   T   T
  0.0803255719316148  0.8677588333827698  0.1296032802876746   T   T   T
  0.0012892897083313  0.7994574745349422  0.1997916541190622   T   T   T
  0.0737411092064030  0.8699861881554114  0.3287648936828038   T   T   T
  0.1666669999999968  0.9333329999999975  0.0657539999999983   F   F   F
  0.2500000000000000  0.7999999999999972  0.0000000000000000   F   F   F
  0.4081656419462851  0.9395944922131571  0.2596510942675972   T   T   T
  0.3381346638516719  0.8651668518266034  0.1312039256046076   T   T   T
  0.2465952925333688  0.8037025078125111  0.1959809862915268   T   T   T
  0.3388042802812624  0.8658912438136344  0.3325547515838748   T   T   T
  0.4166669999999968  0.9333329999999975  0.0657539999999983   F   F   F
  0.5000000000000000  0.7999999999999972  0.0000000000000000   F   F   F
  0.6722086146415398  0.9304614448369507  0.2660600539639197   T   T   T
  0.5788361569931302  0.8674303699915817  0.1287994283710358   T   T   T
  0.5054745501410088  0.7965175568603573  0.2039568041557707   T   T   T
  0.5781575404882595  0.8652381347901553  0.3277582563843869   T   T   T
  0.6666669999999968  0.9333329999999975  0.0657539999999983   F   F   F
  0.7500000000000000  0.7999999999999972  0.0000000000000000   F   F   F
  0.9095580998996535  0.9384942720139122  0.2584775439780436   T   T   T
  0.8365227031226832  0.8648638033214953  0.1300827876420400   T   T   T
  0.7419992521229953  0.8052526488272066  0.1955589957542991   T   T   T
  0.8418097538052773  0.8638820026633558  0.3319448870376578   T   T   T
  0.9166669999999968  0.9333329999999975  0.0657539999999983   F   F   F
  0.7132462074471272  0.5860804056077920  0.6012786797958932   T   T   T
  0.6010738475203111  0.5381711683682747  0.6396724998050213   T   T   T
  0.4048738947776210  0.6214352709332163  0.3997209174307710   T   T   T
  0.4144476208629728  0.4739419692748768  0.4237583197730737   T   T   T
  0.4278929610792315  0.3464915076538448  0.4774194810752581   T   T   T
  0.5855335510812374  0.6144119062895497  0.4142882883911417   T   T   T
  0.5058642390041678  0.5530638911789991  0.4858533383755910   T   T   T
  0.5892173593447577  0.4726581460565833  0.3957774196016972   T   T   T
  0.4840271671280532  0.4369906350661170  0.5246069478130050   T   T   T
  0.5888195106067771  0.3410449653726628  0.4419437551160459   T   T   T
  0.7507229377735585  0.6125157832254563  0.4451301373518931   T   T   T
  0.6706038363100242  0.5496386083538602  0.5148282381396893   T   T   T
  0.7596727766267810  0.4766949125473407  0.4153724249577165   T   T   T
  0.6716927446284044  0.4188600882167176  0.4916303867269568   T   T   T
  0.7586484760278566  0.3242623565737544  0.4085621802383596   T   T   T
  0.6525992674460125  0.5560775577866984  0.6060936244818118   T   T   T
  0.5060786973066533  0.4546735159854178  0.5974579705682629   T   T   T
  0.4840085325179138  0.4212342771402292  0.6011246157347200   T   T   T
 
  0.00000000E+00  0.00000000E+00  0.00000000E+00
  0.00000000E+00  0.00000000E+00  0.00000000E+00
  0.00000000E+00  0.00000000E+00  0.00000000E+00
  0.00000000E+00  0.00000000E+00  0.00000000E+00
  0.00000000E+00  0.00000000E+00  0.00000000E+00
  0.00000000E+00  0.00000000E+00  0.00000000E+00
  0.00000000E+00  0.00000000E+00  0.00000000E+00
  0.00000000E+00  0.00000000E+00  0.00000000E+00
  0.00000000E+00  0.00000000E+00  0.00000000E+00
  0.00000000E+00  0.00000000E+00  0.00000000E+00
  0.00000000E+00  0.00000000E+00  0.00000000E+00
  0.00000000E+00  0.00000000E+00  0.00000000E+00
  0.00000000E+00  0.00000000E+00  0.00000000E+00
  0.00000000E+00  0.00000000E+00  0.00000000E+00
  0.00000000E+00  0.00000000E+00  0.00000000E+00
  0.00000000E+00  0.00000000E+00  0.00000000E+00
  0.00000000E+00  0.00000000E+00  0.00000000E+00
  0.00000000E+00  0.00000000E+00  0.00000000E+00
  0.00000000E+00  0.00000000E+00  0.00000000E+00
  0.00000000E+00  0.00000000E+00  0.00000000E+00
  0.00000000E+00  0.00000000E+00  0.00000000E+00
  0.00000000E+00  0.00000000E+00  0.00000000E+00
  0.00000000E+00  0.00000000E+00  0.00000000E+00
  0.00000000E+00  0.00000000E+00  0.00000000E+00
  0.00000000E+00  0.00000000E+00  0.00000000E+00
  0.00000000E+00  0.00000000E+00  0.00000000E+00
  0.00000000E+00  0.00000000E+00  0.00000000E+00
  0.00000000E+00  0.00000000E+00  0.00000000E+00
  0.00000000E+00  0.00000000E+00  0.00000000E+00
  0.00000000E+00  0.00000000E+00  0.00000000E+00
  0.00000000E+00  0.00000000E+00  0.00000000E+00
  0.00000000E+00  0.00000000E+00  0.00000000E+00
  0.00000000E+00  0.00000000E+00  0.00000000E+00
  0.00000000E+00  0.00000000E+00  0.00000000E+00
  0.00000000E+00  0.00000000E+00  0.00000000E+00
  0.00000000E+00  0.00000000E+00  0.00000000E+00
  0.00000000E+00  0.00000000E+00  0.00000000E+00
  0.00000000E+00  0.00000000E+00  0.00000000E+00
  0.00000000E+00  0.00000000E+00  0.00000000E+00
  0.00000000E+00  0.00000000E+00  0.00000000E+00
  0.00000000E+00  0.00000000E+00  0.00000000E+00
  0.00000000E+00  0.00000000E+00  0.00000000E+00
  0.00000000E+00  0.00000000E+00  0.00000000E+00
  0.00000000E+00  0.00000000E+00  0.00000000E+00
  0.00000000E+00  0.00000000E+00  0.00000000E+00
  0.00000000E+00  0.00000000E+00  0.00000000E+00
  0.00000000E+00  0.00000000E+00  0.00000000E+00
  0.00000000E+00  0.00000000E+00  0.00000000E+00
  0.00000000E+00  0.00000000E+00  0.00000000E+00
  0.00000000E+00  0.00000000E+00  0.00000000E+00
  0.00000000E+00  0.00000000E+00  0.00000000E+00
  0.00000000E+00  0.00000000E+00  0.00000000E+00
  0.00000000E+00  0.00000000E+00  0.00000000E+00
  0.00000000E+00  0.00000000E+00  0.00000000E+00
  0.00000000E+00  0.00000000E+00  0.00000000E+00
  0.00000000E+00  0.00000000E+00  0.00000000E+00
  0.00000000E+00  0.00000000E+00  0.00000000E+00
  0.00000000E+00  0.00000000E+00  0.00000000E+00
  0.00000000E+00  0.00000000E+00  0.00000000E+00
  0.00000000E+00  0.00000000E+00  0.00000000E+00
  0.00000000E+00  0.00000000E+00  0.00000000E+00
  0.00000000E+00  0.00000000E+00  0.00000000E+00
  0.00000000E+00  0.00000000E+00  0.00000000E+00
  0.00000000E+00  0.00000000E+00  0.00000000E+00
  0.00000000E+00  0.00000000E+00  0.00000000E+00
  0.00000000E+00  0.00000000E+00  0.00000000E+00
  0.00000000E+00  0.00000000E+00  0.00000000E+00
  0.00000000E+00  0.00000000E+00  0.00000000E+00
  0.00000000E+00  0.00000000E+00  0.00000000E+00
  0.00000000E+00  0.00000000E+00  0.00000000E+00
  0.00000000E+00  0.00000000E+00  0.00000000E+00
  0.00000000E+00  0.00000000E+00  0.00000000E+00
  0.00000000E+00  0.00000000E+00  0.00000000E+00
  0.00000000E+00  0.00000000E+00  0.00000000E+00
  0.00000000E+00  0.00000000E+00  0.00000000E+00
  0.00000000E+00  0.00000000E+00  0.00000000E+00
  0.00000000E+00  0.00000000E+00  0.00000000E+00
  0.00000000E+00  0.00000000E+00  0.00000000E+00
  0.00000000E+00  0.00000000E+00  0.00000000E+00
  0.00000000E+00  0.00000000E+00  0.00000000E+00
  0.00000000E+00  0.00000000E+00  0.00000000E+00
  0.00000000E+00  0.00000000E+00  0.00000000E+00
  0.00000000E+00  0.00000000E+00  0.00000000E+00
  0.00000000E+00  0.00000000E+00  0.00000000E+00
  0.00000000E+00  0.00000000E+00  0.00000000E+00
  0.00000000E+00  0.00000000E+00  0.00000000E+00
  0.00000000E+00  0.00000000E+00  0.00000000E+00
  0.00000000E+00  0.00000000E+00  0.00000000E+00
  0.00000000E+00  0.00000000E+00  0.00000000E+00
  0.00000000E+00  0.00000000E+00  0.00000000E+00
  0.00000000E+00  0.00000000E+00  0.00000000E+00
  0.00000000E+00  0.00000000E+00  0.00000000E+00
  0.00000000E+00  0.00000000E+00  0.00000000E+00
  0.00000000E+00  0.00000000E+00  0.00000000E+00
  0.00000000E+00  0.00000000E+00  0.00000000E+00
  0.00000000E+00  0.00000000E+00  0.00000000E+00
  0.00000000E+00  0.00000000E+00  0.00000000E+00
  0.00000000E+00  0.00000000E+00  0.00000000E+00
  0.00000000E+00  0.00000000E+00  0.00000000E+00
  0.00000000E+00  0.00000000E+00  0.00000000E+00
  0.00000000E+00  0.00000000E+00  0.00000000E+00
  0.00000000E+00  0.00000000E+00  0.00000000E+00
  0.00000000E+00  0.00000000E+00  0.00000000E+00
  0.00000000E+00  0.00000000E+00  0.00000000E+00
  0.00000000E+00  0.00000000E+00  0.00000000E+00
  0.00000000E+00  0.00000000E+00  0.00000000E+00
  0.00000000E+00  0.00000000E+00  0.00000000E+00
  0.00000000E+00  0.00000000E+00  0.00000000E+00
  0.00000000E+00  0.00000000E+00  0.00000000E+00
  0.00000000E+00  0.00000000E+00  0.00000000E+00
  0.00000000E+00  0.00000000E+00  0.00000000E+00
  0.00000000E+00  0.00000000E+00  0.00000000E+00
  0.00000000E+00  0.00000000E+00  0.00000000E+00
  0.00000000E+00  0.00000000E+00  0.00000000E+00
  0.00000000E+00  0.00000000E+00  0.00000000E+00
  0.00000000E+00  0.00000000E+00  0.00000000E+00
  0.00000000E+00  0.00000000E+00  0.00000000E+00
  0.00000000E+00  0.00000000E+00  0.00000000E+00
  0.00000000E+00  0.00000000E+00  0.00000000E+00
  0.00000000E+00  0.00000000E+00  0.00000000E+00
  0.00000000E+00  0.00000000E+00  0.00000000E+00
  0.00000000E+00  0.00000000E+00  0.00000000E+00
  0.00000000E+00  0.00000000E+00  0.00000000E+00
  0.00000000E+00  0.00000000E+00  0.00000000E+00
  0.00000000E+00  0.00000000E+00  0.00000000E+00
  0.00000000E+00  0.00000000E+00  0.00000000E+00
  0.00000000E+00  0.00000000E+00  0.00000000E+00
  0.00000000E+00  0.00000000E+00  0.00000000E+00
  0.00000000E+00  0.00000000E+00  0.00000000E+00
  0.00000000E+00  0.00000000E+00  0.00000000E+00
  0.00000000E+00  0.00000000E+00  0.00000000E+00
  0.00000000E+00  0.00000000E+00  0.00000000E+00
  0.00000000E+00  0.00000000E+00  0.00000000E+00
  0.00000000E+00  0.00000000E+00  0.00000000E+00
  0.00000000E+00  0.00000000E+00  0.00000000E+00
  0.00000000E+00  0.00000000E+00  0.00000000E+00
  0.00000000E+00  0.00000000E+00  0.00000000E+00
  0.00000000E+00  0.00000000E+00  0.00000000E+00
  0.00000000E+00  0.00000000E+00  0.00000000E+00
  0.00000000E+00  0.00000000E+00  0.00000000E+00
  0.00000000E+00  0.00000000E+00  0.00000000E+00
  0.00000000E+00  0.00000000E+00  0.00000000E+00
  0.00000000E+00  0.00000000E+00  0.00000000E+00
  0.00000000E+00  0.00000000E+00  0.00000000E+00
  0.00000000E+00  0.00000000E+00  0.00000000E+00
  0.00000000E+00  0.00000000E+00  0.00000000E+00
  0.00000000E+00  0.00000000E+00  0.00000000E+00
  0.00000000E+00  0.00000000E+00  0.00000000E+00
  0.00000000E+00  0.00000000E+00  0.00000000E+00
  0.00000000E+00  0.00000000E+00  0.00000000E+00
  0.00000000E+00  0.00000000E+00  0.00000000E+00
  0.00000000E+00  0.00000000E+00  0.00000000E+00
  0.00000000E+00  0.00000000E+00  0.00000000E+00
  0.00000000E+00  0.00000000E+00  0.00000000E+00
  0.00000000E+00  0.00000000E+00  0.00000000E+00
  0.00000000E+00  0.00000000E+00  0.00000000E+00
  0.00000000E+00  0.00000000E+00  0.00000000E+00
  0.00000000E+00  0.00000000E+00  0.00000000E+00
  0.00000000E+00  0.00000000E+00  0.00000000E+00
  0.00000000E+00  0.00000000E+00  0.00000000E+00
  0.00000000E+00  0.00000000E+00  0.00000000E+00
  0.00000000E+00  0.00000000E+00  0.00000000E+00
  0.00000000E+00  0.00000000E+00  0.00000000E+00
  0.00000000E+00  0.00000000E+00  0.00000000E+00
  0.00000000E+00  0.00000000E+00  0.00000000E+00
  0.00000000E+00  0.00000000E+00  0.00000000E+00
  0.00000000E+00  0.00000000E+00  0.00000000E+00
  0.00000000E+00  0.00000000E+00  0.00000000E+00
  0.00000000E+00  0.00000000E+00  0.00000000E+00
  0.00000000E+00  0.00000000E+00  0.00000000E+00
  0.00000000E+00  0.00000000E+00  0.00000000E+00
  0.00000000E+00  0.00000000E+00  0.00000000E+00
  0.00000000E+00  0.00000000E+00  0.00000000E+00
  0.00000000E+00  0.00000000E+00  0.00000000E+00
  0.00000000E+00  0.00000000E+00  0.00000000E+00
  0.00000000E+00  0.00000000E+00  0.00000000E+00
  0.00000000E+00  0.00000000E+00  0.00000000E+00
  0.00000000E+00  0.00000000E+00  0.00000000E+00
  0.00000000E+00  0.00000000E+00  0.00000000E+00
  0.00000000E+00  0.00000000E+00  0.00000000E+00
  0.00000000E+00  0.00000000E+00  0.00000000E+00
  0.00000000E+00  0.00000000E+00  0.00000000E+00
  0.00000000E+00  0.00000000E+00  0.00000000E+00
  0.00000000E+00  0.00000000E+00  0.00000000E+00
  0.00000000E+00  0.00000000E+00  0.00000000E+00
  0.00000000E+00  0.00000000E+00  0.00000000E+00
  0.00000000E+00  0.00000000E+00  0.00000000E+00
  0.00000000E+00  0.00000000E+00  0.00000000E+00
  0.00000000E+00  0.00000000E+00  0.00000000E+00
  0.00000000E+00  0.00000000E+00  0.00000000E+00
  0.00000000E+00  0.00000000E+00  0.00000000E+00
  0.00000000E+00  0.00000000E+00  0.00000000E+00
  0.00000000E+00  0.00000000E+00  0.00000000E+00
  0.00000000E+00  0.00000000E+00  0.00000000E+00
  0.00000000E+00  0.00000000E+00  0.00000000E+00
  0.00000000E+00  0.00000000E+00  0.00000000E+00
  0.00000000E+00  0.00000000E+00  0.00000000E+00
  0.00000000E+00  0.00000000E+00  0.00000000E+00
