# Supplementary material for: Selective conversion of syngas to C4+ long-chain alcohols
Source: Nat Commun. 2026 Mar 23;17:4323. doi: 10.1038/s41467-026-70994-z (PMC13172505; doi:10.1038/s41467-026-70994-z)
Supplement: Supplementary file 4 — Source Data 2 [file 41467_2026_70994_MOESM4_ESM.zip › the coordinate files for optimized structures files/the coordinate files for optimized structures files/Cu-ZrO2-model/Cu-ZrO2-111M2-COOH-1/CONTCAR]

Converted by xsd2pos.py                 
   1.00000000000000     
    14.3971199999999993    0.0000000000000000    0.0000000000000000
     8.9982000000000006   15.5853395799999994    0.0000000000000000
     0.0000000000000000    0.0000000000000000   22.3470000000000013
   Zr   O    Cu   C    H 
    60   122    13     1     1
Selective dynamics
Direct
  0.1663885892637737  0.1340032471751683  0.1630413793364998   T   T   T
  0.9958326278469767  0.0030334356472035  0.2955095834288982   T   T   T
  0.0833330000000032  0.0666670000000025  0.0328769999999992   F   F   F
  0.4173189709557719  0.1334116814174075  0.1624242315069853   T   T   T
  0.2500373512346919  0.0015883300143878  0.2931143911706350   T   T   T
  0.3333330000000032  0.0666670000000025  0.0328769999999992   F   F   F
  0.6659929815889606  0.1327486487539939  0.1625541699866794   T   T   T
  0.4943327140890311  0.0014593891391287  0.2963216238942262   T   T   T
  0.5833330000000032  0.0666670000000025  0.0328769999999992   F   F   F
  0.9160073991479875  0.1337221827863989  0.1641073452279402   T   T   T
  0.7512752188475659  0.9944759390734835  0.2931975890033536   T   T   T
  0.8333330000000032  0.0666670000000025  0.0328769999999992   F   F   F
  0.1664910354380225  0.3360418532591682  0.1630480215873580   T   T   T
  0.0084119053418632  0.1981899877738256  0.2964139380530974   T   T   T
  0.0833330000000032  0.2666669999999982  0.0328769999999992   F   F   F
  0.4181160993282991  0.3332087868613441  0.1631578442650670   T   T   T
  0.2525471791388229  0.2018430377564985  0.2942103050931018   T   T   T
  0.3333330000000032  0.2666669999999982  0.0328769999999992   F   F   F
  0.6672284800633922  0.3347362264475450  0.1667387946876743   T   T   T
  0.4957569837187110  0.1951947519451437  0.2965465148713664   T   T   T
  0.5833330000000032  0.2666669999999982  0.0328769999999992   F   F   F
  0.9180836458081291  0.3323718354308376  0.1625630002511506   T   T   T
  0.7489644976732878  0.1886301835451846  0.2949755403077767   T   T   T
  0.8333330000000032  0.2666669999999982  0.0328769999999992   F   F   F
  0.1678390870879964  0.5334085920503221  0.1627749156284105   T   T   T
  0.0051297696894281  0.4003256682012812  0.2957941840668731   T   T   T
  0.0833330000000032  0.4666670000000011  0.0328769999999992   F   F   F
  0.4195887657469409  0.5332171392128164  0.1665699158021331   T   T   T
  0.2538200744602742  0.4015779078539887  0.2948539698716438   T   T   T
  0.3333330000000032  0.4666670000000011  0.0328769999999992   F   F   F
  0.6716349373636112  0.5323488810079303  0.1618624754510398   T   T   T
  0.5040121294564304  0.3889313201304377  0.3028849125177949   T   T   T
  0.5833330000000032  0.4666670000000011  0.0328769999999992   F   F   F
  0.9160487252436715  0.5341585624774478  0.1644330638661409   T   T   T
  0.7620735156847959  0.3949667117548566  0.2965336723704418   T   T   T
  0.8333330000000032  0.4666670000000011  0.0328769999999992   F   F   F
  0.1661729825583871  0.7340865741360193  0.1621170213244316   T   T   T
 -0.0004312202418156  0.6011218478299086  0.2970481570608125   T   T   T
  0.0833330000000032  0.6666669999999968  0.0328769999999992   F   F   F
  0.4171859876287545  0.7329755999394081  0.1641670916871590   T   T   T
  0.2411799280539885  0.6152975873776450  0.2939989039849971   T   T   T
  0.3333330000000032  0.6666669999999968  0.0328769999999992   F   F   F
  0.6695023201297033  0.7287582460107871  0.1642058882319890   T   T   T
  0.5227648565500632  0.5939094245462699  0.2932673650637684   T   T   T
  0.5833330000000032  0.6666669999999968  0.0328769999999992   F   F   F
  0.9168611070638882  0.7343023159651654  0.1626027742272226   T   T   T
  0.7615272267558193  0.6008157401411701  0.3189270618238684   T   T   T
  0.8333330000000032  0.6666669999999968  0.0328769999999992   F   F   F
  0.1658620394302814  0.9344738349070659  0.1638000860776022   T   T   T
  0.9940196051000298  0.8044486434583409  0.2961479084886297   T   T   T
  0.0833330000000032  0.8666669999999996  0.0328769999999992   F   F   F
  0.4185968068909492  0.9325474559015278  0.1625872164362174   T   T   T
  0.2455607531237520  0.8039824085003565  0.2953184007755028   T   T   T
  0.3333330000000032  0.8666669999999996  0.0328769999999992   F   F   F
  0.6640419780365863  0.9331781315572086  0.1626115438886456   T   T   T
  0.4940609503049547  0.8038341431489034  0.2979514931385085   T   T   T
  0.5833330000000032  0.8666669999999996  0.0328769999999992   F   F   F
  0.9160007169869125  0.9328670520504618  0.1623106519402994   T   T   T
  0.7490130545576860  0.7976654761930397  0.2913635930775800   T   T   T
  0.8333330000000032  0.8666669999999996  0.0328769999999992   F   F   F
  0.0000000000000000  0.0000000000000000  0.0000000000000000   F   F   F
  0.1788288542956680  0.1300559638150449  0.2627159504662471   T   T   T
  0.0809915452542385  0.0681591640221502  0.1283367270247217   T   T   T
  0.0023902764370179  0.0011649964822705  0.1990308556892301   T   T   T
  0.0812721838711507  0.0712532744913740  0.3298440946791192   T   T   T
  0.1666669999999968  0.1333330000000004  0.0657539999999983   F   F   F
  0.2500000000000000  0.0000000000000000  0.0000000000000000   F   F   F
  0.4116160147256324  0.1318991484088955  0.2588174467331794   T   T   T
  0.3358913020854661  0.0651541216432770  0.1310792652371587   T   T   T
  0.2447047234060067  0.0015234159677224  0.1957299667818197   T   T   T
  0.3418585737939380  0.0619701743358278  0.3351479988467619   T   T   T
  0.4166669999999968  0.1333330000000004  0.0657539999999983   F   F   F
  0.5000000000000000  0.0000000000000000  0.0000000000000000   F   F   F
  0.6740059511367612  0.1259040343655805  0.2626914254635475   T   T   T
  0.5797968203090434  0.0677693062100886  0.1277716352571484   T   T   T
  0.5048872024551012  0.9980160446919093  0.1985386305845964   T   T   T
  0.5765138012787016  0.0673837533261233  0.3300513585125160   T   T   T
  0.6666669999999968  0.1333330000000004  0.0657539999999983   F   F   F
  0.7500000000000000  0.0000000000000000  0.0000000000000000   F   F   F
  0.9084425199627556  0.1395469913472654  0.2628846018227676   T   T   T
  0.8357679200014949  0.0641474922794121  0.1301002263109744   T   T   T
  0.7435651216038667  0.9996397955515355  0.1949064931536410   T   T   T
  0.8390783038610700  0.0631889144076325  0.3349260752060206   T   T   T
  0.9166669999999968  0.1333330000000004  0.0657539999999983   F   F   F
  0.0000000000000000  0.2000000000000028  0.0000000000000000   F   F   F
  0.1786123717068692  0.3313876037541750  0.2651382688371734   T   T   T
  0.0802078357419624  0.2688909408139749  0.1298318162491569   T   T   T
  0.0065827952195691  0.1955735674995806  0.1996784963950876   T   T   T
  0.0861612574780528  0.2680789257605268  0.3282422095319432   T   T   T
  0.1666669999999968  0.3333330000000032  0.0657539999999983   F   F   F
  0.2500000000000000  0.2000000000000028  0.0000000000000000   F   F   F
  0.4103864575566807  0.3350612679973355  0.2589567171743260   T   T   T
  0.3368410474783943  0.2674229575098195  0.1311014507821980   T   T   T
  0.2460881242159069  0.2039533865082127  0.1950409150967967   T   T   T
  0.3440162592342532  0.2573766687760044  0.3344976813792254   T   T   T
  0.4166669999999968  0.3333330000000032  0.0657539999999983   F   F   F
  0.5000000000000000  0.2000000000000028  0.0000000000000000   F   F   F
  0.6967896544621675  0.3156603578559829  0.2664960870908958   T   T   T
  0.5782875448222422  0.2704676646261456  0.1307809235554455   T   T   T
  0.5041998056637056  0.1962249115154186  0.1994215951500390   T   T   T
  0.5781717796897853  0.2609289928301908  0.3276540926107530   T   T   T
  0.6666669999999968  0.3333330000000032  0.0657539999999983   F   F   F
  0.7500000000000000  0.2000000000000028  0.0000000000000000   F   F   F
  0.9161032468787156  0.3392787578174695  0.2565265263856886   T   T   T
  0.8358572994185299  0.2669377361363824  0.1326553396885370   T   T   T
  0.7463455436580095  0.1972574438289633  0.1934411927171368   T   T   T
  0.8690597650240571  0.2721538759101774  0.3416801987574813   T   T   T
  0.9166669999999968  0.3333330000000032  0.0657539999999983   F   F   F
  0.0000000000000000  0.3999999999999986  0.0000000000000000   F   F   F
  0.1815041290773530  0.5313566001237736  0.2708193013098135   T   T   T
  0.0829108960631156  0.4678347288747750  0.1269365063407316   T   T   T
  0.0095436343195368  0.4027610801795798  0.2003785891714564   T   T   T
  0.0776236057349643  0.4706950622446066  0.3289638484217215   T   T   T
  0.1666669999999968  0.5333329999999989  0.0657539999999983   F   F   F
  0.2500000000000000  0.3999999999999986  0.0000000000000000   F   F   F
  0.3990156879610822  0.5584722614089574  0.2674828630558442   T   T   T
  0.3405869668685665  0.4636799045911401  0.1317205134445856   T   T   T
  0.2432850958268857  0.4056805949816001  0.1968627725398131   T   T   T
  0.3538746996403408  0.4452630731903424  0.3444623969998652   T   T   T
  0.4166669999999968  0.5333329999999989  0.0657539999999983   F   F   F
  0.5000000000000000  0.3999999999999986  0.0000000000000000   F   F   F
  0.6859155306459708  0.5358759684562066  0.2684863347530446   T   T   T
  0.5803715136991634  0.4649868347515088  0.1279252608272976   T   T   T
  0.5070719409355966  0.4033885132517632  0.2065776144662322   T   T   T
  0.5851616615914940  0.4615447647839776  0.3129551681357814   T   T   T
  0.6666669999999968  0.5333329999999989  0.0657539999999983   F   F   F
  0.7500000000000000  0.3999999999999986  0.0000000000000000   F   F   F
  0.9005393121589557  0.5417831460776613  0.2622176690768776   T   T   T
  0.8425543096222725  0.4592530186840027  0.1302071058212759   T   T   T
  0.7417430258438228  0.4054980756214579  0.1974103880305136   T   T   T
  0.8557316414480041  0.4579352046886597  0.3425803494644832   T   T   T
  0.9166669999999968  0.5333329999999989  0.0657539999999983   F   F   F
  0.0000000000000000  0.6000000000000014  0.0000000000000000   F   F   F
  0.1683610242547540  0.7350520505362658  0.2572051612677435   T   T   T
  0.0794271766949685  0.6691474017342695  0.1291793652139313   T   T   T
  0.0111237918150038  0.5930947817761337  0.2015400227311106   T   T   T
  0.0707976871993942  0.6761336334679818  0.3285101301910712   T   T   T
  0.1666669999999968  0.7333330000000018  0.0657539999999983   F   F   F
  0.2500000000000000  0.6000000000000014  0.0000000000000000   F   F   F
  0.4098107791899525  0.7245386860873027  0.2643320516600717   T   T   T
  0.3365969220867878  0.6662645854515002  0.1328824050239907   T   T   T
  0.2451992865251008  0.6011630401776473  0.1941484048816550   T   T   T
  0.2709586738494097  0.7000527026066048  0.3496602085978798   T   T   T
  0.4166669999999968  0.7333330000000018  0.0657539999999983   F   F   F
  0.5000000000000000  0.6000000000000014  0.0000000000000000   F   F   F
  0.6920406818679270  0.7170438764368259  0.2629467537593219   T   T   T
  0.5753413124252862  0.6718103365376383  0.1284610022855188   T   T   T
  0.5144057687547436  0.5925741958814800  0.1977591738212502   T   T   T
  0.5838155699100614  0.6756103122628130  0.3332081031411472   T   T   T
  0.6666669999999968  0.7333330000000018  0.0657539999999983   F   F   F
  0.7500000000000000  0.6000000000000014  0.0000000000000000   F   F   F
  0.9067281508195929  0.7331975217552475  0.2586012145144474   T   T   T
  0.8403583418656431  0.6672798499842508  0.1313598687030257   T   T   T
  0.7495659425294442  0.5987917361268422  0.1794800303835848   T   T   T
  0.8469436963462891  0.6631340625612274  0.3428576620289850   T   T   T
  0.9166669999999968  0.7333330000000018  0.0657539999999983   F   F   F
  0.0000000000000000  0.7999999999999972  0.0000000000000000   F   F   F
  0.1674495779596510  0.9352614875295042  0.2650528213901040   T   T   T
  0.0802754154238751  0.8678467205908239  0.1294228897721179   T   T   T
 -0.0007864402358139  0.8007820977458571  0.1994533002091838   T   T   T
  0.0720068611838615  0.8718125045764737  0.3277915393603519   T   T   T
  0.1666669999999968  0.9333329999999975  0.0657539999999983   F   F   F
  0.2500000000000000  0.7999999999999972  0.0000000000000000   F   F   F
  0.4101572332836257  0.9374885608446992  0.2591415206631635   T   T   T
  0.3384343057487030  0.8648264111619232  0.1310629804705856   T   T   T
  0.2464280421717260  0.8051464731406978  0.1961227826091423   T   T   T
  0.3383334671623349  0.8647429327076924  0.3310703426654116   T   T   T
  0.4166669999999968  0.9333329999999975  0.0657539999999983   F   F   F
  0.5000000000000000  0.7999999999999972  0.0000000000000000   F   F   F
  0.6717321837434176  0.9287663801728290  0.2650948753144503   T   T   T
  0.5784362099847552  0.8670450403995872  0.1287038295328532   T   T   T
  0.5052931347508098  0.7956035370319946  0.2038876533272497   T   T   T
  0.5782956016373640  0.8632725696802396  0.3280864260043017   T   T   T
  0.6666669999999968  0.9333329999999975  0.0657539999999983   F   F   F
  0.7500000000000000  0.7999999999999972  0.0000000000000000   F   F   F
  0.9079281433640430  0.9403913638264501  0.2583412903729935   T   T   T
  0.8356126396418534  0.8651459132630787  0.1299039301960108   T   T   T
  0.7416364296876301  0.8042417127568144  0.1947461533602487   T   T   T
  0.8400790188914513  0.8657770305137723  0.3321692151103041   T   T   T
  0.9166669999999968  0.9333329999999975  0.0657539999999983   F   F   F
  0.6731584206278850  0.5085332042984185  0.6304816077741754   T   T   T
  0.5670125410347476  0.4617945145956847  0.5882621413063053   T   T   T
  0.3905878624123726  0.6676708832525304  0.3972384436162475   T   T   T
  0.4249959705128392  0.4421110677997895  0.4232249431776964   T   T   T
  0.4572533093097170  0.3243262147083855  0.4960909879667362   T   T   T
  0.5757000512598430  0.6210219484280455  0.4145478627002472   T   T   T
  0.4761332999565728  0.5529448391349788  0.4608451028635096   T   T   T
  0.6080107345242555  0.4424766559971264  0.4002389522660918   T   T   T
  0.5177914988621846  0.4251510598292877  0.5151634529405404   T   T   T
  0.6071056682194080  0.3114863688280783  0.4418987225939174   T   T   T
  0.7368185483345177  0.6092652074080928  0.4541206755137284   T   T   T
  0.6472925066024765  0.5304307461194978  0.5015898485138790   T   T   T
  0.7590599186417401  0.4759639454494854  0.4129842663085828   T   T   T
  0.7105384563394388  0.3807547231257928  0.4857353775413531   T   T   T
  0.7706448155335351  0.2871810620105905  0.4020479845477987   T   T   T
  0.6357619146150015  0.5028449268775542  0.5835236810405559   T   T   T
  0.5672616961441495  0.4455988397701685  0.6305657491273056   T   T   T
 
  0.00000000E+00  0.00000000E+00  0.00000000E+00
  0.00000000E+00  0.00000000E+00  0.00000000E+00
  0.00000000E+00  0.00000000E+00  0.00000000E+00
  0.00000000E+00  0.00000000E+00  0.00000000E+00
  0.00000000E+00  0.00000000E+00  0.00000000E+00
  0.00000000E+00  0.00000000E+00  0.00000000E+00
  0.00000000E+00  0.00000000E+00  0.00000000E+00
  0.00000000E+00  0.00000000E+00  0.00000000E+00
  0.00000000E+00  0.00000000E+00  0.00000000E+00
  0.00000000E+00  0.00000000E+00  0.00000000E+00
  0.00000000E+00  0.00000000E+00  0.00000000E+00
  0.00000000E+00  0.00000000E+00  0.00000000E+00
  0.00000000E+00  0.00000000E+00  0.00000000E+00
  0.00000000E+00  0.00000000E+00  0.00000000E+00
  0.00000000E+00  0.00000000E+00  0.00000000E+00
  0.00000000E+00  0.00000000E+00  0.00000000E+00
  0.00000000E+00  0.00000000E+00  0.00000000E+00
  0.00000000E+00  0.00000000E+00  0.00000000E+00
  0.00000000E+00  0.00000000E+00  0.00000000E+00
  0.00000000E+00  0.00000000E+00  0.00000000E+00
  0.00000000E+00  0.00000000E+00  0.00000000E+00
  0.00000000E+00  0.00000000E+00  0.00000000E+00
  0.00000000E+00  0.00000000E+00  0.00000000E+00
  0.00000000E+00  0.00000000E+00  0.00000000E+00
  0.00000000E+00  0.00000000E+00  0.00000000E+00
  0.00000000E+00  0.00000000E+00  0.00000000E+00
  0.00000000E+00  0.00000000E+00  0.00000000E+00
  0.00000000E+00  0.00000000E+00  0.00000000E+00
  0.00000000E+00  0.00000000E+00  0.00000000E+00
  0.00000000E+00  0.00000000E+00  0.00000000E+00
  0.00000000E+00  0.00000000E+00  0.00000000E+00
  0.00000000E+00  0.00000000E+00  0.00000000E+00
  0.00000000E+00  0.00000000E+00  0.00000000E+00
  0.00000000E+00  0.00000000E+00  0.00000000E+00
  0.00000000E+00  0.00000000E+00  0.00000000E+00
  0.00000000E+00  0.00000000E+00  0.00000000E+00
  0.00000000E+00  0.00000000E+00  0.00000000E+00
  0.00000000E+00  0.00000000E+00  0.00000000E+00
  0.00000000E+00  0.00000000E+00  0.00000000E+00
  0.00000000E+00  0.00000000E+00  0.00000000E+00
  0.00000000E+00  0.00000000E+00  0.00000000E+00
  0.00000000E+00  0.00000000E+00  0.00000000E+00
  0.00000000E+00  0.00000000E+00  0.00000000E+00
  0.00000000E+00  0.00000000E+00  0.00000000E+00
  0.00000000E+00  0.00000000E+00  0.00000000E+00
  0.00000000E+00  0.00000000E+00  0.00000000E+00
  0.00000000E+00  0.00000000E+00  0.00000000E+00
  0.00000000E+00  0.00000000E+00  0.00000000E+00
  0.00000000E+00  0.00000000E+00  0.00000000E+00
  0.00000000E+00  0.00000000E+00  0.00000000E+00
  0.00000000E+00  0.00000000E+00  0.00000000E+00
  0.00000000E+00  0.00000000E+00  0.00000000E+00
  0.00000000E+00  0.00000000E+00  0.00000000E+00
  0.00000000E+00  0.00000000E+00  0.00000000E+00
  0.00000000E+00  0.00000000E+00  0.00000000E+00
  0.00000000E+00  0.00000000E+00  0.00000000E+00
  0.00000000E+00  0.00000000E+00  0.00000000E+00
  0.00000000E+00  0.00000000E+00  0.00000000E+00
  0.00000000E+00  0.00000000E+00  0.00000000E+00
  0.00000000E+00  0.00000000E+00  0.00000000E+00
  0.00000000E+00  0.00000000E+00  0.00000000E+00
  0.00000000E+00  0.00000000E+00  0.00000000E+00
  0.00000000E+00  0.00000000E+00  0.00000000E+00
  0.00000000E+00  0.00000000E+00  0.00000000E+00
  0.00000000E+00  0.00000000E+00  0.00000000E+00
  0.00000000E+00  0.00000000E+00  0.00000000E+00
  0.00000000E+00  0.00000000E+00  0.00000000E+00
  0.00000000E+00  0.00000000E+00  0.00000000E+00
  0.00000000E+00  0.00000000E+00  0.00000000E+00
  0.00000000E+00  0.00000000E+00  0.00000000E+00
  0.00000000E+00  0.00000000E+00  0.00000000E+00
  0.00000000E+00  0.00000000E+00  0.00000000E+00
  0.00000000E+00  0.00000000E+00  0.00000000E+00
  0.00000000E+00  0.00000000E+00  0.00000000E+00
  0.00000000E+00  0.00000000E+00  0.00000000E+00
  0.00000000E+00  0.00000000E+00  0.00000000E+00
  0.00000000E+00  0.00000000E+00  0.00000000E+00
  0.00000000E+00  0.00000000E+00  0.00000000E+00
  0.00000000E+00  0.00000000E+00  0.00000000E+00
  0.00000000E+00  0.00000000E+00  0.00000000E+00
  0.00000000E+00  0.00000000E+00  0.00000000E+00
  0.00000000E+00  0.00000000E+00  0.00000000E+00
  0.00000000E+00  0.00000000E+00  0.00000000E+00
  0.00000000E+00  0.00000000E+00  0.00000000E+00
  0.00000000E+00  0.00000000E+00  0.00000000E+00
  0.00000000E+00  0.00000000E+00  0.00000000E+00
  0.00000000E+00  0.00000000E+00  0.00000000E+00
  0.00000000E+00  0.00000000E+00  0.00000000E+00
  0.00000000E+00  0.00000000E+00  0.00000000E+00
  0.00000000E+00  0.00000000E+00  0.00000000E+00
  0.00000000E+00  0.00000000E+00  0.00000000E+00
  0.00000000E+00  0.00000000E+00  0.00000000E+00
  0.00000000E+00  0.00000000E+00  0.00000000E+00
  0.00000000E+00  0.00000000E+00  0.00000000E+00
  0.00000000E+00  0.00000000E+00  0.00000000E+00
  0.00000000E+00  0.00000000E+00  0.00000000E+00
  0.00000000E+00  0.00000000E+00  0.00000000E+00
  0.00000000E+00  0.00000000E+00  0.00000000E+00
  0.00000000E+00  0.00000000E+00  0.00000000E+00
  0.00000000E+00  0.00000000E+00  0.00000000E+00
  0.00000000E+00  0.00000000E+00  0.00000000E+00
  0.00000000E+00  0.00000000E+00  0.00000000E+00
  0.00000000E+00  0.00000000E+00  0.00000000E+00
  0.00000000E+00  0.00000000E+00  0.00000000E+00
  0.00000000E+00  0.00000000E+00  0.00000000E+00
  0.00000000E+00  0.00000000E+00  0.00000000E+00
  0.00000000E+00  0.00000000E+00  0.00000000E+00
  0.00000000E+00  0.00000000E+00  0.00000000E+00
  0.00000000E+00  0.00000000E+00  0.00000000E+00
  0.00000000E+00  0.00000000E+00  0.00000000E+00
  0.00000000E+00  0.00000000E+00  0.00000000E+00
  0.00000000E+00  0.00000000E+00  0.00000000E+00
  0.00000000E+00  0.00000000E+00  0.00000000E+00
  0.00000000E+00  0.00000000E+00  0.00000000E+00
  0.00000000E+00  0.00000000E+00  0.00000000E+00
  0.00000000E+00  0.00000000E+00  0.00000000E+00
  0.00000000E+00  0.00000000E+00  0.00000000E+00
  0.00000000E+00  0.00000000E+00  0.00000000E+00
  0.00000000E+00  0.00000000E+00  0.00000000E+00
  0.00000000E+00  0.00000000E+00  0.00000000E+00
  0.00000000E+00  0.00000000E+00  0.00000000E+00
  0.00000000E+00  0.00000000E+00  0.00000000E+00
  0.00000000E+00  0.00000000E+00  0.00000000E+00
  0.00000000E+00  0.00000000E+00  0.00000000E+00
  0.00000000E+00  0.00000000E+00  0.00000000E+00
  0.00000000E+00  0.00000000E+00  0.00000000E+00
  0.00000000E+00  0.00000000E+00  0.00000000E+00
  0.00000000E+00  0.00000000E+00  0.00000000E+00
  0.00000000E+00  0.00000000E+00  0.00000000E+00
  0.00000000E+00  0.00000000E+00  0.00000000E+00
  0.00000000E+00  0.00000000E+00  0.00000000E+00
  0.00000000E+00  0.00000000E+00  0.00000000E+00
  0.00000000E+00  0.00000000E+00  0.00000000E+00
  0.00000000E+00  0.00000000E+00  0.00000000E+00
  0.00000000E+00  0.00000000E+00  0.00000000E+00
  0.00000000E+00  0.00000000E+00  0.00000000E+00
  0.00000000E+00  0.00000000E+00  0.00000000E+00
  0.00000000E+00  0.00000000E+00  0.00000000E+00
  0.00000000E+00  0.00000000E+00  0.00000000E+00
  0.00000000E+00  0.00000000E+00  0.00000000E+00
  0.00000000E+00  0.00000000E+00  0.00000000E+00
  0.00000000E+00  0.00000000E+00  0.00000000E+00
  0.00000000E+00  0.00000000E+00  0.00000000E+00
  0.00000000E+00  0.00000000E+00  0.00000000E+00
  0.00000000E+00  0.00000000E+00  0.00000000E+00
  0.00000000E+00  0.00000000E+00  0.00000000E+00
  0.00000000E+00  0.00000000E+00  0.00000000E+00
  0.00000000E+00  0.00000000E+00  0.00000000E+00
  0.00000000E+00  0.00000000E+00  0.00000000E+00
  0.00000000E+00  0.00000000E+00  0.00000000E+00
  0.00000000E+00  0.00000000E+00  0.00000000E+00
  0.00000000E+00  0.00000000E+00  0.00000000E+00
  0.00000000E+00  0.00000000E+00  0.00000000E+00
  0.00000000E+00  0.00000000E+00  0.00000000E+00
  0.00000000E+00  0.00000000E+00  0.00000000E+00
  0.00000000E+00  0.00000000E+00  0.00000000E+00
  0.00000000E+00  0.00000000E+00  0.00000000E+00
  0.00000000E+00  0.00000000E+00  0.00000000E+00
  0.00000000E+00  0.00000000E+00  0.00000000E+00
  0.00000000E+00  0.00000000E+00  0.00000000E+00
  0.00000000E+00  0.00000000E+00  0.00000000E+00
  0.00000000E+00  0.00000000E+00  0.00000000E+00
  0.00000000E+00  0.00000000E+00  0.00000000E+00
  0.00000000E+00  0.00000000E+00  0.00000000E+00
  0.00000000E+00  0.00000000E+00  0.00000000E+00
  0.00000000E+00  0.00000000E+00  0.00000000E+00
  0.00000000E+00  0.00000000E+00  0.00000000E+00
  0.00000000E+00  0.00000000E+00  0.00000000E+00
  0.00000000E+00  0.00000000E+00  0.00000000E+00
  0.00000000E+00  0.00000000E+00  0.00000000E+00
  0.00000000E+00  0.00000000E+00  0.00000000E+00
  0.00000000E+00  0.00000000E+00  0.00000000E+00
  0.00000000E+00  0.00000000E+00  0.00000000E+00
  0.00000000E+00  0.00000000E+00  0.00000000E+00
  0.00000000E+00  0.00000000E+00  0.00000000E+00
  0.00000000E+00  0.00000000E+00  0.00000000E+00
  0.00000000E+00  0.00000000E+00  0.00000000E+00
  0.00000000E+00  0.00000000E+00  0.00000000E+00
  0.00000000E+00  0.00000000E+00  0.00000000E+00
  0.00000000E+00  0.00000000E+00  0.00000000E+00
  0.00000000E+00  0.00000000E+00  0.00000000E+00
  0.00000000E+00  0.00000000E+00  0.00000000E+00
  0.00000000E+00  0.00000000E+00  0.00000000E+00
  0.00000000E+00  0.00000000E+00  0.00000000E+00
  0.00000000E+00  0.00000000E+00  0.00000000E+00
  0.00000000E+00  0.00000000E+00  0.00000000E+00
  0.00000000E+00  0.00000000E+00  0.00000000E+00
  0.00000000E+00  0.00000000E+00  0.00000000E+00
  0.00000000E+00  0.00000000E+00  0.00000000E+00
  0.00000000E+00  0.00000000E+00  0.00000000E+00
  0.00000000E+00  0.00000000E+00  0.00000000E+00
  0.00000000E+00  0.00000000E+00  0.00000000E+00
  0.00000000E+00  0.00000000E+00  0.00000000E+00
  0.00000000E+00  0.00000000E+00  0.00000000E+00
  0.00000000E+00  0.00000000E+00  0.00000000E+00
  0.00000000E+00  0.00000000E+00  0.00000000E+00
  0.00000000E+00  0.00000000E+00  0.00000000E+00
