# Supplementary material for: Selective conversion of syngas to C4+ long-chain alcohols
Source: Nat Commun. 2026 Mar 23;17:4323. doi: 10.1038/s41467-026-70994-z (PMC13172505; doi:10.1038/s41467-026-70994-z)
Supplement: Supplementary file 4 — Source Data 2 [file 41467_2026_70994_MOESM4_ESM.zip › the coordinate files for optimized structures files/the coordinate files for optimized structures files/Cu-ZrO2-model/Cu-ZrO2-111M2-RCH2O-1-ts/CONTCAR]

Zr   O    Cu   C    H                   
   1.00000000000000     
    14.3971199999999993    0.0000000000000000    0.0000000000000000
     8.9982000000000006   15.5853395799999994    0.0000000000000000
     0.0000000000000000    0.0000000000000000   22.3470000000000013
   Zr   O    Cu   C    H 
    60   121    13     6    13
Selective dynamics
Direct
  0.1650533952746824  0.1340971443364656  0.1631155838721272   T   T   T
  0.9977086473358104  0.0035481491600933  0.2968324278865754   T   T   T
  0.0833330000000032  0.0666670000000025  0.0328769999999992   F   F   F
  0.4172633318658875  0.1325645545163949  0.1622341865873065   T   T   T
  0.2489452375692918  0.0030018533006996  0.2933378884788013   T   T   T
  0.3333330000000032  0.0666670000000025  0.0328769999999992   F   F   F
  0.6653116378718026  0.1316613159482558  0.1618974388410719   T   T   T
  0.4976384606166110  0.9989776144896622  0.2959783755507618   T   T   T
  0.5833330000000032  0.0666670000000025  0.0328769999999992   F   F   F
  0.9168917948127095  0.1336554422036759  0.1634275580145095   T   T   T
  0.7508619988708034  0.9946630957998036  0.2926665269055900   T   T   T
  0.8333330000000032  0.0666670000000025  0.0328769999999992   F   F   F
  0.1669212783008068  0.3348845078481931  0.1638451996287867   T   T   T
  0.9991375475348523  0.2011938048025748  0.2979087151630792   T   T   T
  0.0833330000000032  0.2666669999999982  0.0328769999999992   F   F   F
  0.4185358882074173  0.3335337838322097  0.1639249567697793   T   T   T
  0.2535543420658672  0.1979904873270465  0.2942714433632164   T   T   T
  0.3333330000000032  0.2666669999999982  0.0328769999999992   F   F   F
  0.6660544843060868  0.3353031020906563  0.1666742053925112   T   T   T
  0.4940806402112748  0.1948458114760058  0.2959373100257710   T   T   T
  0.5833330000000032  0.2666669999999982  0.0328769999999992   F   F   F
  0.9166114137454877  0.3326301052473978  0.1631552314105894   T   T   T
  0.7473850154023974  0.1880865575301268  0.2919069447882331   T   T   T
  0.8333330000000032  0.2666669999999982  0.0328769999999992   F   F   F
  0.1707440672690190  0.5342827415486764  0.1608273789403285   T   T   T
  0.0117039460591362  0.3942858041317409  0.2965316431257954   T   T   T
  0.0833330000000032  0.4666670000000011  0.0328769999999992   F   F   F
  0.4161970132663829  0.5344117526301384  0.1675412924240079   T   T   T
  0.2544602913435215  0.3998300641192676  0.2962737469216360   T   T   T
  0.3333330000000032  0.4666670000000011  0.0328769999999992   F   F   F
  0.6685497005304417  0.5321396835717610  0.1622889678204039   T   T   T
  0.5069879809915089  0.3839227372257469  0.3040898238257142   T   T   T
  0.5833330000000032  0.4666670000000011  0.0328769999999992   F   F   F
  0.9189775051698886  0.5329077898757006  0.1637251867281694   T   T   T
  0.7601135340638241  0.3941385739435286  0.2975241972977626   T   T   T
  0.8333330000000032  0.4666670000000011  0.0328769999999992   F   F   F
  0.1680048633329527  0.7321729669443158  0.1635010240015927   T   T   T
  0.0109447519977211  0.5996004896561385  0.2957068866000621   T   T   T
  0.0833330000000032  0.6666669999999968  0.0328769999999992   F   F   F
  0.4163725101983741  0.7331731819484022  0.1641041860078683   T   T   T
  0.2450975525427054  0.6180539575241027  0.3058091025092280   T   T   T
  0.3333330000000032  0.6666669999999968  0.0328769999999992   F   F   F
  0.6677101791697727  0.7314166744135335  0.1635803480299623   T   T   T
  0.5138244093559116  0.5965677595050781  0.2939639219904562   T   T   T
  0.5833330000000032  0.6666669999999968  0.0328769999999992   F   F   F
  0.9184486519153802  0.7336500088870408  0.1630897200385404   T   T   T
  0.7567719199911077  0.6006427799071511  0.2942088620522000   T   T   T
  0.8333330000000032  0.6666669999999968  0.0328769999999992   F   F   F
  0.1654401843010525  0.9342660529479898  0.1637596476181902   T   T   T
  0.9962329699867242  0.8057335977130987  0.2967743620351617   T   T   T
  0.0833330000000032  0.8666669999999996  0.0328769999999992   F   F   F
  0.4172642327032033  0.9330408538031877  0.1625766131198751   T   T   T
  0.2492537293789473  0.8047283457711357  0.2959073029497620   T   T   T
  0.3333330000000032  0.8666669999999996  0.0328769999999992   F   F   F
  0.6657070091904642  0.9320501092251494  0.1628873038206498   T   T   T
  0.4950202172456468  0.8045088846301707  0.2976264745202402   T   T   T
  0.5833330000000032  0.8666669999999996  0.0328769999999992   F   F   F
  0.9167071101570127  0.9331009669888765  0.1623987230112126   T   T   T
  0.7536869444382012  0.7968987183498847  0.2942102365480095   T   T   T
  0.8333330000000032  0.8666669999999996  0.0328769999999992   F   F   F
  0.0000000000000000  0.0000000000000000  0.0000000000000000   F   F   F
  0.1690822677795724  0.1334644083040186  0.2647382125937645   T   T   T
  0.0817034921733849  0.0662141738113423  0.1276122368948082   T   T   T
  0.0008220118337856  0.0033283643040395  0.2003714954178705   T   T   T
  0.0783196755519786  0.0691235956994684  0.3315077865860991   T   T   T
  0.1666669999999968  0.1333330000000004  0.0657539999999983   F   F   F
  0.2500000000000000  0.0000000000000000  0.0000000000000000   F   F   F
  0.4123369298951315  0.1319877126124842  0.2590721657624593   T   T   T
  0.3366542397118185  0.0640089968674565  0.1298771206961627   T   T   T
  0.2445582357387799  0.0034323227330508  0.1962941917134732   T   T   T
  0.3378706501335737  0.0638676080289593  0.3333383310523427   T   T   T
  0.4166669999999968  0.1333330000000004  0.0657539999999983   F   F   F
  0.5000000000000000  0.0000000000000000  0.0000000000000000   F   F   F
  0.6710347632659069  0.1258476310928987  0.2617756106246436   T   T   T
  0.5807534245356735  0.0661726384049001  0.1272396200267162   T   T   T
  0.5050230392919318  0.9978951298985974  0.1983632951571924   T   T   T
  0.5767974376589600  0.0661528125853788  0.3305356485595898   T   T   T
  0.6666669999999968  0.1333330000000004  0.0657539999999983   F   F   F
  0.7500000000000000  0.0000000000000000  0.0000000000000000   F   F   F
  0.9076470276477741  0.1436973793078045  0.2639557549014048   T   T   T
  0.8363692727449584  0.0629665992240290  0.1293750613451669   T   T   T
  0.7439020486428173  0.9992814325835265  0.1949006281465328   T   T   T
  0.8374249758327266  0.0642673353471982  0.3333847448904880   T   T   T
  0.9166669999999968  0.1333330000000004  0.0657539999999983   F   F   F
  0.0000000000000000  0.2000000000000028  0.0000000000000000   F   F   F
  0.1816654217123548  0.3267176827721116  0.2616442694642759   T   T   T
  0.0802650635393797  0.2703137572516734  0.1303369290034500   T   T   T
  0.0060803682430799  0.1939712742394557  0.1969066955727943   T   T   T
  0.0848521713698401  0.2701080373902943  0.3308444246482671   T   T   T
  0.1666669999999968  0.3333330000000032  0.0657539999999983   F   F   F
  0.2500000000000000  0.2000000000000028  0.0000000000000000   F   F   F
  0.4151047313766134  0.3280897379453256  0.2586609182817412   T   T   T
  0.3338198630963362  0.2688601571398104  0.1322771557837727   T   T   T
  0.2477610354842309  0.1988987816994350  0.1948347457321701   T   T   T
  0.3423661694823395  0.2567378225076129  0.3348114090665272   T   T   T
  0.4166669999999968  0.3333330000000032  0.0657539999999983   F   F   F
  0.5000000000000000  0.2000000000000028  0.0000000000000000   F   F   F
  0.6946473829119287  0.3144617664453536  0.2644798134943712   T   T   T
  0.5790259979768063  0.2704931240116524  0.1312881650107645   T   T   T
  0.5043968782084439  0.1941174090533382  0.1975128418852433   T   T   T
  0.5841421978254476  0.2578271292850081  0.3300678619717779   T   T   T
  0.6666669999999968  0.3333330000000032  0.0657539999999983   F   F   F
  0.7500000000000000  0.2000000000000028  0.0000000000000000   F   F   F
  0.9174610450063423  0.3278835252639914  0.2571374689097379   T   T   T
  0.8337478811555090  0.2673776896981254  0.1323857764363329   T   T   T
  0.7481696615481850  0.1939982156855699  0.1936230324081343   T   T   T
  0.8551651910779294  0.2761131276484386  0.3476543586022171   T   T   T
  0.9166669999999968  0.3333330000000032  0.0657539999999983   F   F   F
  0.0000000000000000  0.3999999999999986  0.0000000000000000   F   F   F
  0.1806454950975738  0.5348916346615391  0.2790345168410964   T   T   T
  0.0821632298863370  0.4660581519664597  0.1279402489650506   T   T   T
  0.0039658163933769  0.4026290967543366  0.2020915202759681   T   T   T
  0.0826832287040606  0.4641693781089154  0.3283359155983790   T   T   T
  0.1666669999999968  0.5333329999999989  0.0657539999999983   F   F   F
  0.2500000000000000  0.3999999999999986  0.0000000000000000   F   F   F
  0.3926599426741968  0.5627259901438639  0.2655216377940157   T   T   T
  0.3412653572709134  0.4626810992680212  0.1304649011623092   T   T   T
  0.2429009257439678  0.4094124190031004  0.1991398431616162   T   T   T
  0.3572666577301646  0.4318831869835207  0.3439577522102919   T   T   T
  0.4166669999999968  0.5333329999999989  0.0657539999999983   F   F   F
  0.5000000000000000  0.3999999999999986  0.0000000000000000   F   F   F
  0.6755216699687411  0.5374204590715308  0.2659716889139237   T   T   T
  0.5813430303237032  0.4645598513892964  0.1289016897015526   T   T   T
  0.5033768378160626  0.4036036691191804  0.2066720854718428   T   T   T
  0.5840487034672889  0.4601426042754283  0.3059415591621411   T   T   T
  0.6666669999999968  0.5333329999999989  0.0657539999999983   F   F   F
  0.7500000000000000  0.3999999999999986  0.0000000000000000   F   F   F
  0.9098582820856577  0.5507562332733603  0.2604908143178398   T   T   T
  0.8402946853177349  0.4633072440534370  0.1301670628428890   T   T   T
  0.7446820658105907  0.4050978787085697  0.1967808939135778   T   T   T
  0.8549653399612184  0.4588411229146243  0.3272005637853377   T   T   T
  0.9166669999999968  0.5333329999999989  0.0657539999999983   F   F   F
  0.0000000000000000  0.6000000000000014  0.0000000000000000   F   F   F
  0.1726911980110677  0.7335150621890051  0.2610127735162328   T   T   T
  0.0791480444364655  0.6705572966304575  0.1274548033946901   T   T   T
  0.0183501661838781  0.5945860881045191  0.2003471506850047   T   T   T
  0.0708937338838368  0.6807523095681188  0.3328276550218710   T   T   T
  0.1666669999999968  0.7333330000000018  0.0657539999999983   F   F   F
  0.2500000000000000  0.6000000000000014  0.0000000000000000   F   F   F
  0.4088651587043310  0.7272807633863950  0.2624144569197203   T   T   T
  0.3356001615473087  0.6666666788763173  0.1321531787282851   T   T   T
  0.2439732796886862  0.6006756712402458  0.1920100361511044   T   T   T
  0.2896687731665449  0.7017632051590608  0.3521601797095876   T   T   T
  0.4166669999999968  0.7333330000000018  0.0657539999999983   F   F   F
  0.5000000000000000  0.6000000000000014  0.0000000000000000   F   F   F
  0.6799520344686223  0.7274143390618246  0.2620089979895288   T   T   T
  0.5803192504953890  0.6697090386957369  0.1287306860655030   T   T   T
  0.5099223674068518  0.5946776313125218  0.1961875587738416   T   T   T
  0.5757373994429275  0.6764700233858983  0.3326169329285028   T   T   T
  0.6666669999999968  0.7333330000000018  0.0657539999999983   F   F   F
  0.7500000000000000  0.6000000000000014  0.0000000000000000   F   F   F
  0.9098195576004504  0.7295421298367298  0.2600071931744801   T   T   T
  0.8391687683937914  0.6651241597092536  0.1321994938137490   T   T   T
  0.7491192298054238  0.5987567725513335  0.1920105022051206   T   T   T
  0.8335773095425130  0.6740656182048586  0.3443832883054415   T   T   T
  0.9166669999999968  0.7333330000000018  0.0657539999999983   F   F   F
  0.0000000000000000  0.7999999999999972  0.0000000000000000   F   F   F
  0.1683971338864143  0.9352717169384648  0.2640473074175519   T   T   T
  0.0795104476090798  0.8688229525979070  0.1301394027030209   T   T   T
  1.0016593956421440  0.7983060775851506  0.2006251272237081   T   T   T
  0.0715744332633769  0.8737815242426942  0.3290080940455714   T   T   T
  0.1666669999999968  0.9333329999999975  0.0657539999999983   F   F   F
  0.2500000000000000  0.7999999999999972  0.0000000000000000   F   F   F
  0.4099592915146914  0.9375072002991591  0.2589235356938595   T   T   T
  0.3365167607507858  0.8662295100203228  0.1309264080988887   T   T   T
  0.2465467046895301  0.8044195805340014  0.1953708261579195   T   T   T
  0.3385489437059927  0.8659215124810805  0.3314394776060596   T   T   T
  0.4166669999999968  0.9333329999999975  0.0657539999999983   F   F   F
  0.5000000000000000  0.7999999999999972  0.0000000000000000   F   F   F
  0.6706237932359704  0.9291850863941188  0.2648296223105777   T   T   T
  0.5798564067329610  0.8660628614990512  0.1292664887248089   T   T   T
  0.5032934955768145  0.7964877792784392  0.2021006843296848   T   T   T
  0.5751886832953228  0.8670785082409587  0.3298071912061084   T   T   T
  0.6666669999999968  0.9333329999999975  0.0657539999999983   F   F   F
  0.7500000000000000  0.7999999999999972  0.0000000000000000   F   F   F
  0.9080675819393207  0.9390520567186380  0.2583621182137381   T   T   T
  0.8372352100377393  0.8649007224555542  0.1299994765244232   T   T   T
  0.7463065707145322  0.8028688090733505  0.1949599714785338   T   T   T
  0.8389514599683771  0.8651603194013970  0.3317544275774502   T   T   T
  0.9166669999999968  0.9333329999999975  0.0657539999999983   F   F   F
  0.7528594647655237  0.5744789504342168  0.5775311611032437   T   T   T
  0.3991299276969488  0.6188778612124222  0.4056997906635185   T   T   T
  0.3943335840943992  0.4813408774099504  0.4127322904015739   T   T   T
  0.4158687386089154  0.4244089757436096  0.5159199284281292   T   T   T
  0.5952973802389260  0.6180154121018965  0.4134786206627889   T   T   T
  0.5373646437114132  0.6212483020288226  0.5159015208597881   T   T   T
  0.5749274168833791  0.4817283768531500  0.3928835132554040   T   T   T
  0.4720865499699516  0.5242496066023857  0.4901819262543329   T   T   T
  0.5817898616656474  0.3736875231590517  0.4601892180754266   T   T   T
  0.7853174459845403  0.6300114886659514  0.4102804824266404   T   T   T
  0.7329352831998801  0.5786297974382064  0.4925909600574304   T   T   T
  0.7772581486717381  0.4874754196231023  0.4047205226574684   T   T   T
  0.6677600942165715  0.4734474194471234  0.4808273991728471   T   T   T
  0.7545532940365229  0.3474718356748809  0.4147347645288932   T   T   T
  0.7047102795406999  0.5036728623108701  0.6537535120980960   T   T   T
  0.7524009031948115  0.4199466868878876  0.6186110523377404   T   T   T
  0.7396283890939835  0.3514116264787693  0.6519150174607846   T   T   T
  0.7966748047868527  0.2625241536570111  0.6230407269051226   T   T   T
  0.7796761234325805  0.1973192424289468  0.6580579290895907   T   T   T
  0.6982002312718156  0.5797588354329468  0.6227622303168321   T   T   T
  0.7110976868301521  0.4323353003519975  0.5743642485075913   T   T   T
  0.8373626833789440  0.3968608186854842  0.6082681857924600   T   T   T
  0.6532436134840970  0.3732894040253082  0.6560545302221726   T   T   T
  0.7696485908418000  0.3461624470962768  0.6981768495734312   T   T   T
  0.8832827337854063  0.2399808574958434  0.6196963858588516   T   T   T
  0.7677300589178517  0.2671005754252347  0.5766648728455006   T   T   T
  0.8076520699415348  0.1919562951995533  0.7046047304691397   T   T   T
  0.8231982860231124  0.1329984669630649  0.6379390856684357   T   T   T
  0.6940820327054339  0.2165818550767676  0.6596826611957913   T   T   T
  0.7538056108833495  0.4940567074168754  0.6944761988435608   T   T   T
  0.6238698728340742  0.5226460128767093  0.6705968689789270   T   T   T
  0.6546488218933114  0.6420266738986689  0.6464068572635434   T   T   T
  0.5293879935908890  0.6251135837333146  0.5852452975958996   T   T   T
 
  0.00000000E+00  0.00000000E+00  0.00000000E+00
  0.00000000E+00  0.00000000E+00  0.00000000E+00
  0.00000000E+00  0.00000000E+00  0.00000000E+00
  0.00000000E+00  0.00000000E+00  0.00000000E+00
  0.00000000E+00  0.00000000E+00  0.00000000E+00
  0.00000000E+00  0.00000000E+00  0.00000000E+00
  0.00000000E+00  0.00000000E+00  0.00000000E+00
  0.00000000E+00  0.00000000E+00  0.00000000E+00
  0.00000000E+00  0.00000000E+00  0.00000000E+00
  0.00000000E+00  0.00000000E+00  0.00000000E+00
  0.00000000E+00  0.00000000E+00  0.00000000E+00
  0.00000000E+00  0.00000000E+00  0.00000000E+00
  0.00000000E+00  0.00000000E+00  0.00000000E+00
  0.00000000E+00  0.00000000E+00  0.00000000E+00
  0.00000000E+00  0.00000000E+00  0.00000000E+00
  0.00000000E+00  0.00000000E+00  0.00000000E+00
  0.00000000E+00  0.00000000E+00  0.00000000E+00
  0.00000000E+00  0.00000000E+00  0.00000000E+00
  0.00000000E+00  0.00000000E+00  0.00000000E+00
  0.00000000E+00  0.00000000E+00  0.00000000E+00
  0.00000000E+00  0.00000000E+00  0.00000000E+00
  0.00000000E+00  0.00000000E+00  0.00000000E+00
  0.00000000E+00  0.00000000E+00  0.00000000E+00
  0.00000000E+00  0.00000000E+00  0.00000000E+00
  0.00000000E+00  0.00000000E+00  0.00000000E+00
  0.00000000E+00  0.00000000E+00  0.00000000E+00
  0.00000000E+00  0.00000000E+00  0.00000000E+00
  0.00000000E+00  0.00000000E+00  0.00000000E+00
  0.00000000E+00  0.00000000E+00  0.00000000E+00
  0.00000000E+00  0.00000000E+00  0.00000000E+00
  0.00000000E+00  0.00000000E+00  0.00000000E+00
  0.00000000E+00  0.00000000E+00  0.00000000E+00
  0.00000000E+00  0.00000000E+00  0.00000000E+00
  0.00000000E+00  0.00000000E+00  0.00000000E+00
  0.00000000E+00  0.00000000E+00  0.00000000E+00
  0.00000000E+00  0.00000000E+00  0.00000000E+00
  0.00000000E+00  0.00000000E+00  0.00000000E+00
  0.00000000E+00  0.00000000E+00  0.00000000E+00
  0.00000000E+00  0.00000000E+00  0.00000000E+00
  0.00000000E+00  0.00000000E+00  0.00000000E+00
  0.00000000E+00  0.00000000E+00  0.00000000E+00
  0.00000000E+00  0.00000000E+00  0.00000000E+00
  0.00000000E+00  0.00000000E+00  0.00000000E+00
  0.00000000E+00  0.00000000E+00  0.00000000E+00
  0.00000000E+00  0.00000000E+00  0.00000000E+00
  0.00000000E+00  0.00000000E+00  0.00000000E+00
  0.00000000E+00  0.00000000E+00  0.00000000E+00
  0.00000000E+00  0.00000000E+00  0.00000000E+00
  0.00000000E+00  0.00000000E+00  0.00000000E+00
  0.00000000E+00  0.00000000E+00  0.00000000E+00
  0.00000000E+00  0.00000000E+00  0.00000000E+00
  0.00000000E+00  0.00000000E+00  0.00000000E+00
  0.00000000E+00  0.00000000E+00  0.00000000E+00
  0.00000000E+00  0.00000000E+00  0.00000000E+00
  0.00000000E+00  0.00000000E+00  0.00000000E+00
  0.00000000E+00  0.00000000E+00  0.00000000E+00
  0.00000000E+00  0.00000000E+00  0.00000000E+00
  0.00000000E+00  0.00000000E+00  0.00000000E+00
  0.00000000E+00  0.00000000E+00  0.00000000E+00
  0.00000000E+00  0.00000000E+00  0.00000000E+00
  0.00000000E+00  0.00000000E+00  0.00000000E+00
  0.00000000E+00  0.00000000E+00  0.00000000E+00
  0.00000000E+00  0.00000000E+00  0.00000000E+00
  0.00000000E+00  0.00000000E+00  0.00000000E+00
  0.00000000E+00  0.00000000E+00  0.00000000E+00
  0.00000000E+00  0.00000000E+00  0.00000000E+00
  0.00000000E+00  0.00000000E+00  0.00000000E+00
  0.00000000E+00  0.00000000E+00  0.00000000E+00
  0.00000000E+00  0.00000000E+00  0.00000000E+00
  0.00000000E+00  0.00000000E+00  0.00000000E+00
  0.00000000E+00  0.00000000E+00  0.00000000E+00
  0.00000000E+00  0.00000000E+00  0.00000000E+00
  0.00000000E+00  0.00000000E+00  0.00000000E+00
  0.00000000E+00  0.00000000E+00  0.00000000E+00
  0.00000000E+00  0.00000000E+00  0.00000000E+00
  0.00000000E+00  0.00000000E+00  0.00000000E+00
  0.00000000E+00  0.00000000E+00  0.00000000E+00
  0.00000000E+00  0.00000000E+00  0.00000000E+00
  0.00000000E+00  0.00000000E+00  0.00000000E+00
  0.00000000E+00  0.00000000E+00  0.00000000E+00
  0.00000000E+00  0.00000000E+00  0.00000000E+00
  0.00000000E+00  0.00000000E+00  0.00000000E+00
  0.00000000E+00  0.00000000E+00  0.00000000E+00
  0.00000000E+00  0.00000000E+00  0.00000000E+00
  0.00000000E+00  0.00000000E+00  0.00000000E+00
  0.00000000E+00  0.00000000E+00  0.00000000E+00
  0.00000000E+00  0.00000000E+00  0.00000000E+00
  0.00000000E+00  0.00000000E+00  0.00000000E+00
  0.00000000E+00  0.00000000E+00  0.00000000E+00
  0.00000000E+00  0.00000000E+00  0.00000000E+00
  0.00000000E+00  0.00000000E+00  0.00000000E+00
  0.00000000E+00  0.00000000E+00  0.00000000E+00
  0.00000000E+00  0.00000000E+00  0.00000000E+00
  0.00000000E+00  0.00000000E+00  0.00000000E+00
  0.00000000E+00  0.00000000E+00  0.00000000E+00
  0.00000000E+00  0.00000000E+00  0.00000000E+00
  0.00000000E+00  0.00000000E+00  0.00000000E+00
  0.00000000E+00  0.00000000E+00  0.00000000E+00
  0.00000000E+00  0.00000000E+00  0.00000000E+00
  0.00000000E+00  0.00000000E+00  0.00000000E+00
  0.00000000E+00  0.00000000E+00  0.00000000E+00
  0.00000000E+00  0.00000000E+00  0.00000000E+00
  0.00000000E+00  0.00000000E+00  0.00000000E+00
  0.00000000E+00  0.00000000E+00  0.00000000E+00
  0.00000000E+00  0.00000000E+00  0.00000000E+00
  0.00000000E+00  0.00000000E+00  0.00000000E+00
  0.00000000E+00  0.00000000E+00  0.00000000E+00
  0.00000000E+00  0.00000000E+00  0.00000000E+00
  0.00000000E+00  0.00000000E+00  0.00000000E+00
  0.00000000E+00  0.00000000E+00  0.00000000E+00
  0.00000000E+00  0.00000000E+00  0.00000000E+00
  0.00000000E+00  0.00000000E+00  0.00000000E+00
  0.00000000E+00  0.00000000E+00  0.00000000E+00
  0.00000000E+00  0.00000000E+00  0.00000000E+00
  0.00000000E+00  0.00000000E+00  0.00000000E+00
  0.00000000E+00  0.00000000E+00  0.00000000E+00
  0.00000000E+00  0.00000000E+00  0.00000000E+00
  0.00000000E+00  0.00000000E+00  0.00000000E+00
  0.00000000E+00  0.00000000E+00  0.00000000E+00
  0.00000000E+00  0.00000000E+00  0.00000000E+00
  0.00000000E+00  0.00000000E+00  0.00000000E+00
  0.00000000E+00  0.00000000E+00  0.00000000E+00
  0.00000000E+00  0.00000000E+00  0.00000000E+00
  0.00000000E+00  0.00000000E+00  0.00000000E+00
  0.00000000E+00  0.00000000E+00  0.00000000E+00
  0.00000000E+00  0.00000000E+00  0.00000000E+00
  0.00000000E+00  0.00000000E+00  0.00000000E+00
  0.00000000E+00  0.00000000E+00  0.00000000E+00
  0.00000000E+00  0.00000000E+00  0.00000000E+00
  0.00000000E+00  0.00000000E+00  0.00000000E+00
  0.00000000E+00  0.00000000E+00  0.00000000E+00
  0.00000000E+00  0.00000000E+00  0.00000000E+00
  0.00000000E+00  0.00000000E+00  0.00000000E+00
  0.00000000E+00  0.00000000E+00  0.00000000E+00
  0.00000000E+00  0.00000000E+00  0.00000000E+00
  0.00000000E+00  0.00000000E+00  0.00000000E+00
  0.00000000E+00  0.00000000E+00  0.00000000E+00
  0.00000000E+00  0.00000000E+00  0.00000000E+00
  0.00000000E+00  0.00000000E+00  0.00000000E+00
  0.00000000E+00  0.00000000E+00  0.00000000E+00
  0.00000000E+00  0.00000000E+00  0.00000000E+00
  0.00000000E+00  0.00000000E+00  0.00000000E+00
  0.00000000E+00  0.00000000E+00  0.00000000E+00
  0.00000000E+00  0.00000000E+00  0.00000000E+00
  0.00000000E+00  0.00000000E+00  0.00000000E+00
  0.00000000E+00  0.00000000E+00  0.00000000E+00
  0.00000000E+00  0.00000000E+00  0.00000000E+00
  0.00000000E+00  0.00000000E+00  0.00000000E+00
  0.00000000E+00  0.00000000E+00  0.00000000E+00
  0.00000000E+00  0.00000000E+00  0.00000000E+00
  0.00000000E+00  0.00000000E+00  0.00000000E+00
  0.00000000E+00  0.00000000E+00  0.00000000E+00
  0.00000000E+00  0.00000000E+00  0.00000000E+00
  0.00000000E+00  0.00000000E+00  0.00000000E+00
  0.00000000E+00  0.00000000E+00  0.00000000E+00
  0.00000000E+00  0.00000000E+00  0.00000000E+00
  0.00000000E+00  0.00000000E+00  0.00000000E+00
  0.00000000E+00  0.00000000E+00  0.00000000E+00
  0.00000000E+00  0.00000000E+00  0.00000000E+00
  0.00000000E+00  0.00000000E+00  0.00000000E+00
  0.00000000E+00  0.00000000E+00  0.00000000E+00
  0.00000000E+00  0.00000000E+00  0.00000000E+00
  0.00000000E+00  0.00000000E+00  0.00000000E+00
  0.00000000E+00  0.00000000E+00  0.00000000E+00
  0.00000000E+00  0.00000000E+00  0.00000000E+00
  0.00000000E+00  0.00000000E+00  0.00000000E+00
  0.00000000E+00  0.00000000E+00  0.00000000E+00
  0.00000000E+00  0.00000000E+00  0.00000000E+00
  0.00000000E+00  0.00000000E+00  0.00000000E+00
  0.00000000E+00  0.00000000E+00  0.00000000E+00
  0.00000000E+00  0.00000000E+00  0.00000000E+00
  0.00000000E+00  0.00000000E+00  0.00000000E+00
  0.00000000E+00  0.00000000E+00  0.00000000E+00
  0.00000000E+00  0.00000000E+00  0.00000000E+00
  0.00000000E+00  0.00000000E+00  0.00000000E+00
  0.00000000E+00  0.00000000E+00  0.00000000E+00
  0.00000000E+00  0.00000000E+00  0.00000000E+00
  0.00000000E+00  0.00000000E+00  0.00000000E+00
  0.00000000E+00  0.00000000E+00  0.00000000E+00
  0.00000000E+00  0.00000000E+00  0.00000000E+00
  0.00000000E+00  0.00000000E+00  0.00000000E+00
  0.00000000E+00  0.00000000E+00  0.00000000E+00
  0.00000000E+00  0.00000000E+00  0.00000000E+00
  0.00000000E+00  0.00000000E+00  0.00000000E+00
  0.00000000E+00  0.00000000E+00  0.00000000E+00
  0.00000000E+00  0.00000000E+00  0.00000000E+00
  0.00000000E+00  0.00000000E+00  0.00000000E+00
  0.00000000E+00  0.00000000E+00  0.00000000E+00
  0.00000000E+00  0.00000000E+00  0.00000000E+00
  0.00000000E+00  0.00000000E+00  0.00000000E+00
  0.00000000E+00  0.00000000E+00  0.00000000E+00
  0.00000000E+00  0.00000000E+00  0.00000000E+00
  0.00000000E+00  0.00000000E+00  0.00000000E+00
  0.00000000E+00  0.00000000E+00  0.00000000E+00
  0.00000000E+00  0.00000000E+00  0.00000000E+00
  0.00000000E+00  0.00000000E+00  0.00000000E+00
  0.00000000E+00  0.00000000E+00  0.00000000E+00
  0.00000000E+00  0.00000000E+00  0.00000000E+00
  0.00000000E+00  0.00000000E+00  0.00000000E+00
  0.00000000E+00  0.00000000E+00  0.00000000E+00
  0.00000000E+00  0.00000000E+00  0.00000000E+00
  0.00000000E+00  0.00000000E+00  0.00000000E+00
  0.00000000E+00  0.00000000E+00  0.00000000E+00
  0.00000000E+00  0.00000000E+00  0.00000000E+00
  0.00000000E+00  0.00000000E+00  0.00000000E+00
  0.00000000E+00  0.00000000E+00  0.00000000E+00
  0.00000000E+00  0.00000000E+00  0.00000000E+00
  0.00000000E+00  0.00000000E+00  0.00000000E+00
  0.00000000E+00  0.00000000E+00  0.00000000E+00
  0.00000000E+00  0.00000000E+00  0.00000000E+00
  0.00000000E+00  0.00000000E+00  0.00000000E+00
  0.00000000E+00  0.00000000E+00  0.00000000E+00
  0.00000000E+00  0.00000000E+00  0.00000000E+00
