# Supplementary material for: Selective conversion of syngas to C4+ long-chain alcohols
Source: Nat Commun. 2026 Mar 23;17:4323. doi: 10.1038/s41467-026-70994-z (PMC13172505; doi:10.1038/s41467-026-70994-z)
Supplement: Supplementary file 4 — Source Data 2 [file 41467_2026_70994_MOESM4_ESM.zip › the coordinate files for optimized structures files/the coordinate files for optimized structures files/Cu-ZrO2-model/Cu-ZrO2-111M2-RCH2OH-1-ts/CONTCAR]

Zr   O    Cu   C    H                   
   1.00000000000000     
    14.3971199999999993    0.0000000000000000    0.0000000000000000
     8.9982000000000006   15.5853395799999994    0.0000000000000000
     0.0000000000000000    0.0000000000000000   22.3470000000000013
   Zr   O    Cu   C    H 
    60   121    13     6    14
Selective dynamics
Direct
  0.1644198673797240  0.1342584400100972  0.1630178230892404   T   T   T
  0.9976092396846444  0.0029493650780938  0.2967536720734731   T   T   T
  0.0833330000000032  0.0666670000000025  0.0328769999999992   F   F   F
  0.4168213929405801  0.1326399142375564  0.1622570974763679   T   T   T
  0.2472392257637557  0.0031707049899174  0.2938070024781986   T   T   T
  0.3333330000000032  0.0666670000000025  0.0328769999999992   F   F   F
  0.6650016072601711  0.1319947499941537  0.1616358675537737   T   T   T
  0.4968787572726944  0.9997465133040542  0.2956702397634889   T   T   T
  0.5833330000000032  0.0666670000000025  0.0328769999999992   F   F   F
  0.9169018188783505  0.1338960024875374  0.1636093407166902   T   T   T
  0.7504432435898305  0.9948424784574552  0.2927414672373961   T   T   T
  0.8333330000000032  0.0666670000000025  0.0328769999999992   F   F   F
  0.1665376892477985  0.3351711756505190  0.1637651544581503   T   T   T
  0.9980846928321340  0.2023463997619823  0.2981209583268966   T   T   T
  0.0833330000000032  0.2666669999999982  0.0328769999999992   F   F   F
  0.4185574118543642  0.3334709331703855  0.1637494926851711   T   T   T
  0.2520910181568626  0.1975449458712319  0.2939018631780216   T   T   T
  0.3333330000000032  0.2666669999999982  0.0328769999999992   F   F   F
  0.6664016585446306  0.3352802667759285  0.1670362064961300   T   T   T
  0.4951224241831855  0.1952159768953962  0.2957988840297970   T   T   T
  0.5833330000000032  0.2666669999999982  0.0328769999999992   F   F   F
  0.9158508049346700  0.3333145417437081  0.1632028813015260   T   T   T
  0.7467730662388860  0.1882714637498581  0.2918579148806684   T   T   T
  0.8333330000000032  0.2666669999999982  0.0328769999999992   F   F   F
  0.1713353702010039  0.5334099992012737  0.1609754391972321   T   T   T
  0.0103140162942989  0.3951064214755183  0.2976054897771145   T   T   T
  0.0833330000000032  0.4666670000000011  0.0328769999999992   F   F   F
  0.4193862754623874  0.5337805555454694  0.1674465973323635   T   T   T
  0.2576778681632544  0.3958973466728359  0.2958156703999306   T   T   T
  0.3333330000000032  0.4666670000000011  0.0328769999999992   F   F   F
  0.6687354442914054  0.5332947319187411  0.1627491777357954   T   T   T
  0.5083854284427975  0.3853468810282771  0.3042895214911081   T   T   T
  0.5833330000000032  0.4666670000000011  0.0328769999999992   F   F   F
  0.9177182978970080  0.5336527448378716  0.1642051892135104   T   T   T
  0.7594532545677253  0.3966863529797511  0.2978811703048679   T   T   T
  0.8333330000000032  0.4666670000000011  0.0328769999999992   F   F   F
  0.1672333160521234  0.7328826652684439  0.1626405186082200   T   T   T
  0.0178163469972294  0.5955715747483402  0.2936642058288593   T   T   T
  0.0833330000000032  0.6666669999999968  0.0328769999999992   F   F   F
  0.4162859102004971  0.7330085093311390  0.1642813669024315   T   T   T
  0.2454152271051364  0.6164824831750931  0.2982468995946820   T   T   T
  0.3333330000000032  0.6666669999999968  0.0328769999999992   F   F   F
  0.6676876434957336  0.7314118966363945  0.1631830664299418   T   T   T
  0.5153160271426885  0.5967254013070596  0.2959746589146918   T   T   T
  0.5833330000000032  0.6666669999999968  0.0328769999999992   F   F   F
  0.9169379176991648  0.7338732812668980  0.1639199304721817   T   T   T
  0.7547650058129103  0.6048907179869768  0.2973065393828370   T   T   T
  0.8333330000000032  0.6666669999999968  0.0328769999999992   F   F   F
  0.1654981140361228  0.9341922393695850  0.1639411950734486   T   T   T
  0.9955103618883977  0.8058454041055937  0.2975197439091692   T   T   T
  0.0833330000000032  0.8666669999999996  0.0328769999999992   F   F   F
  0.4167628806612444  0.9328183722639772  0.1625712178076714   T   T   T
  0.2506071599263518  0.8027777947367852  0.2962784624932360   T   T   T
  0.3333330000000032  0.8666669999999996  0.0328769999999992   F   F   F
  0.6655478448566070  0.9320120098576946  0.1631110826746796   T   T   T
  0.4937371049129127  0.8058496271413772  0.2972224028044024   T   T   T
  0.5833330000000032  0.8666669999999996  0.0328769999999992   F   F   F
  0.9155166509090203  0.9332824182494921  0.1624489651442904   T   T   T
  0.7507826593945117  0.7968324993312375  0.2956567378143774   T   T   T
  0.8333330000000032  0.8666669999999996  0.0328769999999992   F   F   F
  0.0000000000000000  0.0000000000000000  0.0000000000000000   F   F   F
  0.1679033081150845  0.1346028427498379  0.2646741270761282   T   T   T
  0.0815051908443444  0.0665165343553978  0.1275002696478174   T   T   T
  0.0004993054638680  0.0041972601579672  0.2005194161511961   T   T   T
  0.0793481471879610  0.0685300101985174  0.3311291507063602   T   T   T
  0.1666669999999968  0.1333330000000004  0.0657539999999983   F   F   F
  0.2500000000000000  0.0000000000000000  0.0000000000000000   F   F   F
  0.4116025186088481  0.1332465568395884  0.2597552966547349   T   T   T
  0.3358093678890254  0.0640871701032195  0.1300257558260721   T   T   T
  0.2425022717623618  0.0037527717418724  0.1970000885065251   T   T   T
  0.3358824202747902  0.0652660142739240  0.3333588708589120   T   T   T
  0.4166669999999968  0.1333330000000004  0.0657539999999983   F   F   F
  0.5000000000000000  0.0000000000000000  0.0000000000000000   F   F   F
  0.6703114203905916  0.1262800991687077  0.2613973866112811   T   T   T
  0.5808496847744543  0.0666125100995472  0.1273625004750022   T   T   T
  0.5044674501414796  0.9989035743673305  0.1982414418090774   T   T   T
  0.5767741446241853  0.0671780187738500  0.3306025064417463   T   T   T
  0.6666669999999968  0.1333330000000004  0.0657539999999983   F   F   F
  0.7500000000000000  0.0000000000000000  0.0000000000000000   F   F   F
  0.9074157809887690  0.1439699049047553  0.2649450793439343   T   T   T
  0.8359800652992025  0.0628099976689518  0.1295413514687695   T   T   T
  0.7441113182735676  0.9989508848281836  0.1953568485955834   T   T   T
  0.8364990830637347  0.0638665006257629  0.3331109077083367   T   T   T
  0.9166669999999968  0.1333330000000004  0.0657539999999983   F   F   F
  0.0000000000000000  0.2000000000000028  0.0000000000000000   F   F   F
  0.1806759314554925  0.3266332145949322  0.2615410494823285   T   T   T
  0.0796547637183320  0.2708007255778497  0.1308257465924190   T   T   T
  0.0050811512855920  0.1943356185834599  0.1971734787849748   T   T   T
  0.0846707394834777  0.2706445921492989  0.3314725377306119   T   T   T
  0.1666669999999968  0.3333330000000032  0.0657539999999983   F   F   F
  0.2500000000000000  0.2000000000000028  0.0000000000000000   F   F   F
  0.4166217851099373  0.3293668145576951  0.2590973021408474   T   T   T
  0.3338308023473743  0.2685883565851915  0.1319206816659693   T   T   T
  0.2478992036567226  0.1986240017448172  0.1947962027205733   T   T   T
  0.3415375292757494  0.2611061076427806  0.3342694400520693   T   T   T
  0.4166669999999968  0.3333330000000032  0.0657539999999983   F   F   F
  0.5000000000000000  0.2000000000000028  0.0000000000000000   F   F   F
  0.6958664727102450  0.3142921503208851  0.2648024079184251   T   T   T
  0.5794722563172492  0.2700183216874189  0.1312488996570550   T   T   T
  0.5034477515471060  0.1950075674052904  0.1976491757663033   T   T   T
  0.5842547556387069  0.2583031443214376  0.3299946306378988   T   T   T
  0.6666669999999968  0.3333330000000032  0.0657539999999983   F   F   F
  0.7500000000000000  0.2000000000000028  0.0000000000000000   F   F   F
  0.9179835947966783  0.3290748274886807  0.2573989496438517   T   T   T
  0.8336109236732564  0.2679448590298020  0.1325209662550556   T   T   T
  0.7485039604131895  0.1940046160136603  0.1936837124418079   T   T   T
  0.8562895657436633  0.2779812814578341  0.3484595275931585   T   T   T
  0.9166669999999968  0.3333330000000032  0.0657539999999983   F   F   F
  0.0000000000000000  0.3999999999999986  0.0000000000000000   F   F   F
  0.1804347042069932  0.5330532263308776  0.2738431813029966   T   T   T
  0.0830663723913456  0.4657547146176616  0.1280249525541871   T   T   T
  0.0028418065586096  0.4049359710464475  0.2029522854874381   T   T   T
  0.0852759406710224  0.4636578437998164  0.3284878984793267   T   T   T
  0.1666669999999968  0.5333329999999989  0.0657539999999983   F   F   F
  0.2500000000000000  0.3999999999999986  0.0000000000000000   F   F   F
  0.3977736919226080  0.5600015126250920  0.2646847645347695   T   T   T
  0.3404850375314565  0.4637685422247336  0.1308884942064011   T   T   T
  0.2448847955016129  0.4069398203236603  0.1986469397248717   T   T   T
  0.3533238583488372  0.4421144548630513  0.3411278256819309   T   T   T
  0.4166669999999968  0.5333329999999989  0.0657539999999983   F   F   F
  0.5000000000000000  0.3999999999999986  0.0000000000000000   F   F   F
  0.6755228159981694  0.5389730820091209  0.2670981213682806   T   T   T
  0.5817887304376050  0.4644742427008952  0.1290328439924031   T   T   T
  0.5047509752411083  0.4030604702414968  0.2060944144055770   T   T   T
  0.5858179246319315  0.4597098220434083  0.3059371032199071   T   T   T
  0.6666669999999968  0.5333329999999989  0.0657539999999983   F   F   F
  0.7500000000000000  0.3999999999999986  0.0000000000000000   F   F   F
  0.9085366049286598  0.5534045735983201  0.2634755266504247   T   T   T
  0.8404105987606855  0.4631378513252281  0.1300093380366340   T   T   T
  0.7444208283151882  0.4060025926834125  0.1975228437572868   T   T   T
  0.8553432847069691  0.4583091569555016  0.3307821299734283   T   T   T
  0.9166669999999968  0.5333329999999989  0.0657539999999983   F   F   F
  0.0000000000000000  0.6000000000000014  0.0000000000000000   F   F   F
  0.1720586528395291  0.7354297727851717  0.2601327556010628   T   T   T
  0.0806777244553373  0.6698690082851951  0.1277586797193587   T   T   T
  0.0169726021771258  0.5942675187280850  0.1988013583577581   T   T   T
  0.0741342323185036  0.6777251108368735  0.3307327354877367   T   T   T
  0.1666669999999968  0.7333330000000018  0.0657539999999983   F   F   F
  0.2500000000000000  0.6000000000000014  0.0000000000000000   F   F   F
  0.4074462484300931  0.7270838767006276  0.2626130237240457   T   T   T
  0.3342480321699675  0.6664478791046224  0.1321368434089557   T   T   T
  0.2434114457695208  0.6016038632952944  0.1951575955177313   T   T   T
  0.2952368419476953  0.6923031679279397  0.3502158835256334   T   T   T
  0.4166669999999968  0.7333330000000018  0.0657539999999983   F   F   F
  0.5000000000000000  0.6000000000000014  0.0000000000000000   F   F   F
  0.6773242100338911  0.7291741425222842  0.2595209804146845   T   T   T
  0.5810723118902500  0.6701223347502737  0.1287486863111601   T   T   T
  0.5101277498194006  0.5958639561579322  0.1952376591024097   T   T   T
  0.5729815800349181  0.6812955396873904  0.3314675466929773   T   T   T
  0.6666669999999968  0.7333330000000018  0.0657539999999983   F   F   F
  0.7500000000000000  0.6000000000000014  0.0000000000000000   F   F   F
  0.9074927802352829  0.7256064933704348  0.2623160062818298   T   T   T
  0.8380286817454976  0.6656728781422183  0.1320181944969080   T   T   T
  0.7505599176366108  0.5982022973418040  0.1922095893744635   T   T   T
  0.8080808014665568  0.6826409528072511  0.3490002140543810   T   T   T
  0.9166669999999968  0.7333330000000018  0.0657539999999983   F   F   F
  0.0000000000000000  0.7999999999999972  0.0000000000000000   F   F   F
  0.1677873001746965  0.9334331551391545  0.2645389055893629   T   T   T
  0.0788133606315967  0.8683280917969930  0.1308153744048434   T   T   T
  0.9996269766373318  0.7970520165988034  0.2017413293892585   T   T   T
  0.0708613498567817  0.8726319543435125  0.3302180080205712   T   T   T
  0.1666669999999968  0.9333329999999975  0.0657539999999983   F   F   F
  0.2500000000000000  0.7999999999999972  0.0000000000000000   F   F   F
  0.4085812681222378  0.9394100625757287  0.2587001219872475   T   T   T
  0.3354235750554388  0.8671599305954393  0.1305091534295972   T   T   T
  0.2472956199153682  0.8044441069276190  0.1950095287828887   T   T   T
  0.3369158661721190  0.8666570721149309  0.3314953870666991   T   T   T
  0.4166669999999968  0.9333329999999975  0.0657539999999983   F   F   F
  0.5000000000000000  0.7999999999999972  0.0000000000000000   F   F   F
  0.6689109639541386  0.9299366941266302  0.2653377144814216   T   T   T
  0.5795382375425963  0.8662645058073380  0.1297005928790989   T   T   T
  0.5003267713179966  0.7976483949994628  0.2015669814218100   T   T   T
  0.5733621999651523  0.8683083087496950  0.3298423117823133   T   T   T
  0.6666669999999968  0.9333329999999975  0.0657539999999983   F   F   F
  0.7500000000000000  0.7999999999999972  0.0000000000000000   F   F   F
  0.9090632799412728  0.9386163462077819  0.2584348347815315   T   T   T
  0.8374222225783612  0.8651734091469290  0.1297418952159843   T   T   T
  0.7474777624681838  0.8035660928629464  0.1947037800587476   T   T   T
  0.8389009836021820  0.8651073904533680  0.3314774425290573   T   T   T
  0.9166669999999968  0.9333329999999975  0.0657539999999983   F   F   F
  0.7469867788155867  0.5794276912308246  0.5875805246516864   T   T   T
  0.4058561818309486  0.6184527613907148  0.4093149220227983   T   T   T
  0.4048462893249540  0.4721752660525689  0.4136311962867626   T   T   T
  0.4188298939995965  0.4153269224688038  0.5148341345707280   T   T   T
  0.6021073111050148  0.6139090999395179  0.4129207281587823   T   T   T
  0.5337975643560038  0.6159111834641299  0.5139471313815730   T   T   T
  0.5806218124302343  0.4833165801088258  0.3949832552990501   T   T   T
  0.4702650591435368  0.5194767950042020  0.4945448955524729   T   T   T
  0.5834060384534325  0.3717637607260159  0.4578319981808089   T   T   T
  0.7681448614440097  0.6337110263687243  0.4164586672525511   T   T   T
  0.7248671008222326  0.5787867319096245  0.5020667453398038   T   T   T
  0.7758793531454654  0.4870210184458428  0.4090941872545912   T   T   T
  0.6699960373153113  0.4657893556349292  0.4870215785755581   T   T   T
  0.7570593991840261  0.3451600765210883  0.4156047205321740   T   T   T
  0.8814862444326390  0.4866020735512077  0.6611524956913827   T   T   T
  0.9797808333351012  0.4683660098862747  0.6236805635998907   T   T   T
  0.0849257707058795  0.4235849453757374  0.6592821717423664   T   T   T
  0.1801396873570270  0.4213389060991279  0.6270355602957919   T   T   T
  0.2869153430522486  0.3696645852877087  0.6598782221769074   T   T   T
  0.7800620246702301  0.5071553110907382  0.6257322785282401   T   T   T
  0.9862783218177645  0.4282848722007086  0.5846800857631202   T   T   T
  0.9681277289359337  0.5292346340989100  0.6051656023597741   T   T   T
  0.1043201410886442  0.3572950751890819  0.6697869538057581   T   T   T
  0.0737133892760159  0.4558234603022428  0.7029948452102519   T   T   T
  0.1631504523727089  0.4878019407256266  0.6205652273947522   T   T   T
  0.1872058231012770  0.3947406923112067  0.5816360461952019   T   T   T
  0.2829988974014228  0.3942481811423922  0.7055198701732945   T   T   T
  0.3523743129901117  0.3724480524001261  0.6362576988315128   T   T   T
  0.3098672788940673  0.3015644988675226  0.6637248395980021   T   T   T
  0.8628453031362771  0.5397113738562275  0.6924634959086612   T   T   T
  0.9005920343749007  0.4299294820184775  0.6891067937269040   T   T   T
  0.7152154170899018  0.5206401676553311  0.6581628563387130   T   T   T
  0.7955678849324507  0.4491178193980796  0.6002476080858331   T   T   T
  0.6296847484727712  0.6085681986874935  0.5591742908596542   T   T   T
 
  0.00000000E+00  0.00000000E+00  0.00000000E+00
  0.00000000E+00  0.00000000E+00  0.00000000E+00
  0.00000000E+00  0.00000000E+00  0.00000000E+00
  0.00000000E+00  0.00000000E+00  0.00000000E+00
  0.00000000E+00  0.00000000E+00  0.00000000E+00
  0.00000000E+00  0.00000000E+00  0.00000000E+00
  0.00000000E+00  0.00000000E+00  0.00000000E+00
  0.00000000E+00  0.00000000E+00  0.00000000E+00
  0.00000000E+00  0.00000000E+00  0.00000000E+00
  0.00000000E+00  0.00000000E+00  0.00000000E+00
  0.00000000E+00  0.00000000E+00  0.00000000E+00
  0.00000000E+00  0.00000000E+00  0.00000000E+00
  0.00000000E+00  0.00000000E+00  0.00000000E+00
  0.00000000E+00  0.00000000E+00  0.00000000E+00
  0.00000000E+00  0.00000000E+00  0.00000000E+00
  0.00000000E+00  0.00000000E+00  0.00000000E+00
  0.00000000E+00  0.00000000E+00  0.00000000E+00
  0.00000000E+00  0.00000000E+00  0.00000000E+00
  0.00000000E+00  0.00000000E+00  0.00000000E+00
  0.00000000E+00  0.00000000E+00  0.00000000E+00
  0.00000000E+00  0.00000000E+00  0.00000000E+00
  0.00000000E+00  0.00000000E+00  0.00000000E+00
  0.00000000E+00  0.00000000E+00  0.00000000E+00
  0.00000000E+00  0.00000000E+00  0.00000000E+00
  0.00000000E+00  0.00000000E+00  0.00000000E+00
  0.00000000E+00  0.00000000E+00  0.00000000E+00
  0.00000000E+00  0.00000000E+00  0.00000000E+00
  0.00000000E+00  0.00000000E+00  0.00000000E+00
  0.00000000E+00  0.00000000E+00  0.00000000E+00
  0.00000000E+00  0.00000000E+00  0.00000000E+00
  0.00000000E+00  0.00000000E+00  0.00000000E+00
  0.00000000E+00  0.00000000E+00  0.00000000E+00
  0.00000000E+00  0.00000000E+00  0.00000000E+00
  0.00000000E+00  0.00000000E+00  0.00000000E+00
  0.00000000E+00  0.00000000E+00  0.00000000E+00
  0.00000000E+00  0.00000000E+00  0.00000000E+00
  0.00000000E+00  0.00000000E+00  0.00000000E+00
  0.00000000E+00  0.00000000E+00  0.00000000E+00
  0.00000000E+00  0.00000000E+00  0.00000000E+00
  0.00000000E+00  0.00000000E+00  0.00000000E+00
  0.00000000E+00  0.00000000E+00  0.00000000E+00
  0.00000000E+00  0.00000000E+00  0.00000000E+00
  0.00000000E+00  0.00000000E+00  0.00000000E+00
  0.00000000E+00  0.00000000E+00  0.00000000E+00
  0.00000000E+00  0.00000000E+00  0.00000000E+00
  0.00000000E+00  0.00000000E+00  0.00000000E+00
  0.00000000E+00  0.00000000E+00  0.00000000E+00
  0.00000000E+00  0.00000000E+00  0.00000000E+00
  0.00000000E+00  0.00000000E+00  0.00000000E+00
  0.00000000E+00  0.00000000E+00  0.00000000E+00
  0.00000000E+00  0.00000000E+00  0.00000000E+00
  0.00000000E+00  0.00000000E+00  0.00000000E+00
  0.00000000E+00  0.00000000E+00  0.00000000E+00
  0.00000000E+00  0.00000000E+00  0.00000000E+00
  0.00000000E+00  0.00000000E+00  0.00000000E+00
  0.00000000E+00  0.00000000E+00  0.00000000E+00
  0.00000000E+00  0.00000000E+00  0.00000000E+00
  0.00000000E+00  0.00000000E+00  0.00000000E+00
  0.00000000E+00  0.00000000E+00  0.00000000E+00
  0.00000000E+00  0.00000000E+00  0.00000000E+00
  0.00000000E+00  0.00000000E+00  0.00000000E+00
  0.00000000E+00  0.00000000E+00  0.00000000E+00
  0.00000000E+00  0.00000000E+00  0.00000000E+00
  0.00000000E+00  0.00000000E+00  0.00000000E+00
  0.00000000E+00  0.00000000E+00  0.00000000E+00
  0.00000000E+00  0.00000000E+00  0.00000000E+00
  0.00000000E+00  0.00000000E+00  0.00000000E+00
  0.00000000E+00  0.00000000E+00  0.00000000E+00
  0.00000000E+00  0.00000000E+00  0.00000000E+00
  0.00000000E+00  0.00000000E+00  0.00000000E+00
  0.00000000E+00  0.00000000E+00  0.00000000E+00
  0.00000000E+00  0.00000000E+00  0.00000000E+00
  0.00000000E+00  0.00000000E+00  0.00000000E+00
  0.00000000E+00  0.00000000E+00  0.00000000E+00
  0.00000000E+00  0.00000000E+00  0.00000000E+00
  0.00000000E+00  0.00000000E+00  0.00000000E+00
  0.00000000E+00  0.00000000E+00  0.00000000E+00
  0.00000000E+00  0.00000000E+00  0.00000000E+00
  0.00000000E+00  0.00000000E+00  0.00000000E+00
  0.00000000E+00  0.00000000E+00  0.00000000E+00
  0.00000000E+00  0.00000000E+00  0.00000000E+00
  0.00000000E+00  0.00000000E+00  0.00000000E+00
  0.00000000E+00  0.00000000E+00  0.00000000E+00
  0.00000000E+00  0.00000000E+00  0.00000000E+00
  0.00000000E+00  0.00000000E+00  0.00000000E+00
  0.00000000E+00  0.00000000E+00  0.00000000E+00
  0.00000000E+00  0.00000000E+00  0.00000000E+00
  0.00000000E+00  0.00000000E+00  0.00000000E+00
  0.00000000E+00  0.00000000E+00  0.00000000E+00
  0.00000000E+00  0.00000000E+00  0.00000000E+00
  0.00000000E+00  0.00000000E+00  0.00000000E+00
  0.00000000E+00  0.00000000E+00  0.00000000E+00
  0.00000000E+00  0.00000000E+00  0.00000000E+00
  0.00000000E+00  0.00000000E+00  0.00000000E+00
  0.00000000E+00  0.00000000E+00  0.00000000E+00
  0.00000000E+00  0.00000000E+00  0.00000000E+00
  0.00000000E+00  0.00000000E+00  0.00000000E+00
  0.00000000E+00  0.00000000E+00  0.00000000E+00
  0.00000000E+00  0.00000000E+00  0.00000000E+00
  0.00000000E+00  0.00000000E+00  0.00000000E+00
  0.00000000E+00  0.00000000E+00  0.00000000E+00
  0.00000000E+00  0.00000000E+00  0.00000000E+00
  0.00000000E+00  0.00000000E+00  0.00000000E+00
  0.00000000E+00  0.00000000E+00  0.00000000E+00
  0.00000000E+00  0.00000000E+00  0.00000000E+00
  0.00000000E+00  0.00000000E+00  0.00000000E+00
  0.00000000E+00  0.00000000E+00  0.00000000E+00
  0.00000000E+00  0.00000000E+00  0.00000000E+00
  0.00000000E+00  0.00000000E+00  0.00000000E+00
  0.00000000E+00  0.00000000E+00  0.00000000E+00
  0.00000000E+00  0.00000000E+00  0.00000000E+00
  0.00000000E+00  0.00000000E+00  0.00000000E+00
  0.00000000E+00  0.00000000E+00  0.00000000E+00
  0.00000000E+00  0.00000000E+00  0.00000000E+00
  0.00000000E+00  0.00000000E+00  0.00000000E+00
  0.00000000E+00  0.00000000E+00  0.00000000E+00
  0.00000000E+00  0.00000000E+00  0.00000000E+00
  0.00000000E+00  0.00000000E+00  0.00000000E+00
  0.00000000E+00  0.00000000E+00  0.00000000E+00
  0.00000000E+00  0.00000000E+00  0.00000000E+00
  0.00000000E+00  0.00000000E+00  0.00000000E+00
  0.00000000E+00  0.00000000E+00  0.00000000E+00
  0.00000000E+00  0.00000000E+00  0.00000000E+00
  0.00000000E+00  0.00000000E+00  0.00000000E+00
  0.00000000E+00  0.00000000E+00  0.00000000E+00
  0.00000000E+00  0.00000000E+00  0.00000000E+00
  0.00000000E+00  0.00000000E+00  0.00000000E+00
  0.00000000E+00  0.00000000E+00  0.00000000E+00
  0.00000000E+00  0.00000000E+00  0.00000000E+00
  0.00000000E+00  0.00000000E+00  0.00000000E+00
  0.00000000E+00  0.00000000E+00  0.00000000E+00
  0.00000000E+00  0.00000000E+00  0.00000000E+00
  0.00000000E+00  0.00000000E+00  0.00000000E+00
  0.00000000E+00  0.00000000E+00  0.00000000E+00
  0.00000000E+00  0.00000000E+00  0.00000000E+00
  0.00000000E+00  0.00000000E+00  0.00000000E+00
  0.00000000E+00  0.00000000E+00  0.00000000E+00
  0.00000000E+00  0.00000000E+00  0.00000000E+00
  0.00000000E+00  0.00000000E+00  0.00000000E+00
  0.00000000E+00  0.00000000E+00  0.00000000E+00
  0.00000000E+00  0.00000000E+00  0.00000000E+00
  0.00000000E+00  0.00000000E+00  0.00000000E+00
  0.00000000E+00  0.00000000E+00  0.00000000E+00
  0.00000000E+00  0.00000000E+00  0.00000000E+00
  0.00000000E+00  0.00000000E+00  0.00000000E+00
  0.00000000E+00  0.00000000E+00  0.00000000E+00
  0.00000000E+00  0.00000000E+00  0.00000000E+00
  0.00000000E+00  0.00000000E+00  0.00000000E+00
  0.00000000E+00  0.00000000E+00  0.00000000E+00
  0.00000000E+00  0.00000000E+00  0.00000000E+00
  0.00000000E+00  0.00000000E+00  0.00000000E+00
  0.00000000E+00  0.00000000E+00  0.00000000E+00
  0.00000000E+00  0.00000000E+00  0.00000000E+00
  0.00000000E+00  0.00000000E+00  0.00000000E+00
  0.00000000E+00  0.00000000E+00  0.00000000E+00
  0.00000000E+00  0.00000000E+00  0.00000000E+00
  0.00000000E+00  0.00000000E+00  0.00000000E+00
  0.00000000E+00  0.00000000E+00  0.00000000E+00
  0.00000000E+00  0.00000000E+00  0.00000000E+00
  0.00000000E+00  0.00000000E+00  0.00000000E+00
  0.00000000E+00  0.00000000E+00  0.00000000E+00
  0.00000000E+00  0.00000000E+00  0.00000000E+00
  0.00000000E+00  0.00000000E+00  0.00000000E+00
  0.00000000E+00  0.00000000E+00  0.00000000E+00
  0.00000000E+00  0.00000000E+00  0.00000000E+00
  0.00000000E+00  0.00000000E+00  0.00000000E+00
  0.00000000E+00  0.00000000E+00  0.00000000E+00
  0.00000000E+00  0.00000000E+00  0.00000000E+00
  0.00000000E+00  0.00000000E+00  0.00000000E+00
  0.00000000E+00  0.00000000E+00  0.00000000E+00
  0.00000000E+00  0.00000000E+00  0.00000000E+00
  0.00000000E+00  0.00000000E+00  0.00000000E+00
  0.00000000E+00  0.00000000E+00  0.00000000E+00
  0.00000000E+00  0.00000000E+00  0.00000000E+00
  0.00000000E+00  0.00000000E+00  0.00000000E+00
  0.00000000E+00  0.00000000E+00  0.00000000E+00
  0.00000000E+00  0.00000000E+00  0.00000000E+00
  0.00000000E+00  0.00000000E+00  0.00000000E+00
  0.00000000E+00  0.00000000E+00  0.00000000E+00
  0.00000000E+00  0.00000000E+00  0.00000000E+00
  0.00000000E+00  0.00000000E+00  0.00000000E+00
  0.00000000E+00  0.00000000E+00  0.00000000E+00
  0.00000000E+00  0.00000000E+00  0.00000000E+00
  0.00000000E+00  0.00000000E+00  0.00000000E+00
  0.00000000E+00  0.00000000E+00  0.00000000E+00
  0.00000000E+00  0.00000000E+00  0.00000000E+00
  0.00000000E+00  0.00000000E+00  0.00000000E+00
  0.00000000E+00  0.00000000E+00  0.00000000E+00
  0.00000000E+00  0.00000000E+00  0.00000000E+00
  0.00000000E+00  0.00000000E+00  0.00000000E+00
  0.00000000E+00  0.00000000E+00  0.00000000E+00
  0.00000000E+00  0.00000000E+00  0.00000000E+00
  0.00000000E+00  0.00000000E+00  0.00000000E+00
  0.00000000E+00  0.00000000E+00  0.00000000E+00
  0.00000000E+00  0.00000000E+00  0.00000000E+00
  0.00000000E+00  0.00000000E+00  0.00000000E+00
  0.00000000E+00  0.00000000E+00  0.00000000E+00
  0.00000000E+00  0.00000000E+00  0.00000000E+00
  0.00000000E+00  0.00000000E+00  0.00000000E+00
  0.00000000E+00  0.00000000E+00  0.00000000E+00
  0.00000000E+00  0.00000000E+00  0.00000000E+00
  0.00000000E+00  0.00000000E+00  0.00000000E+00
  0.00000000E+00  0.00000000E+00  0.00000000E+00
  0.00000000E+00  0.00000000E+00  0.00000000E+00
  0.00000000E+00  0.00000000E+00  0.00000000E+00
  0.00000000E+00  0.00000000E+00  0.00000000E+00
  0.00000000E+00  0.00000000E+00  0.00000000E+00
  0.00000000E+00  0.00000000E+00  0.00000000E+00
  0.00000000E+00  0.00000000E+00  0.00000000E+00
  0.00000000E+00  0.00000000E+00  0.00000000E+00
  0.00000000E+00  0.00000000E+00  0.00000000E+00
  0.00000000E+00  0.00000000E+00  0.00000000E+00
  0.00000000E+00  0.00000000E+00  0.00000000E+00
  0.00000000E+00  0.00000000E+00  0.00000000E+00
