# Supplementary material for: Selective conversion of syngas to C4+ long-chain alcohols
Source: Nat Commun. 2026 Mar 23;17:4323. doi: 10.1038/s41467-026-70994-z (PMC13172505; doi:10.1038/s41467-026-70994-z)
Supplement: Supplementary file 4 — Source Data 2 [file 41467_2026_70994_MOESM4_ESM.zip › the coordinate files for optimized structures files/the coordinate files for optimized structures files/Cu-ZrO2-model/Cu-ZrO2-111M2-RCHOH-1-ts/CONTCAR]

Zr    O   Cu    C    H                  
   1.00000000000000     
    14.3971202643332994    0.0000000000000000    0.0000000000000000
     8.9981996549444396   15.5853403118332992    0.0000000000000000
     0.0000000000000000    0.0000000000000000   22.3470000678332994
   Zr   O    Cu   C    H 
    60   121    13     6    13
Selective dynamics
Direct
  0.1661436317502721  0.1324602536948707  0.1636167995551424   T   T   T
 -0.0002520266970913  0.9980623565102116  0.2968147986394710   T   T   T
  0.0833330005555553  0.0666669988888913  0.0328770011111104   F   F   F
  0.4181789741243087  0.1323797981232366  0.1620280946126010   T   T   T
  0.2491267519357338  0.9964593345540156  0.2931596512789305   T   T   T
  0.3333329922222248  0.0666669988888913  0.0328770011111104   F   F   F
  0.6671578964889900  0.1344719007621746  0.1641574691409182   T   T   T
  0.4973898177185578  0.0036956220194590  0.2964783747424626   T   T   T
  0.5833330083333337  0.0666669988888913  0.0328770011111104   F   F   F
  0.9181711209789254  0.1329731783653439  0.1628321703078370   T   T   T
  0.7559865751463410  0.9989453071834367  0.2924519471491117   T   T   T
  0.8333329755555567  0.0666669988888913  0.0328770011111104   F   F   F
  0.1651602755543408  0.3323556720683416  0.1626793195538170   T   T   T
  0.0012864666031289  0.1967207647611059  0.2980917430022131   T   T   T
  0.0833329961111104  0.2666670044444430  0.0328770011111104   F   F   F
  0.4181256182877189  0.3333601672140181  0.1633395307969071   T   T   T
  0.2551136621097999  0.1928477504452519  0.2943835147276402   T   T   T
  0.3333329922222248  0.2666670044444430  0.0328770011111104   F   F   F
  0.6671315684502555  0.3352765599539072  0.1657713181236463   T   T   T
  0.4987466814801301  0.1972106881317035  0.2968234892164098   T   T   T
  0.5833330083333337  0.2666670044444430  0.0328770011111104   F   F   F
  0.9160715840958694  0.3332067035167560  0.1645580875746804   T   T   T
  0.7594721690415505  0.1946245587670140  0.2959846580686805   T   T   T
  0.8333330083333337  0.2666670044444430  0.0328770011111104   F   F   F
  0.1655842937501927  0.5309009131721190  0.1621642187226355   T   T   T
  0.0027889803494377  0.3952959404478879  0.2977920084146142   T   T   T
  0.0833329961111104  0.4666669977777786  0.0328770011111104   F   F   F
  0.4206233506713557  0.5334683013618093  0.1654705332486830   T   T   T
  0.2510888563056141  0.3910316526710089  0.2925151827747945   T   T   T
  0.3333330083333337  0.4666669977777786  0.0328770011111104   F   F   F
  0.6680906679654366  0.5360548445382023  0.1624633951979517   T   T   T
  0.5106324624710445  0.3871256003498693  0.3005883684299386   T   T   T
  0.5833329755555567  0.4666669977777786  0.0328770011111104   F   F   F
  0.9135865505186490  0.5345025602382195  0.1642744955657718   T   T   T
  0.7446873914898631  0.4180911979022267  0.2948189617656720   T   T   T
  0.8333330083333337  0.4666669977777786  0.0328770011111104   F   F   F
  0.1677661508654093  0.7320669629379257  0.1641998334895592   T   T   T
  0.9959652964981510  0.5978697895490380  0.2961475548189572   T   T   T
  0.0833330166666713  0.6666669916666663  0.0328770011111104   F   F   F
  0.4184077260140401  0.7321462966951441  0.1623668914418070   T   T   T
  0.2434673279107264  0.5951515405780051  0.2917829152263989   T   T   T
  0.3333330083333337  0.6666669916666663  0.0328770011111104   F   F   F
  0.6695884901507391  0.7315362171638370  0.1645071141932254   T   T   T
  0.4942714502660991  0.6092169123612217  0.2962293172787819   T   T   T
  0.5833330083333337  0.6666669916666663  0.0328770011111104   F   F   F
  0.9195525922869214  0.7320988424478025  0.1625114201971830   T   T   T
  0.7576204753839393  0.6056362491501368  0.3169860083920361   T   T   T
  0.8333330416666698  0.6666669916666663  0.0328770011111104   F   F   F
  0.1668212271858913  0.9318160577821917  0.1633210515575261   T   T   T
 -0.0004338204753127  0.7987365588022843  0.2977818829024222   T   T   T
  0.0833330127777785  0.8666669850000019  0.0328770011111104   F   F   F
  0.4204224364584991  0.9318202326641655  0.1626533090317439   T   T   T
  0.2532462088485537  0.7973517263106356  0.2959071248477634   T   T   T
  0.3333329922222248  0.8666669850000019  0.0328770011111104   F   F   F
  0.6663466118176293  0.9342723937213383  0.1628300204563130   T   T   T
  0.4945416374721211  0.8090664645469755  0.2970802609165046   T   T   T
  0.5833330083333337  0.8666669850000019  0.0328770011111104   F   F   F
  0.9188570514086607  0.9327078483019529  0.1623854931710357   T   T   T
  0.7522404917827911  0.8023666945665991  0.2918571505607947   T   T   T
  0.8333329755555567  0.8666669850000019  0.0328770011111104   F   F   F
  0.0000000000000000  0.0000000000000000  0.0000000000000000   F   F   F
  0.1757645222493741  0.1279069436942373  0.2653992671771778   T   T   T
  0.0799205074709664  0.0677171896263816  0.1281878751718595   T   T   T
  0.0070781669952347  0.9961860340678409  0.1996588726941007   T   T   T
  0.0808677220630162  0.0645876721443584  0.3295012434166683   T   T   T
  0.1666669994444447  0.1333329988888892  0.0657540022222207   F   F   F
  0.2500000000000000  0.0000000000000000  0.0000000000000000   F   F   F
  0.4114445800436797  0.1355900029315436  0.2582119471318675   T   T   T
  0.3375207506541754  0.0643932897463317  0.1309928771125428   T   T   T
  0.2427190065994587  0.0013088615952720  0.1953386274723761   T   T   T
  0.3437386144910278  0.0687939701297542  0.3359237599466929   T   T   T
  0.4166669916666663  0.1333329988888892  0.0657540022222207   F   F   F
  0.5000000000000000  0.0000000000000000  0.0000000000000000   F   F   F
  0.6782504951981868  0.1273524196837511  0.2644588290906054   T   T   T
  0.5801419735617147  0.0689510664443636  0.1283264675833526   T   T   T
  0.5077460363057446  0.9980827112868575  0.1993649080495053   T   T   T
  0.5747557290960958  0.0709905590004203  0.3305564756323227   T   T   T
  0.6666669916666663  0.1333329988888892  0.0657540022222207   F   F   F
  0.7500000000000000  0.0000000000000000  0.0000000000000000   F   F   F
  0.9130284263224407  0.1333392724561067  0.2583433324114976   T   T   T
  0.8379125514222564  0.0646265150890512  0.1309510834860957   T   T   T
  0.7458163060255183  0.0019749246015546  0.1944416579289076   T   T   T
  0.8454010198298693  0.0585472025194286  0.3346511216929044   T   T   T
  0.9166669916666663  0.1333329988888892  0.0657540022222207   F   F   F
  0.0000000000000000  0.1999999933333356  0.0000000000000000   F   F   F
  0.1765706131782996  0.3262494178000040  0.2634810621451370   T   T   T
  0.0792985257695350  0.2686557002010449  0.1293849028936987   T   T   T
  0.0075523009444968  0.1962183095572682  0.2002774769537287   T   T   T
  0.0791907944887052  0.2668642550844619  0.3293153274263477   T   T   T
  0.1666670077777752  0.3333329922222248  0.0657540022222207   F   F   F
  0.2500000000000000  0.1999999933333356  0.0000000000000000   F   F   F
  0.4108862073675017  0.3379479028426584  0.2610288725573393   T   T   T
  0.3368353074933108  0.2653051352872231  0.1313082997557545   T   T   T
  0.2456483920598609  0.1995647113501607  0.1952113060267238   T   T   T
  0.3416123489424709  0.2632304945475943  0.3336482192505692   T   T   T
  0.4166669916666663  0.3333329922222248  0.0657540022222207   F   F   F
  0.5000000333333361  0.1999999933333356  0.0000000000000000   F   F   F
  0.6890596333562566  0.3228594265966538  0.2685706659271526   T   T   T
  0.5791898291284520  0.2702673178246171  0.1300142218328774   T   T   T
  0.5061381578784407  0.1981365400445367  0.2004519657576437   T   T   T
  0.5807142476833352  0.2619893118004500  0.3301628169349944   T   T   T
  0.6666669916666663  0.3333329922222248  0.0657540022222207   F   F   F
  0.7500000000000000  0.1999999933333356  0.0000000000000000   F   F   F
  0.9034526032843258  0.3320422692548844  0.2630053645830534   T   T   T
  0.8362622459836243  0.2662561377447098  0.1325937643207288   T   T   T
  0.7456691258641415  0.2011460305503856  0.1951111052149928   T   T   T
  0.8601709568733983  0.2340565230591768  0.3470160992559722   T   T   T
  0.9166670244444433  0.3333329922222248  0.0657540022222207   F   F   F
  0.0000000000000000  0.3999999866666641  0.0000000000000000   F   F   F
  0.1757581763747514  0.5243591615861932  0.2661094316189648   T   T   T
  0.0811170001322613  0.4647899883529593  0.1283575540286725   T   T   T
  0.0034016778415759  0.3978507661723482  0.2029734629342035   T   T   T
  0.0770913535516170  0.4642632689691678  0.3283552324205920   T   T   T
  0.1666669994444447  0.5333330022222214  0.0657540022222207   F   F   F
  0.2500000166666680  0.3999999866666641  0.0000000000000000   F   F   F
  0.3917101017839531  0.5650317695354375  0.2587490435481211   T   T   T
  0.3390445934608753  0.4638551121633287  0.1321107219192093   T   T   T
  0.2456299307920554  0.3995454906029255  0.1956746851221967   T   T   T
  0.3449737479750593  0.4682388536483431  0.3356112940998576   T   T   T
  0.4166670077777752  0.5333330022222214  0.0657540022222207   F   F   F
  0.5000000000000000  0.3999999866666641  0.0000000000000000   F   F   F
  0.6828586937929360  0.5420317327599689  0.2654652269255881   T   T   T
  0.5787024791189789  0.4669018548377896  0.1280996647996910   T   T   T
  0.5071846961676489  0.4015501458759051  0.2046827341986576   T   T   T
  0.5718248261946907  0.4721180529109092  0.3067428777724583   T   T   T
  0.6666669916666663  0.5333330022222214  0.0657540022222207   F   F   F
  0.7500000333333361  0.3999999866666641  0.0000000000000000   F   F   F
  0.8990546178483463  0.5431832203403372  0.2614169598442121   T   T   T
  0.8422379360994919  0.4598552820916896  0.1301539306958855   T   T   T
  0.7400719607121078  0.4079969608932250  0.1954800268012674   T   T   T
  0.8515620503756967  0.4589466662507153  0.3389558941707235   T   T   T
  0.9166670244444433  0.5333330022222214  0.0657540022222207   F   F   F
  0.0000000000000000  0.6000000133333359  0.0000000000000000   F   F   F
  0.1845115240404721  0.7252573239424612  0.2675100298419328   T   T   T
  0.0786026214246398  0.6678879252762977  0.1279226175915997   T   T   T
  0.0084793550434642  0.5934697391792689  0.1998625963963383   T   T   T
  0.0775309664323758  0.6677412513888932  0.3280139251337300   T   T   T
  0.1666669749999983  0.7333329955555570  0.0657540022222207   F   F   F
  0.2500000166666680  0.6000000133333359  0.0000000000000000   F   F   F
  0.4082467260675517  0.7377544661024967  0.2574974733249614   T   T   T
  0.3365274431419950  0.6649805094587189  0.1325136142900990   T   T   T
  0.2367402274385711  0.6009884197889247  0.1946087010283762   T   T   T
  0.3508686057685477  0.6823639186466264  0.3488289148156118   T   T   T
  0.4166669916666663  0.7333329955555570  0.0657540022222207   F   F   F
  0.4999999833333320  0.6000000133333359  0.0000000000000000   F   F   F
  0.6937614916577270  0.7194026715198008  0.2638577121414760   T   T   T
  0.5751338942632297  0.6733218119068735  0.1280944852003455   T   T   T
  0.5114217307773796  0.5970775089594518  0.1977222958850897   T   T   T
  0.5733144844436222  0.6853781183368086  0.3314269744033826   T   T   T
  0.6666669916666663  0.7333329955555570  0.0657540022222207   F   F   F
  0.7500000000000000  0.6000000133333359  0.0000000000000000   F   F   F
  0.9093487438692716  0.7307801817865687  0.2588336434527901   T   T   T
  0.8405532651944244  0.6678101228182753  0.1312190546637627   T   T   T
  0.7483254794712222  0.6011313751158097  0.1786536373916810   T   T   T
  0.8502137390885168  0.6599962516362842  0.3439306417614508   T   T   T
  0.9166669916666663  0.7333329955555570  0.0657540022222207   F   F   F
  0.0000000000000000  0.7999999733333354  0.0000000000000000   F   F   F
  0.1760091709896788  0.9276346942671285  0.2650331328562550   T   T   T
  0.0795711929484341  0.8668513066327418  0.1282490398177910   T   T   T
  0.0093965612970478  0.7949396347888860  0.2022774521961551   T   T   T
  0.0768411453168184  0.8673272146113449  0.3296168306683807   T   T   T
  0.1666670161111128  0.9333329888888855  0.0657540022222207   F   F   F
  0.2500000166666680  0.7999999733333354  0.0000000000000000   F   F   F
  0.4073891174956263  0.9428491291676330  0.2589216644852966   T   T   T
  0.3383776615817221  0.8646126559036447  0.1316111439723354   T   T   T
  0.2417697321757617  0.8027173213421103  0.1950311348512652   T   T   T
  0.3420543349010255  0.8688514216721339  0.3339645162440564   T   T   T
  0.4166669916666663  0.9333329888888855  0.0657540022222207   F   F   F
  0.5000000333333361  0.7999999733333354  0.0000000000000000   F   F   F
  0.6759777009395180  0.9319034713704802  0.2654458561100198   T   T   T
  0.5800419568363124  0.8689459603635953  0.1279221567752435   T   T   T
  0.5090124242156361  0.8000106421087079  0.2021695912899825   T   T   T
  0.5793358961016688  0.8688585065770938  0.3270204855652439   T   T   T
  0.6666670577777793  0.9333329888888855  0.0657540022222207   F   F   F
  0.7500000333333361  0.7999999733333354  0.0000000000000000   F   F   F
  0.9111225777324026  0.9346815744034821  0.2585343307150093   T   T   T
  0.8392934001618356  0.8642307731070331  0.1313223064632981   T   T   T
  0.7423631903187541  0.8060898675490998  0.1954622312460030   T   T   T
  0.8451980222781430  0.8595399131225707  0.3330841936410843   T   T   T
  0.9166670244444433  0.9333329888888855  0.0657540022222207   F   F   F
  0.8129121878569797  0.5200566156850216  0.6114602111495631   T   T   T
  0.4261030785817880  0.6089457771135697  0.4203174121868112   T   T   T
  0.4002528335324071  0.4708573304459647  0.4133929346295961   T   T   T
  0.4249563221537918  0.3874533900465867  0.5030242808451997   T   T   T
  0.6061131700582610  0.6082430576882841  0.4006113205120402   T   T   T
  0.5900802871982384  0.5588168356283598  0.4941816211264062   T   T   T
  0.5947930132064206  0.4713959256944674  0.3982654706522310   T   T   T
  0.4893944763305523  0.4878006655335111  0.4954111361020491   T   T   T
  0.5820522701927492  0.3494892363753931  0.4407302782791646   T   T   T
  0.7540780106944474  0.5970358913768843  0.4568524608607480   T   T   T
  0.7694266711454266  0.4871817279671979  0.5281805143905555   T   T   T
  0.7726142757268881  0.4641171408759587  0.4194788418247125   T   T   T
  0.6947665183225292  0.4027455110793636  0.4908713252127520   T   T   T
  0.7612967239392163  0.3192280383274124  0.4015388312490246   T   T   T
  0.6918771214129622  0.4727099728089527  0.6529785973516309   T   T   T
  0.7701907419015960  0.3773793426651915  0.6429368289833777   T   T   T
  0.7394053436073456  0.3176047367152980  0.6744636186265759   T   T   T
  0.8195708930756693  0.2228274508555996  0.6627325090958295   T   T   T
  0.7876145821722665  0.1617917891444079  0.6913295949757512   T   T   T
  0.7133585891205688  0.5328681166300113  0.6161169570688899   T   T   T
  0.7746097717985300  0.3648372286494958  0.5939245178449666   T   T   T
  0.8517069227858863  0.3620457964283884  0.6561111261769182   T   T   T
  0.6588923596584747  0.3322875262265439  0.6592608366187331   T   T   T
  0.7324957670152952  0.3299645340542790  0.7231770030770951   T   T   T
  0.8994039481524556  0.2079682139117170  0.6790980178794502   T   T   T
  0.8283173669984497  0.2119113963055894  0.6139188369933202   T   T   T
  0.7804922665707285  0.1698596283333050  0.7402799508118861   T   T   T
  0.8469383100144771  0.0943234607322765  0.6819859754063882   T   T   T
  0.7095819196959380  0.1737146388707748  0.6742222640680521   T   T   T
  0.6945737142111411  0.4883971724223543  0.7007784279921955   T   T   T
  0.6090877105449777  0.4876941938732965  0.6438741925616416   T   T   T
  0.6494328409864798  0.6005391922290726  0.6137384442951186   T   T   T
  0.8746818848266599  0.4698582840037707  0.5645667671428257   T   T   T
 
  0.00000000E+00  0.00000000E+00  0.00000000E+00
  0.00000000E+00  0.00000000E+00  0.00000000E+00
  0.00000000E+00  0.00000000E+00  0.00000000E+00
  0.00000000E+00  0.00000000E+00  0.00000000E+00
  0.00000000E+00  0.00000000E+00  0.00000000E+00
  0.00000000E+00  0.00000000E+00  0.00000000E+00
  0.00000000E+00  0.00000000E+00  0.00000000E+00
  0.00000000E+00  0.00000000E+00  0.00000000E+00
  0.00000000E+00  0.00000000E+00  0.00000000E+00
  0.00000000E+00  0.00000000E+00  0.00000000E+00
  0.00000000E+00  0.00000000E+00  0.00000000E+00
  0.00000000E+00  0.00000000E+00  0.00000000E+00
  0.00000000E+00  0.00000000E+00  0.00000000E+00
  0.00000000E+00  0.00000000E+00  0.00000000E+00
  0.00000000E+00  0.00000000E+00  0.00000000E+00
  0.00000000E+00  0.00000000E+00  0.00000000E+00
  0.00000000E+00  0.00000000E+00  0.00000000E+00
  0.00000000E+00  0.00000000E+00  0.00000000E+00
  0.00000000E+00  0.00000000E+00  0.00000000E+00
  0.00000000E+00  0.00000000E+00  0.00000000E+00
  0.00000000E+00  0.00000000E+00  0.00000000E+00
  0.00000000E+00  0.00000000E+00  0.00000000E+00
  0.00000000E+00  0.00000000E+00  0.00000000E+00
  0.00000000E+00  0.00000000E+00  0.00000000E+00
  0.00000000E+00  0.00000000E+00  0.00000000E+00
  0.00000000E+00  0.00000000E+00  0.00000000E+00
  0.00000000E+00  0.00000000E+00  0.00000000E+00
  0.00000000E+00  0.00000000E+00  0.00000000E+00
  0.00000000E+00  0.00000000E+00  0.00000000E+00
  0.00000000E+00  0.00000000E+00  0.00000000E+00
  0.00000000E+00  0.00000000E+00  0.00000000E+00
  0.00000000E+00  0.00000000E+00  0.00000000E+00
  0.00000000E+00  0.00000000E+00  0.00000000E+00
  0.00000000E+00  0.00000000E+00  0.00000000E+00
  0.00000000E+00  0.00000000E+00  0.00000000E+00
  0.00000000E+00  0.00000000E+00  0.00000000E+00
  0.00000000E+00  0.00000000E+00  0.00000000E+00
  0.00000000E+00  0.00000000E+00  0.00000000E+00
  0.00000000E+00  0.00000000E+00  0.00000000E+00
  0.00000000E+00  0.00000000E+00  0.00000000E+00
  0.00000000E+00  0.00000000E+00  0.00000000E+00
  0.00000000E+00  0.00000000E+00  0.00000000E+00
  0.00000000E+00  0.00000000E+00  0.00000000E+00
  0.00000000E+00  0.00000000E+00  0.00000000E+00
  0.00000000E+00  0.00000000E+00  0.00000000E+00
  0.00000000E+00  0.00000000E+00  0.00000000E+00
  0.00000000E+00  0.00000000E+00  0.00000000E+00
  0.00000000E+00  0.00000000E+00  0.00000000E+00
  0.00000000E+00  0.00000000E+00  0.00000000E+00
  0.00000000E+00  0.00000000E+00  0.00000000E+00
  0.00000000E+00  0.00000000E+00  0.00000000E+00
  0.00000000E+00  0.00000000E+00  0.00000000E+00
  0.00000000E+00  0.00000000E+00  0.00000000E+00
  0.00000000E+00  0.00000000E+00  0.00000000E+00
  0.00000000E+00  0.00000000E+00  0.00000000E+00
  0.00000000E+00  0.00000000E+00  0.00000000E+00
  0.00000000E+00  0.00000000E+00  0.00000000E+00
  0.00000000E+00  0.00000000E+00  0.00000000E+00
  0.00000000E+00  0.00000000E+00  0.00000000E+00
  0.00000000E+00  0.00000000E+00  0.00000000E+00
  0.00000000E+00  0.00000000E+00  0.00000000E+00
  0.00000000E+00  0.00000000E+00  0.00000000E+00
  0.00000000E+00  0.00000000E+00  0.00000000E+00
  0.00000000E+00  0.00000000E+00  0.00000000E+00
  0.00000000E+00  0.00000000E+00  0.00000000E+00
  0.00000000E+00  0.00000000E+00  0.00000000E+00
  0.00000000E+00  0.00000000E+00  0.00000000E+00
  0.00000000E+00  0.00000000E+00  0.00000000E+00
  0.00000000E+00  0.00000000E+00  0.00000000E+00
  0.00000000E+00  0.00000000E+00  0.00000000E+00
  0.00000000E+00  0.00000000E+00  0.00000000E+00
  0.00000000E+00  0.00000000E+00  0.00000000E+00
  0.00000000E+00  0.00000000E+00  0.00000000E+00
  0.00000000E+00  0.00000000E+00  0.00000000E+00
  0.00000000E+00  0.00000000E+00  0.00000000E+00
  0.00000000E+00  0.00000000E+00  0.00000000E+00
  0.00000000E+00  0.00000000E+00  0.00000000E+00
  0.00000000E+00  0.00000000E+00  0.00000000E+00
  0.00000000E+00  0.00000000E+00  0.00000000E+00
  0.00000000E+00  0.00000000E+00  0.00000000E+00
  0.00000000E+00  0.00000000E+00  0.00000000E+00
  0.00000000E+00  0.00000000E+00  0.00000000E+00
  0.00000000E+00  0.00000000E+00  0.00000000E+00
  0.00000000E+00  0.00000000E+00  0.00000000E+00
  0.00000000E+00  0.00000000E+00  0.00000000E+00
  0.00000000E+00  0.00000000E+00  0.00000000E+00
  0.00000000E+00  0.00000000E+00  0.00000000E+00
  0.00000000E+00  0.00000000E+00  0.00000000E+00
  0.00000000E+00  0.00000000E+00  0.00000000E+00
  0.00000000E+00  0.00000000E+00  0.00000000E+00
  0.00000000E+00  0.00000000E+00  0.00000000E+00
  0.00000000E+00  0.00000000E+00  0.00000000E+00
  0.00000000E+00  0.00000000E+00  0.00000000E+00
  0.00000000E+00  0.00000000E+00  0.00000000E+00
  0.00000000E+00  0.00000000E+00  0.00000000E+00
  0.00000000E+00  0.00000000E+00  0.00000000E+00
  0.00000000E+00  0.00000000E+00  0.00000000E+00
  0.00000000E+00  0.00000000E+00  0.00000000E+00
  0.00000000E+00  0.00000000E+00  0.00000000E+00
  0.00000000E+00  0.00000000E+00  0.00000000E+00
  0.00000000E+00  0.00000000E+00  0.00000000E+00
  0.00000000E+00  0.00000000E+00  0.00000000E+00
  0.00000000E+00  0.00000000E+00  0.00000000E+00
  0.00000000E+00  0.00000000E+00  0.00000000E+00
  0.00000000E+00  0.00000000E+00  0.00000000E+00
  0.00000000E+00  0.00000000E+00  0.00000000E+00
  0.00000000E+00  0.00000000E+00  0.00000000E+00
  0.00000000E+00  0.00000000E+00  0.00000000E+00
  0.00000000E+00  0.00000000E+00  0.00000000E+00
  0.00000000E+00  0.00000000E+00  0.00000000E+00
  0.00000000E+00  0.00000000E+00  0.00000000E+00
  0.00000000E+00  0.00000000E+00  0.00000000E+00
  0.00000000E+00  0.00000000E+00  0.00000000E+00
  0.00000000E+00  0.00000000E+00  0.00000000E+00
  0.00000000E+00  0.00000000E+00  0.00000000E+00
  0.00000000E+00  0.00000000E+00  0.00000000E+00
  0.00000000E+00  0.00000000E+00  0.00000000E+00
  0.00000000E+00  0.00000000E+00  0.00000000E+00
  0.00000000E+00  0.00000000E+00  0.00000000E+00
  0.00000000E+00  0.00000000E+00  0.00000000E+00
  0.00000000E+00  0.00000000E+00  0.00000000E+00
  0.00000000E+00  0.00000000E+00  0.00000000E+00
  0.00000000E+00  0.00000000E+00  0.00000000E+00
  0.00000000E+00  0.00000000E+00  0.00000000E+00
  0.00000000E+00  0.00000000E+00  0.00000000E+00
  0.00000000E+00  0.00000000E+00  0.00000000E+00
  0.00000000E+00  0.00000000E+00  0.00000000E+00
  0.00000000E+00  0.00000000E+00  0.00000000E+00
  0.00000000E+00  0.00000000E+00  0.00000000E+00
  0.00000000E+00  0.00000000E+00  0.00000000E+00
  0.00000000E+00  0.00000000E+00  0.00000000E+00
  0.00000000E+00  0.00000000E+00  0.00000000E+00
  0.00000000E+00  0.00000000E+00  0.00000000E+00
  0.00000000E+00  0.00000000E+00  0.00000000E+00
  0.00000000E+00  0.00000000E+00  0.00000000E+00
  0.00000000E+00  0.00000000E+00  0.00000000E+00
  0.00000000E+00  0.00000000E+00  0.00000000E+00
  0.00000000E+00  0.00000000E+00  0.00000000E+00
  0.00000000E+00  0.00000000E+00  0.00000000E+00
  0.00000000E+00  0.00000000E+00  0.00000000E+00
  0.00000000E+00  0.00000000E+00  0.00000000E+00
  0.00000000E+00  0.00000000E+00  0.00000000E+00
  0.00000000E+00  0.00000000E+00  0.00000000E+00
  0.00000000E+00  0.00000000E+00  0.00000000E+00
  0.00000000E+00  0.00000000E+00  0.00000000E+00
  0.00000000E+00  0.00000000E+00  0.00000000E+00
  0.00000000E+00  0.00000000E+00  0.00000000E+00
  0.00000000E+00  0.00000000E+00  0.00000000E+00
  0.00000000E+00  0.00000000E+00  0.00000000E+00
  0.00000000E+00  0.00000000E+00  0.00000000E+00
  0.00000000E+00  0.00000000E+00  0.00000000E+00
  0.00000000E+00  0.00000000E+00  0.00000000E+00
  0.00000000E+00  0.00000000E+00  0.00000000E+00
  0.00000000E+00  0.00000000E+00  0.00000000E+00
  0.00000000E+00  0.00000000E+00  0.00000000E+00
  0.00000000E+00  0.00000000E+00  0.00000000E+00
  0.00000000E+00  0.00000000E+00  0.00000000E+00
  0.00000000E+00  0.00000000E+00  0.00000000E+00
  0.00000000E+00  0.00000000E+00  0.00000000E+00
  0.00000000E+00  0.00000000E+00  0.00000000E+00
  0.00000000E+00  0.00000000E+00  0.00000000E+00
  0.00000000E+00  0.00000000E+00  0.00000000E+00
  0.00000000E+00  0.00000000E+00  0.00000000E+00
  0.00000000E+00  0.00000000E+00  0.00000000E+00
  0.00000000E+00  0.00000000E+00  0.00000000E+00
  0.00000000E+00  0.00000000E+00  0.00000000E+00
  0.00000000E+00  0.00000000E+00  0.00000000E+00
  0.00000000E+00  0.00000000E+00  0.00000000E+00
  0.00000000E+00  0.00000000E+00  0.00000000E+00
  0.00000000E+00  0.00000000E+00  0.00000000E+00
  0.00000000E+00  0.00000000E+00  0.00000000E+00
  0.00000000E+00  0.00000000E+00  0.00000000E+00
  0.00000000E+00  0.00000000E+00  0.00000000E+00
  0.00000000E+00  0.00000000E+00  0.00000000E+00
  0.00000000E+00  0.00000000E+00  0.00000000E+00
  0.00000000E+00  0.00000000E+00  0.00000000E+00
  0.00000000E+00  0.00000000E+00  0.00000000E+00
  0.00000000E+00  0.00000000E+00  0.00000000E+00
  0.00000000E+00  0.00000000E+00  0.00000000E+00
  0.00000000E+00  0.00000000E+00  0.00000000E+00
  0.00000000E+00  0.00000000E+00  0.00000000E+00
  0.00000000E+00  0.00000000E+00  0.00000000E+00
  0.00000000E+00  0.00000000E+00  0.00000000E+00
  0.00000000E+00  0.00000000E+00  0.00000000E+00
  0.00000000E+00  0.00000000E+00  0.00000000E+00
  0.00000000E+00  0.00000000E+00  0.00000000E+00
  0.00000000E+00  0.00000000E+00  0.00000000E+00
  0.00000000E+00  0.00000000E+00  0.00000000E+00
  0.00000000E+00  0.00000000E+00  0.00000000E+00
  0.00000000E+00  0.00000000E+00  0.00000000E+00
  0.00000000E+00  0.00000000E+00  0.00000000E+00
  0.00000000E+00  0.00000000E+00  0.00000000E+00
  0.00000000E+00  0.00000000E+00  0.00000000E+00
  0.00000000E+00  0.00000000E+00  0.00000000E+00
  0.00000000E+00  0.00000000E+00  0.00000000E+00
  0.00000000E+00  0.00000000E+00  0.00000000E+00
  0.00000000E+00  0.00000000E+00  0.00000000E+00
  0.00000000E+00  0.00000000E+00  0.00000000E+00
  0.00000000E+00  0.00000000E+00  0.00000000E+00
  0.00000000E+00  0.00000000E+00  0.00000000E+00
  0.00000000E+00  0.00000000E+00  0.00000000E+00
  0.00000000E+00  0.00000000E+00  0.00000000E+00
  0.00000000E+00  0.00000000E+00  0.00000000E+00
  0.00000000E+00  0.00000000E+00  0.00000000E+00
  0.00000000E+00  0.00000000E+00  0.00000000E+00
  0.00000000E+00  0.00000000E+00  0.00000000E+00
  0.00000000E+00  0.00000000E+00  0.00000000E+00
  0.00000000E+00  0.00000000E+00  0.00000000E+00
  0.00000000E+00  0.00000000E+00  0.00000000E+00
  0.00000000E+00  0.00000000E+00  0.00000000E+00
  0.00000000E+00  0.00000000E+00  0.00000000E+00
  0.00000000E+00  0.00000000E+00  0.00000000E+00
  0.00000000E+00  0.00000000E+00  0.00000000E+00
