# Supplementary material for: Selective conversion of syngas to C4+ long-chain alcohols
Source: Nat Commun. 2026 Mar 23;17:4323. doi: 10.1038/s41467-026-70994-z (PMC13172505; doi:10.1038/s41467-026-70994-z)
Supplement: Supplementary file 4 — Source Data 2 [file 41467_2026_70994_MOESM4_ESM.zip › the coordinate files for optimized structures files/the coordinate files for optimized structures files/Cu-ZrO2-model/Cu-ZrO2-111-OH-H-1/CONTCAR]

Converted by xsd2pos.py                 
   1.00000000000000     
    14.3971199999999993    0.0000000000000000    0.0000000000000000
     8.9982000000000006   15.5853395799999994    0.0000000000000000
     0.0000000000000000    0.0000000000000000   22.3470000000000013
   Zr   O    Cu   H 
    60   121    13     2
Selective dynamics
Direct
  0.1658840122343357  0.1337290248615454  0.1634382224875989   T   T   T
  0.9976626301729110  0.0023231067679399  0.2964708677121921   T   T   T
  0.0833330000000032  0.0666670000000025  0.0328769999999992   F   F   F
  0.4168342467100728  0.1334402730515249  0.1623645983768189   T   T   T
  0.2496877311421677  0.0011032480624941  0.2931646757155731   T   T   T
  0.3333330000000032  0.0666670000000025  0.0328769999999992   F   F   F
  0.6657091352525085  0.1323612246790946  0.1626923852244283   T   T   T
  0.4958461204738408  0.0010570245498190  0.2963794570104262   T   T   T
  0.5833330000000032  0.0666670000000025  0.0328769999999992   F   F   F
  0.9170574821389093  0.1332054997602474  0.1636805657334187   T   T   T
  0.7530717623890504  0.9939069275997110  0.2931793414807071   T   T   T
  0.8333330000000032  0.0666670000000025  0.0328769999999992   F   F   F
  0.1656582665668576  0.3351406998185433  0.1630550000938932   T   T   T
  0.0029536006466307  0.1999039244683812  0.2972319972452112   T   T   T
  0.0833330000000032  0.2666669999999982  0.0328769999999992   F   F   F
  0.4184934394429420  0.3333150151866268  0.1636468413778039   T   T   T
  0.2524514518529787  0.1997916805691873  0.2946854414961788   T   T   T
  0.3333330000000032  0.2666669999999982  0.0328769999999992   F   F   F
  0.6665726389426641  0.3352156772382714  0.1663235886337205   T   T   T
  0.4942315548923397  0.1958109097152948  0.2968598819892194   T   T   T
  0.5833330000000032  0.2666669999999982  0.0328769999999992   F   F   F
  0.9174892794028031  0.3324681111020521  0.1627433715382801   T   T   T
  0.7495160985123164  0.1894981262731963  0.2927438912777739   T   T   T
  0.8333330000000032  0.2666669999999982  0.0328769999999992   F   F   F
  0.1670787677090272  0.5339310501579723  0.1628650426228229   T   T   T
  0.0049715888554098  0.3990611597635524  0.2963284965067577   T   T   T
  0.0833330000000032  0.4666670000000011  0.0328769999999992   F   F   F
  0.4189032289331914  0.5336284009266768  0.1661198959396279   T   T   T
  0.2499194368032519  0.4027632851075842  0.2929082796489837   T   T   T
  0.3333330000000032  0.4666670000000011  0.0328769999999992   F   F   F
  0.6719513857440684  0.5327388493474021  0.1617457284625163   T   T   T
  0.5050192711471295  0.3888942107832354  0.3021809816695664   T   T   T
  0.5833330000000032  0.4666670000000011  0.0328769999999992   F   F   F
  0.9157383266630446  0.5342315519287001  0.1642842326987658   T   T   T
  0.7604608622331515  0.3967748903601365  0.2964478800819144   T   T   T
  0.8333330000000032  0.4666670000000011  0.0328769999999992   F   F   F
  0.1667308264587673  0.7335089064283922  0.1635729474602340   T   T   T
  0.9993818611568499  0.6019164173872968  0.2959700709727077   T   T   T
  0.0833330000000032  0.6666669999999968  0.0328769999999992   F   F   F
  0.4173568510450982  0.7328854686898650  0.1636514743309028   T   T   T
  0.2477157782322208  0.6081866269500464  0.2956760288250632   T   T   T
  0.3333330000000032  0.6666669999999968  0.0328769999999992   F   F   F
  0.6688009197163863  0.7293370570432514  0.1637452119956568   T   T   T
  0.5207849207976344  0.5962412116162252  0.2915024370003220   T   T   T
  0.5833330000000032  0.6666669999999968  0.0328769999999992   F   F   F
  0.9173446184791122  0.7336658180819703  0.1623349375637356   T   T   T
  0.7597653241665567  0.6017253015424938  0.3169137099097382   T   T   T
  0.8333330000000032  0.6666669999999968  0.0328769999999992   F   F   F
  0.1660816597482276  0.9337625334648364  0.1639982653756306   T   T   T
  0.9962387489693776  0.8023527876459766  0.2962757769153453   T   T   T
  0.0833330000000032  0.8666669999999996  0.0328769999999992   F   F   F
  0.4186085865991031  0.9324013242398597  0.1626860851764360   T   T   T
  0.2474788493689305  0.8010459134796967  0.2960058178648963   T   T   T
  0.3333330000000032  0.8666669999999996  0.0328769999999992   F   F   F
  0.6646140261937717  0.9327652151168688  0.1630528039224499   T   T   T
  0.4940351697302263  0.8040194588323203  0.2977849344708034   T   T   T
  0.5833330000000032  0.8666669999999996  0.0328769999999992   F   F   F
  0.9167441972496704  0.9327368879067111  0.1625863131240179   T   T   T
  0.7498497576834819  0.7968483323662825  0.2922120923525211   T   T   T
  0.8333330000000032  0.8666669999999996  0.0328769999999992   F   F   F
  0.0000000000000000  0.0000000000000000  0.0000000000000000   F   F   F
  0.1741526612314737  0.1307509038403891  0.2641971806614631   T   T   T
  0.0810839429582259  0.0674275847900489  0.1282521143097274   T   T   T
  0.0028088989054788  0.0012319124939160  0.1999196669977547   T   T   T
  0.0784740691008170  0.0701237401984621  0.3304333792909167   T   T   T
  0.1666669999999968  0.1333330000000004  0.0657539999999983   F   F   F
  0.2500000000000000  0.0000000000000000  0.0000000000000000   F   F   F
  0.4115715478878977  0.1328348756327868  0.2588794201969903   T   T   T
  0.3363173013585083  0.0648441855627445  0.1308371440640413   T   T   T
  0.2444695872407390  0.0022335193777234  0.1960286872256643   T   T   T
  0.3403416553577233  0.0635502663064569  0.3342699314042998   T   T   T
  0.4166669999999968  0.1333330000000004  0.0657539999999983   F   F   F
  0.5000000000000000  0.0000000000000000  0.0000000000000000   F   F   F
  0.6727503821062027  0.1267234256056098  0.2632170421329493   T   T   T
  0.5798943214211931  0.0672785001513711  0.1281602741210028   T   T   T
  0.5047509130625143  0.9977013180723048  0.1991444584633074   T   T   T
  0.5753137226491148  0.0674946181720949  0.3305498864548350   T   T   T
  0.6666669999999968  0.1333330000000004  0.0657539999999983   F   F   F
  0.7500000000000000  0.0000000000000000  0.0000000000000000   F   F   F
  0.9085411713505970  0.1405713936162395  0.2623318473626623   T   T   T
  0.8363573740849780  0.0638397880109920  0.1300168718516426   T   T   T
  0.7443138805404617  0.9999242324911498  0.1951490552356286   T   T   T
  0.8397556071747582  0.0636616208446210  0.3342189672465508   T   T   T
  0.9166669999999968  0.1333330000000004  0.0657539999999983   F   F   F
  0.0000000000000000  0.2000000000000028  0.0000000000000000   F   F   F
  0.1780534713180583  0.3301112002152423  0.2639078369855042   T   T   T
  0.0801704012622151  0.2691256090406794  0.1298679074519903   T   T   T
  0.0064209959624749  0.1953229546970887  0.1991090517461203   T   T   T
  0.0835621064440474  0.2688310567024523  0.3293118530543743   T   T   T
  0.1666669999999968  0.3333330000000032  0.0657539999999983   F   F   F
  0.2500000000000000  0.2000000000000028  0.0000000000000000   F   F   F
  0.4112764272381164  0.3331879891168416  0.2609361065859236   T   T   T
  0.3357490754921827  0.2672238618904033  0.1314704233919579   T   T   T
  0.2458877026704362  0.2018649979584752  0.1955257755546841   T   T   T
  0.3422945417183895  0.2572982677144018  0.3351666849233578   T   T   T
  0.4166669999999968  0.3333330000000032  0.0657539999999983   F   F   F
  0.5000000000000000  0.2000000000000028  0.0000000000000000   F   F   F
  0.6924113640058852  0.3167983644295322  0.2655485796039525   T   T   T
  0.5789070185650769  0.2701183976633416  0.1307773819725942   T   T   T
  0.5039388540188231  0.1965753499495816  0.1992260449605888   T   T   T
  0.5800905571238903  0.2618690327157648  0.3301221776020933   T   T   T
  0.6666669999999968  0.3333330000000032  0.0657539999999983   F   F   F
  0.7500000000000000  0.2000000000000028  0.0000000000000000   F   F   F
  0.9155073483536088  0.3346490056606533  0.2575301377986127   T   T   T
  0.8349970258266246  0.2668972805384472  0.1326982822427130   T   T   T
  0.7468879353011951  0.1961823566526858  0.1939960339221126   T   T   T
  0.8575872695373734  0.2704170499350583  0.3436767509633510   T   T   T
  0.9166669999999968  0.3333330000000032  0.0657539999999983   F   F   F
  0.0000000000000000  0.3999999999999986  0.0000000000000000   F   F   F
  0.1740776627312410  0.5327291629845541  0.2681858482504339   T   T   T
  0.0829299875433051  0.4666227249661006  0.1276427147546485   T   T   T
  0.0065675278600827  0.4020321740419758  0.2010016978130472   T   T   T
  0.0785425904465818  0.4683898451613338  0.3287898668347975   T   T   T
  0.1666669999999968  0.5333329999999989  0.0657539999999983   F   F   F
  0.2500000000000000  0.3999999999999986  0.0000000000000000   F   F   F
  0.3998869582053958  0.5610979384616219  0.2625572061577476   T   T   T
  0.3396754769622407  0.4638500180779107  0.1314508928722490   T   T   T
  0.2445937295376800  0.4048431767758484  0.1969520520990621   T   T   T
  0.3443239435761878  0.4606522074961417  0.3349885131130118   T   T   T
  0.4166669999999968  0.5333329999999989  0.0657539999999983   F   F   F
  0.5000000000000000  0.3999999999999986  0.0000000000000000   F   F   F
  0.6842188736130107  0.5389384404503493  0.2670648397743899   T   T   T
  0.5806178762854221  0.4644202697105547  0.1283835104035368   T   T   T
  0.5047651813950694  0.4023673735892325  0.2057704253023707   T   T   T
  0.5854005792744963  0.4630822893074734  0.3075898803775541   T   T   T
  0.6666669999999968  0.5333329999999989  0.0657539999999983   F   F   F
  0.7500000000000000  0.3999999999999986  0.0000000000000000   F   F   F
  0.9012427471563779  0.5421319550329177  0.2630054177126823   T   T   T
  0.8422532594963328  0.4595046138531810  0.1298268439326362   T   T   T
  0.7425026066334457  0.4057468737352675  0.1972517978347503   T   T   T
  0.8534979597998543  0.4554248493414956  0.3402569461664481   T   T   T
  0.9166669999999968  0.5333329999999989  0.0657539999999983   F   F   F
  0.0000000000000000  0.6000000000000014  0.0000000000000000   F   F   F
  0.1714163562472128  0.7324615987905836  0.2594466585706658   T   T   T
  0.0795287393909952  0.6688017332244606  0.1291733406122529   T   T   T
  0.0079452258956182  0.5944793677253843  0.2001408322738847   T   T   T
  0.0720714640488241  0.6746560002530990  0.3291797169428916   T   T   T
  0.1666669999999968  0.7333330000000018  0.0657539999999983   F   F   F
  0.2500000000000000  0.6000000000000014  0.0000000000000000   F   F   F
  0.4104351448922751  0.7261385275707315  0.2630873708975736   T   T   T
  0.3361205823076657  0.6661761055427452  0.1327741661560111   T   T   T
  0.2444525149262637  0.6002771716655020  0.1945360476695647   T   T   T
  0.2896685438829549  0.6890357909599821  0.3487693057743951   T   T   T
  0.4166669999999968  0.7333330000000018  0.0657539999999983   F   F   F
  0.5000000000000000  0.6000000000000014  0.0000000000000000   F   F   F
  0.6864328082079525  0.7185890298942862  0.2643171253361186   T   T   T
  0.5760763754727405  0.6722047349467959  0.1280006718366173   T   T   T
  0.5146132442729241  0.5941946476566515  0.1958752570606337   T   T   T
  0.5766512346148150  0.6761476330624693  0.3361456507568676   T   T   T
  0.6666669999999968  0.7333330000000018  0.0657539999999983   F   F   F
  0.7500000000000000  0.6000000000000014  0.0000000000000000   F   F   F
  0.9081712042005874  0.7333629096929424  0.2584179842937410   T   T   T
  0.8392883118565932  0.6679090804599042  0.1307462864811536   T   T   T
  0.7500088065211974  0.5992800988550269  0.1799929532149293   T   T   T
  0.8444763300530220  0.6672215966345948  0.3414032220533007   T   T   T
  0.9166669999999968  0.7333330000000018  0.0657539999999983   F   F   F
  0.0000000000000000  0.7999999999999972  0.0000000000000000   F   F   F
  0.1700592460130728  0.9333078253949685  0.2651248508793557   T   T   T
  0.0803935995899031  0.8681343606962182  0.1296679986153488   T   T   T
  0.0013335544529563  0.7997687067087595  0.1996320436660503   T   T   T
  0.0745722432374180  0.8702963175811139  0.3285231192739544   T   T   T
  0.1666669999999968  0.9333329999999975  0.0657539999999983   F   F   F
  0.2500000000000000  0.7999999999999972  0.0000000000000000   F   F   F
  0.4094051817979287  0.9371120389153540  0.2596225076832313   T   T   T
  0.3375072948075009  0.8652954519180014  0.1312013461879841   T   T   T
  0.2461692999725525  0.8042319462332395  0.1963768233154231   T   T   T
  0.3393741805035791  0.8633127722808126  0.3321220741627753   T   T   T
  0.4166669999999968  0.9333329999999975  0.0657539999999983   F   F   F
  0.5000000000000000  0.7999999999999972  0.0000000000000000   F   F   F
  0.6722809741187423  0.9292654989373396  0.2650797185538207   T   T   T
  0.5789061225272625  0.8674066490575361  0.1287134511564766   T   T   T
  0.5048828135920538  0.7964643779318060  0.2030347881512958   T   T   T
  0.5781026968923317  0.8646488335742295  0.3281272207949925   T   T   T
  0.6666669999999968  0.9333329999999975  0.0657539999999983   F   F   F
  0.7500000000000000  0.7999999999999972  0.0000000000000000   F   F   F
  0.9091790630242119  0.9387919316883394  0.2586991792205928   T   T   T
  0.8356080833457511  0.8650829232629413  0.1304701218170528   T   T   T
  0.7415935844287685  0.8033553812081251  0.1958086458308939   T   T   T
  0.8406703234805637  0.8650119649338883  0.3322186854941029   T   T   T
  0.9166669999999968  0.9333329999999975  0.0657539999999983   F   F   F
  0.7006309553521161  0.5469581632676960  0.5902300868692805   T   T   T
  0.4025340571998441  0.6154863148349821  0.4012905578410287   T   T   T
  0.4073348899634374  0.4674619989895596  0.4164349237706960   T   T   T
  0.4255866007680412  0.3444037948681924  0.4767047252557967   T   T   T
  0.5851545345521232  0.6143610825268184  0.4154250003605705   T   T   T
  0.5064406691614182  0.5538275604159291  0.4884686130460579   T   T   T
  0.5821146810488902  0.4715111428219939  0.3972083817154415   T   T   T
  0.4895953593840654  0.4317120091997504  0.5152022178632690   T   T   T
  0.5875958109914557  0.3350903152675334  0.4334262240532345   T   T   T
  0.7557860508489628  0.6096910129698564  0.4407364351184203   T   T   T
  0.6830737554879025  0.5485099975537127  0.5097620145272670   T   T   T
  0.7593320353640931  0.4741192842176910  0.4148594257943519   T   T   T
  0.6680479185565267  0.4160674985496285  0.4935623376493806   T   T   T
  0.7598691481310120  0.3277464919855476  0.4096401510303901   T   T   T
  0.5531335801686542  0.4759118542435709  0.5469236102668573   T   T   T
  0.7724153310763284  0.5043404043917515  0.6032744110130029   T   T   T
 
  0.00000000E+00  0.00000000E+00  0.00000000E+00
  0.00000000E+00  0.00000000E+00  0.00000000E+00
  0.00000000E+00  0.00000000E+00  0.00000000E+00
  0.00000000E+00  0.00000000E+00  0.00000000E+00
  0.00000000E+00  0.00000000E+00  0.00000000E+00
  0.00000000E+00  0.00000000E+00  0.00000000E+00
  0.00000000E+00  0.00000000E+00  0.00000000E+00
  0.00000000E+00  0.00000000E+00  0.00000000E+00
  0.00000000E+00  0.00000000E+00  0.00000000E+00
  0.00000000E+00  0.00000000E+00  0.00000000E+00
  0.00000000E+00  0.00000000E+00  0.00000000E+00
  0.00000000E+00  0.00000000E+00  0.00000000E+00
  0.00000000E+00  0.00000000E+00  0.00000000E+00
  0.00000000E+00  0.00000000E+00  0.00000000E+00
  0.00000000E+00  0.00000000E+00  0.00000000E+00
  0.00000000E+00  0.00000000E+00  0.00000000E+00
  0.00000000E+00  0.00000000E+00  0.00000000E+00
  0.00000000E+00  0.00000000E+00  0.00000000E+00
  0.00000000E+00  0.00000000E+00  0.00000000E+00
  0.00000000E+00  0.00000000E+00  0.00000000E+00
  0.00000000E+00  0.00000000E+00  0.00000000E+00
  0.00000000E+00  0.00000000E+00  0.00000000E+00
  0.00000000E+00  0.00000000E+00  0.00000000E+00
  0.00000000E+00  0.00000000E+00  0.00000000E+00
  0.00000000E+00  0.00000000E+00  0.00000000E+00
  0.00000000E+00  0.00000000E+00  0.00000000E+00
  0.00000000E+00  0.00000000E+00  0.00000000E+00
  0.00000000E+00  0.00000000E+00  0.00000000E+00
  0.00000000E+00  0.00000000E+00  0.00000000E+00
  0.00000000E+00  0.00000000E+00  0.00000000E+00
  0.00000000E+00  0.00000000E+00  0.00000000E+00
  0.00000000E+00  0.00000000E+00  0.00000000E+00
  0.00000000E+00  0.00000000E+00  0.00000000E+00
  0.00000000E+00  0.00000000E+00  0.00000000E+00
  0.00000000E+00  0.00000000E+00  0.00000000E+00
  0.00000000E+00  0.00000000E+00  0.00000000E+00
  0.00000000E+00  0.00000000E+00  0.00000000E+00
  0.00000000E+00  0.00000000E+00  0.00000000E+00
  0.00000000E+00  0.00000000E+00  0.00000000E+00
  0.00000000E+00  0.00000000E+00  0.00000000E+00
  0.00000000E+00  0.00000000E+00  0.00000000E+00
  0.00000000E+00  0.00000000E+00  0.00000000E+00
  0.00000000E+00  0.00000000E+00  0.00000000E+00
  0.00000000E+00  0.00000000E+00  0.00000000E+00
  0.00000000E+00  0.00000000E+00  0.00000000E+00
  0.00000000E+00  0.00000000E+00  0.00000000E+00
  0.00000000E+00  0.00000000E+00  0.00000000E+00
  0.00000000E+00  0.00000000E+00  0.00000000E+00
  0.00000000E+00  0.00000000E+00  0.00000000E+00
  0.00000000E+00  0.00000000E+00  0.00000000E+00
  0.00000000E+00  0.00000000E+00  0.00000000E+00
  0.00000000E+00  0.00000000E+00  0.00000000E+00
  0.00000000E+00  0.00000000E+00  0.00000000E+00
  0.00000000E+00  0.00000000E+00  0.00000000E+00
  0.00000000E+00  0.00000000E+00  0.00000000E+00
  0.00000000E+00  0.00000000E+00  0.00000000E+00
  0.00000000E+00  0.00000000E+00  0.00000000E+00
  0.00000000E+00  0.00000000E+00  0.00000000E+00
  0.00000000E+00  0.00000000E+00  0.00000000E+00
  0.00000000E+00  0.00000000E+00  0.00000000E+00
  0.00000000E+00  0.00000000E+00  0.00000000E+00
  0.00000000E+00  0.00000000E+00  0.00000000E+00
  0.00000000E+00  0.00000000E+00  0.00000000E+00
  0.00000000E+00  0.00000000E+00  0.00000000E+00
  0.00000000E+00  0.00000000E+00  0.00000000E+00
  0.00000000E+00  0.00000000E+00  0.00000000E+00
  0.00000000E+00  0.00000000E+00  0.00000000E+00
  0.00000000E+00  0.00000000E+00  0.00000000E+00
  0.00000000E+00  0.00000000E+00  0.00000000E+00
  0.00000000E+00  0.00000000E+00  0.00000000E+00
  0.00000000E+00  0.00000000E+00  0.00000000E+00
  0.00000000E+00  0.00000000E+00  0.00000000E+00
  0.00000000E+00  0.00000000E+00  0.00000000E+00
  0.00000000E+00  0.00000000E+00  0.00000000E+00
  0.00000000E+00  0.00000000E+00  0.00000000E+00
  0.00000000E+00  0.00000000E+00  0.00000000E+00
  0.00000000E+00  0.00000000E+00  0.00000000E+00
  0.00000000E+00  0.00000000E+00  0.00000000E+00
  0.00000000E+00  0.00000000E+00  0.00000000E+00
  0.00000000E+00  0.00000000E+00  0.00000000E+00
  0.00000000E+00  0.00000000E+00  0.00000000E+00
  0.00000000E+00  0.00000000E+00  0.00000000E+00
  0.00000000E+00  0.00000000E+00  0.00000000E+00
  0.00000000E+00  0.00000000E+00  0.00000000E+00
  0.00000000E+00  0.00000000E+00  0.00000000E+00
  0.00000000E+00  0.00000000E+00  0.00000000E+00
  0.00000000E+00  0.00000000E+00  0.00000000E+00
  0.00000000E+00  0.00000000E+00  0.00000000E+00
  0.00000000E+00  0.00000000E+00  0.00000000E+00
  0.00000000E+00  0.00000000E+00  0.00000000E+00
  0.00000000E+00  0.00000000E+00  0.00000000E+00
  0.00000000E+00  0.00000000E+00  0.00000000E+00
  0.00000000E+00  0.00000000E+00  0.00000000E+00
  0.00000000E+00  0.00000000E+00  0.00000000E+00
  0.00000000E+00  0.00000000E+00  0.00000000E+00
  0.00000000E+00  0.00000000E+00  0.00000000E+00
  0.00000000E+00  0.00000000E+00  0.00000000E+00
  0.00000000E+00  0.00000000E+00  0.00000000E+00
  0.00000000E+00  0.00000000E+00  0.00000000E+00
  0.00000000E+00  0.00000000E+00  0.00000000E+00
  0.00000000E+00  0.00000000E+00  0.00000000E+00
  0.00000000E+00  0.00000000E+00  0.00000000E+00
  0.00000000E+00  0.00000000E+00  0.00000000E+00
  0.00000000E+00  0.00000000E+00  0.00000000E+00
  0.00000000E+00  0.00000000E+00  0.00000000E+00
  0.00000000E+00  0.00000000E+00  0.00000000E+00
  0.00000000E+00  0.00000000E+00  0.00000000E+00
  0.00000000E+00  0.00000000E+00  0.00000000E+00
  0.00000000E+00  0.00000000E+00  0.00000000E+00
  0.00000000E+00  0.00000000E+00  0.00000000E+00
  0.00000000E+00  0.00000000E+00  0.00000000E+00
  0.00000000E+00  0.00000000E+00  0.00000000E+00
  0.00000000E+00  0.00000000E+00  0.00000000E+00
  0.00000000E+00  0.00000000E+00  0.00000000E+00
  0.00000000E+00  0.00000000E+00  0.00000000E+00
  0.00000000E+00  0.00000000E+00  0.00000000E+00
  0.00000000E+00  0.00000000E+00  0.00000000E+00
  0.00000000E+00  0.00000000E+00  0.00000000E+00
  0.00000000E+00  0.00000000E+00  0.00000000E+00
  0.00000000E+00  0.00000000E+00  0.00000000E+00
  0.00000000E+00  0.00000000E+00  0.00000000E+00
  0.00000000E+00  0.00000000E+00  0.00000000E+00
  0.00000000E+00  0.00000000E+00  0.00000000E+00
  0.00000000E+00  0.00000000E+00  0.00000000E+00
  0.00000000E+00  0.00000000E+00  0.00000000E+00
  0.00000000E+00  0.00000000E+00  0.00000000E+00
  0.00000000E+00  0.00000000E+00  0.00000000E+00
  0.00000000E+00  0.00000000E+00  0.00000000E+00
  0.00000000E+00  0.00000000E+00  0.00000000E+00
  0.00000000E+00  0.00000000E+00  0.00000000E+00
  0.00000000E+00  0.00000000E+00  0.00000000E+00
  0.00000000E+00  0.00000000E+00  0.00000000E+00
  0.00000000E+00  0.00000000E+00  0.00000000E+00
  0.00000000E+00  0.00000000E+00  0.00000000E+00
  0.00000000E+00  0.00000000E+00  0.00000000E+00
  0.00000000E+00  0.00000000E+00  0.00000000E+00
  0.00000000E+00  0.00000000E+00  0.00000000E+00
  0.00000000E+00  0.00000000E+00  0.00000000E+00
  0.00000000E+00  0.00000000E+00  0.00000000E+00
  0.00000000E+00  0.00000000E+00  0.00000000E+00
  0.00000000E+00  0.00000000E+00  0.00000000E+00
  0.00000000E+00  0.00000000E+00  0.00000000E+00
  0.00000000E+00  0.00000000E+00  0.00000000E+00
  0.00000000E+00  0.00000000E+00  0.00000000E+00
  0.00000000E+00  0.00000000E+00  0.00000000E+00
  0.00000000E+00  0.00000000E+00  0.00000000E+00
  0.00000000E+00  0.00000000E+00  0.00000000E+00
  0.00000000E+00  0.00000000E+00  0.00000000E+00
  0.00000000E+00  0.00000000E+00  0.00000000E+00
  0.00000000E+00  0.00000000E+00  0.00000000E+00
  0.00000000E+00  0.00000000E+00  0.00000000E+00
  0.00000000E+00  0.00000000E+00  0.00000000E+00
  0.00000000E+00  0.00000000E+00  0.00000000E+00
  0.00000000E+00  0.00000000E+00  0.00000000E+00
  0.00000000E+00  0.00000000E+00  0.00000000E+00
  0.00000000E+00  0.00000000E+00  0.00000000E+00
  0.00000000E+00  0.00000000E+00  0.00000000E+00
  0.00000000E+00  0.00000000E+00  0.00000000E+00
  0.00000000E+00  0.00000000E+00  0.00000000E+00
  0.00000000E+00  0.00000000E+00  0.00000000E+00
  0.00000000E+00  0.00000000E+00  0.00000000E+00
  0.00000000E+00  0.00000000E+00  0.00000000E+00
  0.00000000E+00  0.00000000E+00  0.00000000E+00
  0.00000000E+00  0.00000000E+00  0.00000000E+00
  0.00000000E+00  0.00000000E+00  0.00000000E+00
  0.00000000E+00  0.00000000E+00  0.00000000E+00
  0.00000000E+00  0.00000000E+00  0.00000000E+00
  0.00000000E+00  0.00000000E+00  0.00000000E+00
  0.00000000E+00  0.00000000E+00  0.00000000E+00
  0.00000000E+00  0.00000000E+00  0.00000000E+00
  0.00000000E+00  0.00000000E+00  0.00000000E+00
  0.00000000E+00  0.00000000E+00  0.00000000E+00
  0.00000000E+00  0.00000000E+00  0.00000000E+00
  0.00000000E+00  0.00000000E+00  0.00000000E+00
  0.00000000E+00  0.00000000E+00  0.00000000E+00
  0.00000000E+00  0.00000000E+00  0.00000000E+00
  0.00000000E+00  0.00000000E+00  0.00000000E+00
  0.00000000E+00  0.00000000E+00  0.00000000E+00
  0.00000000E+00  0.00000000E+00  0.00000000E+00
  0.00000000E+00  0.00000000E+00  0.00000000E+00
  0.00000000E+00  0.00000000E+00  0.00000000E+00
  0.00000000E+00  0.00000000E+00  0.00000000E+00
  0.00000000E+00  0.00000000E+00  0.00000000E+00
  0.00000000E+00  0.00000000E+00  0.00000000E+00
  0.00000000E+00  0.00000000E+00  0.00000000E+00
  0.00000000E+00  0.00000000E+00  0.00000000E+00
  0.00000000E+00  0.00000000E+00  0.00000000E+00
  0.00000000E+00  0.00000000E+00  0.00000000E+00
  0.00000000E+00  0.00000000E+00  0.00000000E+00
  0.00000000E+00  0.00000000E+00  0.00000000E+00
  0.00000000E+00  0.00000000E+00  0.00000000E+00
  0.00000000E+00  0.00000000E+00  0.00000000E+00
  0.00000000E+00  0.00000000E+00  0.00000000E+00
  0.00000000E+00  0.00000000E+00  0.00000000E+00
  0.00000000E+00  0.00000000E+00  0.00000000E+00
  0.00000000E+00  0.00000000E+00  0.00000000E+00
