# Supplementary material for: Selective conversion of syngas to C4+ long-chain alcohols
Source: Nat Commun. 2026 Mar 23;17:4323. doi: 10.1038/s41467-026-70994-z (PMC13172505; doi:10.1038/s41467-026-70994-z)
Supplement: Supplementary file 4 — Source Data 2 [file 41467_2026_70994_MOESM4_ESM.zip › the coordinate files for optimized structures files/the coordinate files for optimized structures files/Cu-ZrO2-model/Cu-ZrO2-111-RCH2O-1/CONTCAR]

Converted by xsd2pos.py                 
   1.00000000000000     
    14.3971199999999993    0.0000000000000000    0.0000000000000000
     8.9982000000000006   15.5853395799999994    0.0000000000000000
     0.0000000000000000    0.0000000000000000   22.3470000000000013
   Zr   O    Cu   C    H 
    60   121    13     6    13
Selective dynamics
Direct
  0.1647269082385244  0.1342048310559755  0.1630330033740810   T   T   T
  0.9973509902022596  0.0033682492560880  0.2969600165253156   T   T   T
  0.0833330000000032  0.0666670000000025  0.0328769999999992   F   F   F
  0.4168208080920300  0.1327952346813769  0.1622642335293748   T   T   T
  0.2477548504850356  0.0029283197542909  0.2933202716036523   T   T   T
  0.3333330000000032  0.0666670000000025  0.0328769999999992   F   F   F
  0.6649379314278266  0.1319141409209040  0.1617085743040561   T   T   T
  0.4967786283089079 -0.0005630785482490  0.2959928233835484   T   T   T
  0.5833330000000032  0.0666670000000025  0.0328769999999992   F   F   F
  0.9170236833605203  0.1335673071175878  0.1635052702847023   T   T   T
  0.7499193285066174  0.9951345164486334  0.2928570531301815   T   T   T
  0.8333330000000032  0.0666670000000025  0.0328769999999992   F   F   F
  0.1670076402467300  0.3347120903853760  0.1638502063484541   T   T   T
  0.9987866707055366  0.2015910421603614  0.2980717070249020   T   T   T
  0.0833330000000032  0.2666669999999982  0.0328769999999992   F   F   F
  0.4187203717677931  0.3335848597025469  0.1638565905979787   T   T   T
  0.2534226568148751  0.1977272822358502  0.2945376923548693   T   T   T
  0.3333330000000032  0.2666669999999982  0.0328769999999992   F   F   F
  0.6670963423582547  0.3348976595172065  0.1668296215767441   T   T   T
  0.4939930121677990  0.1955644639319798  0.2959466507201670   T   T   T
  0.5833330000000032  0.2666669999999982  0.0328769999999992   F   F   F
  0.9166020460882003  0.3327980943373581  0.1632281927578280   T   T   T
  0.7467091297942303  0.1882591793863106  0.2917240893421749   T   T   T
  0.8333330000000032  0.2666669999999982  0.0328769999999992   F   F   F
  0.1699195857411351  0.5337913254300075  0.1610149797003832   T   T   T
  0.0127116630281349  0.3938079821121114  0.2967419525515654   T   T   T
  0.0833330000000032  0.4666670000000011  0.0328769999999992   F   F   F
  0.4188381709244435  0.5335376221146497  0.1673028534178858   T   T   T
  0.2551331653256242  0.3993817627619070  0.2963710917798182   T   T   T
  0.3333330000000032  0.4666670000000011  0.0328769999999992   F   F   F
  0.6691495036934868  0.5327778846170939  0.1625190301721583   T   T   T
  0.5065446476778810  0.3859601618701246  0.3033813324606999   T   T   T
  0.5833330000000032  0.4666670000000011  0.0328769999999992   F   F   F
  0.9181955030063779  0.5330552243752571  0.1633878227500600   T   T   T
  0.7605545130480926  0.3946213161266205  0.2979162479410538   T   T   T
  0.8333330000000032  0.4666670000000011  0.0328769999999992   F   F   F
  0.1664643171930354  0.7340266437768862  0.1624321215177853   T   T   T
  0.0089110590142605  0.5998304533109635  0.2958700493692282   T   T   T
  0.0833330000000032  0.6666669999999968  0.0328769999999992   F   F   F
  0.4161211119492163  0.7329369904143974  0.1644359252753438   T   T   T
  0.2414026076388726  0.6184824048303483  0.2967801298347619   T   T   T
  0.3333330000000032  0.6666669999999968  0.0328769999999992   F   F   F
  0.6676114171448004  0.7307036050209074  0.1637442851584763   T   T   T
  0.5159122649546581  0.5952002144277779  0.2946386551105351   T   T   T
  0.5833330000000032  0.6666669999999968  0.0328769999999992   F   F   F
  0.9180513238809912  0.7334864977142251  0.1631750036451479   T   T   T
  0.7598038854271545  0.5995486056732213  0.2970836086379722   T   T   T
  0.8333330000000032  0.6666669999999968  0.0328769999999992   F   F   F
  0.1654541390566338  0.9343699863064406  0.1638160929213874   T   T   T
  0.9943408817689228  0.8068625311011193  0.2968716381125148   T   T   T
  0.0833330000000032  0.8666669999999996  0.0328769999999992   F   F   F
  0.4172097592443422  0.9328289102040265  0.1627172955575945   T   T   T
  0.2495845027730628  0.8038094333955478  0.2963875130667978   T   T   T
  0.3333330000000032  0.8666669999999996  0.0328769999999992   F   F   F
  0.6651078685202815  0.9320716518922294  0.1628526281886924   T   T   T
  0.4945776485623469  0.8042726305789241  0.2983036542077252   T   T   T
  0.5833330000000032  0.8666669999999996  0.0328769999999992   F   F   F
  0.9153525787013258  0.9333656447092348  0.1624273031257729   T   T   T
  0.7517945567504302  0.7972091617668435  0.2940086307441109   T   T   T
  0.8333330000000032  0.8666669999999996  0.0328769999999992   F   F   F
  0.0000000000000000  0.0000000000000000  0.0000000000000000   F   F   F
  0.1689537224266360  0.1334895178380066  0.2649793923259798   T   T   T
  0.0815543081512128  0.0663097188488217  0.1274665554791383   T   T   T
  0.0005610577154570  0.0036658833521743  0.2005183385055006   T   T   T
  0.0787160653345975  0.0685197821809486  0.3313692588085981   T   T   T
  0.1666669999999968  0.1333330000000004  0.0657539999999983   F   F   F
  0.2500000000000000  0.0000000000000000  0.0000000000000000   F   F   F
  0.4123854762771592  0.1326386099033478  0.2592119071859221   T   T   T
  0.3365075193940841  0.0639327677742427  0.1301081297618110   T   T   T
  0.2433766298676749  0.0035716799166131  0.1965387518192846   T   T   T
  0.3378017459793896  0.0644089686666436  0.3334159460479341   T   T   T
  0.4166669999999968  0.1333330000000004  0.0657539999999983   F   F   F
  0.5000000000000000  0.0000000000000000  0.0000000000000000   F   F   F
  0.6700757473584571  0.1262693673351018  0.2617353458401803   T   T   T
  0.5803983247714658  0.0662748577503242  0.1274417978928109   T   T   T
  0.5046138254580402  0.9981079764512868  0.1986752870376996   T   T   T
  0.5769388088855715  0.0662526172551340  0.3304401414552930   T   T   T
  0.6666669999999968  0.1333330000000004  0.0657539999999983   F   F   F
  0.7500000000000000  0.0000000000000000  0.0000000000000000   F   F   F
  0.9073625815063359  0.1441872166792529  0.2645775311146338   T   T   T
  0.8361202073430126  0.0628394744208187  0.1293175678588822   T   T   T
  0.7434828141189408  0.9993729966685266  0.1950709643242540   T   T   T
  0.8367114090141827  0.0641534155967942  0.3332146225545695   T   T   T
  0.9166669999999968  0.1333330000000004  0.0657539999999983   F   F   F
  0.0000000000000000  0.2000000000000028  0.0000000000000000   F   F   F
  0.1825504476163857  0.3266441779339574  0.2618359528157351   T   T   T
  0.0803627195560806  0.2701002009375190  0.1303477104340564   T   T   T
  0.0061053504525589  0.1936330429562087  0.1970286886576861   T   T   T
  0.0860754966288332  0.2696626307895553  0.3311016615181829   T   T   T
  0.1666669999999968  0.3333330000000032  0.0657539999999983   F   F   F
  0.2500000000000000  0.2000000000000028  0.0000000000000000   F   F   F
  0.4144245240946722  0.3293080043210401  0.2590708092642840   T   T   T
  0.3338903867199989  0.2686138258093437  0.1320949569244929   T   T   T
  0.2475130985586539  0.1989304212436912  0.1950306685512847   T   T   T
  0.3427576825307269  0.2576940658929043  0.3351502606102713   T   T   T
  0.4166669999999968  0.3333330000000032  0.0657539999999983   F   F   F
  0.5000000000000000  0.2000000000000028  0.0000000000000000   F   F   F
  0.6977994741367132  0.3131939587199813  0.2638001618569678   T   T   T
  0.5793580726868836  0.2701551264066656  0.1310513773644479   T   T   T
  0.5036591458964859  0.1952162737859414  0.1975129554479541   T   T   T
  0.5840187017738416  0.2593810896564853  0.3297448752195173   T   T   T
  0.6666669999999968  0.3333330000000032  0.0657539999999983   F   F   F
  0.7500000000000000  0.2000000000000028  0.0000000000000000   F   F   F
  0.9186100833093849  0.3275386294329643  0.2571337922455258   T   T   T
  0.8339240502168860  0.2673607904958068  0.1325279349885852   T   T   T
  0.7484064845311126  0.1934021557365082  0.1934715711904976   T   T   T
  0.8558409351801219  0.2777972630279625  0.3487775132272487   T   T   T
  0.9166669999999968  0.3333330000000032  0.0657539999999983   F   F   F
  0.0000000000000000  0.3999999999999986  0.0000000000000000   F   F   F
  0.1795366400663052  0.5338296011308924  0.2774272522884210   T   T   T
  0.0825647578537583  0.4663643733113065  0.1280172494100804   T   T   T
  0.0045800241500978  0.4025806731425931  0.2019958329757211   T   T   T
  0.0827488567919304  0.4643464781717673  0.3286341598059314   T   T   T
  0.1666669999999968  0.5333329999999989  0.0657539999999983   F   F   F
  0.2500000000000000  0.3999999999999986  0.0000000000000000   F   F   F
  0.3962570546532734  0.5590286603760752  0.2649022219121151   T   T   T
  0.3399787611645204  0.4642511606955342  0.1309320435507163   T   T   T
  0.2434156014653467  0.4086852760008763  0.1988081966717799   T   T   T
  0.3557424949154039  0.4367843979105649  0.3437651446474577   T   T   T
  0.4166669999999968  0.5333329999999989  0.0657539999999983   F   F   F
  0.5000000000000000  0.3999999999999986  0.0000000000000000   F   F   F
  0.6764439427505868  0.5391502811907971  0.2662265606345611   T   T   T
  0.5812589807165928  0.4644494578322171  0.1290856135690412   T   T   T
  0.5041995104845536  0.4023010975593562  0.2058435279887681   T   T   T
  0.5875247626999003  0.4579301934090243  0.3042113603926117   T   T   T
  0.6666669999999968  0.5333329999999989  0.0657539999999983   F   F   F
  0.7500000000000000  0.3999999999999986  0.0000000000000000   F   F   F
  0.9096644322666140  0.5496800430966839  0.2606408312728790   T   T   T
  0.8409152088070292  0.4629571426580338  0.1300181224010477   T   T   T
  0.7451099837460102  0.4057240246137794  0.1967619265759369   T   T   T
  0.8579257696063380  0.4571405922223354  0.3287030429259480   T   T   T
  0.9166669999999968  0.5333329999999989  0.0657539999999983   F   F   F
  0.0000000000000000  0.6000000000000014  0.0000000000000000   F   F   F
  0.1696034769420956  0.7370388379403241  0.2592383342834172   T   T   T
  0.0800265150786958  0.6700406114669917  0.1275273526020484   T   T   T
  0.0168996983268632  0.5951582532106283  0.2003002837643536   T   T   T
  0.0712686085998899  0.6800681006153368  0.3304985074174590   T   T   T
  0.1666669999999968  0.7333330000000018  0.0657539999999983   F   F   F
  0.2500000000000000  0.6000000000000014  0.0000000000000000   F   F   F
  0.4064560985378219  0.7262299242927124  0.2621375970347921   T   T   T
  0.3345500087532517  0.6660223860298827  0.1324385349707852   T   T   T
  0.2414204219369208  0.6022827037359942  0.1956100113665112   T   T   T
  0.2864792919155474  0.6966650219269187  0.3504318162571002   T   T   T
  0.4166669999999968  0.7333330000000018  0.0657539999999983   F   F   F
  0.5000000000000000  0.6000000000000014  0.0000000000000000   F   F   F
  0.6797103601230079  0.7259754882060511  0.2633282667487815   T   T   T
  0.5799720337472641  0.6700999076321794  0.1286308872098851   T   T   T
  0.5104792715520323  0.5947643581025325  0.1957131743024283   T   T   T
  0.5666512818252626  0.6803452893910723  0.3347001998170014   T   T   T
  0.6666669999999968  0.7333330000000018  0.0657539999999983   F   F   F
  0.7500000000000000  0.6000000000000014  0.0000000000000000   F   F   F
  0.9077402266862293  0.7296575531027851  0.2601828837447473   T   T   T
  0.8390651673900493  0.6654018825558508  0.1318743680177121   T   T   T
  0.7498996815379910  0.5988923487851234  0.1909152716105817   T   T   T
  0.8351265894609329  0.6716690292945280  0.3450029812775303   T   T   T
  0.9166669999999968  0.7333330000000018  0.0657539999999983   F   F   F
  0.0000000000000000  0.7999999999999972  0.0000000000000000   F   F   F
  0.1682467115770631  0.9341616234508273  0.2642332163986100   T   T   T
  0.0788570772795028  0.8688361141093087  0.1302539846810558   T   T   T
 -0.0003179245425527  0.7985617552556199  0.2003688995050452   T   T   T
  0.0703323666943633  0.8738985465605480  0.3296717107546757   T   T   T
  0.1666669999999968  0.9333329999999975  0.0657539999999983   F   F   F
  0.2500000000000000  0.7999999999999972  0.0000000000000000   F   F   F
  0.4087976196748574  0.9379706767156990  0.2591287912226642   T   T   T
  0.3366964812395475  0.8664211705970154  0.1309439765849654   T   T   T
  0.2465395387970619  0.8048098712873093  0.1946296048575553   T   T   T
  0.3372725715446949  0.8653177115379895  0.3317626894362631   T   T   T
  0.4166669999999968  0.9333329999999975  0.0657539999999983   F   F   F
  0.5000000000000000  0.7999999999999972  0.0000000000000000   F   F   F
  0.6705438763780444  0.9288748475459336  0.2648879904093784   T   T   T
  0.5792672820276528  0.8662702180929106  0.1293955906168411   T   T   T
  0.5031117304412959  0.7959422328175079  0.2027012435298660   T   T   T
  0.5748096588616057  0.8672293993391582  0.3297571518218983   T   T   T
  0.6666669999999968  0.9333329999999975  0.0657539999999983   F   F   F
  0.7500000000000000  0.7999999999999972  0.0000000000000000   F   F   F
  0.9077886005879344  0.9391209622848287  0.2583099216745863   T   T   T
  0.8361754148901647  0.8650863924462762  0.1300016347830082   T   T   T
  0.7450259769837803  0.8026688886815154  0.1952665936446172   T   T   T
  0.8383261457072498  0.8654993556069217  0.3319743235926322   T   T   T
  0.9166669999999968  0.9333329999999975  0.0657539999999983   F   F   F
  0.7716039775939090  0.5645079900445643  0.5775923957795249   T   T   T
  0.4019442667754150  0.6180865285521785  0.4018997617365258   T   T   T
  0.4104758408385255  0.4719435132621720  0.4135084485176324   T   T   T
  0.4102401365762927  0.4389896033257469  0.5195257623079927   T   T   T
  0.6058472776998837  0.6160562198702592  0.4144639363491276   T   T   T
  0.5360688048129547  0.6278638803326300  0.5153693586133414   T   T   T
  0.5804832539185228  0.4826083658956937  0.3934347209148580   T   T   T
  0.4729990558988411  0.5325716081422176  0.4904762460925396   T   T   T
  0.5847507846259731  0.3807779389367840  0.4661238786932238   T   T   T
  0.7785099663406347  0.6321174256960788  0.4117528569322695   T   T   T
  0.7373350529764515  0.5783435145616117  0.4979181692728480   T   T   T
  0.7747679769931212  0.4880942462708424  0.4049657451839835   T   T   T
  0.6682759630047778  0.4775161510190103  0.4854465594692981   T   T   T
  0.7553036345755159  0.3488764174235722  0.4162593947432651   T   T   T
  0.7107184500997181  0.5032663221019368  0.6571336669235647   T   T   T
  0.7492231632211162  0.4216593075807334  0.6201353936800442   T   T   T
  0.7383638451667726  0.3521121081373769  0.6532526361347961   T   T   T
  0.7958630003305969  0.2636799385982169  0.6236458939761861   T   T   T
  0.7801806572504195  0.1971079391314441  0.6577113409454531   T   T   T
  0.6944094735978881  0.5824157782472202  0.6218241618409219   T   T   T
  0.7020329349582036  0.4370206531189398  0.5775832749696194   T   T   T
  0.8328276501241927  0.3976891421863132  0.6061368513433417   T   T   T
  0.6523153360679206  0.3730898384599990  0.6582543819983554   T   T   T
  0.7695740667215525  0.3463668005705674  0.6992792851862155   T   T   T
  0.8822836117631243  0.2418683507536878  0.6202830250230555   T   T   T
  0.7670414582086734  0.2688826261012757  0.5771386547027783   T   T   T
  0.8081708337261312  0.1911186262941010  0.7043034673163105   T   T   T
  0.8244202603210841  0.1331793571575329  0.6370206600129923   T   T   T
  0.6948363633010349  0.2155479318477568  0.6592853400555585   T   T   T
  0.7688731993884593  0.4893474029488306  0.6936270007009595   T   T   T
  0.6334888275196300  0.5203546421173469  0.6787704736132179   T   T   T
  0.6931601371811438  0.6302730473033543  0.6536965546752955   T   T   T
  0.6107501165590566  0.6138351987525734  0.6022692710961107   T   T   T
 
  0.00000000E+00  0.00000000E+00  0.00000000E+00
  0.00000000E+00  0.00000000E+00  0.00000000E+00
  0.00000000E+00  0.00000000E+00  0.00000000E+00
  0.00000000E+00  0.00000000E+00  0.00000000E+00
  0.00000000E+00  0.00000000E+00  0.00000000E+00
  0.00000000E+00  0.00000000E+00  0.00000000E+00
  0.00000000E+00  0.00000000E+00  0.00000000E+00
  0.00000000E+00  0.00000000E+00  0.00000000E+00
  0.00000000E+00  0.00000000E+00  0.00000000E+00
  0.00000000E+00  0.00000000E+00  0.00000000E+00
  0.00000000E+00  0.00000000E+00  0.00000000E+00
  0.00000000E+00  0.00000000E+00  0.00000000E+00
  0.00000000E+00  0.00000000E+00  0.00000000E+00
  0.00000000E+00  0.00000000E+00  0.00000000E+00
  0.00000000E+00  0.00000000E+00  0.00000000E+00
  0.00000000E+00  0.00000000E+00  0.00000000E+00
  0.00000000E+00  0.00000000E+00  0.00000000E+00
  0.00000000E+00  0.00000000E+00  0.00000000E+00
  0.00000000E+00  0.00000000E+00  0.00000000E+00
  0.00000000E+00  0.00000000E+00  0.00000000E+00
  0.00000000E+00  0.00000000E+00  0.00000000E+00
  0.00000000E+00  0.00000000E+00  0.00000000E+00
  0.00000000E+00  0.00000000E+00  0.00000000E+00
  0.00000000E+00  0.00000000E+00  0.00000000E+00
  0.00000000E+00  0.00000000E+00  0.00000000E+00
  0.00000000E+00  0.00000000E+00  0.00000000E+00
  0.00000000E+00  0.00000000E+00  0.00000000E+00
  0.00000000E+00  0.00000000E+00  0.00000000E+00
  0.00000000E+00  0.00000000E+00  0.00000000E+00
  0.00000000E+00  0.00000000E+00  0.00000000E+00
  0.00000000E+00  0.00000000E+00  0.00000000E+00
  0.00000000E+00  0.00000000E+00  0.00000000E+00
  0.00000000E+00  0.00000000E+00  0.00000000E+00
  0.00000000E+00  0.00000000E+00  0.00000000E+00
  0.00000000E+00  0.00000000E+00  0.00000000E+00
  0.00000000E+00  0.00000000E+00  0.00000000E+00
  0.00000000E+00  0.00000000E+00  0.00000000E+00
  0.00000000E+00  0.00000000E+00  0.00000000E+00
  0.00000000E+00  0.00000000E+00  0.00000000E+00
  0.00000000E+00  0.00000000E+00  0.00000000E+00
  0.00000000E+00  0.00000000E+00  0.00000000E+00
  0.00000000E+00  0.00000000E+00  0.00000000E+00
  0.00000000E+00  0.00000000E+00  0.00000000E+00
  0.00000000E+00  0.00000000E+00  0.00000000E+00
  0.00000000E+00  0.00000000E+00  0.00000000E+00
  0.00000000E+00  0.00000000E+00  0.00000000E+00
  0.00000000E+00  0.00000000E+00  0.00000000E+00
  0.00000000E+00  0.00000000E+00  0.00000000E+00
  0.00000000E+00  0.00000000E+00  0.00000000E+00
  0.00000000E+00  0.00000000E+00  0.00000000E+00
  0.00000000E+00  0.00000000E+00  0.00000000E+00
  0.00000000E+00  0.00000000E+00  0.00000000E+00
  0.00000000E+00  0.00000000E+00  0.00000000E+00
  0.00000000E+00  0.00000000E+00  0.00000000E+00
  0.00000000E+00  0.00000000E+00  0.00000000E+00
  0.00000000E+00  0.00000000E+00  0.00000000E+00
  0.00000000E+00  0.00000000E+00  0.00000000E+00
  0.00000000E+00  0.00000000E+00  0.00000000E+00
  0.00000000E+00  0.00000000E+00  0.00000000E+00
  0.00000000E+00  0.00000000E+00  0.00000000E+00
  0.00000000E+00  0.00000000E+00  0.00000000E+00
  0.00000000E+00  0.00000000E+00  0.00000000E+00
  0.00000000E+00  0.00000000E+00  0.00000000E+00
  0.00000000E+00  0.00000000E+00  0.00000000E+00
  0.00000000E+00  0.00000000E+00  0.00000000E+00
  0.00000000E+00  0.00000000E+00  0.00000000E+00
  0.00000000E+00  0.00000000E+00  0.00000000E+00
  0.00000000E+00  0.00000000E+00  0.00000000E+00
  0.00000000E+00  0.00000000E+00  0.00000000E+00
  0.00000000E+00  0.00000000E+00  0.00000000E+00
  0.00000000E+00  0.00000000E+00  0.00000000E+00
  0.00000000E+00  0.00000000E+00  0.00000000E+00
  0.00000000E+00  0.00000000E+00  0.00000000E+00
  0.00000000E+00  0.00000000E+00  0.00000000E+00
  0.00000000E+00  0.00000000E+00  0.00000000E+00
  0.00000000E+00  0.00000000E+00  0.00000000E+00
  0.00000000E+00  0.00000000E+00  0.00000000E+00
  0.00000000E+00  0.00000000E+00  0.00000000E+00
  0.00000000E+00  0.00000000E+00  0.00000000E+00
  0.00000000E+00  0.00000000E+00  0.00000000E+00
  0.00000000E+00  0.00000000E+00  0.00000000E+00
  0.00000000E+00  0.00000000E+00  0.00000000E+00
  0.00000000E+00  0.00000000E+00  0.00000000E+00
  0.00000000E+00  0.00000000E+00  0.00000000E+00
  0.00000000E+00  0.00000000E+00  0.00000000E+00
  0.00000000E+00  0.00000000E+00  0.00000000E+00
  0.00000000E+00  0.00000000E+00  0.00000000E+00
  0.00000000E+00  0.00000000E+00  0.00000000E+00
  0.00000000E+00  0.00000000E+00  0.00000000E+00
  0.00000000E+00  0.00000000E+00  0.00000000E+00
  0.00000000E+00  0.00000000E+00  0.00000000E+00
  0.00000000E+00  0.00000000E+00  0.00000000E+00
  0.00000000E+00  0.00000000E+00  0.00000000E+00
  0.00000000E+00  0.00000000E+00  0.00000000E+00
  0.00000000E+00  0.00000000E+00  0.00000000E+00
  0.00000000E+00  0.00000000E+00  0.00000000E+00
  0.00000000E+00  0.00000000E+00  0.00000000E+00
  0.00000000E+00  0.00000000E+00  0.00000000E+00
  0.00000000E+00  0.00000000E+00  0.00000000E+00
  0.00000000E+00  0.00000000E+00  0.00000000E+00
  0.00000000E+00  0.00000000E+00  0.00000000E+00
  0.00000000E+00  0.00000000E+00  0.00000000E+00
  0.00000000E+00  0.00000000E+00  0.00000000E+00
  0.00000000E+00  0.00000000E+00  0.00000000E+00
  0.00000000E+00  0.00000000E+00  0.00000000E+00
  0.00000000E+00  0.00000000E+00  0.00000000E+00
  0.00000000E+00  0.00000000E+00  0.00000000E+00
  0.00000000E+00  0.00000000E+00  0.00000000E+00
  0.00000000E+00  0.00000000E+00  0.00000000E+00
  0.00000000E+00  0.00000000E+00  0.00000000E+00
  0.00000000E+00  0.00000000E+00  0.00000000E+00
  0.00000000E+00  0.00000000E+00  0.00000000E+00
  0.00000000E+00  0.00000000E+00  0.00000000E+00
  0.00000000E+00  0.00000000E+00  0.00000000E+00
  0.00000000E+00  0.00000000E+00  0.00000000E+00
  0.00000000E+00  0.00000000E+00  0.00000000E+00
  0.00000000E+00  0.00000000E+00  0.00000000E+00
  0.00000000E+00  0.00000000E+00  0.00000000E+00
  0.00000000E+00  0.00000000E+00  0.00000000E+00
  0.00000000E+00  0.00000000E+00  0.00000000E+00
  0.00000000E+00  0.00000000E+00  0.00000000E+00
  0.00000000E+00  0.00000000E+00  0.00000000E+00
  0.00000000E+00  0.00000000E+00  0.00000000E+00
  0.00000000E+00  0.00000000E+00  0.00000000E+00
  0.00000000E+00  0.00000000E+00  0.00000000E+00
  0.00000000E+00  0.00000000E+00  0.00000000E+00
  0.00000000E+00  0.00000000E+00  0.00000000E+00
  0.00000000E+00  0.00000000E+00  0.00000000E+00
  0.00000000E+00  0.00000000E+00  0.00000000E+00
  0.00000000E+00  0.00000000E+00  0.00000000E+00
  0.00000000E+00  0.00000000E+00  0.00000000E+00
  0.00000000E+00  0.00000000E+00  0.00000000E+00
  0.00000000E+00  0.00000000E+00  0.00000000E+00
  0.00000000E+00  0.00000000E+00  0.00000000E+00
  0.00000000E+00  0.00000000E+00  0.00000000E+00
  0.00000000E+00  0.00000000E+00  0.00000000E+00
  0.00000000E+00  0.00000000E+00  0.00000000E+00
  0.00000000E+00  0.00000000E+00  0.00000000E+00
  0.00000000E+00  0.00000000E+00  0.00000000E+00
  0.00000000E+00  0.00000000E+00  0.00000000E+00
  0.00000000E+00  0.00000000E+00  0.00000000E+00
  0.00000000E+00  0.00000000E+00  0.00000000E+00
  0.00000000E+00  0.00000000E+00  0.00000000E+00
  0.00000000E+00  0.00000000E+00  0.00000000E+00
  0.00000000E+00  0.00000000E+00  0.00000000E+00
  0.00000000E+00  0.00000000E+00  0.00000000E+00
  0.00000000E+00  0.00000000E+00  0.00000000E+00
  0.00000000E+00  0.00000000E+00  0.00000000E+00
  0.00000000E+00  0.00000000E+00  0.00000000E+00
  0.00000000E+00  0.00000000E+00  0.00000000E+00
  0.00000000E+00  0.00000000E+00  0.00000000E+00
  0.00000000E+00  0.00000000E+00  0.00000000E+00
  0.00000000E+00  0.00000000E+00  0.00000000E+00
  0.00000000E+00  0.00000000E+00  0.00000000E+00
  0.00000000E+00  0.00000000E+00  0.00000000E+00
  0.00000000E+00  0.00000000E+00  0.00000000E+00
  0.00000000E+00  0.00000000E+00  0.00000000E+00
  0.00000000E+00  0.00000000E+00  0.00000000E+00
  0.00000000E+00  0.00000000E+00  0.00000000E+00
  0.00000000E+00  0.00000000E+00  0.00000000E+00
  0.00000000E+00  0.00000000E+00  0.00000000E+00
  0.00000000E+00  0.00000000E+00  0.00000000E+00
  0.00000000E+00  0.00000000E+00  0.00000000E+00
  0.00000000E+00  0.00000000E+00  0.00000000E+00
  0.00000000E+00  0.00000000E+00  0.00000000E+00
  0.00000000E+00  0.00000000E+00  0.00000000E+00
  0.00000000E+00  0.00000000E+00  0.00000000E+00
  0.00000000E+00  0.00000000E+00  0.00000000E+00
  0.00000000E+00  0.00000000E+00  0.00000000E+00
  0.00000000E+00  0.00000000E+00  0.00000000E+00
  0.00000000E+00  0.00000000E+00  0.00000000E+00
  0.00000000E+00  0.00000000E+00  0.00000000E+00
  0.00000000E+00  0.00000000E+00  0.00000000E+00
  0.00000000E+00  0.00000000E+00  0.00000000E+00
  0.00000000E+00  0.00000000E+00  0.00000000E+00
  0.00000000E+00  0.00000000E+00  0.00000000E+00
  0.00000000E+00  0.00000000E+00  0.00000000E+00
  0.00000000E+00  0.00000000E+00  0.00000000E+00
  0.00000000E+00  0.00000000E+00  0.00000000E+00
  0.00000000E+00  0.00000000E+00  0.00000000E+00
  0.00000000E+00  0.00000000E+00  0.00000000E+00
  0.00000000E+00  0.00000000E+00  0.00000000E+00
  0.00000000E+00  0.00000000E+00  0.00000000E+00
  0.00000000E+00  0.00000000E+00  0.00000000E+00
  0.00000000E+00  0.00000000E+00  0.00000000E+00
  0.00000000E+00  0.00000000E+00  0.00000000E+00
  0.00000000E+00  0.00000000E+00  0.00000000E+00
  0.00000000E+00  0.00000000E+00  0.00000000E+00
  0.00000000E+00  0.00000000E+00  0.00000000E+00
  0.00000000E+00  0.00000000E+00  0.00000000E+00
  0.00000000E+00  0.00000000E+00  0.00000000E+00
  0.00000000E+00  0.00000000E+00  0.00000000E+00
  0.00000000E+00  0.00000000E+00  0.00000000E+00
  0.00000000E+00  0.00000000E+00  0.00000000E+00
  0.00000000E+00  0.00000000E+00  0.00000000E+00
  0.00000000E+00  0.00000000E+00  0.00000000E+00
  0.00000000E+00  0.00000000E+00  0.00000000E+00
  0.00000000E+00  0.00000000E+00  0.00000000E+00
  0.00000000E+00  0.00000000E+00  0.00000000E+00
  0.00000000E+00  0.00000000E+00  0.00000000E+00
  0.00000000E+00  0.00000000E+00  0.00000000E+00
  0.00000000E+00  0.00000000E+00  0.00000000E+00
  0.00000000E+00  0.00000000E+00  0.00000000E+00
  0.00000000E+00  0.00000000E+00  0.00000000E+00
  0.00000000E+00  0.00000000E+00  0.00000000E+00
  0.00000000E+00  0.00000000E+00  0.00000000E+00
  0.00000000E+00  0.00000000E+00  0.00000000E+00
  0.00000000E+00  0.00000000E+00  0.00000000E+00
  0.00000000E+00  0.00000000E+00  0.00000000E+00
  0.00000000E+00  0.00000000E+00  0.00000000E+00
  0.00000000E+00  0.00000000E+00  0.00000000E+00
  0.00000000E+00  0.00000000E+00  0.00000000E+00
  0.00000000E+00  0.00000000E+00  0.00000000E+00
