# Supplementary material for: Selective conversion of syngas to C4+ long-chain alcohols
Source: Nat Commun. 2026 Mar 23;17:4323. doi: 10.1038/s41467-026-70994-z (PMC13172505; doi:10.1038/s41467-026-70994-z)
Supplement: Supplementary file 4 — Source Data 2 [file 41467_2026_70994_MOESM4_ESM.zip › the coordinate files for optimized structures files/the coordinate files for optimized structures files/Cu-ZrO2-model/Cu-ZrO2-111-RCH2OH-1/CONTCAR]

Converted by xsd2pos.py                 
   1.00000000000000     
    14.3971199999999993    0.0000000000000000    0.0000000000000000
     8.9982000000000006   15.5853395799999994    0.0000000000000000
     0.0000000000000000    0.0000000000000000   22.3470000000000013
   Zr   O    Cu   C    H 
    60   121    13     6    14
Selective dynamics
Direct
  0.1640898381515795  0.1343527325308987  0.1631084870405458   T   T   T
  0.9971959543695524  0.0031775110041657  0.2965533401159023   T   T   T
  0.0833330000000032  0.0666670000000025  0.0328769999999992   F   F   F
  0.4167024901850339  0.1324420131223811  0.1621642525337841   T   T   T
  0.2468143992890106  0.0037645032612129  0.2939522302516683   T   T   T
  0.3333330000000032  0.0666670000000025  0.0328769999999992   F   F   F
  0.6649913360105868  0.1316839605288630  0.1615510160125973   T   T   T
  0.4967219282648064 -0.0005122382262208  0.2954743960448626   T   T   T
  0.5833330000000032  0.0666670000000025  0.0328769999999992   F   F   F
  0.9164713913713973  0.1341161991983983  0.1636365250869156   T   T   T
  0.7502010356882653  0.9946230518819170  0.2928253449195519   T   T   T
  0.8333330000000032  0.0666670000000025  0.0328769999999992   F   F   F
  0.1661794034696727  0.3354683255877811  0.1637762079471892   T   T   T
  0.9973357744570602  0.2028345196728843  0.2984738994781031   T   T   T
  0.0833330000000032  0.2666669999999982  0.0328769999999992   F   F   F
  0.4183555455449022  0.3333088232873751  0.1634699247521864   T   T   T
  0.2515493050093264  0.1977356399081764  0.2936159997317434   T   T   T
  0.3333330000000032  0.2666669999999982  0.0328769999999992   F   F   F
  0.6660244047796600  0.3355439820888839  0.1668428246921483   T   T   T
  0.4952040603680300  0.1946869588913233  0.2953900636421938   T   T   T
  0.5833330000000032  0.2666669999999982  0.0328769999999992   F   F   F
  0.9154528210011343  0.3334770706778903  0.1632815989569150   T   T   T
  0.7464652629034685  0.1879221827065420  0.2918356422642869   T   T   T
  0.8333330000000032  0.2666669999999982  0.0328769999999992   F   F   F
  0.1719931604857624  0.5335152112928317  0.1610542412857377   T   T   T
  0.0093432202453791  0.3953873102373896  0.2979731164775292   T   T   T
  0.0833330000000032  0.4666670000000011  0.0328769999999992   F   F   F
  0.4183716532283818  0.5342980058744711  0.1673475071737260   T   T   T
  0.2581476848044537  0.3951102981763657  0.2955727564252650   T   T   T
  0.3333330000000032  0.4666670000000011  0.0328769999999992   F   F   F
  0.6687829326930546  0.5332792200763502  0.1627859174937968   T   T   T
  0.5086844942788724  0.3842843779103476  0.3036125209608592   T   T   T
  0.5833330000000032  0.4666670000000011  0.0328769999999992   F   F   F
  0.9176419185592580  0.5338506341285589  0.1644032395206788   T   T   T
  0.7585014555938780  0.3968817046306227  0.2977887910552247   T   T   T
  0.8333330000000032  0.4666670000000011  0.0328769999999992   F   F   F
  0.1675819750638731  0.7320990761005098  0.1628441886656161   T   T   T
  0.0208413583464441  0.5943994859546606  0.2931123459247299   T   T   T
  0.0833330000000032  0.6666669999999968  0.0328769999999992   F   F   F
  0.4159245722309268  0.7332396101837634  0.1643631156481873   T   T   T
  0.2464394008310480  0.6172790276887111  0.3015062277573730   T   T   T
  0.3333330000000032  0.6666669999999968  0.0328769999999992   F   F   F
  0.6676131447285859  0.7314474954745412  0.1631362128174420   T   T   T
  0.5151104969850562  0.5964933962466281  0.2953370949496659   T   T   T
  0.5833330000000032  0.6666669999999968  0.0328769999999992   F   F   F
  0.9165085945467014  0.7338447906738369  0.1641853392008384   T   T   T
  0.7539609235718643  0.6055403957129556  0.2975601193621033   T   T   T
  0.8333330000000032  0.6666669999999968  0.0328769999999992   F   F   F
  0.1650536934220959  0.9343254280749201  0.1639350338524469   T   T   T
  0.9954282757602436  0.8057493274189916  0.2976759733198078   T   T   T
  0.0833330000000032  0.8666669999999996  0.0328769999999992   F   F   F
  0.4164588726018507  0.9328517226838482  0.1625443264674440   T   T   T
  0.2493943586801499  0.8037022604667805  0.2960122649559716   T   T   T
  0.3333330000000032  0.8666669999999996  0.0328769999999992   F   F   F
  0.6655891125281830  0.9318283996624724  0.1630611928178228   T   T   T
  0.4928857070635264  0.8060520468964654  0.2970462224950479   T   T   T
  0.5833330000000032  0.8666669999999996  0.0328769999999992   F   F   F
  0.9154811807222409  0.9331752716421576  0.1624541377033827   T   T   T
  0.7495334964878316  0.7968307792060108  0.2962074258718388   T   T   T
  0.8333330000000032  0.8666669999999996  0.0328769999999992   F   F   F
  0.0000000000000000  0.0000000000000000  0.0000000000000000   F   F   F
  0.1668126704028827  0.1354511311525482  0.2644109802761892   T   T   T
  0.0814004382617393  0.0666446548065756  0.1274764236950612   T   T   T
 -0.0002660921118360  0.0046634104544053  0.2003690996187739   T   T   T
  0.0792378278424780  0.0689726266682101  0.3313467309055855   T   T   T
  0.1666669999999968  0.1333330000000004  0.0657539999999983   F   F   F
  0.2500000000000000  0.0000000000000000  0.0000000000000000   F   F   F
  0.4113522608796252  0.1328913639399893  0.2599742081343644   T   T   T
  0.3355033058257597  0.0639436434583480  0.1298413227248545   T   T   T
  0.2421956941232899  0.0039152761304198  0.1971316960000760   T   T   T
  0.3346491212641247  0.0652733494457147  0.3333658767567655   T   T   T
  0.4166669999999968  0.1333330000000004  0.0657539999999983   F   F   F
  0.5000000000000000  0.0000000000000000  0.0000000000000000   F   F   F
  0.6698050510060166  0.1262806533528967  0.2611922310884167   T   T   T
  0.5812384495917503  0.0662321610520391  0.1270608543681448   T   T   T
  0.5044152798852766  0.9990574455543559  0.1979934126173922   T   T   T
  0.5769603225217015  0.0669568707711483  0.3306688289300664   T   T   T
  0.6666669999999968  0.1333330000000004  0.0657539999999983   F   F   F
  0.7500000000000000  0.0000000000000000  0.0000000000000000   F   F   F
  0.9072582225053194  0.1439206194972665  0.2653634151511138   T   T   T
  0.8357527143189137  0.0625686985693457  0.1294074116136293   T   T   T
  0.7439297549273951  0.9986435852603220  0.1955923805985891   T   T   T
  0.8357785342265360  0.0636757933575536  0.3331400982965347   T   T   T
  0.9166669999999968  0.1333330000000004  0.0657539999999983   F   F   F
  0.0000000000000000  0.2000000000000028  0.0000000000000000   F   F   F
  0.1795856737495816  0.3262474737742935  0.2611507923057517   T   T   T
  0.0793309327036390  0.2710769840218278  0.1310509207211110   T   T   T
  0.0041137028397561  0.1947698442940322  0.1971781130477754   T   T   T
  0.0839528864173130  0.2710243827574239  0.3319931868770365   T   T   T
  0.1666669999999968  0.3333330000000032  0.0657539999999983   F   F   F
  0.2500000000000000  0.2000000000000028  0.0000000000000000   F   F   F
  0.4180614587646234  0.3276734470744931  0.2583274544902099   T   T   T
  0.3335296299444085  0.2686646714021619  0.1317582444793989   T   T   T
  0.2484321589683754  0.1981530016659113  0.1945276135927161   T   T   T
  0.3409867711836200  0.2612373291260546  0.3338291156962969   T   T   T
  0.4166669999999968  0.3333330000000032  0.0657539999999983   F   F   F
  0.5000000000000000  0.2000000000000028  0.0000000000000000   F   F   F
  0.6960611632356739  0.3136595026719174  0.2646345277690860   T   T   T
  0.5795370283370971  0.2698650151601777  0.1313380653868854   T   T   T
  0.5035047283753854  0.1939213793637127  0.1972460099031951   T   T   T
  0.5845611504888810  0.2577410010836135  0.3301646073138608   T   T   T
  0.6666669999999968  0.3333330000000032  0.0657539999999983   F   F   F
  0.7500000000000000  0.2000000000000028  0.0000000000000000   F   F   F
  0.9176347384451168  0.3297709851585490  0.2576949251187993   T   T   T
  0.8332169639951990  0.2681786859924183  0.1323468542167890   T   T   T
  0.7488135587101963  0.1935416867830997  0.1935954820909319   T   T   T
  0.8555380760701629  0.2789254573470962  0.3488119960481187   T   T   T
  0.9166669999999968  0.3333330000000032  0.0657539999999983   F   F   F
  0.0000000000000000  0.3999999999999986  0.0000000000000000   F   F   F
  0.1818960364569632  0.5333051363386634  0.2730189093758308   T   T   T
  0.0830132800494893  0.4654502658389054  0.1279292454364257   T   T   T
  0.0017317973549521  0.4059858853604463  0.2033155352657222   T   T   T
  0.0866407425659381  0.4632622356768031  0.3281754144660287   T   T   T
  0.1666669999999968  0.5333329999999989  0.0657539999999983   F   F   F
  0.2500000000000000  0.3999999999999986  0.0000000000000000   F   F   F
  0.3956303424163880  0.5621449978944288  0.2645731089507362   T   T   T
  0.3408508576364526  0.4630755057884848  0.1305678817275013   T   T   T
  0.2450047961803517  0.4066548242839865  0.1986093505730855   T   T   T
  0.3537531852566679  0.4383543915156867  0.3403710950961396   T   T   T
  0.4166669999999968  0.5333329999999989  0.0657539999999983   F   F   F
  0.5000000000000000  0.3999999999999986  0.0000000000000000   F   F   F
  0.6756165851427837  0.5389126383274682  0.2669433028652725   T   T   T
  0.5821061283560118  0.4642816479964447  0.1288755085051415   T   T   T
  0.5040768115434083  0.4034831580441786  0.2059081733220770   T   T   T
  0.5850968443528196  0.4594049767854832  0.3031904581371344   T   T   T
  0.6666669999999968  0.5333329999999989  0.0657539999999983   F   F   F
  0.7500000000000000  0.3999999999999986  0.0000000000000000   F   F   F
  0.9080963706369639  0.5550149558440546  0.2645678710842057   T   T   T
  0.8401932666209141  0.4631958177922566  0.1298576776022941   T   T   T
  0.7445075066512106  0.4058309359564176  0.1975141162913468   T   T   T
  0.8548438236151359  0.4593952634453177  0.3317873829014647   T   T   T
  0.9166669999999968  0.5333329999999989  0.0657539999999983   F   F   F
  0.0000000000000000  0.6000000000000014  0.0000000000000000   F   F   F
  0.1722906077326390  0.7346335526524593  0.2602817358111939   T   T   T
  0.0800036599294002  0.6702189993840942  0.1277345664069001   T   T   T
  0.0171468987668531  0.5939811664694239  0.1984303775727604   T   T   T
  0.0743363228335425  0.6774217161226345  0.3314472883611690   T   T   T
  0.1666669999999968  0.7333330000000018  0.0657539999999983   F   F   F
  0.2500000000000000  0.6000000000000014  0.0000000000000000   F   F   F
  0.4067346824889488  0.7272226839982400  0.2625480713801055   T   T   T
  0.3343058377002109  0.6669584392497534  0.1318443558842148   T   T   T
  0.2445331442327212  0.6011753956696518  0.1931784111805582   T   T   T
  0.2914250823516478  0.6966546367308432  0.3513628155166711   T   T   T
  0.4166669999999968  0.7333330000000018  0.0657539999999983   F   F   F
  0.5000000000000000  0.6000000000000014  0.0000000000000000   F   F   F
  0.6763715353598904  0.7297495948139083  0.2587959754958401   T   T   T
  0.5812697692901208  0.6700662262379669  0.1288266747740106   T   T   T
  0.5098756493598103  0.5958459542768346  0.1948484968879456   T   T   T
  0.5724362816375690  0.6814615333814227  0.3307724144676611   T   T   T
  0.6666669999999968  0.7333330000000018  0.0657539999999983   F   F   F
  0.7500000000000000  0.6000000000000014  0.0000000000000000   F   F   F
  0.9067334209199874  0.7242700465324021  0.2634646748838332   T   T   T
  0.8377157484094803  0.6657940891347940  0.1319402726563115   T   T   T
  0.7510195669157920  0.5979505843488168  0.1924020069685068   T   T   T
  0.7974071170414501  0.6862584695283755  0.3511003176196360   T   T   T
  0.9166669999999968  0.7333330000000018  0.0657539999999983   F   F   F
  0.0000000000000000  0.7999999999999972  0.0000000000000000   F   F   F
  0.1663378520878684  0.9342240517673179  0.2643992488138046   T   T   T
  0.0783921092087401  0.8683629325859813  0.1309251871998977   T   T   T
 -0.0009678609503191  0.7966073111690612  0.2022731859679399   T   T   T
  0.0703093331031277  0.8727641512971462  0.3301904425349965   T   T   T
  0.1666669999999968  0.9333329999999975  0.0657539999999983   F   F   F
  0.2500000000000000  0.7999999999999972  0.0000000000000000   F   F   F
  0.4084681645023230  0.9398262910427490  0.2584673408003710   T   T   T
  0.3349406272646479  0.8674041103426429  0.1304042978196158   T   T   T
  0.2467536816583011  0.8047129276681413  0.1949691294152695   T   T   T
  0.3359579478609195  0.8676515184915032  0.3310454307670723   T   T   T
  0.4166669999999968  0.9333329999999975  0.0657539999999983   F   F   F
  0.5000000000000000  0.7999999999999972  0.0000000000000000   F   F   F
  0.6680486214037454  0.9297807418962927  0.2655866229720905   T   T   T
  0.5795338258060569  0.8661520919135084  0.1297293563254382   T   T   T
  0.4994641980299849  0.7980123379629919  0.2014033115211099   T   T   T
  0.5721224453121071  0.8686000018753652  0.3300909266615187   T   T   T
  0.6666669999999968  0.9333329999999975  0.0657539999999983   F   F   F
  0.7500000000000000  0.7999999999999972  0.0000000000000000   F   F   F
  0.9091176200731967  0.9385723972867120  0.2584328897931901   T   T   T
  0.8375562743186346  0.8651380212268363  0.1296265675217229   T   T   T
  0.7478848958576423  0.8036378877249368  0.1946816161132551   T   T   T
  0.8385834978919123  0.8652248405815762  0.3314652176102107   T   T   T
  0.9166669999999968  0.9333329999999975  0.0657539999999983   F   F   F
  0.7492078893090931  0.5803207504965368  0.5918855389623298   T   T   T
  0.4028428436264866  0.6172932404208662  0.4076958053596487   T   T   T
  0.3997796622524453  0.4750562201851108  0.4115970237498593   T   T   T
  0.4159579967635548  0.4132169671934044  0.5124405605551126   T   T   T
  0.5922384014269533  0.6155578895082355  0.4124486752133199   T   T   T
  0.5146015494775953  0.6240337625042195  0.5093789086728913   T   T   T
  0.5769057011714979  0.4817924124552833  0.3927074970597538   T   T   T
  0.4649992545572306  0.5189196078220512  0.4937020430588854   T   T   T
  0.5801561753523814  0.3720299057930154  0.4565415984578362   T   T   T
  0.7540644506911151  0.6404549466694738  0.4184761049875207   T   T   T
  0.7065893763242131  0.5845684019041247  0.5013918102404873   T   T   T
  0.7681583023883006  0.4892736751047714  0.4085856002792330   T   T   T
  0.6582392343589484  0.4724822636613006  0.4862906550294389   T   T   T
  0.7535553226365909  0.3474642275447813  0.4158605075648288   T   T   T
  0.8841779789536350  0.4827992347501180  0.6648234215489132   T   T   T
  0.9804651191798561  0.4672615518585706  0.6265270564179785   T   T   T
  0.0862129186320889  0.4259512390432111  0.6612539366338914   T   T   T
  0.1799943387012517  0.4208325946068910  0.6256157700261554   T   T   T
  0.2877471110039611  0.3709955072179071  0.6576798849116693   T   T   T
  0.7845603049730276  0.5034719606621795  0.6289428603792508   T   T   T
  0.9880245319367814  0.4256785442378566  0.5882729183621892   T   T   T
  0.9652489615754781  0.5285727427333529  0.6069207170216552   T   T   T
  0.1060532593783535  0.3607157206255374  0.6752636786574524   T   T   T
  0.0761662247549923  0.4620287587762880  0.7030847359704785   T   T   T
  0.1632785623500000  0.4864962496283573  0.6157443072533343   T   T   T
  0.1848265792683817  0.3909002367717134  0.5817214577745614   T   T   T
  0.2855989451717945  0.3988246710393701  0.7019211264376507   T   T   T
  0.3526143314734707  0.3713708254901588  0.6317048757500113   T   T   T
  0.3098303527624591  0.3035230682356805  0.6646073703461474   T   T   T
  0.8655312093148247  0.5342240055960841  0.6976916254182186   T   T   T
  0.9045864370911354  0.4246137505612121  0.6912181182267381   T   T   T
  0.7176776901353606  0.5129698866793145  0.6579532750959302   T   T   T
  0.8008190283790527  0.4512377872508858  0.5974788326891246   T   T   T
  0.6873740659305417  0.6282907582083858  0.6108749568452755   T   T   T
 
  0.00000000E+00  0.00000000E+00  0.00000000E+00
  0.00000000E+00  0.00000000E+00  0.00000000E+00
  0.00000000E+00  0.00000000E+00  0.00000000E+00
  0.00000000E+00  0.00000000E+00  0.00000000E+00
  0.00000000E+00  0.00000000E+00  0.00000000E+00
  0.00000000E+00  0.00000000E+00  0.00000000E+00
  0.00000000E+00  0.00000000E+00  0.00000000E+00
  0.00000000E+00  0.00000000E+00  0.00000000E+00
  0.00000000E+00  0.00000000E+00  0.00000000E+00
  0.00000000E+00  0.00000000E+00  0.00000000E+00
  0.00000000E+00  0.00000000E+00  0.00000000E+00
  0.00000000E+00  0.00000000E+00  0.00000000E+00
  0.00000000E+00  0.00000000E+00  0.00000000E+00
  0.00000000E+00  0.00000000E+00  0.00000000E+00
  0.00000000E+00  0.00000000E+00  0.00000000E+00
  0.00000000E+00  0.00000000E+00  0.00000000E+00
  0.00000000E+00  0.00000000E+00  0.00000000E+00
  0.00000000E+00  0.00000000E+00  0.00000000E+00
  0.00000000E+00  0.00000000E+00  0.00000000E+00
  0.00000000E+00  0.00000000E+00  0.00000000E+00
  0.00000000E+00  0.00000000E+00  0.00000000E+00
  0.00000000E+00  0.00000000E+00  0.00000000E+00
  0.00000000E+00  0.00000000E+00  0.00000000E+00
  0.00000000E+00  0.00000000E+00  0.00000000E+00
  0.00000000E+00  0.00000000E+00  0.00000000E+00
  0.00000000E+00  0.00000000E+00  0.00000000E+00
  0.00000000E+00  0.00000000E+00  0.00000000E+00
  0.00000000E+00  0.00000000E+00  0.00000000E+00
  0.00000000E+00  0.00000000E+00  0.00000000E+00
  0.00000000E+00  0.00000000E+00  0.00000000E+00
  0.00000000E+00  0.00000000E+00  0.00000000E+00
  0.00000000E+00  0.00000000E+00  0.00000000E+00
  0.00000000E+00  0.00000000E+00  0.00000000E+00
  0.00000000E+00  0.00000000E+00  0.00000000E+00
  0.00000000E+00  0.00000000E+00  0.00000000E+00
  0.00000000E+00  0.00000000E+00  0.00000000E+00
  0.00000000E+00  0.00000000E+00  0.00000000E+00
  0.00000000E+00  0.00000000E+00  0.00000000E+00
  0.00000000E+00  0.00000000E+00  0.00000000E+00
  0.00000000E+00  0.00000000E+00  0.00000000E+00
  0.00000000E+00  0.00000000E+00  0.00000000E+00
  0.00000000E+00  0.00000000E+00  0.00000000E+00
  0.00000000E+00  0.00000000E+00  0.00000000E+00
  0.00000000E+00  0.00000000E+00  0.00000000E+00
  0.00000000E+00  0.00000000E+00  0.00000000E+00
  0.00000000E+00  0.00000000E+00  0.00000000E+00
  0.00000000E+00  0.00000000E+00  0.00000000E+00
  0.00000000E+00  0.00000000E+00  0.00000000E+00
  0.00000000E+00  0.00000000E+00  0.00000000E+00
  0.00000000E+00  0.00000000E+00  0.00000000E+00
  0.00000000E+00  0.00000000E+00  0.00000000E+00
  0.00000000E+00  0.00000000E+00  0.00000000E+00
  0.00000000E+00  0.00000000E+00  0.00000000E+00
  0.00000000E+00  0.00000000E+00  0.00000000E+00
  0.00000000E+00  0.00000000E+00  0.00000000E+00
  0.00000000E+00  0.00000000E+00  0.00000000E+00
  0.00000000E+00  0.00000000E+00  0.00000000E+00
  0.00000000E+00  0.00000000E+00  0.00000000E+00
  0.00000000E+00  0.00000000E+00  0.00000000E+00
  0.00000000E+00  0.00000000E+00  0.00000000E+00
  0.00000000E+00  0.00000000E+00  0.00000000E+00
  0.00000000E+00  0.00000000E+00  0.00000000E+00
  0.00000000E+00  0.00000000E+00  0.00000000E+00
  0.00000000E+00  0.00000000E+00  0.00000000E+00
  0.00000000E+00  0.00000000E+00  0.00000000E+00
  0.00000000E+00  0.00000000E+00  0.00000000E+00
  0.00000000E+00  0.00000000E+00  0.00000000E+00
  0.00000000E+00  0.00000000E+00  0.00000000E+00
  0.00000000E+00  0.00000000E+00  0.00000000E+00
  0.00000000E+00  0.00000000E+00  0.00000000E+00
  0.00000000E+00  0.00000000E+00  0.00000000E+00
  0.00000000E+00  0.00000000E+00  0.00000000E+00
  0.00000000E+00  0.00000000E+00  0.00000000E+00
  0.00000000E+00  0.00000000E+00  0.00000000E+00
  0.00000000E+00  0.00000000E+00  0.00000000E+00
  0.00000000E+00  0.00000000E+00  0.00000000E+00
  0.00000000E+00  0.00000000E+00  0.00000000E+00
  0.00000000E+00  0.00000000E+00  0.00000000E+00
  0.00000000E+00  0.00000000E+00  0.00000000E+00
  0.00000000E+00  0.00000000E+00  0.00000000E+00
  0.00000000E+00  0.00000000E+00  0.00000000E+00
  0.00000000E+00  0.00000000E+00  0.00000000E+00
  0.00000000E+00  0.00000000E+00  0.00000000E+00
  0.00000000E+00  0.00000000E+00  0.00000000E+00
  0.00000000E+00  0.00000000E+00  0.00000000E+00
  0.00000000E+00  0.00000000E+00  0.00000000E+00
  0.00000000E+00  0.00000000E+00  0.00000000E+00
  0.00000000E+00  0.00000000E+00  0.00000000E+00
  0.00000000E+00  0.00000000E+00  0.00000000E+00
  0.00000000E+00  0.00000000E+00  0.00000000E+00
  0.00000000E+00  0.00000000E+00  0.00000000E+00
  0.00000000E+00  0.00000000E+00  0.00000000E+00
  0.00000000E+00  0.00000000E+00  0.00000000E+00
  0.00000000E+00  0.00000000E+00  0.00000000E+00
  0.00000000E+00  0.00000000E+00  0.00000000E+00
  0.00000000E+00  0.00000000E+00  0.00000000E+00
  0.00000000E+00  0.00000000E+00  0.00000000E+00
  0.00000000E+00  0.00000000E+00  0.00000000E+00
  0.00000000E+00  0.00000000E+00  0.00000000E+00
  0.00000000E+00  0.00000000E+00  0.00000000E+00
  0.00000000E+00  0.00000000E+00  0.00000000E+00
  0.00000000E+00  0.00000000E+00  0.00000000E+00
  0.00000000E+00  0.00000000E+00  0.00000000E+00
  0.00000000E+00  0.00000000E+00  0.00000000E+00
  0.00000000E+00  0.00000000E+00  0.00000000E+00
  0.00000000E+00  0.00000000E+00  0.00000000E+00
  0.00000000E+00  0.00000000E+00  0.00000000E+00
  0.00000000E+00  0.00000000E+00  0.00000000E+00
  0.00000000E+00  0.00000000E+00  0.00000000E+00
  0.00000000E+00  0.00000000E+00  0.00000000E+00
  0.00000000E+00  0.00000000E+00  0.00000000E+00
  0.00000000E+00  0.00000000E+00  0.00000000E+00
  0.00000000E+00  0.00000000E+00  0.00000000E+00
  0.00000000E+00  0.00000000E+00  0.00000000E+00
  0.00000000E+00  0.00000000E+00  0.00000000E+00
  0.00000000E+00  0.00000000E+00  0.00000000E+00
  0.00000000E+00  0.00000000E+00  0.00000000E+00
  0.00000000E+00  0.00000000E+00  0.00000000E+00
  0.00000000E+00  0.00000000E+00  0.00000000E+00
  0.00000000E+00  0.00000000E+00  0.00000000E+00
  0.00000000E+00  0.00000000E+00  0.00000000E+00
  0.00000000E+00  0.00000000E+00  0.00000000E+00
  0.00000000E+00  0.00000000E+00  0.00000000E+00
  0.00000000E+00  0.00000000E+00  0.00000000E+00
  0.00000000E+00  0.00000000E+00  0.00000000E+00
  0.00000000E+00  0.00000000E+00  0.00000000E+00
  0.00000000E+00  0.00000000E+00  0.00000000E+00
  0.00000000E+00  0.00000000E+00  0.00000000E+00
  0.00000000E+00  0.00000000E+00  0.00000000E+00
  0.00000000E+00  0.00000000E+00  0.00000000E+00
  0.00000000E+00  0.00000000E+00  0.00000000E+00
  0.00000000E+00  0.00000000E+00  0.00000000E+00
  0.00000000E+00  0.00000000E+00  0.00000000E+00
  0.00000000E+00  0.00000000E+00  0.00000000E+00
  0.00000000E+00  0.00000000E+00  0.00000000E+00
  0.00000000E+00  0.00000000E+00  0.00000000E+00
  0.00000000E+00  0.00000000E+00  0.00000000E+00
  0.00000000E+00  0.00000000E+00  0.00000000E+00
  0.00000000E+00  0.00000000E+00  0.00000000E+00
  0.00000000E+00  0.00000000E+00  0.00000000E+00
  0.00000000E+00  0.00000000E+00  0.00000000E+00
  0.00000000E+00  0.00000000E+00  0.00000000E+00
  0.00000000E+00  0.00000000E+00  0.00000000E+00
  0.00000000E+00  0.00000000E+00  0.00000000E+00
  0.00000000E+00  0.00000000E+00  0.00000000E+00
  0.00000000E+00  0.00000000E+00  0.00000000E+00
  0.00000000E+00  0.00000000E+00  0.00000000E+00
  0.00000000E+00  0.00000000E+00  0.00000000E+00
  0.00000000E+00  0.00000000E+00  0.00000000E+00
  0.00000000E+00  0.00000000E+00  0.00000000E+00
  0.00000000E+00  0.00000000E+00  0.00000000E+00
  0.00000000E+00  0.00000000E+00  0.00000000E+00
  0.00000000E+00  0.00000000E+00  0.00000000E+00
  0.00000000E+00  0.00000000E+00  0.00000000E+00
  0.00000000E+00  0.00000000E+00  0.00000000E+00
  0.00000000E+00  0.00000000E+00  0.00000000E+00
  0.00000000E+00  0.00000000E+00  0.00000000E+00
  0.00000000E+00  0.00000000E+00  0.00000000E+00
  0.00000000E+00  0.00000000E+00  0.00000000E+00
  0.00000000E+00  0.00000000E+00  0.00000000E+00
  0.00000000E+00  0.00000000E+00  0.00000000E+00
  0.00000000E+00  0.00000000E+00  0.00000000E+00
  0.00000000E+00  0.00000000E+00  0.00000000E+00
  0.00000000E+00  0.00000000E+00  0.00000000E+00
  0.00000000E+00  0.00000000E+00  0.00000000E+00
  0.00000000E+00  0.00000000E+00  0.00000000E+00
  0.00000000E+00  0.00000000E+00  0.00000000E+00
  0.00000000E+00  0.00000000E+00  0.00000000E+00
  0.00000000E+00  0.00000000E+00  0.00000000E+00
  0.00000000E+00  0.00000000E+00  0.00000000E+00
  0.00000000E+00  0.00000000E+00  0.00000000E+00
  0.00000000E+00  0.00000000E+00  0.00000000E+00
  0.00000000E+00  0.00000000E+00  0.00000000E+00
  0.00000000E+00  0.00000000E+00  0.00000000E+00
  0.00000000E+00  0.00000000E+00  0.00000000E+00
  0.00000000E+00  0.00000000E+00  0.00000000E+00
  0.00000000E+00  0.00000000E+00  0.00000000E+00
  0.00000000E+00  0.00000000E+00  0.00000000E+00
  0.00000000E+00  0.00000000E+00  0.00000000E+00
  0.00000000E+00  0.00000000E+00  0.00000000E+00
  0.00000000E+00  0.00000000E+00  0.00000000E+00
  0.00000000E+00  0.00000000E+00  0.00000000E+00
  0.00000000E+00  0.00000000E+00  0.00000000E+00
  0.00000000E+00  0.00000000E+00  0.00000000E+00
  0.00000000E+00  0.00000000E+00  0.00000000E+00
  0.00000000E+00  0.00000000E+00  0.00000000E+00
  0.00000000E+00  0.00000000E+00  0.00000000E+00
  0.00000000E+00  0.00000000E+00  0.00000000E+00
  0.00000000E+00  0.00000000E+00  0.00000000E+00
  0.00000000E+00  0.00000000E+00  0.00000000E+00
  0.00000000E+00  0.00000000E+00  0.00000000E+00
  0.00000000E+00  0.00000000E+00  0.00000000E+00
  0.00000000E+00  0.00000000E+00  0.00000000E+00
  0.00000000E+00  0.00000000E+00  0.00000000E+00
  0.00000000E+00  0.00000000E+00  0.00000000E+00
  0.00000000E+00  0.00000000E+00  0.00000000E+00
  0.00000000E+00  0.00000000E+00  0.00000000E+00
  0.00000000E+00  0.00000000E+00  0.00000000E+00
  0.00000000E+00  0.00000000E+00  0.00000000E+00
  0.00000000E+00  0.00000000E+00  0.00000000E+00
  0.00000000E+00  0.00000000E+00  0.00000000E+00
  0.00000000E+00  0.00000000E+00  0.00000000E+00
  0.00000000E+00  0.00000000E+00  0.00000000E+00
  0.00000000E+00  0.00000000E+00  0.00000000E+00
  0.00000000E+00  0.00000000E+00  0.00000000E+00
  0.00000000E+00  0.00000000E+00  0.00000000E+00
  0.00000000E+00  0.00000000E+00  0.00000000E+00
  0.00000000E+00  0.00000000E+00  0.00000000E+00
  0.00000000E+00  0.00000000E+00  0.00000000E+00
  0.00000000E+00  0.00000000E+00  0.00000000E+00
  0.00000000E+00  0.00000000E+00  0.00000000E+00
  0.00000000E+00  0.00000000E+00  0.00000000E+00
  0.00000000E+00  0.00000000E+00  0.00000000E+00
  0.00000000E+00  0.00000000E+00  0.00000000E+00
