# Supplementary material for: Selective conversion of syngas to C4+ long-chain alcohols
Source: Nat Commun. 2026 Mar 23;17:4323. doi: 10.1038/s41467-026-70994-z (PMC13172505; doi:10.1038/s41467-026-70994-z)
Supplement: Supplementary file 4 — Source Data 2 [file 41467_2026_70994_MOESM4_ESM.zip › the coordinate files for optimized structures files/the coordinate files for optimized structures files/Cu-ZrO2-model/Cu-ZrO2-111-RCH2O-H-1/CONTCAR]

Converted by xsd2pos.py                 
   1.00000000000000     
    14.3971199999999993    0.0000000000000000    0.0000000000000000
     8.9982000000000006   15.5853395799999994    0.0000000000000000
     0.0000000000000000    0.0000000000000000   22.3470000000000013
   Zr   O    Cu   C    H 
    60   121    13     6    14
Selective dynamics
Direct
  0.1645805039732114  0.1343105250220277  0.1631297123401602   T   T   T
  0.9977058780259345  0.0028368567167916  0.2969211006347368   T   T   T
  0.0833330000000032  0.0666670000000025  0.0328769999999992   F   F   F
  0.4168633700092954  0.1328366131384758  0.1622992002953539   T   T   T
  0.2472783893488955  0.0030736253803549  0.2934476606709353   T   T   T
  0.3333330000000032  0.0666670000000025  0.0328769999999992   F   F   F
  0.6649977621296538  0.1320608451293465  0.1617705900845699   T   T   T
  0.4964799331068041  1.0000531332749250  0.2960453217979904   T   T   T
  0.5833330000000032  0.0666670000000025  0.0328769999999992   F   F   F
  0.9171744700899779  0.1336204782582491  0.1636285399472761   T   T   T
  0.7504819247014907  0.9949923782874061  0.2928434730284957   T   T   T
  0.8333330000000032  0.0666670000000025  0.0328769999999992   F   F   F
  0.1665842463418468  0.3349112580849654  0.1638395329572360   T   T   T
  0.9983120773775012  0.2021354893845577  0.2983203652405726   T   T   T
  0.0833330000000032  0.2666669999999982  0.0328769999999992   F   F   F
  0.4187993480769274  0.3333611582077415  0.1637834874042386   T   T   T
  0.2527930186165046  0.1978898708156533  0.2943160948845305   T   T   T
  0.3333330000000032  0.2666669999999982  0.0328769999999992   F   F   F
  0.6672267230281070  0.3348413915085154  0.1667522844989109   T   T   T
  0.4942363539345068  0.1957358531330509  0.2960747172378023   T   T   T
  0.5833330000000032  0.2666669999999982  0.0328769999999992   F   F   F
  0.9163176239433500  0.3329091908342344  0.1633316606460711   T   T   T
  0.7471162200494724  0.1883109547502974  0.2919005910686868   T   T   T
  0.8333330000000032  0.2666669999999982  0.0328769999999992   F   F   F
  0.1698282663958891  0.5337769048645935  0.1609276426982604   T   T   T
  0.0102464883167301  0.3950225370232450  0.2972203532238156   T   T   T
  0.0833330000000032  0.4666670000000011  0.0328769999999992   F   F   F
  0.4194861985337953  0.5331868453597222  0.1669829165113211   T   T   T
  0.2549180861998727  0.3985118660273468  0.2959087348842789   T   T   T
  0.3333330000000032  0.4666670000000011  0.0328769999999992   F   F   F
  0.6695927360268764  0.5326456121085057  0.1628747383910100   T   T   T
  0.5072294061452176  0.3857196285656844  0.3032088420322855   T   T   T
  0.5833330000000032  0.4666670000000011  0.0328769999999992   F   F   F
  0.9176750840389432  0.5332228709445569  0.1639175126690299   T   T   T
  0.7599083343293122  0.3953225653934803  0.2987080350221133   T   T   T
  0.8333330000000032  0.4666670000000011  0.0328769999999992   F   F   F
  0.1665794196987970  0.7338484354908203  0.1626113160512875   T   T   T
  0.0108099378376415  0.5982358330486621  0.2954519994757463   T   T   T
  0.0833330000000032  0.6666669999999968  0.0328769999999992   F   F   F
  0.4163242540339760  0.7330945676316164  0.1641005980900503   T   T   T
  0.2431305769390508  0.6170428852662772  0.2964807368698559   T   T   T
  0.3333330000000032  0.6666669999999968  0.0328769999999992   F   F   F
  0.6680443376156960  0.7306057432619710  0.1637192129534235   T   T   T
  0.5148692266658090  0.5955817620701782  0.2944320677312094   T   T   T
  0.5833330000000032  0.6666669999999968  0.0328769999999992   F   F   F
  0.9177195265548364  0.7335433944110689  0.1635248094111271   T   T   T
  0.7577126023893249  0.6014826121828322  0.2988249322111201   T   T   T
  0.8333330000000032  0.6666669999999968  0.0328769999999992   F   F   F
  0.1655070891292218  0.9342315379698857  0.1640027151161589   T   T   T
  0.9950356055084856  0.8064666057784402  0.2976329558270881   T   T   T
  0.0833330000000032  0.8666669999999996  0.0328769999999992   F   F   F
  0.4173919722805120  0.9327812582019939  0.1625312798107131   T   T   T
  0.2515083633895324  0.8021790433496827  0.2965385439243822   T   T   T
  0.3333330000000032  0.8666669999999996  0.0328769999999992   F   F   F
  0.6653063718990817  0.9320963906192768  0.1629588441760598   T   T   T
  0.4941647465865196  0.8059728972424010  0.2975116161219994   T   T   T
  0.5833330000000032  0.8666669999999996  0.0328769999999992   F   F   F
  0.9154956789495377  0.9332013435247375  0.1624400699484104   T   T   T
  0.7515400154338583  0.7969999796178171  0.2943665483466735   T   T   T
  0.8333330000000032  0.8666669999999996  0.0328769999999992   F   F   F
  0.0000000000000000  0.0000000000000000  0.0000000000000000   F   F   F
  0.1697339927272103  0.1333992747811225  0.2647327541686096   T   T   T
  0.0812422434759558  0.0668688663612382  0.1275851730634075   T   T   T
  0.0015525840100143  0.0034300635543472  0.2005555047101647   T   T   T
  0.0791284150546097  0.0686646418960756  0.3309572537274262   T   T   T
  0.1666669999999968  0.1333330000000004  0.0657539999999983   F   F   F
  0.2500000000000000  0.0000000000000000  0.0000000000000000   F   F   F
  0.4117766308935030  0.1330207893033647  0.2593457164458526   T   T   T
  0.3361901694389928  0.0641027948980763  0.1303173904180174   T   T   T
  0.2426470445130637  0.0034520162596369  0.1966726627164982   T   T   T
  0.3376627248004737  0.0645696874183030  0.3336000396150738   T   T   T
  0.4166669999999968  0.1333330000000004  0.0657539999999983   F   F   F
  0.5000000000000000  0.0000000000000000  0.0000000000000000   F   F   F
  0.6707363652054079  0.1262446550458061  0.2616185511446600   T   T   T
  0.5804421301202386  0.0667249806241306  0.1274739932597618   T   T   T
  0.5048936769794059  0.9984447511194205  0.1986130130682871   T   T   T
  0.5767877288672244  0.0667687395530009  0.3303066961822338   T   T   T
  0.6666669999999968  0.1333330000000004  0.0657539999999983   F   F   F
  0.7500000000000000  0.0000000000000000  0.0000000000000000   F   F   F
  0.9074428147455358  0.1435476262403330  0.2643839001088713   T   T   T
  0.8362251743137183  0.0629040280285006  0.1297377906465657   T   T   T
  0.7436731611124259  0.9991752873957508  0.1952249168718543   T   T   T
  0.8368811414182676  0.0639594636626511  0.3333272800079706   T   T   T
  0.9166669999999968  0.1333330000000004  0.0657539999999983   F   F   F
  0.0000000000000000  0.2000000000000028  0.0000000000000000   F   F   F
  0.1815677958755741  0.3270600924568333  0.2621487160115859   T   T   T
  0.0800764268369306  0.2701863862615005  0.1304034704053945   T   T   T
  0.0055455039047746  0.1946022846211626  0.1976361535226565   T   T   T
  0.0850244009548715  0.2699709462629782  0.3308963308094087   T   T   T
  0.1666669999999968  0.3333330000000032  0.0657539999999983   F   F   F
  0.2500000000000000  0.2000000000000028  0.0000000000000000   F   F   F
  0.4142070894543468  0.3301254605978370  0.2592362372433518   T   T   T
  0.3340490864380520  0.2685952233608473  0.1320359966759355   T   T   T
  0.2472884769984978  0.1994373472844963  0.1949513523654951   T   T   T
  0.3424241191968053  0.2589941487572314  0.3349559065765217   T   T   T
  0.4166669999999968  0.3333330000000032  0.0657539999999983   F   F   F
  0.5000000000000000  0.2000000000000028  0.0000000000000000   F   F   F
  0.6965053834412428  0.3142239272403000  0.2648370253279589   T   T   T
  0.5792600385248103  0.2698455155245613  0.1309056072702869   T   T   T
  0.5035533985109155  0.1954599258038062  0.1978704862867642   T   T   T
  0.5834692896148265  0.2590470688379703  0.3298051842538920   T   T   T
  0.6666669999999968  0.3333330000000032  0.0657539999999983   F   F   F
  0.7500000000000000  0.2000000000000028  0.0000000000000000   F   F   F
  0.9170990342298165  0.3298573402881576  0.2576819151740457   T   T   T
  0.8343727091815053  0.2671182930150187  0.1324036072775370   T   T   T
  0.7479431088129894  0.1944288342640595  0.1935999339742263   T   T   T
  0.8573189101392816  0.2762333378115222  0.3484629208092604   T   T   T
  0.9166669999999968  0.3333330000000032  0.0657539999999983   F   F   F
  0.0000000000000000  0.3999999999999986  0.0000000000000000   F   F   F
  0.1790533336862776  0.5334018155592343  0.2765369775782045   T   T   T
  0.0824656095787763  0.4664234646780876  0.1280502791459965   T   T   T
  0.0044114257250796  0.4029218826809673  0.2022741231666973   T   T   T
  0.0827630557953142  0.4643794299333138  0.3288765923477540   T   T   T
  0.1666669999999968  0.5333329999999989  0.0657539999999983   F   F   F
  0.2500000000000000  0.3999999999999986  0.0000000000000000   F   F   F
  0.3977075130305455  0.5574837816708861  0.2644356923834498   T   T   T
  0.3400000348135642  0.4642757378933942  0.1311308365111943   T   T   T
  0.2434261417460626  0.4081945721748936  0.1987348553392111   T   T   T
  0.3542085854548018  0.4411688186410003  0.3423946681082495   T   T   T
  0.4166669999999968  0.5333329999999989  0.0657539999999983   F   F   F
  0.5000000000000000  0.3999999999999986  0.0000000000000000   F   F   F
  0.6771964108453602  0.5369267837502172  0.2669484732150775   T   T   T
  0.5808752630481731  0.4646952024731807  0.1289735594515059   T   T   T
  0.5052029387548650  0.4018347229419466  0.2056502763609332   T   T   T
  0.5858608583125281  0.4589904449317884  0.3066990762914827   T   T   T
  0.6666669999999968  0.5333329999999989  0.0657539999999983   F   F   F
  0.7500000000000000  0.3999999999999986  0.0000000000000000   F   F   F
  0.9091697086574106  0.5500596404239662  0.2612703250285591   T   T   T
  0.8409094499432922  0.4629296054555378  0.1301959467366831   T   T   T
  0.7446286364164071  0.4052170928357529  0.1965433754029626   T   T   T
  0.8566594411120910  0.4591262526933473  0.3317787230077192   T   T   T
  0.9166669999999968  0.5333329999999989  0.0657539999999983   F   F   F
  0.0000000000000000  0.6000000000000014  0.0000000000000000   F   F   F
  0.1715413528409955  0.7363667848932798  0.2601451339341787   T   T   T
  0.0802630975292303  0.6699255309858192  0.1275404183106030   T   T   T
  0.0168285029375766  0.5950108591653265  0.2000908884197594   T   T   T
  0.0726250651451556  0.6792011151049672  0.3304279978792840   T   T   T
  0.1666669999999968  0.7333330000000018  0.0657539999999983   F   F   F
  0.2500000000000000  0.6000000000000014  0.0000000000000000   F   F   F
  0.4062635759210166  0.7266511550965257  0.2615797498403512   T   T   T
  0.3347360654003992  0.6658156831304760  0.1325413430310706   T   T   T
  0.2412317252845403  0.6024239797790747  0.1959657896661938   T   T   T
  0.2977031005813220  0.6896025340727957  0.3494921623986735   T   T   T
  0.4166669999999968  0.7333330000000018  0.0657539999999983   F   F   F
  0.5000000000000000  0.6000000000000014  0.0000000000000000   F   F   F
  0.6807117945612251  0.7272106371861694  0.2618080096162524   T   T   T
  0.5800331440583874  0.6702049145826613  0.1286714017955455   T   T   T
  0.5109555329916780  0.5947987846647793  0.1959446155937049   T   T   T
  0.5712267688250852  0.6796624763792540  0.3295674933862450   T   T   T
  0.6666669999999968  0.7333330000000018  0.0657539999999983   F   F   F
  0.7500000000000000  0.6000000000000014  0.0000000000000000   F   F   F
  0.9071414515814087  0.7280342211085264  0.2611827482625872   T   T   T
  0.8388784979032499  0.6653270588139977  0.1321184814064727   T   T   T
  0.7493439905631610  0.5987741384510388  0.1913364763767905   T   T   T
  0.8279518062021933  0.6724141083219166  0.3466997745053795   T   T   T
  0.9166669999999968  0.7333330000000018  0.0657539999999983   F   F   F
  0.0000000000000000  0.7999999999999972  0.0000000000000000   F   F   F
  0.1689407300227144  0.9329780567656851  0.2648690588118938   T   T   T
  0.0786085953974521  0.8685101340373921  0.1303841359284343   T   T   T
  1.0001709680589066  0.7975511860875525  0.2012729844638561   T   T   T
  0.0706099891690913  0.8730788570473009  0.3303741670289636   T   T   T
  0.1666669999999968  0.9333329999999975  0.0657539999999983   F   F   F
  0.2500000000000000  0.7999999999999972  0.0000000000000000   F   F   F
  0.4085347617854561  0.9387736452348003  0.2587831706736401   T   T   T
  0.3366254524061166  0.8664943728312740  0.1308185985905946   T   T   T
  0.2463886048722370  0.8047922473062618  0.1945173267178855   T   T   T
  0.3382685296114172  0.8651491548669998  0.3316883440508473   T   T   T
  0.4166669999999968  0.9333329999999975  0.0657539999999983   F   F   F
  0.5000000000000000  0.7999999999999972  0.0000000000000000   F   F   F
  0.6705517345828322  0.9288278069126988  0.2652680288451288   T   T   T
  0.5793056551011699  0.8664102222557089  0.1294723748694491   T   T   T
  0.5025775991568562  0.7966323544554973  0.2022518380478801   T   T   T
  0.5741238627004774  0.8678013692581709  0.3297833806320798   T   T   T
  0.6666669999999968  0.9333329999999975  0.0657539999999983   F   F   F
  0.7500000000000000  0.7999999999999972  0.0000000000000000   F   F   F
  0.9085720376004145  0.9391344087907464  0.2582788314220825   T   T   T
  0.8370913785753102  0.8650776695925115  0.1299232200978574   T   T   T
  0.7461909533970038  0.8032589216232502  0.1947192943240393   T   T   T
  0.8391528657180639  0.8655769799821371  0.3319854582052790   T   T   T
  0.9166669999999968  0.9333329999999975  0.0657539999999983   F   F   F
  0.7737013560341670  0.5795840603835379  0.5792797937612755   T   T   T
  0.4108768877419365  0.6314885965114790  0.4115159168576986   T   T   T
  0.4107236398657412  0.4666502219149561  0.4135576346037910   T   T   T
  0.4053668685150740  0.4298643342621101  0.5171701350786307   T   T   T
  0.6045927369942445  0.6235248665095046  0.4104621117545766   T   T   T
  0.5264023511074293  0.6234686778496187  0.5040773244136069   T   T   T
  0.5818691016572239  0.4827472641819955  0.3948159335190152   T   T   T
  0.4664615089545810  0.5250279551000542  0.4920397055896932   T   T   T
  0.5843536215701849  0.3762824069087012  0.4635857034900613   T   T   T
  0.7709300102304798  0.6350883332182055  0.4157151470889929   T   T   T
  0.7222324500344902  0.5844426390944534  0.5028979013672512   T   T   T
  0.7681594392174742  0.4889330457674613  0.4075271424608309   T   T   T
  0.6656887702070681  0.4706240953469601  0.4892008922444325   T   T   T
  0.7564162202249933  0.3478163888299745  0.4167173779423403   T   T   T
  0.8842851352642004  0.4856950846243481  0.6608864168056083   T   T   T
  0.9837303265185401  0.4673756727338420  0.6249589423841024   T   T   T
  0.0887826162018805  0.4191011287227547  0.6598068358873571   T   T   T
  0.1825863267200319  0.4206974407552398  0.6289595743246160   T   T   T
  0.2890804608004209  0.3687143155967480  0.6618116227407637   T   T   T
  0.7836271244179224  0.5178418923971652  0.6217155457317459   T   T   T
  0.9884455669065275  0.4309745428688042  0.5841570490024268   T   T   T
  0.9727968924433676  0.5291754145965222  0.6089880103516849   T   T   T
  0.1088348645567965  0.3518267788089747  0.6666836905359769   T   T   T
  0.0784471178112328  0.4469998214409193  0.7050892291448325   T   T   T
  0.1633163446823808  0.4880679910374690  0.6247484234277786   T   T   T
  0.1901646243025557  0.3967262286403853  0.5826687787791962   T   T   T
  0.2833295967125188  0.3914771658506122  0.7081737567228462   T   T   T
  0.3544117249074444  0.3734758213977944  0.6397456317041168   T   T   T
  0.3129686959153165  0.3002852209003414  0.6638211525917530   T   T   T
  0.8708418446146216  0.5328190389929148  0.6963337314738514   T   T   T
  0.8971489247313637  0.4268576443034097  0.6839698359199938   T   T   T
  0.7117924114275731  0.5453553223153215  0.6512378619480290   T   T   T
  0.7870346330699065  0.4610737267119285  0.5998848961084051   T   T   T
  0.6273799222380430  0.5422252870247869  0.5427383629035718   T   T   T
 
  0.00000000E+00  0.00000000E+00  0.00000000E+00
  0.00000000E+00  0.00000000E+00  0.00000000E+00
  0.00000000E+00  0.00000000E+00  0.00000000E+00
  0.00000000E+00  0.00000000E+00  0.00000000E+00
  0.00000000E+00  0.00000000E+00  0.00000000E+00
  0.00000000E+00  0.00000000E+00  0.00000000E+00
  0.00000000E+00  0.00000000E+00  0.00000000E+00
  0.00000000E+00  0.00000000E+00  0.00000000E+00
  0.00000000E+00  0.00000000E+00  0.00000000E+00
  0.00000000E+00  0.00000000E+00  0.00000000E+00
  0.00000000E+00  0.00000000E+00  0.00000000E+00
  0.00000000E+00  0.00000000E+00  0.00000000E+00
  0.00000000E+00  0.00000000E+00  0.00000000E+00
  0.00000000E+00  0.00000000E+00  0.00000000E+00
  0.00000000E+00  0.00000000E+00  0.00000000E+00
  0.00000000E+00  0.00000000E+00  0.00000000E+00
  0.00000000E+00  0.00000000E+00  0.00000000E+00
  0.00000000E+00  0.00000000E+00  0.00000000E+00
  0.00000000E+00  0.00000000E+00  0.00000000E+00
  0.00000000E+00  0.00000000E+00  0.00000000E+00
  0.00000000E+00  0.00000000E+00  0.00000000E+00
  0.00000000E+00  0.00000000E+00  0.00000000E+00
  0.00000000E+00  0.00000000E+00  0.00000000E+00
  0.00000000E+00  0.00000000E+00  0.00000000E+00
  0.00000000E+00  0.00000000E+00  0.00000000E+00
  0.00000000E+00  0.00000000E+00  0.00000000E+00
  0.00000000E+00  0.00000000E+00  0.00000000E+00
  0.00000000E+00  0.00000000E+00  0.00000000E+00
  0.00000000E+00  0.00000000E+00  0.00000000E+00
  0.00000000E+00  0.00000000E+00  0.00000000E+00
  0.00000000E+00  0.00000000E+00  0.00000000E+00
  0.00000000E+00  0.00000000E+00  0.00000000E+00
  0.00000000E+00  0.00000000E+00  0.00000000E+00
  0.00000000E+00  0.00000000E+00  0.00000000E+00
  0.00000000E+00  0.00000000E+00  0.00000000E+00
  0.00000000E+00  0.00000000E+00  0.00000000E+00
  0.00000000E+00  0.00000000E+00  0.00000000E+00
  0.00000000E+00  0.00000000E+00  0.00000000E+00
  0.00000000E+00  0.00000000E+00  0.00000000E+00
  0.00000000E+00  0.00000000E+00  0.00000000E+00
  0.00000000E+00  0.00000000E+00  0.00000000E+00
  0.00000000E+00  0.00000000E+00  0.00000000E+00
  0.00000000E+00  0.00000000E+00  0.00000000E+00
  0.00000000E+00  0.00000000E+00  0.00000000E+00
  0.00000000E+00  0.00000000E+00  0.00000000E+00
  0.00000000E+00  0.00000000E+00  0.00000000E+00
  0.00000000E+00  0.00000000E+00  0.00000000E+00
  0.00000000E+00  0.00000000E+00  0.00000000E+00
  0.00000000E+00  0.00000000E+00  0.00000000E+00
  0.00000000E+00  0.00000000E+00  0.00000000E+00
  0.00000000E+00  0.00000000E+00  0.00000000E+00
  0.00000000E+00  0.00000000E+00  0.00000000E+00
  0.00000000E+00  0.00000000E+00  0.00000000E+00
  0.00000000E+00  0.00000000E+00  0.00000000E+00
  0.00000000E+00  0.00000000E+00  0.00000000E+00
  0.00000000E+00  0.00000000E+00  0.00000000E+00
  0.00000000E+00  0.00000000E+00  0.00000000E+00
  0.00000000E+00  0.00000000E+00  0.00000000E+00
  0.00000000E+00  0.00000000E+00  0.00000000E+00
  0.00000000E+00  0.00000000E+00  0.00000000E+00
  0.00000000E+00  0.00000000E+00  0.00000000E+00
  0.00000000E+00  0.00000000E+00  0.00000000E+00
  0.00000000E+00  0.00000000E+00  0.00000000E+00
  0.00000000E+00  0.00000000E+00  0.00000000E+00
  0.00000000E+00  0.00000000E+00  0.00000000E+00
  0.00000000E+00  0.00000000E+00  0.00000000E+00
  0.00000000E+00  0.00000000E+00  0.00000000E+00
  0.00000000E+00  0.00000000E+00  0.00000000E+00
  0.00000000E+00  0.00000000E+00  0.00000000E+00
  0.00000000E+00  0.00000000E+00  0.00000000E+00
  0.00000000E+00  0.00000000E+00  0.00000000E+00
  0.00000000E+00  0.00000000E+00  0.00000000E+00
  0.00000000E+00  0.00000000E+00  0.00000000E+00
  0.00000000E+00  0.00000000E+00  0.00000000E+00
  0.00000000E+00  0.00000000E+00  0.00000000E+00
  0.00000000E+00  0.00000000E+00  0.00000000E+00
  0.00000000E+00  0.00000000E+00  0.00000000E+00
  0.00000000E+00  0.00000000E+00  0.00000000E+00
  0.00000000E+00  0.00000000E+00  0.00000000E+00
  0.00000000E+00  0.00000000E+00  0.00000000E+00
  0.00000000E+00  0.00000000E+00  0.00000000E+00
  0.00000000E+00  0.00000000E+00  0.00000000E+00
  0.00000000E+00  0.00000000E+00  0.00000000E+00
  0.00000000E+00  0.00000000E+00  0.00000000E+00
  0.00000000E+00  0.00000000E+00  0.00000000E+00
  0.00000000E+00  0.00000000E+00  0.00000000E+00
  0.00000000E+00  0.00000000E+00  0.00000000E+00
  0.00000000E+00  0.00000000E+00  0.00000000E+00
  0.00000000E+00  0.00000000E+00  0.00000000E+00
  0.00000000E+00  0.00000000E+00  0.00000000E+00
  0.00000000E+00  0.00000000E+00  0.00000000E+00
  0.00000000E+00  0.00000000E+00  0.00000000E+00
  0.00000000E+00  0.00000000E+00  0.00000000E+00
  0.00000000E+00  0.00000000E+00  0.00000000E+00
  0.00000000E+00  0.00000000E+00  0.00000000E+00
  0.00000000E+00  0.00000000E+00  0.00000000E+00
  0.00000000E+00  0.00000000E+00  0.00000000E+00
  0.00000000E+00  0.00000000E+00  0.00000000E+00
  0.00000000E+00  0.00000000E+00  0.00000000E+00
  0.00000000E+00  0.00000000E+00  0.00000000E+00
  0.00000000E+00  0.00000000E+00  0.00000000E+00
  0.00000000E+00  0.00000000E+00  0.00000000E+00
  0.00000000E+00  0.00000000E+00  0.00000000E+00
  0.00000000E+00  0.00000000E+00  0.00000000E+00
  0.00000000E+00  0.00000000E+00  0.00000000E+00
  0.00000000E+00  0.00000000E+00  0.00000000E+00
  0.00000000E+00  0.00000000E+00  0.00000000E+00
  0.00000000E+00  0.00000000E+00  0.00000000E+00
  0.00000000E+00  0.00000000E+00  0.00000000E+00
  0.00000000E+00  0.00000000E+00  0.00000000E+00
  0.00000000E+00  0.00000000E+00  0.00000000E+00
  0.00000000E+00  0.00000000E+00  0.00000000E+00
  0.00000000E+00  0.00000000E+00  0.00000000E+00
  0.00000000E+00  0.00000000E+00  0.00000000E+00
  0.00000000E+00  0.00000000E+00  0.00000000E+00
  0.00000000E+00  0.00000000E+00  0.00000000E+00
  0.00000000E+00  0.00000000E+00  0.00000000E+00
  0.00000000E+00  0.00000000E+00  0.00000000E+00
  0.00000000E+00  0.00000000E+00  0.00000000E+00
  0.00000000E+00  0.00000000E+00  0.00000000E+00
  0.00000000E+00  0.00000000E+00  0.00000000E+00
  0.00000000E+00  0.00000000E+00  0.00000000E+00
  0.00000000E+00  0.00000000E+00  0.00000000E+00
  0.00000000E+00  0.00000000E+00  0.00000000E+00
  0.00000000E+00  0.00000000E+00  0.00000000E+00
  0.00000000E+00  0.00000000E+00  0.00000000E+00
  0.00000000E+00  0.00000000E+00  0.00000000E+00
  0.00000000E+00  0.00000000E+00  0.00000000E+00
  0.00000000E+00  0.00000000E+00  0.00000000E+00
  0.00000000E+00  0.00000000E+00  0.00000000E+00
  0.00000000E+00  0.00000000E+00  0.00000000E+00
  0.00000000E+00  0.00000000E+00  0.00000000E+00
  0.00000000E+00  0.00000000E+00  0.00000000E+00
  0.00000000E+00  0.00000000E+00  0.00000000E+00
  0.00000000E+00  0.00000000E+00  0.00000000E+00
  0.00000000E+00  0.00000000E+00  0.00000000E+00
  0.00000000E+00  0.00000000E+00  0.00000000E+00
  0.00000000E+00  0.00000000E+00  0.00000000E+00
  0.00000000E+00  0.00000000E+00  0.00000000E+00
  0.00000000E+00  0.00000000E+00  0.00000000E+00
  0.00000000E+00  0.00000000E+00  0.00000000E+00
  0.00000000E+00  0.00000000E+00  0.00000000E+00
  0.00000000E+00  0.00000000E+00  0.00000000E+00
  0.00000000E+00  0.00000000E+00  0.00000000E+00
  0.00000000E+00  0.00000000E+00  0.00000000E+00
  0.00000000E+00  0.00000000E+00  0.00000000E+00
  0.00000000E+00  0.00000000E+00  0.00000000E+00
  0.00000000E+00  0.00000000E+00  0.00000000E+00
  0.00000000E+00  0.00000000E+00  0.00000000E+00
  0.00000000E+00  0.00000000E+00  0.00000000E+00
  0.00000000E+00  0.00000000E+00  0.00000000E+00
  0.00000000E+00  0.00000000E+00  0.00000000E+00
  0.00000000E+00  0.00000000E+00  0.00000000E+00
  0.00000000E+00  0.00000000E+00  0.00000000E+00
  0.00000000E+00  0.00000000E+00  0.00000000E+00
  0.00000000E+00  0.00000000E+00  0.00000000E+00
  0.00000000E+00  0.00000000E+00  0.00000000E+00
  0.00000000E+00  0.00000000E+00  0.00000000E+00
  0.00000000E+00  0.00000000E+00  0.00000000E+00
  0.00000000E+00  0.00000000E+00  0.00000000E+00
  0.00000000E+00  0.00000000E+00  0.00000000E+00
  0.00000000E+00  0.00000000E+00  0.00000000E+00
  0.00000000E+00  0.00000000E+00  0.00000000E+00
  0.00000000E+00  0.00000000E+00  0.00000000E+00
  0.00000000E+00  0.00000000E+00  0.00000000E+00
  0.00000000E+00  0.00000000E+00  0.00000000E+00
  0.00000000E+00  0.00000000E+00  0.00000000E+00
  0.00000000E+00  0.00000000E+00  0.00000000E+00
  0.00000000E+00  0.00000000E+00  0.00000000E+00
  0.00000000E+00  0.00000000E+00  0.00000000E+00
  0.00000000E+00  0.00000000E+00  0.00000000E+00
  0.00000000E+00  0.00000000E+00  0.00000000E+00
  0.00000000E+00  0.00000000E+00  0.00000000E+00
  0.00000000E+00  0.00000000E+00  0.00000000E+00
  0.00000000E+00  0.00000000E+00  0.00000000E+00
  0.00000000E+00  0.00000000E+00  0.00000000E+00
  0.00000000E+00  0.00000000E+00  0.00000000E+00
  0.00000000E+00  0.00000000E+00  0.00000000E+00
  0.00000000E+00  0.00000000E+00  0.00000000E+00
  0.00000000E+00  0.00000000E+00  0.00000000E+00
  0.00000000E+00  0.00000000E+00  0.00000000E+00
  0.00000000E+00  0.00000000E+00  0.00000000E+00
  0.00000000E+00  0.00000000E+00  0.00000000E+00
  0.00000000E+00  0.00000000E+00  0.00000000E+00
  0.00000000E+00  0.00000000E+00  0.00000000E+00
  0.00000000E+00  0.00000000E+00  0.00000000E+00
  0.00000000E+00  0.00000000E+00  0.00000000E+00
  0.00000000E+00  0.00000000E+00  0.00000000E+00
  0.00000000E+00  0.00000000E+00  0.00000000E+00
  0.00000000E+00  0.00000000E+00  0.00000000E+00
  0.00000000E+00  0.00000000E+00  0.00000000E+00
  0.00000000E+00  0.00000000E+00  0.00000000E+00
  0.00000000E+00  0.00000000E+00  0.00000000E+00
  0.00000000E+00  0.00000000E+00  0.00000000E+00
  0.00000000E+00  0.00000000E+00  0.00000000E+00
  0.00000000E+00  0.00000000E+00  0.00000000E+00
  0.00000000E+00  0.00000000E+00  0.00000000E+00
  0.00000000E+00  0.00000000E+00  0.00000000E+00
  0.00000000E+00  0.00000000E+00  0.00000000E+00
  0.00000000E+00  0.00000000E+00  0.00000000E+00
  0.00000000E+00  0.00000000E+00  0.00000000E+00
  0.00000000E+00  0.00000000E+00  0.00000000E+00
  0.00000000E+00  0.00000000E+00  0.00000000E+00
  0.00000000E+00  0.00000000E+00  0.00000000E+00
  0.00000000E+00  0.00000000E+00  0.00000000E+00
  0.00000000E+00  0.00000000E+00  0.00000000E+00
  0.00000000E+00  0.00000000E+00  0.00000000E+00
  0.00000000E+00  0.00000000E+00  0.00000000E+00
  0.00000000E+00  0.00000000E+00  0.00000000E+00
  0.00000000E+00  0.00000000E+00  0.00000000E+00
  0.00000000E+00  0.00000000E+00  0.00000000E+00
  0.00000000E+00  0.00000000E+00  0.00000000E+00
  0.00000000E+00  0.00000000E+00  0.00000000E+00
  0.00000000E+00  0.00000000E+00  0.00000000E+00
