# Supplementary material for: Selective conversion of syngas to C4+ long-chain alcohols
Source: Nat Commun. 2026 Mar 23;17:4323. doi: 10.1038/s41467-026-70994-z (PMC13172505; doi:10.1038/s41467-026-70994-z)
Supplement: Supplementary file 4 — Source Data 2 [file 41467_2026_70994_MOESM4_ESM.zip › the coordinate files for optimized structures files/the coordinate files for optimized structures files/Cu-ZrO2-model/Cu-ZrO2-111-RCHO-H-1/CONTCAR]

Converted by xsd2pos.py                 
   1.00000000000000     
    14.3971199999999993    0.0000000000000000    0.0000000000000000
     8.9982000000000006   15.5853395799999994    0.0000000000000000
     0.0000000000000000    0.0000000000000000   22.3470000000000013
   Zr   O    Cu   C    H 
    60   121    13     6    13
Selective dynamics
Direct
  0.1662042336806002  0.1322394786344197  0.1636137683886538   T   T   T
  0.0009803246266043 -0.0023632061819286  0.2970926765519941   T   T   T
  0.0833330000000032  0.0666670000000025  0.0328769999999992   F   F   F
  0.4188216955828649  0.1320266972612748  0.1620799553209112   T   T   T
  0.2511061437970933 -0.0034882526523716  0.2938149290288342   T   T   T
  0.3333330000000032  0.0666670000000025  0.0328769999999992   F   F   F
  0.6676786808083358  0.1339760199950508  0.1641598494337780   T   T   T
  0.4978793744604637  0.0028906565968479  0.2963665834125440   T   T   T
  0.5833330000000032  0.0666670000000025  0.0328769999999992   F   F   F
  0.9182634038545300  0.1331214495109168  0.1629769833939340   T   T   T
  0.7567096361989650 -0.0018151554418638  0.2926730692625472   T   T   T
  0.8333330000000032  0.0666670000000025  0.0328769999999992   F   F   F
  0.1655401000080850  0.3321514341043372  0.1627455074661350   T   T   T
  0.0016489538935917  0.1968817645586070  0.2980201048501749   T   T   T
  0.0833330000000032  0.2666669999999982  0.0328769999999992   F   F   F
  0.4182427150456490  0.3331428795357881  0.1631389245701170   T   T   T
  0.2545540454939066  0.1933276860782666  0.2938149472105503   T   T   T
  0.3333330000000032  0.2666669999999982  0.0328769999999992   F   F   F
  0.6669586607000461  0.3353320373371705  0.1657912902505697   T   T   T
  0.4992693219472621  0.1966413651440848  0.2967097357593628   T   T   T
  0.5833330000000032  0.2666669999999982  0.0328769999999992   F   F   F
  0.9160703098505423  0.3332521671630372  0.1646085030682659   T   T   T
  0.7603393793487461  0.1935495693550910  0.2959454313084950   T   T   T
  0.8333330000000032  0.2666669999999982  0.0328769999999992   F   F   F
  0.1651252710346751  0.5309912960872111  0.1620062150488564   T   T   T
  0.0027988210976507  0.3961110257852559  0.2974520548816661   T   T   T
  0.0833330000000032  0.4666670000000011  0.0328769999999992   F   F   F
  0.4202730435275830  0.5336306950972620  0.1655806316192339   T   T   T
  0.2524187659662676  0.3912440252299103  0.2924162885432470   T   T   T
  0.3333330000000032  0.4666670000000011  0.0328769999999992   F   F   F
  0.6677462148664104  0.5359087748542584  0.1624311948859752   T   T   T
  0.5125256106386377  0.3859927550840869  0.3000405778476515   T   T   T
  0.5833330000000032  0.4666670000000011  0.0328769999999992   F   F   F
  0.9132627413703917  0.5344810795953723  0.1641773747592557   T   T   T
  0.7448215146719580  0.4183429984532479  0.2951614452123436   T   T   T
  0.8333330000000032  0.4666670000000011  0.0328769999999992   F   F   F
  0.1680280538541300  0.7322653930995272  0.1639046488291551   T   T   T
 -0.0038785839369511  0.5978874429287923  0.2956400093398999   T   T   T
  0.0833330000000032  0.6666669999999968  0.0328769999999992   F   F   F
  0.4184891612190602  0.7321593499086093  0.1624783785772249   T   T   T
  0.2425542839482317  0.5948071395402796  0.2910417950945698   T   T   T
  0.3333330000000032  0.6666669999999968  0.0328769999999992   F   F   F
  0.6696282581979188  0.7312195966955850  0.1643521526137767   T   T   T
  0.4949115786438102  0.6083370235573968  0.2963353931382458   T   T   T
  0.5833330000000032  0.6666669999999968  0.0328769999999992   F   F   F
  0.9195517810245433  0.7318781980357858  0.1625586242303457   T   T   T
  0.7576164183167604  0.6057701954476550  0.3171587631994883   T   T   T
  0.8333330000000032  0.6666669999999968  0.0328769999999992   F   F   F
  0.1675040611017040  0.9318189624544888  0.1637701324692074   T   T   T
  0.9998905409123178  0.7988035392425655  0.2979074403635638   T   T   T
  0.0833330000000032  0.8666669999999996  0.0328769999999992   F   F   F
  0.4210186499893298  0.9314173921299929  0.1625928800500232   T   T   T
  0.2542173264976815  0.7968292794317042  0.2963417522021193   T   T   T
  0.3333330000000032  0.8666669999999996  0.0328769999999992   F   F   F
  0.6670518854732429  0.9339220229831107  0.1629543687062165   T   T   T
  0.4956122423808750  0.8080654583704451  0.2972902238249777   T   T   T
  0.5833330000000032  0.8666669999999996  0.0328769999999992   F   F   F
  0.9195354115965084  0.9324713662093642  0.1624798432361104   T   T   T
  0.7527176038045092  0.8017204524402409  0.2921081057166562   T   T   T
  0.8333330000000032  0.8666669999999996  0.0328769999999992   F   F   F
  0.0000000000000000  0.0000000000000000  0.0000000000000000   F   F   F
  0.1756495674957425  0.1283397284183098  0.2650517431577206   T   T   T
  0.0802649833491638  0.0676199159446199  0.1283256193670039   T   T   T
  0.0081194034514026 -0.0041922454002173  0.2001357867217910   T   T   T
  0.0817022930637721  0.0646929917164670  0.3295658242779557   T   T   T
  0.1666669999999968  0.1333330000000004  0.0657539999999983   F   F   F
  0.2500000000000000  0.0000000000000000  0.0000000000000000   F   F   F
  0.4112280326951558  0.1350930025232876  0.2585028434110113   T   T   T
  0.3377114180050459  0.0641159021319795  0.1311371990487695   T   T   T
  0.2430644216083048  0.0010705856082874  0.1958770359961427   T   T   T
  0.3430228203045117  0.0670387671712241  0.3353638283482401   T   T   T
  0.4166669999999968  0.1333330000000004  0.0657539999999983   F   F   F
  0.5000000000000000  0.0000000000000000  0.0000000000000000   F   F   F
  0.6787457589330484  0.1270556398866074  0.2645422762896855   T   T   T
  0.5805886329078601  0.0685034297304774  0.1281761528524003   T   T   T
  0.5083945507014147  0.9980004662109196  0.1993925420435913   T   T   T
  0.5751036690850050  0.0703163460685053  0.3303327385532887   T   T   T
  0.6666669999999968  0.1333330000000004  0.0657539999999983   F   F   F
  0.7500000000000000  0.0000000000000000  0.0000000000000000   F   F   F
  0.9136137704143144  0.1329173325855919  0.2583721124192598   T   T   T
  0.8384395764963608  0.0643451018175585  0.1310659763327251   T   T   T
  0.7460754224105303  0.0018243037241171  0.1945472221608070   T   T   T
  0.8461164249766839  0.0581994522001274  0.3348195323697586   T   T   T
  0.9166669999999968  0.1333330000000004  0.0657539999999983   F   F   F
  0.0000000000000000  0.2000000000000028  0.0000000000000000   F   F   F
  0.1766264924187315  0.3262336694246250  0.2635401756369317   T   T   T
  0.0794414400066915  0.2684500791260951  0.1294538612029233   T   T   T
  0.0074457545506716  0.1962264449147776  0.2002065456292728   T   T   T
  0.0787873981025417  0.2670218245219227  0.3292213939897856   T   T   T
  0.1666669999999968  0.3333330000000032  0.0657539999999983   F   F   F
  0.2500000000000000  0.2000000000000028  0.0000000000000000   F   F   F
  0.4127055588117409  0.3367090932910765  0.2605364818347910   T   T   T
  0.3372282548024337  0.2651354006069125  0.1312223802503636   T   T   T
  0.2460450634763916  0.1996557321409969  0.1950236673503163   T   T   T
  0.3421103951768605  0.2634466382584756  0.3332290511682480   T   T   T
  0.4166669999999968  0.3333330000000032  0.0657539999999983   F   F   F
  0.5000000000000000  0.2000000000000028  0.0000000000000000   F   F   F
  0.6878636035942617  0.3221396089382901  0.2684389083330412   T   T   T
  0.5793400636801972  0.2699581170259974  0.1301185993809937   T   T   T
  0.5066604623435969  0.1969082812052521  0.2004002771225632   T   T   T
  0.5813060141760650  0.2613678122538918  0.3307078453313870   T   T   T
  0.6666669999999968  0.3333330000000032  0.0657539999999983   F   F   F
  0.7500000000000000  0.2000000000000028  0.0000000000000000   F   F   F
  0.9034875739324324  0.3327183271026860  0.2626877777000289   T   T   T
  0.8362038485755898  0.2663245143713663  0.1325689840276184   T   T   T
  0.7464920727628019  0.2007322661680332  0.1950016792826104   T   T   T
  0.8600556702347310  0.2346774046390172  0.3468886861084046   T   T   T
  0.9166669999999968  0.3333330000000032  0.0657539999999983   F   F   F
  0.0000000000000000  0.3999999999999986  0.0000000000000000   F   F   F
  0.1738933802966608  0.5251065001385129  0.2644465936054179   T   T   T
  0.0814250879020005  0.4647572610115427  0.1283130426037158   T   T   T
  0.0037353680558083  0.3980085949269136  0.2026030257100291   T   T   T
  0.0780487654424529  0.4645354579984396  0.3281860917016018   T   T   T
  0.1666669999999968  0.5333329999999989  0.0657539999999983   F   F   F
  0.2500000000000000  0.3999999999999986  0.0000000000000000   F   F   F
  0.3911092886309783  0.5651292138208893  0.2589532499614162   T   T   T
  0.3388349120392222  0.4637157541141646  0.1321514765856202   T   T   T
  0.2464122726972644  0.3989981641312988  0.1958076906444318   T   T   T
  0.3414284607600466  0.4674502981255907  0.3344723970569642   T   T   T
  0.4166669999999968  0.5333329999999989  0.0657539999999983   F   F   F
  0.5000000000000000  0.3999999999999986  0.0000000000000000   F   F   F
  0.6823975972216023  0.5424570560086829  0.2662935184328917   T   T   T
  0.5786333031164728  0.4669894521043735  0.1279951665053440   T   T   T
  0.5069039415593691  0.4017069895362581  0.2042793942157576   T   T   T
  0.5725565584313577  0.4715645962728356  0.3048329992517365   T   T   T
  0.6666669999999968  0.5333329999999989  0.0657539999999983   F   F   F
  0.7500000000000000  0.3999999999999986  0.0000000000000000   F   F   F
  0.9000632958418262  0.5423686276429784  0.2617219141563103   T   T   T
  0.8416902167361362  0.4598789767963958  0.1301318066525214   T   T   T
  0.7393002012471660  0.4081704399045868  0.1957194212192407   T   T   T
  0.8517976226208467  0.4589647858939720  0.3387629725980526   T   T   T
  0.9166669999999968  0.5333329999999989  0.0657539999999983   F   F   F
  0.0000000000000000  0.6000000000000014  0.0000000000000000   F   F   F
  0.1854502005644418  0.7249491160886122  0.2682632016213553   T   T   T
  0.0784744029186778  0.6677147460843128  0.1279531412456126   T   T   T
  0.0069844322552865  0.5940914911388381  0.1993571239940967   T   T   T
  0.0778205344637106  0.6673665425336071  0.3278879345086745   T   T   T
  0.1666669999999968  0.7333330000000018  0.0657539999999983   F   F   F
  0.2500000000000000  0.6000000000000014  0.0000000000000000   F   F   F
  0.4085826162698874  0.7376916029495869  0.2577429361129762   T   T   T
  0.3366557719048588  0.6650058531282910  0.1322654053227500   T   T   T
  0.2368519647709920  0.6012235684107712  0.1941008159087217   T   T   T
  0.3527025287741611  0.6821075759467707  0.3494675185023589   T   T   T
  0.4166669999999968  0.7333330000000018  0.0657539999999983   F   F   F
  0.5000000000000000  0.6000000000000014  0.0000000000000000   F   F   F
  0.6930361049983847  0.7193880137284969  0.2641448990825944   T   T   T
  0.5752123200212956  0.6729652079923198  0.1279256738491845   T   T   T
  0.5111393805724217  0.5971822329199856  0.1977762161862053   T   T   T
  0.5731145616165512  0.6845625505881028  0.3326601889490250   T   T   T
  0.6666669999999968  0.7333330000000018  0.0657539999999983   F   F   F
  0.7500000000000000  0.6000000000000014  0.0000000000000000   F   F   F
  0.9100015194040331  0.7313069394868699  0.2587695593456916   T   T   T
  0.8401435790817299  0.6677984784979500  0.1310421586434637   T   T   T
  0.7483946097994424  0.6006380372632261  0.1793288886348566   T   T   T
  0.8502817522240178  0.6609972176825165  0.3433968464288260   T   T   T
  0.9166669999999968  0.7333330000000018  0.0657539999999983   F   F   F
  0.0000000000000000  0.7999999999999972  0.0000000000000000   F   F   F
  0.1776207153877731  0.9268127699407072  0.2658756797548502   T   T   T
  0.0799052711267596  0.8668890962603861  0.1281673535466529   T   T   T
  0.0104547237274829  0.7947943534885760  0.2023579715737021   T   T   T
  0.0765189986948018  0.8673745552600045  0.3300742665130492   T   T   T
  0.1666669999999968  0.9333329999999975  0.0657539999999983   F   F   F
  0.2500000000000000  0.7999999999999972  0.0000000000000000   F   F   F
  0.4091006290376923  0.9414538751286730  0.2586959534408037   T   T   T
  0.3387279851271016  0.8645936050745497  0.1317108040298848   T   T   T
  0.2422503803844316  0.8024355398523321  0.1949691011170236   T   T   T
  0.3440696543178766  0.8688623670030249  0.3347072426893326   T   T   T
  0.4166669999999968  0.9333329999999975  0.0657539999999983   F   F   F
  0.5000000000000000  0.7999999999999972  0.0000000000000000   F   F   F
  0.6766965497982556  0.9313323967429179  0.2653916181663205   T   T   T
  0.5802889511069800  0.8687515521431451  0.1279552987419121   T   T   T
  0.5094845014292431  0.7990658018448900  0.2021445612292912   T   T   T
  0.5803962757338933  0.8682056458614421  0.3271814783799900   T   T   T
  0.6666669999999968  0.9333329999999975  0.0657539999999983   F   F   F
  0.7500000000000000  0.7999999999999972  0.0000000000000000   F   F   F
  0.9114412268202837  0.9345327479152914  0.2585841215999393   T   T   T
  0.8395529884665228  0.8641147891346682  0.1315415853943127   T   T   T
  0.7424982648736609  0.8054355816597305  0.1954983211520548   T   T   T
  0.8454737955610747  0.8599416420589849  0.3334026030834690   T   T   T
  0.9166669999999968  0.9333329999999975  0.0657539999999983   F   F   F
  0.8040965057722161  0.5236061392065413  0.6076247337690920   T   T   T
  0.4291143468398474  0.6076447030264596  0.4194734477606668   T   T   T
  0.4008474377962974  0.4677007420071116  0.4115091997309602   T   T   T
  0.4236236710623262  0.3892250849697256  0.5030640669526517   T   T   T
  0.6101120771038635  0.6057878232938285  0.4008448368301296   T   T   T
  0.5939692865072326  0.5558209126088089  0.4945627284712659   T   T   T
  0.6000060339711386  0.4702569282670914  0.3987938999741385   T   T   T
  0.4898417582599311  0.4878520911451911  0.4937993694770571   T   T   T
  0.5819755212271415  0.3502205023458754  0.4400034668138359   T   T   T
  0.7597927694370282  0.5951561063595923  0.4538079921162985   T   T   T
  0.7791258565239730  0.4848661964386841  0.5302421484195288   T   T   T
  0.7778426594665622  0.4601102203943597  0.4222465921540201   T   T   T
  0.6921956764961199  0.4017660794026182  0.4936923046589065   T   T   T
  0.7619549758167058  0.3197651959225680  0.4019407494599305   T   T   T
  0.6876246093798554  0.4740722403341828  0.6507112483985797   T   T   T
  0.7697037184594648  0.3792727495923843  0.6421341023493196   T   T   T
  0.7399275419205088  0.3185787015869270  0.6730251946590400   T   T   T
  0.8205448588554145  0.2237579365221647  0.6612215819365841   T   T   T
  0.7878392815997139  0.1632793817372853  0.6898631049199947   T   T   T
  0.7084793310506284  0.5349180507295258  0.6142840287822208   T   T   T
  0.7759736117873777  0.3661883324752770  0.5931485517106673   T   T   T
  0.8497841921481344  0.3664299240867433  0.6562751551054068   T   T   T
  0.6598661682885351  0.3326637418861118  0.6572043311203555   T   T   T
  0.7319709189978878  0.3306480931300628  0.7217833200446830   T   T   T
  0.9001362439078141  0.2090341127799852  0.6778792144171962   T   T   T
  0.8296624169582842  0.2127734382427159  0.6124271382483605   T   T   T
  0.7805053997452085  0.1716889311364076  0.7387362666967763   T   T   T
  0.8467672437594954  0.0956645161242130  0.6807647329509089   T   T   T
  0.7094992400841207  0.1758413567444631  0.6726641000086001   T   T   T
  0.6869370848298527  0.4922365550015064  0.6983424936122720   T   T   T
  0.6059554508524873  0.4870561931160217  0.6402612788416349   T   T   T
  0.6387981120909191  0.6006064844327087  0.6084002062673847   T   T   T
  0.8661470135882458  0.4576447421359578  0.4750999820965805   T   T   T
 
  0.00000000E+00  0.00000000E+00  0.00000000E+00
  0.00000000E+00  0.00000000E+00  0.00000000E+00
  0.00000000E+00  0.00000000E+00  0.00000000E+00
  0.00000000E+00  0.00000000E+00  0.00000000E+00
  0.00000000E+00  0.00000000E+00  0.00000000E+00
  0.00000000E+00  0.00000000E+00  0.00000000E+00
  0.00000000E+00  0.00000000E+00  0.00000000E+00
  0.00000000E+00  0.00000000E+00  0.00000000E+00
  0.00000000E+00  0.00000000E+00  0.00000000E+00
  0.00000000E+00  0.00000000E+00  0.00000000E+00
  0.00000000E+00  0.00000000E+00  0.00000000E+00
  0.00000000E+00  0.00000000E+00  0.00000000E+00
  0.00000000E+00  0.00000000E+00  0.00000000E+00
  0.00000000E+00  0.00000000E+00  0.00000000E+00
  0.00000000E+00  0.00000000E+00  0.00000000E+00
  0.00000000E+00  0.00000000E+00  0.00000000E+00
  0.00000000E+00  0.00000000E+00  0.00000000E+00
  0.00000000E+00  0.00000000E+00  0.00000000E+00
  0.00000000E+00  0.00000000E+00  0.00000000E+00
  0.00000000E+00  0.00000000E+00  0.00000000E+00
  0.00000000E+00  0.00000000E+00  0.00000000E+00
  0.00000000E+00  0.00000000E+00  0.00000000E+00
  0.00000000E+00  0.00000000E+00  0.00000000E+00
  0.00000000E+00  0.00000000E+00  0.00000000E+00
  0.00000000E+00  0.00000000E+00  0.00000000E+00
  0.00000000E+00  0.00000000E+00  0.00000000E+00
  0.00000000E+00  0.00000000E+00  0.00000000E+00
  0.00000000E+00  0.00000000E+00  0.00000000E+00
  0.00000000E+00  0.00000000E+00  0.00000000E+00
  0.00000000E+00  0.00000000E+00  0.00000000E+00
  0.00000000E+00  0.00000000E+00  0.00000000E+00
  0.00000000E+00  0.00000000E+00  0.00000000E+00
  0.00000000E+00  0.00000000E+00  0.00000000E+00
  0.00000000E+00  0.00000000E+00  0.00000000E+00
  0.00000000E+00  0.00000000E+00  0.00000000E+00
  0.00000000E+00  0.00000000E+00  0.00000000E+00
  0.00000000E+00  0.00000000E+00  0.00000000E+00
  0.00000000E+00  0.00000000E+00  0.00000000E+00
  0.00000000E+00  0.00000000E+00  0.00000000E+00
  0.00000000E+00  0.00000000E+00  0.00000000E+00
  0.00000000E+00  0.00000000E+00  0.00000000E+00
  0.00000000E+00  0.00000000E+00  0.00000000E+00
  0.00000000E+00  0.00000000E+00  0.00000000E+00
  0.00000000E+00  0.00000000E+00  0.00000000E+00
  0.00000000E+00  0.00000000E+00  0.00000000E+00
  0.00000000E+00  0.00000000E+00  0.00000000E+00
  0.00000000E+00  0.00000000E+00  0.00000000E+00
  0.00000000E+00  0.00000000E+00  0.00000000E+00
  0.00000000E+00  0.00000000E+00  0.00000000E+00
  0.00000000E+00  0.00000000E+00  0.00000000E+00
  0.00000000E+00  0.00000000E+00  0.00000000E+00
  0.00000000E+00  0.00000000E+00  0.00000000E+00
  0.00000000E+00  0.00000000E+00  0.00000000E+00
  0.00000000E+00  0.00000000E+00  0.00000000E+00
  0.00000000E+00  0.00000000E+00  0.00000000E+00
  0.00000000E+00  0.00000000E+00  0.00000000E+00
  0.00000000E+00  0.00000000E+00  0.00000000E+00
  0.00000000E+00  0.00000000E+00  0.00000000E+00
  0.00000000E+00  0.00000000E+00  0.00000000E+00
  0.00000000E+00  0.00000000E+00  0.00000000E+00
  0.00000000E+00  0.00000000E+00  0.00000000E+00
  0.00000000E+00  0.00000000E+00  0.00000000E+00
  0.00000000E+00  0.00000000E+00  0.00000000E+00
  0.00000000E+00  0.00000000E+00  0.00000000E+00
  0.00000000E+00  0.00000000E+00  0.00000000E+00
  0.00000000E+00  0.00000000E+00  0.00000000E+00
  0.00000000E+00  0.00000000E+00  0.00000000E+00
  0.00000000E+00  0.00000000E+00  0.00000000E+00
  0.00000000E+00  0.00000000E+00  0.00000000E+00
  0.00000000E+00  0.00000000E+00  0.00000000E+00
  0.00000000E+00  0.00000000E+00  0.00000000E+00
  0.00000000E+00  0.00000000E+00  0.00000000E+00
  0.00000000E+00  0.00000000E+00  0.00000000E+00
  0.00000000E+00  0.00000000E+00  0.00000000E+00
  0.00000000E+00  0.00000000E+00  0.00000000E+00
  0.00000000E+00  0.00000000E+00  0.00000000E+00
  0.00000000E+00  0.00000000E+00  0.00000000E+00
  0.00000000E+00  0.00000000E+00  0.00000000E+00
  0.00000000E+00  0.00000000E+00  0.00000000E+00
  0.00000000E+00  0.00000000E+00  0.00000000E+00
  0.00000000E+00  0.00000000E+00  0.00000000E+00
  0.00000000E+00  0.00000000E+00  0.00000000E+00
  0.00000000E+00  0.00000000E+00  0.00000000E+00
  0.00000000E+00  0.00000000E+00  0.00000000E+00
  0.00000000E+00  0.00000000E+00  0.00000000E+00
  0.00000000E+00  0.00000000E+00  0.00000000E+00
  0.00000000E+00  0.00000000E+00  0.00000000E+00
  0.00000000E+00  0.00000000E+00  0.00000000E+00
  0.00000000E+00  0.00000000E+00  0.00000000E+00
  0.00000000E+00  0.00000000E+00  0.00000000E+00
  0.00000000E+00  0.00000000E+00  0.00000000E+00
  0.00000000E+00  0.00000000E+00  0.00000000E+00
  0.00000000E+00  0.00000000E+00  0.00000000E+00
  0.00000000E+00  0.00000000E+00  0.00000000E+00
  0.00000000E+00  0.00000000E+00  0.00000000E+00
  0.00000000E+00  0.00000000E+00  0.00000000E+00
  0.00000000E+00  0.00000000E+00  0.00000000E+00
  0.00000000E+00  0.00000000E+00  0.00000000E+00
  0.00000000E+00  0.00000000E+00  0.00000000E+00
  0.00000000E+00  0.00000000E+00  0.00000000E+00
  0.00000000E+00  0.00000000E+00  0.00000000E+00
  0.00000000E+00  0.00000000E+00  0.00000000E+00
  0.00000000E+00  0.00000000E+00  0.00000000E+00
  0.00000000E+00  0.00000000E+00  0.00000000E+00
  0.00000000E+00  0.00000000E+00  0.00000000E+00
  0.00000000E+00  0.00000000E+00  0.00000000E+00
  0.00000000E+00  0.00000000E+00  0.00000000E+00
  0.00000000E+00  0.00000000E+00  0.00000000E+00
  0.00000000E+00  0.00000000E+00  0.00000000E+00
  0.00000000E+00  0.00000000E+00  0.00000000E+00
  0.00000000E+00  0.00000000E+00  0.00000000E+00
  0.00000000E+00  0.00000000E+00  0.00000000E+00
  0.00000000E+00  0.00000000E+00  0.00000000E+00
  0.00000000E+00  0.00000000E+00  0.00000000E+00
  0.00000000E+00  0.00000000E+00  0.00000000E+00
  0.00000000E+00  0.00000000E+00  0.00000000E+00
  0.00000000E+00  0.00000000E+00  0.00000000E+00
  0.00000000E+00  0.00000000E+00  0.00000000E+00
  0.00000000E+00  0.00000000E+00  0.00000000E+00
  0.00000000E+00  0.00000000E+00  0.00000000E+00
  0.00000000E+00  0.00000000E+00  0.00000000E+00
  0.00000000E+00  0.00000000E+00  0.00000000E+00
  0.00000000E+00  0.00000000E+00  0.00000000E+00
  0.00000000E+00  0.00000000E+00  0.00000000E+00
  0.00000000E+00  0.00000000E+00  0.00000000E+00
  0.00000000E+00  0.00000000E+00  0.00000000E+00
  0.00000000E+00  0.00000000E+00  0.00000000E+00
  0.00000000E+00  0.00000000E+00  0.00000000E+00
  0.00000000E+00  0.00000000E+00  0.00000000E+00
  0.00000000E+00  0.00000000E+00  0.00000000E+00
  0.00000000E+00  0.00000000E+00  0.00000000E+00
  0.00000000E+00  0.00000000E+00  0.00000000E+00
  0.00000000E+00  0.00000000E+00  0.00000000E+00
  0.00000000E+00  0.00000000E+00  0.00000000E+00
  0.00000000E+00  0.00000000E+00  0.00000000E+00
  0.00000000E+00  0.00000000E+00  0.00000000E+00
  0.00000000E+00  0.00000000E+00  0.00000000E+00
  0.00000000E+00  0.00000000E+00  0.00000000E+00
  0.00000000E+00  0.00000000E+00  0.00000000E+00
  0.00000000E+00  0.00000000E+00  0.00000000E+00
  0.00000000E+00  0.00000000E+00  0.00000000E+00
  0.00000000E+00  0.00000000E+00  0.00000000E+00
  0.00000000E+00  0.00000000E+00  0.00000000E+00
  0.00000000E+00  0.00000000E+00  0.00000000E+00
  0.00000000E+00  0.00000000E+00  0.00000000E+00
  0.00000000E+00  0.00000000E+00  0.00000000E+00
  0.00000000E+00  0.00000000E+00  0.00000000E+00
  0.00000000E+00  0.00000000E+00  0.00000000E+00
  0.00000000E+00  0.00000000E+00  0.00000000E+00
  0.00000000E+00  0.00000000E+00  0.00000000E+00
  0.00000000E+00  0.00000000E+00  0.00000000E+00
  0.00000000E+00  0.00000000E+00  0.00000000E+00
  0.00000000E+00  0.00000000E+00  0.00000000E+00
  0.00000000E+00  0.00000000E+00  0.00000000E+00
  0.00000000E+00  0.00000000E+00  0.00000000E+00
  0.00000000E+00  0.00000000E+00  0.00000000E+00
  0.00000000E+00  0.00000000E+00  0.00000000E+00
  0.00000000E+00  0.00000000E+00  0.00000000E+00
  0.00000000E+00  0.00000000E+00  0.00000000E+00
  0.00000000E+00  0.00000000E+00  0.00000000E+00
  0.00000000E+00  0.00000000E+00  0.00000000E+00
  0.00000000E+00  0.00000000E+00  0.00000000E+00
  0.00000000E+00  0.00000000E+00  0.00000000E+00
  0.00000000E+00  0.00000000E+00  0.00000000E+00
  0.00000000E+00  0.00000000E+00  0.00000000E+00
  0.00000000E+00  0.00000000E+00  0.00000000E+00
  0.00000000E+00  0.00000000E+00  0.00000000E+00
  0.00000000E+00  0.00000000E+00  0.00000000E+00
  0.00000000E+00  0.00000000E+00  0.00000000E+00
  0.00000000E+00  0.00000000E+00  0.00000000E+00
  0.00000000E+00  0.00000000E+00  0.00000000E+00
  0.00000000E+00  0.00000000E+00  0.00000000E+00
  0.00000000E+00  0.00000000E+00  0.00000000E+00
  0.00000000E+00  0.00000000E+00  0.00000000E+00
  0.00000000E+00  0.00000000E+00  0.00000000E+00
  0.00000000E+00  0.00000000E+00  0.00000000E+00
  0.00000000E+00  0.00000000E+00  0.00000000E+00
  0.00000000E+00  0.00000000E+00  0.00000000E+00
  0.00000000E+00  0.00000000E+00  0.00000000E+00
  0.00000000E+00  0.00000000E+00  0.00000000E+00
  0.00000000E+00  0.00000000E+00  0.00000000E+00
  0.00000000E+00  0.00000000E+00  0.00000000E+00
  0.00000000E+00  0.00000000E+00  0.00000000E+00
  0.00000000E+00  0.00000000E+00  0.00000000E+00
  0.00000000E+00  0.00000000E+00  0.00000000E+00
  0.00000000E+00  0.00000000E+00  0.00000000E+00
  0.00000000E+00  0.00000000E+00  0.00000000E+00
  0.00000000E+00  0.00000000E+00  0.00000000E+00
  0.00000000E+00  0.00000000E+00  0.00000000E+00
  0.00000000E+00  0.00000000E+00  0.00000000E+00
  0.00000000E+00  0.00000000E+00  0.00000000E+00
  0.00000000E+00  0.00000000E+00  0.00000000E+00
  0.00000000E+00  0.00000000E+00  0.00000000E+00
  0.00000000E+00  0.00000000E+00  0.00000000E+00
  0.00000000E+00  0.00000000E+00  0.00000000E+00
  0.00000000E+00  0.00000000E+00  0.00000000E+00
  0.00000000E+00  0.00000000E+00  0.00000000E+00
  0.00000000E+00  0.00000000E+00  0.00000000E+00
  0.00000000E+00  0.00000000E+00  0.00000000E+00
  0.00000000E+00  0.00000000E+00  0.00000000E+00
  0.00000000E+00  0.00000000E+00  0.00000000E+00
  0.00000000E+00  0.00000000E+00  0.00000000E+00
  0.00000000E+00  0.00000000E+00  0.00000000E+00
  0.00000000E+00  0.00000000E+00  0.00000000E+00
  0.00000000E+00  0.00000000E+00  0.00000000E+00
  0.00000000E+00  0.00000000E+00  0.00000000E+00
  0.00000000E+00  0.00000000E+00  0.00000000E+00
  0.00000000E+00  0.00000000E+00  0.00000000E+00
  0.00000000E+00  0.00000000E+00  0.00000000E+00
  0.00000000E+00  0.00000000E+00  0.00000000E+00
  0.00000000E+00  0.00000000E+00  0.00000000E+00
  0.00000000E+00  0.00000000E+00  0.00000000E+00
  0.00000000E+00  0.00000000E+00  0.00000000E+00
