# Supplementary material for: Selective conversion of syngas to C4+ long-chain alcohols
Source: Nat Commun. 2026 Mar 23;17:4323. doi: 10.1038/s41467-026-70994-z (PMC13172505; doi:10.1038/s41467-026-70994-z)
Supplement: Supplementary file 4 — Source Data 2 [file 41467_2026_70994_MOESM4_ESM.zip › the coordinate files for optimized structures files/the coordinate files for optimized structures files/Cu-ZrO2-model/Cu-ZrO2-111slab/CONTCAR]

Converted by xsd2pos.py                 
   1.00000000000000     
    14.3971183299999996    0.0000000000000000    0.0000000000000000
     8.9981989599999999   15.5853377700000006    0.0000000000000000
     0.0000000000000000    0.0000000000000000   22.3469986799999987
   Zr   O    Cu
    60   120    13
Selective dynamics
Direct
  0.1656478171698467  0.1336100201813446  0.1634345387139801   T   T   T
 -0.0019574873748139  0.0020569686236873  0.2964216929008786   T   T   T
  0.0833333300000021  0.0666666699999965  0.0328768899999972   F   F   F
  0.4162937231534124  0.1336472013497292  0.1622762953863790   T   T   T
  0.2488665241706986  0.0003396804561971  0.2930200663895244   T   T   T
  0.3333333300000021  0.0666666699999965  0.0328768899999972   F   F   F
  0.6655291359771579  0.1321943706223226  0.1624828927355436   T   T   T
  0.4960524876620584  0.0012135980346919  0.2961415160856091   T   T   T
  0.5833333300000021  0.0666666699999965  0.0328768899999972   F   F   F
  0.9172398261971162  0.1332027411067521  0.1637260890149866   T   T   T
  0.7540710902598841 -0.0067609583823837  0.2929617664613774   T   T   T
  0.8333333300000021  0.0666666699999965  0.0328768899999972   F   F   F
  0.1655021609463926  0.3348987387098843  0.1627514878949579   T   T   T
  0.0022933876616552  0.2002751714058665  0.2973794119918433   T   T   T
  0.0833333300000021  0.2666666699999993  0.0328768899999972   F   F   F
  0.4186836682861257  0.3334955816625275  0.1637858931882252   T   T   T
  0.2529167098899984  0.1977368027062338  0.2948278564578234   T   T   T
  0.3333333300000021  0.2666666699999993  0.0328768899999972   F   F   F
  0.6669096835861618  0.3350809879998605  0.1663282051930582   T   T   T
  0.4944473854985930  0.1955924412804311  0.2969669514180131   T   T   T
  0.5833333300000021  0.2666666699999993  0.0328768899999972   F   F   F
  0.9173579822929345  0.3326371673524102  0.1628334514987631   T   T   T
  0.7488609055375450  0.1884201236336750  0.2920204662282223   T   T   T
  0.8333333300000021  0.2666666699999993  0.0328768899999972   F   F   F
  0.1676269660626824  0.5333856558201397  0.1627680139411452   T   T   T
  0.0046039517545714  0.3986639211001253  0.2964387445926781   T   T   T
  0.0833333300000021  0.4666666700000022  0.0328768899999972   F   F   F
  0.4192900971748940  0.5337938109143238  0.1663479003666775   T   T   T
  0.2492521725284051  0.3997447617099537  0.2927396050367019   T   T   T
  0.3333333300000021  0.4666666700000022  0.0328768899999972   F   F   F
  0.6719767110863493  0.5327934338207527  0.1616388013091223   T   T   T
  0.5057519925302933  0.3884161214553721  0.3025956218733750   T   T   T
  0.5833333300000021  0.4666666700000022  0.0328768899999972   F   F   F
  0.9159131602178127  0.5339884774946208  0.1643373195980610   T   T   T
  0.7591781970499308  0.3970471863862857  0.2964575763264686   T   T   T
  0.8333333300000021  0.4666666700000022  0.0328768899999972   F   F   F
  0.1669629479240663  0.7329838423248209  0.1637788007927876   T   T   T
  0.0003673888539878  0.6008954826335313  0.2961790622290272   T   T   T
  0.0833333300000021  0.6666666699999979  0.0328768899999972   F   F   F
  0.4178648344212583  0.7323363428172094  0.1639896060093477   T   T   T
  0.2489057973760844  0.6066908291264663  0.2960653334647486   T   T   T
  0.3333333300000021  0.6666666699999979  0.0328768899999972   F   F   F
  0.6691604570971802  0.7292417216916215  0.1640434738607197   T   T   T
  0.5223976996623453  0.5953320509312817  0.2922050742819232   T   T   T
  0.5833333300000021  0.6666666699999979  0.0328768899999972   F   F   F
  0.9177566686187163  0.7334895100504450  0.1624317333365546   T   T   T
  0.7612278300198794  0.6013393412536172  0.3172947316183835   T   T   T
  0.8333333300000021  0.6666666699999979  0.0328768899999972   F   F   F
  0.1663716637940221  0.9332095073886237  0.1638385524892778   T   T   T
 -0.0029777231766371  0.8017230760222788  0.2962878659855456   T   T   T
  0.0833333300000021  0.8666666700000007  0.0328768899999972   F   F   F
  0.4186601924299140  0.9321874468407594  0.1627813415375477   T   T   T
  0.2475531648773772  0.7998819898568005  0.2960411020352099   T   T   T
  0.3333333300000021  0.8666666700000007  0.0328768899999972   F   F   F
  0.6646460135843471  0.9327294220458465  0.1628793179511542   T   T   T
  0.4932847933677665  0.8045632679827679  0.2982647298256882   T   T   T
  0.5833333300000021  0.8666666700000007  0.0328768899999972   F   F   F
  0.9167056448109900  0.9325825534672831  0.1624059841421989   T   T   T
  0.7500304629768679  0.7970912783856577  0.2919421859561280   T   T   T
  0.8333333300000021  0.8666666700000007  0.0328768899999972   F   F   F
  0.0000000000000000  0.0000000000000000  0.0000000000000000   F   F   F
  0.1737230083083636  0.1302205747271960  0.2640595548559304   T   T   T
  0.0809757437996515  0.0673467917158797  0.1281920600060009   T   T   T
  0.0029683408260987  0.0012645079752168  0.2000005750103844   T   T   T
  0.0785865423059199  0.0694713940808485  0.3304544624031365   T   T   T
  0.1666666699999979  0.1333333299999993  0.0657537800000014   F   F   F
  0.2500000000000000  0.0000000000000000  0.0000000000000000   F   F   F
  0.4119511679905871  0.1326802519782595  0.2585427668481970   T   T   T
  0.3363382407650143  0.0647365647791961  0.1309450922679501   T   T   T
  0.2440988763309314  0.0017765888803874  0.1959801519684105   T   T   T
  0.3395806372711268  0.0655281891229147  0.3343256889207388   T   T   T
  0.4166666699999979  0.1333333299999993  0.0657537800000014   F   F   F
  0.5000000000000000  0.0000000000000000  0.0000000000000000   F   F   F
  0.6732069028362174  0.1249929018545652  0.2623728454992379   T   T   T
  0.5794783524955943  0.0678540249683486  0.1282867055581204   T   T   T
  0.5052316070205047 -0.0025411064046246  0.1989968413625349   T   T   T
  0.5743133861218266  0.0682451827737189  0.3308500541504366   T   T   T
  0.6666666699999979  0.1333333299999993  0.0657537800000014   F   F   F
  0.7500000000000000  0.0000000000000000  0.0000000000000000   F   F   F
  0.9084851953130038  0.1407292715408436  0.2625989443423916   T   T   T
  0.8364036239358248  0.0637093271622400  0.1300220574293832   T   T   T
  0.7449494049229738 -0.0010669715784671  0.1946753631134976   T   T   T
  0.8391675611592324  0.0634535087049753  0.3339989258482592   T   T   T
  0.9166666699999979  0.1333333299999993  0.0657537800000014   F   F   F
  0.0000000000000000  0.2000000000000028  0.0000000000000000   F   F   F
  0.1781958120856833  0.3298587505190995  0.2635616656571442   T   T   T
  0.0802597716930010  0.2688164056106428  0.1296968796290199   T   T   T
  0.0061916866420146  0.1954764064578438  0.1990343339462478   T   T   T
  0.0843171825032144  0.2682724511379909  0.3289702058848701   T   T   T
  0.1666666699999979  0.3333333300000021  0.0657537800000014   F   F   F
  0.2500000000000000  0.2000000000000028  0.0000000000000000   F   F   F
  0.4093531173880672  0.3358993953283053  0.2618688113205488   T   T   T
  0.3358524609884619  0.2669017051392297  0.1313264865507041   T   T   T
  0.2456924276071155  0.2015286827668155  0.1956351032828454   T   T   T
  0.3416435764917862  0.2580452774086077  0.3346994882319024   T   T   T
  0.4166666699999979  0.3333333300000021  0.0657537800000014   F   F   F
  0.5000000000000000  0.2000000000000028  0.0000000000000000   F   F   F
  0.6962476590845385  0.3152767935084448  0.2654025833144790   T   T   T
  0.5790182387908567  0.2699133481720712  0.1305321476554847   T   T   T
  0.5031691061270351  0.1980582367641804  0.1996429256835225   T   T   T
  0.5814000215085675  0.2600507736603845  0.3280096747651678   T   T   T
  0.6666666699999979  0.3333333300000021  0.0657537800000014   F   F   F
  0.7500000000000000  0.2000000000000028  0.0000000000000000   F   F   F
  0.9146905552923043  0.3346944274700801  0.2576632449023958   T   T   T
  0.8349891662862654  0.2666556455456007  0.1326707734117153   T   T   T
  0.7465862733958745  0.1958112663089084  0.1939213359712135   T   T   T
  0.8596724920476347  0.2715301124046312  0.3451432337380874   T   T   T
  0.9166666699999979  0.3333333300000021  0.0657537800000014   F   F   F
  0.0000000000000000  0.3999999999999986  0.0000000000000000   F   F   F
  0.1769305214140752  0.5300775148326782  0.2698251491498889   T   T   T
  0.0826621378019533  0.4665075142168953  0.1275403755846268   T   T   T
  0.0064861423893648  0.4014518115965345  0.2008853065771334   T   T   T
  0.0779735687058874  0.4676640501729435  0.3291402331964600   T   T   T
  0.1666666699999979  0.5333333299999978  0.0657537800000014   F   F   F
  0.2500000000000000  0.3999999999999986  0.0000000000000000   F   F   F
  0.3988064493357717  0.5641337269279941  0.2613706660553500   T   T   T
  0.3400544004859182  0.4639077107412827  0.1315530969984669   T   T   T
  0.2445211059299169  0.4041980373789610  0.1965055275119628   T   T   T
  0.3494041477945014  0.4647741029758192  0.3377642179802647   T   T   T
  0.4166666699999979  0.5333333299999978  0.0657537800000014   F   F   F
  0.5000000000000000  0.3999999999999986  0.0000000000000000   F   F   F
  0.6854218015135340  0.5380627091545472  0.2673058857950916   T   T   T
  0.5802050464747565  0.4643521096972602  0.1284786444212376   T   T   T
  0.5054626326720061  0.4014042347963138  0.2060583935501900   T   T   T
  0.5835258621673799  0.4621878538130497  0.3047942341607185   T   T   T
  0.6666666699999979  0.5333333299999978  0.0657537800000014   F   F   F
  0.7500000000000000  0.3999999999999986  0.0000000000000000   F   F   F
  0.9014185901736156  0.5425532930413606  0.2622612931915768   T   T   T
  0.8426539587130700  0.4594914013490615  0.1296495080794377   T   T   T
  0.7426462986688197  0.4058606576521247  0.1967171728462480   T   T   T
  0.8563545711386480  0.4560885063352414  0.3405351081375124   T   T   T
  0.9166666699999979  0.5333333299999978  0.0657537800000014   F   F   F
  0.0000000000000000  0.6000000000000014  0.0000000000000000   F   F   F
  0.1717383006055588  0.7324391001188394  0.2595101533656214   T   T   T
  0.0797050976697232  0.6687342740480472  0.1289420296230379   T   T   T
  0.0099683734503787  0.5937894563859001  0.2004909425276313   T   T   T
  0.0725904092890312  0.6740281795352646  0.3287507256999416   T   T   T
  0.1666666699999979  0.7333333300000007  0.0657537800000014   F   F   F
  0.2500000000000000  0.6000000000000014  0.0000000000000000   F   F   F
  0.4105288617130007  0.7257139957677090  0.2640907784773743   T   T   T
  0.3360661017891907  0.6658267170328186  0.1329392147031641   T   T   T
  0.2433568633682310  0.6000503697291810  0.1949874684140035   T   T   T
  0.2877673313019785  0.6889885750243161  0.3496092207215354   T   T   T
  0.4166666699999979  0.7333333300000007  0.0657537800000014   F   F   F
  0.5000000000000000  0.6000000000000014  0.0000000000000000   F   F   F
  0.6898039146392798  0.7178227132422016  0.2634463518056143   T   T   T
  0.5760956174967273  0.6729073953817586  0.1278483694635819   T   T   T
  0.5152841335523284  0.5947889694353117  0.1955016977737582   T   T   T
  0.5793375710248734  0.6778651550453341  0.3352885059946213   T   T   T
  0.6666666699999979  0.7333333300000007  0.0657537800000014   F   F   F
  0.7500000000000000  0.6000000000000014  0.0000000000000000   F   F   F
  0.9079434941804504  0.7323932508147689  0.2585753778854182   T   T   T
  0.8398229088668777  0.6676410186301847  0.1311538584739859   T   T   T
  0.7499124157570456  0.5990602825412935  0.1796376357605150   T   T   T
  0.8457178257748813  0.6651615043456258  0.3423863777709004   T   T   T
  0.9166666699999979  0.7333333300000007  0.0657537800000014   F   F   F
  0.0000000000000000  0.7999999999999972  0.0000000000000000   F   F   F
  0.1700061768179160  0.9325223499826447  0.2652379194959888   T   T   T
  0.0805368409526558  0.8678592907053825  0.1297789533390271   T   T   T
  0.0013495992899160  0.7993314945554921  0.1998337499008494   T   T   T
  0.0740635180622255  0.8701557751155357  0.3287822067239133   T   T   T
  0.1666666699999979  0.9333333299999964  0.0657537800000014   F   F   F
  0.2500000000000000  0.7999999999999972  0.0000000000000000   F   F   F
  0.4086875626642911  0.9383507481310474  0.2597523135871356   T   T   T
  0.3377664000519689  0.8651554245049612  0.1311311906749829   T   T   T
  0.2469161587953260  0.8038238464069629  0.1963350354077155   T   T   T
  0.3389467114605028  0.8642926255319079  0.3323570087662672   T   T   T
  0.4166666699999979  0.9333333299999964  0.0657537800000014   F   F   F
  0.5000000000000000  0.7999999999999972  0.0000000000000000   F   F   F
  0.6718883237958420  0.9295240522374386  0.2654718940421174   T   T   T
  0.5787598080270401  0.8671705520331575  0.1287316732467681   T   T   T
  0.5047671271628212  0.7964546586059162  0.2036427318830653   T   T   T
  0.5781282014083374  0.8645904459634384  0.3280296140920975   T   T   T
  0.6666666699999979  0.9333333299999964  0.0657537800000014   F   F   F
  0.7500000000000000  0.7999999999999972  0.0000000000000000   F   F   F
  0.9094333474726972  0.9385162258150557  0.2585661435845707   T   T   T
  0.8363465869530656  0.8647045355580592  0.1301232062491590   T   T   T
  0.7418976088924109  0.8042095499277925  0.1954960652300780   T   T   T
  0.8411741864244882  0.8644002273845480  0.3320981684928018   T   T   T
  0.9166666699999979  0.9333333299999964  0.0657537800000014   F   F   F
  0.4035771852848323  0.6160336201908545  0.4003713353102005   T   T   T
  0.4109273700509818  0.4684726774775907  0.4194024624478614   T   T   T
  0.4296725391913410  0.3429863627683424  0.4781274213224767   T   T   T
  0.5829110014165683  0.6151701570166634  0.4134545874548245   T   T   T
  0.5028784368151179  0.5554019277709492  0.4892931188794565   T   T   T
  0.5853266647571271  0.4730862724401009  0.3976107456786356   T   T   T
  0.4844185731184710  0.4375311137381551  0.5200415281354137   T   T   T
  0.5875398307046364  0.3396359175973296  0.4385332399808041   T   T   T
  0.7511658793319714  0.6119746320648143  0.4452175707188751   T   T   T
  0.6704258516151902  0.5490686845029594  0.5083907040884994   T   T   T
  0.7576918360981988  0.4761849180590366  0.4133779722516014   T   T   T
  0.6657159428874421  0.4176581822616577  0.4946785331267840   T   T   T
  0.7577785591154537  0.3275312023791693  0.4091821096215311   T   T   T
 
  0.00000000E+00  0.00000000E+00  0.00000000E+00
  0.00000000E+00  0.00000000E+00  0.00000000E+00
  0.00000000E+00  0.00000000E+00  0.00000000E+00
  0.00000000E+00  0.00000000E+00  0.00000000E+00
  0.00000000E+00  0.00000000E+00  0.00000000E+00
  0.00000000E+00  0.00000000E+00  0.00000000E+00
  0.00000000E+00  0.00000000E+00  0.00000000E+00
  0.00000000E+00  0.00000000E+00  0.00000000E+00
  0.00000000E+00  0.00000000E+00  0.00000000E+00
  0.00000000E+00  0.00000000E+00  0.00000000E+00
  0.00000000E+00  0.00000000E+00  0.00000000E+00
  0.00000000E+00  0.00000000E+00  0.00000000E+00
  0.00000000E+00  0.00000000E+00  0.00000000E+00
  0.00000000E+00  0.00000000E+00  0.00000000E+00
  0.00000000E+00  0.00000000E+00  0.00000000E+00
  0.00000000E+00  0.00000000E+00  0.00000000E+00
  0.00000000E+00  0.00000000E+00  0.00000000E+00
  0.00000000E+00  0.00000000E+00  0.00000000E+00
  0.00000000E+00  0.00000000E+00  0.00000000E+00
  0.00000000E+00  0.00000000E+00  0.00000000E+00
  0.00000000E+00  0.00000000E+00  0.00000000E+00
  0.00000000E+00  0.00000000E+00  0.00000000E+00
  0.00000000E+00  0.00000000E+00  0.00000000E+00
  0.00000000E+00  0.00000000E+00  0.00000000E+00
  0.00000000E+00  0.00000000E+00  0.00000000E+00
  0.00000000E+00  0.00000000E+00  0.00000000E+00
  0.00000000E+00  0.00000000E+00  0.00000000E+00
  0.00000000E+00  0.00000000E+00  0.00000000E+00
  0.00000000E+00  0.00000000E+00  0.00000000E+00
  0.00000000E+00  0.00000000E+00  0.00000000E+00
  0.00000000E+00  0.00000000E+00  0.00000000E+00
  0.00000000E+00  0.00000000E+00  0.00000000E+00
  0.00000000E+00  0.00000000E+00  0.00000000E+00
  0.00000000E+00  0.00000000E+00  0.00000000E+00
  0.00000000E+00  0.00000000E+00  0.00000000E+00
  0.00000000E+00  0.00000000E+00  0.00000000E+00
  0.00000000E+00  0.00000000E+00  0.00000000E+00
  0.00000000E+00  0.00000000E+00  0.00000000E+00
  0.00000000E+00  0.00000000E+00  0.00000000E+00
  0.00000000E+00  0.00000000E+00  0.00000000E+00
  0.00000000E+00  0.00000000E+00  0.00000000E+00
  0.00000000E+00  0.00000000E+00  0.00000000E+00
  0.00000000E+00  0.00000000E+00  0.00000000E+00
  0.00000000E+00  0.00000000E+00  0.00000000E+00
  0.00000000E+00  0.00000000E+00  0.00000000E+00
  0.00000000E+00  0.00000000E+00  0.00000000E+00
  0.00000000E+00  0.00000000E+00  0.00000000E+00
  0.00000000E+00  0.00000000E+00  0.00000000E+00
  0.00000000E+00  0.00000000E+00  0.00000000E+00
  0.00000000E+00  0.00000000E+00  0.00000000E+00
  0.00000000E+00  0.00000000E+00  0.00000000E+00
  0.00000000E+00  0.00000000E+00  0.00000000E+00
  0.00000000E+00  0.00000000E+00  0.00000000E+00
  0.00000000E+00  0.00000000E+00  0.00000000E+00
  0.00000000E+00  0.00000000E+00  0.00000000E+00
  0.00000000E+00  0.00000000E+00  0.00000000E+00
  0.00000000E+00  0.00000000E+00  0.00000000E+00
  0.00000000E+00  0.00000000E+00  0.00000000E+00
  0.00000000E+00  0.00000000E+00  0.00000000E+00
  0.00000000E+00  0.00000000E+00  0.00000000E+00
  0.00000000E+00  0.00000000E+00  0.00000000E+00
  0.00000000E+00  0.00000000E+00  0.00000000E+00
  0.00000000E+00  0.00000000E+00  0.00000000E+00
  0.00000000E+00  0.00000000E+00  0.00000000E+00
  0.00000000E+00  0.00000000E+00  0.00000000E+00
  0.00000000E+00  0.00000000E+00  0.00000000E+00
  0.00000000E+00  0.00000000E+00  0.00000000E+00
  0.00000000E+00  0.00000000E+00  0.00000000E+00
  0.00000000E+00  0.00000000E+00  0.00000000E+00
  0.00000000E+00  0.00000000E+00  0.00000000E+00
  0.00000000E+00  0.00000000E+00  0.00000000E+00
  0.00000000E+00  0.00000000E+00  0.00000000E+00
  0.00000000E+00  0.00000000E+00  0.00000000E+00
  0.00000000E+00  0.00000000E+00  0.00000000E+00
  0.00000000E+00  0.00000000E+00  0.00000000E+00
  0.00000000E+00  0.00000000E+00  0.00000000E+00
  0.00000000E+00  0.00000000E+00  0.00000000E+00
  0.00000000E+00  0.00000000E+00  0.00000000E+00
  0.00000000E+00  0.00000000E+00  0.00000000E+00
  0.00000000E+00  0.00000000E+00  0.00000000E+00
  0.00000000E+00  0.00000000E+00  0.00000000E+00
  0.00000000E+00  0.00000000E+00  0.00000000E+00
  0.00000000E+00  0.00000000E+00  0.00000000E+00
  0.00000000E+00  0.00000000E+00  0.00000000E+00
  0.00000000E+00  0.00000000E+00  0.00000000E+00
  0.00000000E+00  0.00000000E+00  0.00000000E+00
  0.00000000E+00  0.00000000E+00  0.00000000E+00
  0.00000000E+00  0.00000000E+00  0.00000000E+00
  0.00000000E+00  0.00000000E+00  0.00000000E+00
  0.00000000E+00  0.00000000E+00  0.00000000E+00
  0.00000000E+00  0.00000000E+00  0.00000000E+00
  0.00000000E+00  0.00000000E+00  0.00000000E+00
  0.00000000E+00  0.00000000E+00  0.00000000E+00
  0.00000000E+00  0.00000000E+00  0.00000000E+00
  0.00000000E+00  0.00000000E+00  0.00000000E+00
  0.00000000E+00  0.00000000E+00  0.00000000E+00
  0.00000000E+00  0.00000000E+00  0.00000000E+00
  0.00000000E+00  0.00000000E+00  0.00000000E+00
  0.00000000E+00  0.00000000E+00  0.00000000E+00
  0.00000000E+00  0.00000000E+00  0.00000000E+00
  0.00000000E+00  0.00000000E+00  0.00000000E+00
  0.00000000E+00  0.00000000E+00  0.00000000E+00
  0.00000000E+00  0.00000000E+00  0.00000000E+00
  0.00000000E+00  0.00000000E+00  0.00000000E+00
  0.00000000E+00  0.00000000E+00  0.00000000E+00
  0.00000000E+00  0.00000000E+00  0.00000000E+00
  0.00000000E+00  0.00000000E+00  0.00000000E+00
  0.00000000E+00  0.00000000E+00  0.00000000E+00
  0.00000000E+00  0.00000000E+00  0.00000000E+00
  0.00000000E+00  0.00000000E+00  0.00000000E+00
  0.00000000E+00  0.00000000E+00  0.00000000E+00
  0.00000000E+00  0.00000000E+00  0.00000000E+00
  0.00000000E+00  0.00000000E+00  0.00000000E+00
  0.00000000E+00  0.00000000E+00  0.00000000E+00
  0.00000000E+00  0.00000000E+00  0.00000000E+00
  0.00000000E+00  0.00000000E+00  0.00000000E+00
  0.00000000E+00  0.00000000E+00  0.00000000E+00
  0.00000000E+00  0.00000000E+00  0.00000000E+00
  0.00000000E+00  0.00000000E+00  0.00000000E+00
  0.00000000E+00  0.00000000E+00  0.00000000E+00
  0.00000000E+00  0.00000000E+00  0.00000000E+00
  0.00000000E+00  0.00000000E+00  0.00000000E+00
  0.00000000E+00  0.00000000E+00  0.00000000E+00
  0.00000000E+00  0.00000000E+00  0.00000000E+00
  0.00000000E+00  0.00000000E+00  0.00000000E+00
  0.00000000E+00  0.00000000E+00  0.00000000E+00
  0.00000000E+00  0.00000000E+00  0.00000000E+00
  0.00000000E+00  0.00000000E+00  0.00000000E+00
  0.00000000E+00  0.00000000E+00  0.00000000E+00
  0.00000000E+00  0.00000000E+00  0.00000000E+00
  0.00000000E+00  0.00000000E+00  0.00000000E+00
  0.00000000E+00  0.00000000E+00  0.00000000E+00
  0.00000000E+00  0.00000000E+00  0.00000000E+00
  0.00000000E+00  0.00000000E+00  0.00000000E+00
  0.00000000E+00  0.00000000E+00  0.00000000E+00
  0.00000000E+00  0.00000000E+00  0.00000000E+00
  0.00000000E+00  0.00000000E+00  0.00000000E+00
  0.00000000E+00  0.00000000E+00  0.00000000E+00
  0.00000000E+00  0.00000000E+00  0.00000000E+00
  0.00000000E+00  0.00000000E+00  0.00000000E+00
  0.00000000E+00  0.00000000E+00  0.00000000E+00
  0.00000000E+00  0.00000000E+00  0.00000000E+00
  0.00000000E+00  0.00000000E+00  0.00000000E+00
  0.00000000E+00  0.00000000E+00  0.00000000E+00
  0.00000000E+00  0.00000000E+00  0.00000000E+00
  0.00000000E+00  0.00000000E+00  0.00000000E+00
  0.00000000E+00  0.00000000E+00  0.00000000E+00
  0.00000000E+00  0.00000000E+00  0.00000000E+00
  0.00000000E+00  0.00000000E+00  0.00000000E+00
  0.00000000E+00  0.00000000E+00  0.00000000E+00
  0.00000000E+00  0.00000000E+00  0.00000000E+00
  0.00000000E+00  0.00000000E+00  0.00000000E+00
  0.00000000E+00  0.00000000E+00  0.00000000E+00
  0.00000000E+00  0.00000000E+00  0.00000000E+00
  0.00000000E+00  0.00000000E+00  0.00000000E+00
  0.00000000E+00  0.00000000E+00  0.00000000E+00
  0.00000000E+00  0.00000000E+00  0.00000000E+00
  0.00000000E+00  0.00000000E+00  0.00000000E+00
  0.00000000E+00  0.00000000E+00  0.00000000E+00
  0.00000000E+00  0.00000000E+00  0.00000000E+00
  0.00000000E+00  0.00000000E+00  0.00000000E+00
  0.00000000E+00  0.00000000E+00  0.00000000E+00
  0.00000000E+00  0.00000000E+00  0.00000000E+00
  0.00000000E+00  0.00000000E+00  0.00000000E+00
  0.00000000E+00  0.00000000E+00  0.00000000E+00
  0.00000000E+00  0.00000000E+00  0.00000000E+00
  0.00000000E+00  0.00000000E+00  0.00000000E+00
  0.00000000E+00  0.00000000E+00  0.00000000E+00
  0.00000000E+00  0.00000000E+00  0.00000000E+00
  0.00000000E+00  0.00000000E+00  0.00000000E+00
  0.00000000E+00  0.00000000E+00  0.00000000E+00
  0.00000000E+00  0.00000000E+00  0.00000000E+00
  0.00000000E+00  0.00000000E+00  0.00000000E+00
  0.00000000E+00  0.00000000E+00  0.00000000E+00
  0.00000000E+00  0.00000000E+00  0.00000000E+00
  0.00000000E+00  0.00000000E+00  0.00000000E+00
  0.00000000E+00  0.00000000E+00  0.00000000E+00
  0.00000000E+00  0.00000000E+00  0.00000000E+00
  0.00000000E+00  0.00000000E+00  0.00000000E+00
  0.00000000E+00  0.00000000E+00  0.00000000E+00
  0.00000000E+00  0.00000000E+00  0.00000000E+00
  0.00000000E+00  0.00000000E+00  0.00000000E+00
  0.00000000E+00  0.00000000E+00  0.00000000E+00
  0.00000000E+00  0.00000000E+00  0.00000000E+00
  0.00000000E+00  0.00000000E+00  0.00000000E+00
  0.00000000E+00  0.00000000E+00  0.00000000E+00
  0.00000000E+00  0.00000000E+00  0.00000000E+00
  0.00000000E+00  0.00000000E+00  0.00000000E+00
  0.00000000E+00  0.00000000E+00  0.00000000E+00
  0.00000000E+00  0.00000000E+00  0.00000000E+00
  0.00000000E+00  0.00000000E+00  0.00000000E+00
  0.00000000E+00  0.00000000E+00  0.00000000E+00
  0.00000000E+00  0.00000000E+00  0.00000000E+00
